# Supplementary material for: ICP-MS for Multiplexed Protein Determination in Extracellular Vesicles from APP/PS1 Mice Blood Serum–Application to a Zn Supplementation Pilot Study
Source: Anal Chem. 2025 Sep 15;97(38):20928–36. doi: 10.1021/acs.analchem.5c03630 (PMC12489885; doi:10.1021/acs.analchem.5c03630)
Supplement: Supplementary file 1 [file ac5c03630_si_001.zip]

Archive with 4 entries (4 files):
- Identified proteins_APP-PS1_16-month-male_4 groups_1 replicate (SI ICP-ToFMS).xlsx
- Identified proteins_commercial serum_1 wash_3 replicates (SI ICP-ToFMS).xlsx
- Identified proteins_commercial serum_4 washes_2 replicates (SI ICP-ToFMS).xlsx
- Identified proteins_commercial serum_3 washes_3 replicates (SI ICP-ToFMS).xlsx
