# Supplementary material for: ICP-MS for Multiplexed Protein Determination in Extracellular Vesicles from APP/PS1 Mice Blood Serum–Application to a Zn Supplementation Pilot Study
Source: Anal Chem. 2025 Sep 15;97(38):20928–36. doi: 10.1021/acs.analchem.5c03630 (PMC12489885; doi:10.1021/acs.analchem.5c03630)
Supplement: Supplementary file 1 [file ac5c03630_si_001.zip › Identified proteins_APP-PS1_16-month-male_4 groups_1 replicate (SI ICP-ToFMS).xlsx]

## Sheet: ++ wo
Protein	Protein ID	Entry Name	Gene	Length	Organism	Protein Description	Coverage	Protein Probability	Top Peptide Probability	Total Peptides	Unique Peptides	Razor Peptides	Total Spectral Count	Unique Spectral Count	Razor Spectral Count	Razor Assigned Modifications	Razor Observed Modifications	Indistinguishable Proteins
sp|E9Q414|APOB_MOUSE	E9Q414	APOB_MOUSE	Apob	4505	Mus musculus	Apolipoprotein B-100	15.94	1	0.999	61	60	61	74	73	74	12M(15.9949), 13M(15.9949), 1M(15.9949), 21M(15.9949), 2M(15.9949), 5M(15.9949), 6C(57.0214), 6M(15.9949), 7M(15.9949), 8M(15.9949), 9M(15.9949)
sp|P01027|CO3_MOUSE	P01027	CO3_MOUSE	C3	1663	Mus musculus	Complement C3	34.76	1	0.999	47	32	47	76	53	76	10M(15.9949), 11M(15.9949), 13C(57.0214), 17M(15.9949), 18M(15.9949), 1M(15.9949), 2M(15.9949), 3M(15.9949), 5C(57.0214), 8C(57.0214)
sp|Q61838|PZP_MOUSE	Q61838	PZP_MOUSE	Pzp	1495	Mus musculus	Pregnancy zone protein	32.71	1	0.999	42	40	42	70	68	70	10M(15.9949), 12M(15.9949), 16C(57.0214), 1M(15.9949), 2M(15.9949), 5C(57.0214), 6M(15.9949), 7C(57.0214), 7M(15.9949), 8M(15.9949)
sp|P04264|K2C1_HUMAN	P04264	K2C1_HUMAN	KRT1	644	Homo sapiens	Keratin, type II cytoskeletal 1	56.99	1	0.999	40	25	40	82	47	82	1M(15.9949), 2M(15.9949), 4C(57.0214), 5C(57.0214), 5M(15.9949), 6M(15.9949), 7M(15.9949)
sp|P07724|ALBU_MOUSE	P07724	ALBU_MOUSE	Alb	608	Mus musculus	Albumin	65.13	1	0.999	40	37	40	80	77	80	10C(57.0214), 11C(57.0214), 12M(15.9949), 13C(57.0214), 14C(57.0214), 18C(57.0214), 1C(57.0214), 2C(57.0214), 2M(15.9949), 30C(57.0214), 3C(57.0214), 7C(57.0214), 7M(15.9949), 8C(57.0214), 9C(57.0214)
sp|P35908|K22E_HUMAN	P35908	K22E_HUMAN	KRT2	639	Homo sapiens	Keratin, type II cytoskeletal 2 epidermal	67.29	1	0.999	38	27	34	65	46	56	10M(15.9949), 23M(15.9949), 7C(57.0214), 7M(15.9949), 8C(57.0214)
sp|Q921I1|TRFE_MOUSE	Q921I1	TRFE_MOUSE	Tf	697	Mus musculus	Serotransferrin	45.05	1	0.999	34	31	34	53	49	53	10C(57.0214), 12C(57.0214), 13C(57.0214), 2C(57.0214), 3C(57.0214), 5C(57.0214), 6C(57.0214), 7C(57.0214), 8C(57.0214), 9C(57.0214)
sp|P13645|K1C10_HUMAN	P13645	K1C10_HUMAN	KRT10	584	Homo sapiens	Keratin, type I cytoskeletal 10	57.88	1	0.999	31	20	30	74	46	73	10C(57.0214), 11M(15.9949), 16C(57.0214), 26M(15.9949), 2C(57.0214), 3M(15.9949), 5C(57.0214), 5M(15.9949), 7C(57.0214)
sp|P28665|MUG1_MOUSE	P28665	MUG1_MOUSE	Mug1	1476	Mus musculus	Murinoglobulin-1	24.46	1	0.999	30	18	30	51	30	51	10M(15.9949), 11M(15.9949), 14M(15.9949), 19C(57.0214), 1M(15.9949), 26M(15.9949), 4C(57.0214)
sp|P06728|APOA4_MOUSE	P06728	APOA4_MOUSE	Apoa4	395	Mus musculus	Apolipoprotein A-IV	77.22	1	0.999	28	28	28	53	53	53	10M(15.9949), 11M(15.9949), 12M(15.9949), 23M(15.9949), 5M(15.9949), 8M(15.9949), 9M(15.9949)
sp|P01029|CO4B_MOUSE	P01029	CO4B_MOUSE	C4b	1738	Mus musculus	Complement C4-B	19.22	1	0.999	26	26	26	31	31	31	1C(57.0214), 2C(57.0214), 5C(57.0214), 5M(15.9949)
sp|P35527|K1C9_HUMAN	P35527	K1C9_HUMAN	KRT9	623	Homo sapiens	Keratin, type I cytoskeletal 9	58.27	1	0.999	26	25	26	69	68	69	15M(15.9949), 1M(15.9949), 2C(57.0214), 3M(15.9949), 4C(57.0214), 5M(15.9949), 6M(15.9949), 7M(15.9949)
sp|A6X935|ITIH4_MOUSE	A6X935	ITIH4_MOUSE	Itih4	942	Mus musculus	Inter alpha-trypsin inhibitor, heavy chain 4	36.09	1	0.999	24	1	24	30	2	30
sp|P11276|FINC_MOUSE	P11276	FINC_MOUSE	Fn1	2477	Mus musculus	Fibronectin	16.11	1	0.999	24	24	24	36	36	36	3C(57.0214), 9M(15.9949)
sp|Q00623|APOA1_MOUSE	Q00623	APOA1_MOUSE	Apoa1	264	Mus musculus	Apolipoprotein A-I	71.59	1	0.999	24	24	24	48	48	48	10M(15.9949), 4M(15.9949), 6M(15.9949)
sp|Q01853|TERA_MOUSE	Q01853	TERA_MOUSE	Vcp	806	Mus musculus	Transitional endoplasmic reticulum ATPase	34.86	1	0.999	24	23	24	29	28	29	10C(57.0214), 18C(57.0214)
sp|Q922U2|K2C5_MOUSE	Q922U2	K2C5_MOUSE	Krt5	580	Mus musculus	Keratin, type II cytoskeletal 5	28.45	1	0.999	22	8	10	40	14	17	10M(15.9949), 11M(15.9949), 1M(15.9949), 23M(15.9949), 5M(15.9949), 6M(15.9949), 9M(15.9949)
sp|Q61147|CERU_MOUSE	Q61147	CERU_MOUSE	Cp	1061	Mus musculus	Ceruloplasmin	23.37	1	0.999	20	20	20	27	27	27	10M(15.9949), 1M(15.9949), 2C(57.0214), 3C(57.0214)
sp|P07759|SPA3K_MOUSE	P07759	SPA3K_MOUSE	Serpina3k	418	Mus musculus	Serine protease inhibitor A3K	57.18	1	0.999	19	10	18	27	14	26	1M(15.9949), 2M(15.9949), 6C(57.0214), 9C(57.0214), 9M(15.9949)
sp|P08226|APOE_MOUSE	P08226	APOE_MOUSE	Apoe	311	Mus musculus	Apolipoprotein E	51.45	1	0.999	18	18	18	30	30	30	10M(15.9949), 1M(15.9949), 5M(15.9949), 6M(15.9949)
sp|Q06890|CLUS_MOUSE	Q06890	CLUS_MOUSE	Clu	448	Mus musculus	Clusterin	37.05	1	0.999	18	18	18	28	28	28	2M(15.9949)
sp|Q91X72|HEMO_MOUSE	Q91X72	HEMO_MOUSE	Hpx	460	Mus musculus	Hemopexin	41.3	1	0.999	18	18	18	30	30	30	19C(57.0214), 1C(57.0214), 3C(57.0214), 6C(57.0214)
sp|Q91ZX7|LRP1_MOUSE	Q91ZX7	LRP1_MOUSE	Lrp1	4545	Mus musculus	Prolow-density lipoprotein receptor-related protein 1	4.29	1	0.999	18	18	18	19	19	19	1C(57.0214), 3C(57.0214), 5C(57.0214)
sp|P13020-2|GELS_MOUSE	P13020-2	GELS_MOUSE	Gsn	731	Mus musculus	Isoform 2 of Gelsolin	23.53	1	0.999	16	1	16	20	1	20	4C(57.0214)
sp|P35441|TSP1_MOUSE	P35441	TSP1_MOUSE	Thbs1	1170	Mus musculus	Thrombospondin-1	14.02	1	0.999	16	16	16	19	19	19	1C(57.0214), 2C(57.0214)
sp|Q6IFX2|K1C42_MOUSE	Q6IFX2	K1C42_MOUSE	Krt42	452	Mus musculus	Keratin, type I cytoskeletal 42	28.1	1	0.9958	16	5	6	21	5	6
sp|Q8K0E8|FIBB_MOUSE	Q8K0E8	FIBB_MOUSE	Fgb	481	Mus musculus	Fibrinogen beta chain	33.89	1	0.999	16	16	16	23	23	23	12C(57.0214), 1M(15.9949), 2C(57.0214), 3C(57.0214)
sp|Q9QWL7|K1C17_MOUSE	Q9QWL7	K1C17_MOUSE	Krt17	433	Mus musculus	Keratin, type I cytoskeletal 17	34.64	1	0.999	16	4	7	21	5	10	1M(15.9949)
sp|P01872|IGHM_MOUSE	P01872	IGHM_MOUSE	Ighm	454	Mus musculus	Immunoglobulin heavy constant mu	32.16	1	0.999	15	0	15	26	0	26	12C(57.0214), 4C(57.0214), 5C(57.0214), 6C(57.0214), 7C(57.0214)
sp|P32261|ANT3_MOUSE	P32261	ANT3_MOUSE	Serpinc1	465	Mus musculus	Antithrombin-III	38.71	1	0.999	15	8	15	27	16	27	21M(15.9949), 6M(15.9949), 8C(57.0214)
sp|Q61781|K1C14_MOUSE	Q61781	K1C14_MOUSE	Krt14	484	Mus musculus	Keratin, type I cytoskeletal 14	29.96	1	0.999	15	2	12	28	5	16	11M(15.9949), 15M(15.9949), 1C(57.0214), 5M(15.9949)
sp|P02088|HBB1_MOUSE	P02088	HBB1_MOUSE	Hbb-b1	147	Mus musculus	Hemoglobin subunit beta-1	93.2	1	0.999	14	7	14	25	9	25	11C(57.0214), 15M(15.9949), 5C(57.0214)
sp|P06684|CO5_MOUSE	P06684	CO5_MOUSE	C5	1680	Mus musculus	Complement C5	10.12	1	0.999	14	12	14	17	15	17
sp|P26039|TLN1_MOUSE	P26039	TLN1_MOUSE	Tln1	2541	Mus musculus	Talin-1	7.24	1	0.999	14	14	14	14	14	14
sp|P50446|K2C6A_MOUSE	P50446	K2C6A_MOUSE	Krt6a	553	Mus musculus	Keratin, type II cytoskeletal 6A	20.43	1	0.999	14	1	6	24	1	7	6M(15.9949)
sp|O88783|FA5_MOUSE	O88783	FA5_MOUSE	F5	2183	Mus musculus	Coagulation factor V	6.41	1	0.999	13	13	13	16	16	16	13C(57.0214)
sp|P02089|HBB2_MOUSE	P02089	HBB2_MOUSE	Hbb-b2	147	Mus musculus	Hemoglobin subunit beta-2	89.12	1	0.999	13	6	6	24	8	8	15M(15.9949), 5C(57.0214)
sp|P07758|A1AT1_MOUSE	P07758	A1AT1_MOUSE	Serpina1a	413	Mus musculus	Alpha-1-antitrypsin 1-1	42.62	1	0.999	13	0	13	25	0	25	1M(15.9949), 3M(15.9949)
sp|P20918|PLMN_MOUSE	P20918	PLMN_MOUSE	Plg	812	Mus musculus	Plasminogen	17.36	1	0.999	13	13	13	14	14	14	10C(57.0214), 11C(57.0214), 1M(15.9949), 4C(57.0214), 7C(57.0214)
sp|P28666|MUG2_MOUSE	P28666	MUG2_MOUSE	Mug2	1451	Mus musculus	Murinoglobulin-2	10.82	1	0.999	13	1	1	22	1	1
sp|Q00896|A1AT3_MOUSE	Q00896	A1AT3_MOUSE	Serpina1c	412	Mus musculus	Alpha-1-antitrypsin 1-3	43.69	0.9999	0.999	13	0	0	25	0	0
sp|O08677|KNG1_MOUSE	O08677	KNG1_MOUSE	Kng1	661	Mus musculus	Kininogen-1	22.39	1	0.999	12	2	12	19	2	19	10C(57.0214), 1C(57.0214), 5M(15.9949), 6M(15.9949), 9M(15.9949)
sp|O35350|CAN1_MOUSE	O35350	CAN1_MOUSE	Capn1	713	Mus musculus	Calpain-1 catalytic subunit	18.23	1	0.999	12	12	12	13	13	13
sp|P22599|A1AT2_MOUSE	P22599	A1AT2_MOUSE	Serpina1b	413	Mus musculus	Alpha-1-antitrypsin 1-2	37.53	1	0.999	12	3	5	22	5	8	1M(15.9949)
sp|Q9QWK4|CD5L_MOUSE	Q9QWK4	CD5L_MOUSE	Cd5l	352	Mus musculus	CD5 antigen-like	35.8	1	0.999	12	12	12	22	22	22	13C(57.0214), 1M(15.9949), 3C(57.0214), 4C(57.0214), 5M(15.9949), 7C(57.0214), 8C(57.0214)
sp|P06909|CFAH_MOUSE	P06909	CFAH_MOUSE	Cfh	1234	Mus musculus	Complement factor H	11.99	1	0.999	11	11	11	13	13	13	1C(57.0214), 2C(57.0214), 3C(57.0214), 4M(15.9949)
sp|Q00897|A1AT4_MOUSE	Q00897	A1AT4_MOUSE	Serpina1d	413	Mus musculus	Alpha-1-antitrypsin 1-4	39.95	1	0.999	11	2	2	19	3	3
sp|Q62351|TFR1_MOUSE	Q62351	TFR1_MOUSE	Tfrc	763	Mus musculus	Transferrin receptor protein 1	16.51	1	0.999	11	11	11	13	13	13	13M(15.9949)
sp|Q9ESB3|HRG_MOUSE	Q9ESB3	HRG_MOUSE	Hrg	525	Mus musculus	Histidine-rich glycoprotein	20.76	1	0.999	11	11	11	16	16	16	10C(57.0214), 2C(57.0214), 3C(57.0214)
sp|E9PV24-2|FIBA_MOUSE	E9PV24-2	FIBA_MOUSE	Fga	557	Mus musculus	Isoform 2 of Fibrinogen alpha chain	28.01	1	0.999	10	0	10	11	0	11	11C(57.0214)		sp|E9PV24|FIBA_MOUSE
sp|E9Q557|DESP_MOUSE	E9Q557	DESP_MOUSE	Dsp	2883	Mus musculus	Desmoplakin	3.61	1	0.999	10	10	10	11	11	11	8M(15.9949)
sp|Q61646|HPT_MOUSE	Q61646	HPT_MOUSE	Hp	347	Mus musculus	Haptoglobin	29.11	1	0.999	10	10	10	12	12	12	3M(15.9949), 5C(57.0214)
sp|Q8BGZ7|K2C75_MOUSE	Q8BGZ7	K2C75_MOUSE	Krt75	551	Mus musculus	Keratin, type II cytoskeletal 75	13.79	1	0.9933	10	1	1	19	1	1	2M(15.9949)
sp|Q8CG14|CS1A_MOUSE	Q8CG14	CS1A_MOUSE	C1s1	688	Mus musculus	Complement C1s-1 subcomponent	22.24	1	0.999	10	7	10	14	10	14	14C(57.0214), 19C(57.0214), 5C(57.0214), 8C(57.0214)
sp|Q8K1B8|URP2_MOUSE	Q8K1B8	URP2_MOUSE	Fermt3	665	Mus musculus	Fermitin family homolog 3	23.16	1	0.999	10	10	10	12	12	12
sp|O08677-2|KNG1_MOUSE	O08677-2	KNG1_MOUSE	Kng1	432	Mus musculus	Isoform LMW of Kininogen-1	27.31	0.9973	0.9649	10	1	1	18	3	3
sp|P02535-2|K1C10_MOUSE	P02535-2	K1C10_MOUSE	Krt10	561	Mus musculus	Isoform 2 of Keratin, type I cytoskeletal 10	13.19	1	0.9973	9	0	1	26	0	1			sp|P02535-3|K1C10_MOUSE, sp|P02535|K1C10_MOUSE
sp|P04186|CFAB_MOUSE	P04186	CFAB_MOUSE	Cfb	761	Mus musculus	Complement factor B	10.12	1	0.999	9	9	9	9	9	9
sp|Q03734|SPA3M_MOUSE	Q03734	SPA3M_MOUSE	Serpina3m	418	Mus musculus	Serine protease inhibitor A3M	22.01	1	0.999	9	1	2	12	1	2
sp|Q8BH61|F13A_MOUSE	Q8BH61	F13A_MOUSE	F13a1	732	Mus musculus	Coagulation factor XIII A chain	12.43	1	0.999	9	8	9	9	8	9	1C(57.0214)
sp|Q9Z2K1|K1C16_MOUSE	Q9Z2K1	K1C16_MOUSE	Krt16	469	Mus musculus	Keratin, type I cytoskeletal 16	18.12	1	0.999	9	4	4	20	6	6	11M(15.9949), 6M(15.9949)
sp|O70362|PHLD_MOUSE	O70362	PHLD_MOUSE	Gpld1	837	Mus musculus	Phosphatidylinositol-glycan-specific phospholipase D	11.71	1	0.999	8	8	8	10	10	10
sp|P01878|IGHA_MOUSE	P01878	IGHA_MOUSE		344	Mus musculus	Ig alpha chain C region	33.14	1	0.999	8	8	8	14	14	14	16M(15.9949), 1C(57.0214), 7C(57.0214), 8M(15.9949)
sp|P02769|ALBU_BOVIN	P02769	ALBU_BOVIN	ALB	607	Bos taurus	Albumin	11.86	1	0.999	8	6	8	9	7	9	1M(15.9949), 3C(57.0214)
sp|P06683|CO9_MOUSE	P06683	CO9_MOUSE	C9	548	Mus musculus	Complement component C9	15.33	1	0.999	8	8	8	9	9	9	12C(57.0214), 5M(15.9949)
sp|P21614|VTDB_MOUSE	P21614	VTDB_MOUSE	Gc	476	Mus musculus	Vitamin D-binding protein	18.91	1	0.999	8	8	8	10	10	10	5C(57.0214)
sp|P60710|ACTB_MOUSE	P60710	ACTB_MOUSE	Actb	375	Mus musculus	Actin, cytoplasmic 1	25.87	1	0.999	8	0	8	15	0	15	7M(15.9949)
sp|P63017|HSP7C_MOUSE	P63017	HSP7C_MOUSE	Hspa8	646	Mus musculus	Heat shock cognate 71 kDa protein	12.38	1	0.999	8	3	8	8	3	8	1C(57.0214)
sp|P63260|ACTG_MOUSE	P63260	ACTG_MOUSE	Actg1	375	Mus musculus	Actin, cytoplasmic 2	25.87	1	0.999	8	0	0	15	0	0
sp|Q3TTY5|K22E_MOUSE	Q3TTY5	K22E_MOUSE	Krt2	707	Mus musculus	Keratin, type II cytoskeletal 2 epidermal	7.07	1	0.999	8	0	0	20	0	0
sp|Q61702|ITIH1_MOUSE	Q61702	ITIH1_MOUSE	Itih1	907	Mus musculus	Inter-alpha-trypsin inhibitor heavy chain H1	12.68	1	0.999	8	8	8	12	12	12	24M(15.9949), 2M(15.9949), 3C(57.0214)
sp|Q61703|ITIH2_MOUSE	Q61703	ITIH2_MOUSE	Itih2	946	Mus musculus	Inter-alpha-trypsin inhibitor heavy chain H2	8.99	1	0.999	8	8	8	9	9	9
sp|Q8CG16|C1RA_MOUSE	Q8CG16	C1RA_MOUSE	C1ra	707	Mus musculus	Complement C1r-A subcomponent	14.57	1	0.999	8	0	8	9	0	9	2C(57.0214)
sp|Q91WP6|SPA3N_MOUSE	Q91WP6	SPA3N_MOUSE	Serpina3n	418	Mus musculus	Serine protease inhibitor A3N	22.73	1	0.999	8	4	6	10	4	6	1M(15.9949), 6C(57.0214)
sp|P01837|IGKC_MOUSE	P01837	IGKC_MOUSE	Igkc	107	Mus musculus	Immunoglobulin kappa constant	84.11	1	0.999	7	7	7	12	12	12	26C(57.0214), 6C(57.0214), 6M(15.9949)
sp|P01898|HA10_MOUSE	P01898	HA10_MOUSE	H2-Q10	325	Mus musculus	H-2 class I histocompatibility antigen, Q10 alpha chain	30.15	1	0.999	7	5	7	10	7	10	11M(15.9949), 4M(15.9949), 7C(57.0214)
sp|P01942|HBA_MOUSE	P01942	HBA_MOUSE	Hba	142	Mus musculus	Hemoglobin subunit alpha	70.42	1	0.999	7	5	7	12	9	12	1M(15.9949), 5C(57.0214)
sp|P19221|THRB_MOUSE	P19221	THRB_MOUSE	F2	618	Mus musculus	Prothrombin	13.27	1	0.999	7	7	7	10	10	10	5C(57.0214), 5M(15.9949), 7C(57.0214), 8M(15.9949), 9C(57.0214)
sp|P29699|FETUA_MOUSE	P29699	FETUA_MOUSE	Ahsg	345	Mus musculus	Alpha-2-HS-glycoprotein	32.17	1	0.999	7	7	7	12	12	12	11C(57.0214), 13M(15.9949), 14C(57.0214), 16C(57.0214), 1C(57.0214), 21C(57.0214), 4M(15.9949)
sp|P29788|VTNC_MOUSE	P29788	VTNC_MOUSE	Vtn	478	Mus musculus	Vitronectin	21.97	1	0.999	7	7	7	13	13	13	26C(57.0214), 4C(57.0214)
sp|P55065|PLTP_MOUSE	P55065	PLTP_MOUSE	Pltp	493	Mus musculus	Phospholipid transfer protein	19.07	1	0.999	7	7	7	9	9	9	8M(15.9949)
sp|P68033|ACTC_MOUSE	P68033	ACTC_MOUSE	Actc1	377	Mus musculus	Actin, alpha cardiac muscle 1	23.87	1	0.9988	7	0	2	12	0	2			sp|P68134|ACTS_MOUSE
sp|Q00898|A1AT5_MOUSE	Q00898	A1AT5_MOUSE	Serpina1e	413	Mus musculus	Alpha-1-antitrypsin 1-5	21.31	1	0.999	7	1	1	11	1	1
sp|Q61247|A2AP_MOUSE	Q61247	A2AP_MOUSE	Serpinf2	491	Mus musculus	Alpha-2-antiplasmin	16.9	1	0.999	7	7	7	7	7	7
sp|Q64727|VINC_MOUSE	Q64727	VINC_MOUSE	Vcl	1066	Mus musculus	Vinculin	7.69	1	0.999	7	7	7	7	7	7
sp|Q8R0Y6|AL1L1_MOUSE	Q8R0Y6	AL1L1_MOUSE	Aldh1l1	902	Mus musculus	Cytosolic 10-formyltetrahydrofolate dehydrogenase	10.75	1	0.999	7	7	7	8	8	8
sp|P00761|TRYP_PIG	P00761	TRYP_PIG		231	Sus scrofa	Trypsin	38.53	1	0.999	6	6	6	18	18	18	13C(57.0214), 17M(15.9949), 9C(57.0214)
sp|P01863|GCAA_MOUSE	P01863	GCAA_MOUSE	Ighg	330	Mus musculus	Ig gamma-2A chain C region, A allele	18.79	1	0.999	6	0	6	15	0	15	13M(15.9949), 14M(15.9949)		sp|P01865|GCAM_MOUSE
sp|P01864|GCAB_MOUSE	P01864	GCAB_MOUSE		335	Mus musculus	Ig gamma-2A chain C region secreted form	19.1	1	0.999	6	5	5	15	11	11	14M(15.9949)
sp|P08607|C4BPA_MOUSE	P08607	C4BPA_MOUSE	C4bpa	469	Mus musculus	C4b-binding protein	15.99	1	0.999	6	6	6	7	7	7	11C(57.0214), 18C(57.0214), 1C(57.0214), 1M(15.9949), 3C(57.0214)
sp|P19001|K1C19_MOUSE	P19001	K1C19_MOUSE	Krt19	403	Mus musculus	Keratin, type I cytoskeletal 19	11.91	1	0.9989	6	0	1	8	0	1
sp|P40124|CAP1_MOUSE	P40124	CAP1_MOUSE	Cap1	474	Mus musculus	Adenylyl cyclase-associated protein 1	23.21	1	0.999	6	5	6	6	5	6
sp|P52430|PON1_MOUSE	P52430	PON1_MOUSE	Pon1	355	Mus musculus	Serum paraoxonase/arylesterase 1	25.07	1	0.999	6	6	6	7	7	7	10C(57.0214)
sp|P68368|TBA4A_MOUSE	P68368	TBA4A_MOUSE	Tuba4a	448	Mus musculus	Tubulin alpha-4A chain	15.62	1	0.999	6	1	6	7	1	7
sp|Q01339|APOH_MOUSE	Q01339	APOH_MOUSE	Apoh	345	Mus musculus	Beta-2-glycoprotein 1	17.1	1	0.999	6	6	6	6	6	6	3C(57.0214), 4C(57.0214), 8C(57.0214), 9C(57.0214)
sp|Q02257|PLAK_MOUSE	Q02257	PLAK_MOUSE	Jup	745	Mus musculus	Junction plakoglobin	9.93	1	0.999	6	5	6	6	5	6
sp|Q6IFZ6|K2C1B_MOUSE	Q6IFZ6	K2C1B_MOUSE	Krt77	572	Mus musculus	Keratin, type II cytoskeletal 1b	5.94	1	0.9982	6	1	1	13	1	1
sp|Q8VCM7|FIBG_MOUSE	Q8VCM7	FIBG_MOUSE	Fgg	436	Mus musculus	Fibrinogen gamma chain	15.6	1	0.999	6	6	6	7	7	7	2C(57.0214)
sp|O77727|K1C15_SHEEP	O77727	K1C15_SHEEP	KRT15	453	Ovis aries	Keratin, type I cytoskeletal 15	9.93	0.998	0.9904	6	1	1	8	1	1
sp|P02768|ALBU_HUMAN	P02768	ALBU_HUMAN	ALB	609	Homo sapiens	Albumin	7.22	0.9926	0.9653	6	1	1	6	1	1
sp|O89020-3|AFAM_MOUSE	O89020-3	AFAM_MOUSE	Afm	611	Mus musculus	Isoform 3 of Afamin	9.98	1	0.999	5	0	5	6	0	6	8C(57.0214)		sp|O89020|AFAM_MOUSE
sp|P03987-2|IGHG3_MOUSE	P03987-2	IGHG3_MOUSE		329	Mus musculus	Isoform 2 of Ig gamma-3 chain C region	16.11	1	0.999	5	0	5	5	0	5			sp|P03987|IGHG3_MOUSE
sp|P07309|TTHY_MOUSE	P07309	TTHY_MOUSE	Ttr	147	Mus musculus	Transthyretin	40.14	1	0.999	5	5	5	7	7	7
sp|P07310|KCRM_MOUSE	P07310	KCRM_MOUSE	Ckm	381	Mus musculus	Creatine kinase M-type	14.96	1	0.999	5	2	5	5	2	5
sp|P08730|K1C13_MOUSE	P08730	K1C13_MOUSE	Krt13	437	Mus musculus	Keratin, type I cytoskeletal 13	7.78	1	0.9975	5	1	1	7	1	1
sp|P11983|TCPA_MOUSE	P11983	TCPA_MOUSE	Tcp1	556	Mus musculus	T-complex protein 1 subunit alpha	10.61	1	0.999	5	1	5	5	1	5	3C(57.0214)
sp|P16858|G3P_MOUSE	P16858	G3P_MOUSE	Gapdh	333	Mus musculus	Glyceraldehyde-3-phosphate dehydrogenase	15.32	1	0.999	5	3	5	5	3	5	13C(57.0214)
sp|P26262|KLKB1_MOUSE	P26262	KLKB1_MOUSE	Klkb1	638	Mus musculus	Plasma kallikrein	8.31	1	0.999	5	5	5	6	6	6	7C(57.0214)
sp|P34928|APOC1_MOUSE	P34928	APOC1_MOUSE	Apoc1	88	Mus musculus	Apolipoprotein C-I	32.95	1	0.9987	5	5	5	10	10	10
sp|P49182|HEP2_MOUSE	P49182	HEP2_MOUSE	Serpind1	478	Mus musculus	Heparin cofactor 2	9	1	0.999	5	5	5	5	5	5
sp|P68369|TBA1A_MOUSE	P68369	TBA1A_MOUSE	Tuba1a	451	Mus musculus	Tubulin alpha-1A chain	12.2	1	0.999	5	0	0	6	0	0
sp|P80317|TCPZ_MOUSE	P80317	TCPZ_MOUSE	Cct6a	531	Mus musculus	T-complex protein 1 subunit zeta	13.94	1	0.999	5	4	5	7	6	7
sp|Q60841-2|RELN_MOUSE	Q60841-2	RELN_MOUSE	Reln	3459	Mus musculus	Isoform 2 of Reelin	1.47	1	0.999	5	0	5	6	0	6			sp|Q60841-3|RELN_MOUSE, sp|Q60841|RELN_MOUSE
sp|Q61704|ITIH3_MOUSE	Q61704	ITIH3_MOUSE	Itih3	889	Mus musculus	Inter-alpha-trypsin inhibitor heavy chain H3	7.99	1	0.999	5	5	5	5	5	5
sp|Q6GQT1|A2MG_MOUSE	Q6GQT1	A2MG_MOUSE	A2m	1474	Mus musculus	Alpha-2-macroglobulin-P	3.19	1	0.999	5	3	3	5	3	3
sp|Q8BND5-2|QSOX1_MOUSE	Q8BND5-2	QSOX1_MOUSE	Qsox1	661	Mus musculus	Isoform 2 of Sulfhydryl oxidase 1	7.72	1	0.999	5	0	5	6	0	6			sp|Q8BND5-3|QSOX1_MOUSE, sp|Q8BND5|QSOX1_MOUSE
sp|Q9Z2W0|DNPEP_MOUSE	Q9Z2W0	DNPEP_MOUSE	Dnpep	473	Mus musculus	Aspartyl aminopeptidase	13.32	1	0.999	5	5	5	6	6	6
sp|Q6NXH9|K2C73_MOUSE	Q6NXH9	K2C73_MOUSE	Krt73	539	Mus musculus	Keratin, type II cytoskeletal 73	8.16	0.999	0.9986	5	1	1	9	2	2
sp|B2RPV6|MMRN1_MOUSE	B2RPV6	MMRN1_MOUSE	Mmrn1	1210	Mus musculus	Multimerin-1	3.55	1	0.9989	4	4	4	4	4	4
sp|O08538|ANGP1_MOUSE	O08538	ANGP1_MOUSE	Angpt1	498	Mus musculus	Angiopoietin-1	7.83	1	0.999	4	4	4	4	4	4
sp|O88451|RDH7_MOUSE	O88451	RDH7_MOUSE	Rdh7	316	Mus musculus	Retinol dehydrogenase 7	10.13	1	0.9985	4	2	4	4	2	4
sp|P01868|IGHG1_MOUSE	P01868	IGHG1_MOUSE	Ighg1	324	Mus musculus	Ig gamma-1 chain C region secreted form	19.14	1	0.999	4	0	4	6	0	6	3C(57.0214), 8M(15.9949)		sp|P01869|IGH1M_MOUSE
sp|P04919|B3AT_MOUSE	P04919	B3AT_MOUSE	Slc4a1	929	Mus musculus	Band 3 anion transport protein	6.03	1	0.999	4	0	4	5	0	5
sp|P0CG49|UBB_MOUSE	P0CG49	UBB_MOUSE	Ubb	305	Mus musculus	Polyubiquitin-B	56.39	1	0.999	4	0	4	4	0	4			sp|P0CG50|UBC_MOUSE, sp|P62979|RS27A_HUMAN, sp|P62983|RS27A_MOUSE, sp|P62984|RL40_MOUSE
sp|P14106|C1QB_MOUSE	P14106	C1QB_MOUSE	C1qb	253	Mus musculus	Complement C1q subcomponent subunit B	16.6	1	0.999	4	3	4	5	3	5	4C(57.0214)
sp|P16460|ASSY_MOUSE	P16460	ASSY_MOUSE	Ass1	412	Mus musculus	Argininosuccinate synthase	7.77	1	0.9852	4	4	4	4	4	4
sp|P23953|EST1C_MOUSE	P23953	EST1C_MOUSE	Ces1c	554	Mus musculus	Carboxylesterase 1C	6.5	1	0.999	4	4	4	6	6	6	1M(15.9949)
sp|P24549|AL1A1_MOUSE	P24549	AL1A1_MOUSE	Aldh1a1	501	Mus musculus	Aldehyde dehydrogenase 1A1	9.38	1	0.9988	4	2	4	5	3	5	N-term(42.0106)
sp|P27656|LIPC_MOUSE	P27656	LIPC_MOUSE	Lipc	510	Mus musculus	Hepatic triacylglycerol lipase	10.78	1	0.999	4	4	4	4	4	4
sp|P33622|APOC3_MOUSE	P33622	APOC3_MOUSE	Apoc3	99	Mus musculus	Apolipoprotein C-III	50.51	1	0.999	4	4	4	10	10	10	3M(15.9949)
sp|P39054-2|DYN2_MOUSE	P39054-2	DYN2_MOUSE	Dnm2	866	Mus musculus	Isoform 2 of Dynamin-2	5.66	1	0.999	4	0	4	4	0	4			sp|P39054|DYN2_MOUSE
sp|P39876|TIMP3_MOUSE	P39876	TIMP3_MOUSE	Timp3	211	Mus musculus	Metalloproteinase inhibitor 3	15.17	1	0.999	4	4	4	5	5	5	4C(57.0214)
sp|P42932|TCPQ_MOUSE	P42932	TCPQ_MOUSE	Cct8	548	Mus musculus	T-complex protein 1 subunit theta	8.03	1	0.999	4	4	4	4	4	4
sp|P56395|CYB5_MOUSE	P56395	CYB5_MOUSE	Cyb5a	134	Mus musculus	Cytochrome b5	41.04	1	0.999	4	1	4	4	1	4
sp|P80313|TCPH_MOUSE	P80313	TCPH_MOUSE	Cct7	544	Mus musculus	T-complex protein 1 subunit eta	7.17	1	0.9985	4	4	4	4	4	4	N-term(42.0106)
sp|P80316|TCPE_MOUSE	P80316	TCPE_MOUSE	Cct5	541	Mus musculus	T-complex protein 1 subunit epsilon	7.76	1	0.999	4	4	4	4	4	4
sp|P97290|IC1_MOUSE	P97290	IC1_MOUSE	Serping1	504	Mus musculus	Plasma protease C1 inhibitor	13.49	1	0.999	4	4	4	4	4	4
sp|P98064-2|MASP1_MOUSE	P98064-2	MASP1_MOUSE	Masp1	733	Mus musculus	Isoform 2 of Mannan-binding lectin serine protease 1	5.73	1	0.9983	4	2	2	5	2	2
sp|P98064|MASP1_MOUSE	P98064	MASP1_MOUSE	Masp1	704	Mus musculus	Mannan-binding lectin serine protease 1	8.95	1	0.999	4	2	4	5	2	5	3C(57.0214)
sp|P98086|C1QA_MOUSE	P98086	C1QA_MOUSE	C1qa	245	Mus musculus	Complement C1q subcomponent subunit A	9.8	1	0.999	4	4	4	6	6	6
sp|Q02105|C1QC_MOUSE	Q02105	C1QC_MOUSE	C1qc	246	Mus musculus	Complement C1q subcomponent subunit C	20.33	1	0.999	4	4	4	6	6	6
sp|Q64726|ZA2G_MOUSE	Q64726	ZA2G_MOUSE	Azgp1	307	Mus musculus	Zinc-alpha-2-glycoprotein	15.31	1	0.999	4	4	4	4	4	4
sp|Q80YX1-2|TENA_MOUSE	Q80YX1-2	TENA_MOUSE	Tnc	2019	Mus musculus	Isoform 2 of Tenascin	2.38	1	0.999	4	0	4	4	0	4
sp|Q8VDD5|MYH9_MOUSE	Q8VDD5	MYH9_MOUSE	Myh9	1960	Mus musculus	Myosin-9	2.91	1	0.999	4	3	4	4	3	4
sp|Q91YP3|DEOC_MOUSE	Q91YP3	DEOC_MOUSE	Dera	318	Mus musculus	Deoxyribose-phosphate aldolase	19.5	1	0.999	4	4	4	4	4	4
sp|O08692|NGP_MOUSE	O08692	NGP_MOUSE	Ngp	167	Mus musculus	Neutrophilic granule protein	16.17	1	0.9989	3	3	3	3	3	3
sp|P01806|HVM36_MOUSE	P01806	HVM36_MOUSE		116	Mus musculus	Ig heavy chain V region 441	38.79	1	0.999	3	0	3	4	0	4			sp|P01807|HVM37_MOUSE, sp|P01808|HVM38_MOUSE
sp|P01844|LAC2_MOUSE	P01844	LAC2_MOUSE	Iglc2	104	Mus musculus	Ig lambda-2 chain C region	35.58	1	0.999	3	2	3	3	2	3	7C(57.0214)
sp|P01867-2|IGG2B_MOUSE	P01867-2	IGG2B_MOUSE	Ighg2b	335	Mus musculus	Isoform 2 of Immunoglobulin heavy constant gamma 2B	13.73	1	0.999	3	0	3	5	0	5	1C(57.0214)		sp|P01867|IGG2B_MOUSE
sp|P05366|SAA1_MOUSE	P05366	SAA1_MOUSE	Saa1	122	Mus musculus	Serum amyloid A-1 protein	29.51	1	0.9989	3	3	3	5	5	5
sp|P06330|HVM51_MOUSE	P06330	HVM51_MOUSE		118	Mus musculus	Ig heavy chain V region AC38 205.12	33.9	1	0.999	3	1	3	3	1	3	12C(57.0214)
sp|P07356|ANXA2_MOUSE	P07356	ANXA2_MOUSE	Anxa2	339	Mus musculus	Annexin A2	9.44	1	0.999	3	3	3	3	3	3
sp|P07361|A1AG2_MOUSE	P07361	A1AG2_MOUSE	Orm2	207	Mus musculus	Alpha-1-acid glycoprotein 2	17.39	1	0.9982	3	1	1	5	1	1
sp|P11499|HS90B_MOUSE	P11499	HS90B_MOUSE	Hsp90ab1	724	Mus musculus	Heat shock protein HSP 90-beta	6.08	1	0.9985	3	2	3	5	3	5
sp|P12246|SAMP_MOUSE	P12246	SAMP_MOUSE	Apcs	224	Mus musculus	Serum amyloid P-component	16.52	1	0.999	3	3	3	3	3	3
sp|P16301|LCAT_MOUSE	P16301	LCAT_MOUSE	Lcat	438	Mus musculus	Phosphatidylcholine-sterol acyltransferase	8.68	1	0.999	3	3	3	3	3	3
sp|P18572-2|BASI_MOUSE	P18572-2	BASI_MOUSE	Bsg	273	Mus musculus	Isoform 2 of Basigin	12.45	1	0.999	3	0	3	3	0	3			sp|P18572|BASI_MOUSE
sp|P18760|COF1_MOUSE	P18760	COF1_MOUSE	Cfl1	166	Mus musculus	Cofilin-1	25.3	1	0.999	3	3	3	3	3	3
sp|P24456|CP2DA_MOUSE	P24456	CP2DA_MOUSE	Cyp2d10	504	Mus musculus	Cytochrome P450 2D10	6.94	1	0.999	3	2	3	3	2	3
sp|P41317|MBL2_MOUSE	P41317	MBL2_MOUSE	Mbl2	244	Mus musculus	Mannose-binding protein C	15.57	1	0.999	3	3	3	4	4	4
sp|P62806|H4_MOUSE	P62806	H4_MOUSE	H4c1	103	Mus musculus	Histone H4	29.13	1	0.999	3	3	3	3	3	3
sp|P68372|TBB4B_MOUSE	P68372	TBB4B_MOUSE	Tubb4b	445	Mus musculus	Tubulin beta-4B chain	13.48	1	0.999	3	0	3	4	0	4
sp|P84228|H32_MOUSE	P84228	H32_MOUSE	H3c2	136	Mus musculus	Histone H3.2	13.24	1	0.9876	3	0	3	3	0	3
sp|Q01730|RSU1_MOUSE	Q01730	RSU1_MOUSE	Rsu1	277	Mus musculus	Ras suppressor protein 1	15.88	1	0.999	3	3	3	3	3	3
sp|Q06770|CBG_MOUSE	Q06770	CBG_MOUSE	Serpina6	397	Mus musculus	Corticosteroid-binding globulin	9.07	1	0.999	3	3	3	4	4	4
sp|Q61805|LBP_MOUSE	Q61805	LBP_MOUSE	Lbp	481	Mus musculus	Lipopolysaccharide-binding protein	7.48	1	0.999	3	3	3	4	4	4	10M(15.9949)
sp|Q64514-2|TPP2_MOUSE	Q64514-2	TPP2_MOUSE	Tpp2	1249	Mus musculus	Isoform Short of Tripeptidyl-peptidase 2	4.72	1	0.9989	3	0	3	3	0	3			sp|Q64514|TPP2_MOUSE
sp|Q7TPR4|ACTN1_MOUSE	Q7TPR4	ACTN1_MOUSE	Actn1	892	Mus musculus	Alpha-actinin-1	4.71	1	0.999	3	1	3	3	1	3
sp|Q8BH35|CO8B_MOUSE	Q8BH35	CO8B_MOUSE	C8b	589	Mus musculus	Complement component C8 beta chain	6.28	1	0.999	3	0	3	3	0	3	12C(57.0214)
sp|Q8CFG8|CS1B_MOUSE	Q8CFG8	CS1B_MOUSE	C1s2	688	Mus musculus	Complement C1s-1 subcomponent	5.38	1	0.999	3	0	0	4	0	0
sp|Q8QZY6|TSN14_MOUSE	Q8QZY6	TSN14_MOUSE	Tspan14	270	Mus musculus	Tetraspanin-14	12.96	1	0.999	3	3	3	3	3	3
sp|Q99JI6|RAP1B_MOUSE	Q99JI6	RAP1B_MOUSE	Rap1b	184	Mus musculus	Ras-related protein Rap-1b	17.39	1	0.999	3	1	3	4	1	4	1C(57.0214)
sp|Q9DBD0|ICA_MOUSE	Q9DBD0	ICA_MOUSE	Inhca	700	Mus musculus	Inhibitor of carbonic anhydrase	3.43	1	0.999	3	2	2	4	2	2
sp|Q9QUM0|ITA2B_MOUSE	Q9QUM0	ITA2B_MOUSE	Itga2b	1033	Mus musculus	Integrin alpha-IIb	3.48	1	0.999	3	3	3	3	3	3
sp|Q9Z126|PLF4_MOUSE	Q9Z126	PLF4_MOUSE	Pf4	105	Mus musculus	Platelet factor 4	28.57	1	0.999	3	3	3	7	7	7	2C(57.0214)
sp|P01897|HA1L_MOUSE	P01897	HA1L_MOUSE	H2-L	362	Mus musculus	H-2 class I histocompatibility antigen, L-D alpha chain	8.84	0.9997	0.999	3	0	1	3	0	1
sp|O35598|ADA10_MOUSE	O35598	ADA10_MOUSE	Adam10	749	Mus musculus	Disintegrin and metalloproteinase domain-containing protein 10	2.67	1	0.999	2	2	2	2	2	2
sp|O55222|ILK_MOUSE	O55222	ILK_MOUSE	Ilk	452	Mus musculus	Integrin-linked protein kinase	5.53	1	0.999	2	2	2	2	2	2
sp|O88456|CPNS1_MOUSE	O88456	CPNS1_MOUSE	Capns1	268	Mus musculus	Calpain small subunit 1	7.46	1	0.999	2	1	2	2	1	2
sp|O88947|FA10_MOUSE	O88947	FA10_MOUSE	F10	481	Mus musculus	Coagulation factor X	5.61	1	0.999	2	2	2	3	3	3	5C(57.0214)
sp|P00329|ADH1_MOUSE	P00329	ADH1_MOUSE	Adh1	375	Mus musculus	Alcohol dehydrogenase 1	4.27	1	0.9958	2	2	2	2	2	2
sp|P01592|IGJ_MOUSE	P01592	IGJ_MOUSE	Jchain	159	Mus musculus	Immunoglobulin J chain	14.47	1	0.999	2	2	2	3	3	3
sp|P01630|KV2A6_MOUSE	P01630	KV2A6_MOUSE		113	Mus musculus	Ig kappa chain V-II region 7S34.1	21.24	1	0.999	2	2	2	2	2	2
sp|P01631|KV2A7_MOUSE	P01631	KV2A7_MOUSE		113	Mus musculus	Ig kappa chain V-II region 26-10	17.7	1	0.999	2	2	2	4	4	4
sp|P01644|KV5AB_MOUSE	P01644	KV5AB_MOUSE		108	Mus musculus	Ig kappa chain V-V region HP R16.7	26.85	1	0.999	2	0	2	2	0	2			sp|P01645|KV5AC_MOUSE
sp|P01750|HVM06_MOUSE	P01750	HVM06_MOUSE		117	Mus musculus	Ig heavy chain V region 102	16.24	1	0.999	2	1	1	2	1	1
sp|P01787|HVM18_MOUSE	P01787	HVM18_MOUSE		123	Mus musculus	Ig heavy chain V regions TEPC 15/S107/HPCM1/HPCM2/HPCM3	19.51	1	0.999	2	0	2	2	0	2			sp|P01788|HVM19_MOUSE, sp|P01790|HVM21_MOUSE, sp|P01791|HVM22_MOUSE, sp|P01794|HVM25_MOUSE
sp|P01801|HVM32_MOUSE	P01801	HVM32_MOUSE		115	Mus musculus	Ig heavy chain V-III region J606	21.74	1	0.999	2	0	2	2	0	2
sp|P01810|HVM40_MOUSE	P01810	HVM40_MOUSE		119	Mus musculus	Ig heavy chain V region J539	19.33	1	0.9989	2	0	0	3	0	0
sp|P01843|LAC1_MOUSE	P01843	LAC1_MOUSE		105	Mus musculus	Ig lambda-1 chain C region	34.29	1	0.999	2	2	2	8	8	8	10M(15.9949)
sp|P05367|SAA2_MOUSE	P05367	SAA2_MOUSE	Saa2	122	Mus musculus	Serum amyloid A-2 protein	18.03	1	0.999	2	2	2	2	2	2
sp|P06151|LDHA_MOUSE	P06151	LDHA_MOUSE	Ldha	332	Mus musculus	L-lactate dehydrogenase A chain	5.72	1	0.999	2	2	2	2	2	2
sp|P07743|BPIA2_MOUSE	P07743	BPIA2_MOUSE	Bpifa2	235	Mus musculus	BPI fold-containing family A member 2	10.21	1	0.999	2	1	2	2	1	2
sp|P09813|APOA2_MOUSE	P09813	APOA2_MOUSE	Apoa2	102	Mus musculus	Apolipoprotein A-II	18.63	1	0.9985	2	2	2	4	4	4
sp|P10853|H2B1F_MOUSE	P10853	H2B1F_MOUSE	H2bc7	126	Mus musculus	Histone H2B type 1-F/J/L	15.87	1	0.999	2	0	2	3	0	3			sp|P10854|H2B1M_MOUSE, sp|Q64475|H2B1B_MOUSE, sp|Q64478|H2B1H_MOUSE, sp|Q64525|H2B2B_MOUSE, sp|Q6ZWY9|H2B1C_MOUSE, sp|Q8CGP1|H2B1K_MOUSE, sp|Q8CGP2-2|H2B1P_MOUSE, sp|Q8CGP2|H2B1P_MOUSE
sp|P11859|ANGT_MOUSE	P11859	ANGT_MOUSE	Agt	477	Mus musculus	Angiotensinogen	4.82	1	0.999	2	2	2	2	2	2
sp|P14430|HA18_MOUSE	P14430	HA18_MOUSE	H2-Q8	326	Mus musculus	H-2 class I histocompatibility antigen, Q8 alpha chain	5.83	1	0.9988	2	0	1	2	0	1
sp|P28653|PGS1_MOUSE	P28653	PGS1_MOUSE	Bgn	369	Mus musculus	Biglycan	5.42	1	0.999	2	2	2	2	2	2
sp|P35700|PRDX1_MOUSE	P35700	PRDX1_MOUSE	Prdx1	199	Mus musculus	Peroxiredoxin-1	9.55	1	0.9954	2	0	2	2	0	2
sp|P46412|GPX3_MOUSE	P46412	GPX3_MOUSE	Gpx3	226	Mus musculus	Glutathione peroxidase 3	12.83	1	0.999	2	2	2	2	2	2	3C(57.0214)
sp|P46638|RB11B_MOUSE	P46638	RB11B_MOUSE	Rab11b	218	Mus musculus	Ras-related protein Rab-11B	9.17	1	0.999	2	0	2	2	0	2			sp|P62492|RB11A_MOUSE
sp|P51885|LUM_MOUSE	P51885	LUM_MOUSE	Lum	338	Mus musculus	Lumican	6.21	1	0.999	2	2	2	3	3	3
sp|P52480|KPYM_MOUSE	P52480	KPYM_MOUSE	Pkm	531	Mus musculus	Pyruvate kinase PKM	6.21	1	0.999	2	1	2	3	2	3
sp|P54116|STOM_MOUSE	P54116	STOM_MOUSE	Stom	284	Mus musculus	Stomatin	9.15	1	0.999	2	2	2	2	2	2
sp|P61205|ARF3_MOUSE	P61205	ARF3_MOUSE	Arf3	181	Mus musculus	ADP-ribosylation factor 3	16.02	1	0.999	2	0	2	2	0	2			sp|P84078|ARF1_MOUSE
sp|P62082|RS7_MOUSE	P62082	RS7_MOUSE	Rps7	194	Mus musculus	Small ribosomal subunit protein eS7	17.53	1	0.9987	2	2	2	2	2	2
sp|P63325|RS10_MOUSE	P63325	RS10_MOUSE	Rps10	165	Mus musculus	Small ribosomal subunit protein eS10	14.55	1	0.9975	2	2	2	2	2	2
sp|P80314|TCPB_MOUSE	P80314	TCPB_MOUSE	Cct2	535	Mus musculus	T-complex protein 1 subunit beta	6.17	1	0.999	2	2	2	3	3	3
sp|P80315|TCPD_MOUSE	P80315	TCPD_MOUSE	Cct4	539	Mus musculus	T-complex protein 1 subunit delta	5.38	1	0.999	2	2	2	2	2	2
sp|P80318|TCPG_MOUSE	P80318	TCPG_MOUSE	Cct3	545	Mus musculus	T-complex protein 1 subunit gamma	3.85	1	0.999	2	2	2	2	2	2
sp|Q01279|EGFR_MOUSE	Q01279	EGFR_MOUSE	Egfr	1210	Mus musculus	Epidermal growth factor receptor	1.74	1	0.999	2	2	2	2	2	2
sp|Q03265|ATPA_MOUSE	Q03265	ATPA_MOUSE	Atp5f1a	553	Mus musculus	ATP synthase subunit alpha, mitochondrial	4.16	1	0.999	2	2	2	2	2	2
sp|Q05020|APOC2_MOUSE	Q05020	APOC2_MOUSE	Apoc2	97	Mus musculus	Apolipoprotein C-II	30.93	1	0.999	2	2	2	5	5	5	6M(15.9949)
sp|Q07456|AMBP_MOUSE	Q07456	AMBP_MOUSE	Ambp	349	Mus musculus	Protein AMBP	5.16	1	0.9981	2	2	2	2	2	2
sp|Q08093|CNN2_MOUSE	Q08093	CNN2_MOUSE	Cnn2	305	Mus musculus	Calponin-2	6.23	1	0.9985	2	2	2	2	2	2
sp|Q08879|FBLN1_MOUSE	Q08879	FBLN1_MOUSE	Fbln1	705	Mus musculus	Fibulin-1	4.26	1	0.999	2	2	2	2	2	2
sp|Q60590|A1AG1_MOUSE	Q60590	A1AG1_MOUSE	Orm1	207	Mus musculus	Alpha-1-acid glycoprotein 1	13.04	1	0.999	2	0	2	4	0	4	7M(15.9949)
sp|Q60994|ADIPO_MOUSE	Q60994	ADIPO_MOUSE	Adipoq	247	Mus musculus	Adiponectin	9.72	1	0.999	2	2	2	2	2	2
sp|Q61129|CFAI_MOUSE	Q61129	CFAI_MOUSE	Cfi	603	Mus musculus	Complement factor I	3.81	1	0.999	2	2	2	2	2	2
sp|Q61268|APOC4_MOUSE	Q61268	APOC4_MOUSE	Apoc4	124	Mus musculus	Apolipoprotein C-IV	16.13	1	0.9989	2	2	2	3	3	3	4M(15.9949)
sp|Q61508|ECM1_MOUSE	Q61508	ECM1_MOUSE	Ecm1	559	Mus musculus	Extracellular matrix protein 1	2.86	1	0.999	2	1	2	2	1	2
sp|Q61739-2|ITA6_MOUSE	Q61739-2	ITA6_MOUSE	Itga6	1073	Mus musculus	Isoform Alpha-6X1A of Integrin alpha-6	1.77	1	0.999	2	0	2	2	0	2			sp|Q61739|ITA6_MOUSE
sp|Q62009-2|POSTN_MOUSE	Q62009-2	POSTN_MOUSE	Postn	811	Mus musculus	Isoform 2 of Periostin	4.81	1	0.999	2	0	2	2	0	2			sp|Q62009-3|POSTN_MOUSE, sp|Q62009-5|POSTN_MOUSE, sp|Q62009|POSTN_MOUSE
sp|Q8C7G5|APOA5_MOUSE	Q8C7G5	APOA5_MOUSE	Apoa5	368	Mus musculus	Apolipoprotein A-V	6.79	1	0.999	2	2	2	2	2	2
sp|Q8K182|CO8A_MOUSE	Q8K182	CO8A_MOUSE	C8a	587	Mus musculus	Complement component C8 alpha chain	3.58	1	0.999	2	2	2	3	3	3
sp|Q8K479|C1QT5_MOUSE	Q8K479	C1QT5_MOUSE	C1qtnf5	243	Mus musculus	Complement C1q tumor necrosis factor-related protein 5	9.05	1	0.9977	2	2	2	2	2	2
sp|Q8R0Z6|ANGL6_MOUSE	Q8R0Z6	ANGL6_MOUSE	Angptl6	457	Mus musculus	Angiopoietin-related protein 6	5.03	1	0.999	2	2	2	2	2	2
sp|Q8R121|ZPI_MOUSE	Q8R121	ZPI_MOUSE	Serpina10	448	Mus musculus	Protein Z-dependent protease inhibitor	5.8	1	0.999	2	1	2	2	1	2
sp|Q8VCG4|CO8G_MOUSE	Q8VCG4	CO8G_MOUSE	C8g	202	Mus musculus	Complement component C8 gamma chain	10.4	1	0.999	2	2	2	2	2	2
sp|Q8VCS0|PGRP2_MOUSE	Q8VCS0	PGRP2_MOUSE	Pglyrp2	530	Mus musculus	N-acetylmuramoyl-L-alanine amidase	5.47	1	0.999	2	0	2	2	0	2	14C(57.0214)
sp|Q91V92|ACLY_MOUSE	Q91V92	ACLY_MOUSE	Acly	1091	Mus musculus	ATP-citrate synthase	1.83	1	0.9988	2	2	2	2	2	2
sp|Q91WP0|MASP2_MOUSE	Q91WP0	MASP2_MOUSE	Masp2	685	Mus musculus	Mannan-binding lectin serine protease 2	3.21	1	0.999	2	1	2	3	2	3
sp|Q91ZJ5-2|UGPA_MOUSE	Q91ZJ5-2	UGPA_MOUSE	Ugp2	497	Mus musculus	Isoform 2 of UTP--glucose-1-phosphate uridylyltransferase	4.63	1	0.9987	2	0	2	2	0	2			sp|Q91ZJ5|UGPA_MOUSE
sp|Q9D1G1|RAB1B_MOUSE	Q9D1G1	RAB1B_MOUSE	Rab1b	201	Mus musculus	Ras-related protein Rab-1B	10.45	1	0.9978	2	1	1	2	1	1	N-term(42.0106)
sp|Q9D2G2|ODO2_MOUSE	Q9D2G2	ODO2_MOUSE	Dlst	454	Mus musculus	Dihydrolipoyllysine-residue succinyltransferase component of 2-oxoglutarate dehydrogenase complex, mitochondrial	4.19	1	0.999	2	1	2	2	1	2
sp|Q9DBB9|CPN2_MOUSE	Q9DBB9	CPN2_MOUSE	Cpn2	547	Mus musculus	Carboxypeptidase N subunit 2	2.74	1	0.999	2	2	2	2	2	2
sp|Q9QXC1|FETUB_MOUSE	Q9QXC1	FETUB_MOUSE	Fetub	388	Mus musculus	Fetuin-B	6.96	1	0.999	2	2	2	2	2	2
sp|Q9R0H5|K2C71_MOUSE	Q9R0H5	K2C71_MOUSE	Krt71	524	Mus musculus	Keratin, type II cytoskeletal 71	4.58	1	0.9986	2	1	1	2	1	1
sp|Q9Z1T2|TSP4_MOUSE	Q9Z1T2	TSP4_MOUSE	Thbs4	963	Mus musculus	Thrombospondin-4	2.8	1	0.9988	2	1	2	2	1	2	14C(57.0214)
sp|Q9Z320|K1C27_MOUSE	Q9Z320	K1C27_MOUSE	Krt27	448	Mus musculus	Keratin, type I cytoskeletal 27	6.03	1	0.9978	2	1	1	10	2	2
sp|P01756|HVM12_MOUSE	P01756	HVM12_MOUSE		117	Mus musculus	Ig heavy chain V region MOPC 104E	22.22	0.9999	0.9989	2	0	0	2	0	0			sp|P01757|HVM13_MOUSE
sp|P01786|HVM17_MOUSE	P01786	HVM17_MOUSE		117	Mus musculus	Ig heavy chain V region MOPC 47A	21.37	0.9988	0.9983	2	1	1	3	2	2
sp|P62835|RAP1A_MOUSE	P62835	RAP1A_MOUSE	Rap1a	184	Mus musculus	Ras-related protein Rap-1A	9.24	0.9982	0.9916	2	0	0	3	0	0
sp|P01798|HVM29_MOUSE	P01798	HVM29_MOUSE		113	Mus musculus	Ig heavy chain V-III region E109	22.12	0.9978	0.9969	2	1	1	2	1	1
sp|A2AQ07|TBB1_MOUSE	A2AQ07	TBB1_MOUSE	Tubb1	451	Mus musculus	Tubulin beta-1 chain	3.99	1	0.999	1	1	1	1	1	1
sp|A2AVA0|SVEP1_MOUSE	A2AVA0	SVEP1_MOUSE	Svep1	3567	Mus musculus	Sushi, von Willebrand factor type A, EGF and pentraxin domain-containing protein 1	0.25	1	0.9989	1	1	1	1	1	1
sp|O08529|CAN2_MOUSE	O08529	CAN2_MOUSE	Capn2	700	Mus musculus	Calpain-2 catalytic subunit	1.14	1	0.999	1	1	1	1	1	1
sp|O54890|ITB3_MOUSE	O54890	ITB3_MOUSE	Itgb3	787	Mus musculus	Integrin beta-3	1.02	1	0.999	1	1	1	1	1	1
sp|O54962|BAF_MOUSE	O54962	BAF_MOUSE	Banf1	89	Mus musculus	Barrier-to-autointegration factor	7.87	1	0.999	1	1	1	1	1	1
sp|O70165|FCN1_MOUSE	O70165	FCN1_MOUSE	Fcn1	334	Mus musculus	Ficolin-1	2.69	1	0.999	1	1	1	1	1	1
sp|O70570|PIGR_MOUSE	O70570	PIGR_MOUSE	Pigr	771	Mus musculus	Polymeric immunoglobulin receptor	1.95	1	0.999	1	1	1	1	1	1
sp|O88200|CLC11_MOUSE	O88200	CLC11_MOUSE	Clec11a	328	Mus musculus	C-type lectin domain family 11 member A	2.74	1	0.9987	1	1	1	1	1	1
sp|P01632|KV1A1_MOUSE	P01632	KV1A1_MOUSE	Igkv7-33	114	Mus musculus	Ig kappa chain V-I region S107A	7.89	1	0.999	1	0	0	1	0	0
sp|P01633|KV5A1_MOUSE	P01633	KV5A1_MOUSE	Igkv6-17	149	Mus musculus	Immunoglobulin kappa chain variable 6-17	6.04	1	0.999	1	1	1	1	1	1
sp|P01634|KV5A2_MOUSE	P01634	KV5A2_MOUSE		136	Mus musculus	Ig kappa chain V-V region MOPC 21	6.62	1	0.9987	1	0	1	1	0	1
sp|P01636|KV5A4_MOUSE	P01636	KV5A4_MOUSE		108	Mus musculus	Ig kappa chain V-V region MOPC 149	12.04	1	0.999	1	1	1	1	1	1
sp|P01638|KV5A6_MOUSE	P01638	KV5A6_MOUSE		115	Mus musculus	Ig kappa chain V-V region L6 (Fragment)	6.96	1	0.999	1	0	1	1	0	1
sp|P01639|KV5A7_MOUSE	P01639	KV5A7_MOUSE	Igkv9-120	130	Mus musculus	Immunoglobulin kappa chain variable 9-120	16.15	1	0.999	1	1	1	1	1	1
sp|P01654|KV3A1_MOUSE	P01654	KV3A1_MOUSE		111	Mus musculus	Ig kappa chain V-III region PC 2880/PC 1229	9.91	1	0.999	1	0	1	1	0	1
sp|P01665|KV3AD_MOUSE	P01665	KV3AD_MOUSE		111	Mus musculus	Ig kappa chain V-III region PC 7043	22.52	1	0.999	1	0	1	1	0	1			sp|P01666|KV3AE_MOUSE
sp|P01723|LV1A_MOUSE	P01723	LV1A_MOUSE		117	Mus musculus	Ig lambda-1 chain V region	7.69	1	0.999	1	0	1	1	0	1			sp|P01727|LV1E_MOUSE
sp|P01728|LV2A_MOUSE	P01728	LV2A_MOUSE		117	Mus musculus	Ig lambda-2 chain V region	7.69	1	0.999	1	0	0	1	0	0
sp|P01747|HVM03_MOUSE	P01747	HVM03_MOUSE		120	Mus musculus	Ig heavy chain V region 36-65	11.67	1	0.999	1	0	1	1	0	1	12C(57.0214)
sp|P01820|HVM44_MOUSE	P01820	HVM44_MOUSE		115	Mus musculus	Ig heavy chain V region PJ14	9.57	1	0.999	1	0	1	1	0	1
sp|P01845|LAC3_MOUSE	P01845	LAC3_MOUSE	Iglc3	104	Mus musculus	Ig lambda-3 chain C region	17.31	1	0.999	1	0	0	1	0	0
sp|P01887|B2MG_MOUSE	P01887	B2MG_MOUSE	B2m	119	Mus musculus	Beta-2-microglobulin	8.4	1	0.9986	1	1	1	2	2	2	3M(15.9949), 6M(15.9949)
sp|P03953-2|CFAD_MOUSE	P03953-2	CFAD_MOUSE	Cfd	258	Mus musculus	Isoform 2 of Complement factor D	3.49	1	0.999	1	0	1	1	0	1			sp|P03953|CFAD_MOUSE
sp|P03976|KV2A5_MOUSE	P03976	KV2A5_MOUSE		113	Mus musculus	Ig kappa chain V-II region 17S29.1	11.5	1	0.999	1	1	1	1	1	1
sp|P04202|TGFB1_MOUSE	P04202	TGFB1_MOUSE	Tgfb1	390	Mus musculus	Transforming growth factor beta-1 proprotein	1.79	1	0.9983	1	1	1	1	1	1
sp|P04940|KV6A6_MOUSE	P04940	KV6A6_MOUSE		107	Mus musculus	Ig kappa chain V-VI region NQ2-17.4.1	6.54	1	0.999	1	0	1	2	0	2			sp|P04941|KV6A7_MOUSE, sp|P04944|KV6AA_MOUSE
sp|P07339|CATD_HUMAN	P07339	CATD_HUMAN	CTSD	412	Homo sapiens	Cathepsin D	2.43	1	0.9818	1	1	1	1	1	1
sp|P0DP26|CALM1_MOUSE	P0DP26	CALM1_MOUSE	Calm1	149	Mus musculus	Calmodulin-1	8.72	1	0.999	1	0	1	1	0	1	N-term(42.0106)		sp|P0DP27|CALM2_MOUSE, sp|P0DP28|CALM3_MOUSE
sp|P10107|ANXA1_MOUSE	P10107	ANXA1_MOUSE	Anxa1	346	Mus musculus	Annexin A1	3.18	1	0.9989	1	1	1	1	1	1
sp|P10126|EF1A1_MOUSE	P10126	EF1A1_MOUSE	Eef1a1	462	Mus musculus	Elongation factor 1-alpha 1	2.38	1	0.999	1	0	1	1	0	1
sp|P11680|PROP_MOUSE	P11680	PROP_MOUSE	Cfp	464	Mus musculus	Properdin	2.59	1	0.9988	1	1	1	1	1	1	6C(57.0214)
sp|P12970|RL7A_MOUSE	P12970	RL7A_MOUSE	Rpl7a	266	Mus musculus	Large ribosomal subunit protein eL8	4.14	1	0.9982	1	1	1	1	1	1
sp|P14847|CRP_MOUSE	P14847	CRP_MOUSE	Crp	225	Mus musculus	C-reactive protein	11.56	1	0.999	1	1	1	1	1	1
sp|P15105|GLNA_MOUSE	P15105	GLNA_MOUSE	Glul	373	Mus musculus	Glutamine synthetase	2.14	1	0.999	1	1	1	1	1	1
sp|P15508|SPTB1_MOUSE	P15508	SPTB1_MOUSE	Sptb	2128	Mus musculus	Spectrin beta chain, erythrocytic	0.47	1	0.999	1	1	1	1	1	1
sp|P18524|HVM53_MOUSE	P18524	HVM53_MOUSE		117	Mus musculus	Ig heavy chain V region RF	8.55	1	0.9971	1	1	1	1	1	1
sp|P18527|HVM56_MOUSE	P18527	HVM56_MOUSE		97	Mus musculus	Ig heavy chain V region 914	16.49	1	0.999	1	1	1	1	1	1
sp|P18528|HVM57_MOUSE	P18528	HVM57_MOUSE		98	Mus musculus	Ig heavy chain V region 6.96	19.39	1	0.999	1	1	1	1	1	1
sp|P19096|FAS_MOUSE	P19096	FAS_MOUSE	Fasn	2504	Mus musculus	Fatty acid synthase	0.52	1	0.9989	1	1	1	1	1	1
sp|P20029|BIP_MOUSE	P20029	BIP_MOUSE	Hspa5	655	Mus musculus	Endoplasmic reticulum chaperone BiP	1.68	1	0.999	1	0	0	1	0	0
sp|P20152|VIME_MOUSE	P20152	VIME_MOUSE	Vim	466	Mus musculus	Vimentin	1.5	1	0.9985	1	0	0	2	0	0
sp|P21180|CO2_MOUSE	P21180	CO2_MOUSE	C2	760	Mus musculus	Complement C2	1.32	1	0.999	1	0	1	1	0	1
sp|P21981|TGM2_MOUSE	P21981	TGM2_MOUSE	Tgm2	686	Mus musculus	Protein-glutamine gamma-glutamyltransferase 2	1.17	1	0.9964	1	1	1	1	1	1	N-term(42.0106)
sp|P23927|CRYAB_MOUSE	P23927	CRYAB_MOUSE	Cryab	175	Mus musculus	Alpha-crystallin B chain	4.57	1	0.999	1	1	1	1	1	1
sp|P31532|SAA4_MOUSE	P31532	SAA4_MOUSE	Saa4	130	Mus musculus	Serum amyloid A-4 protein	13.08	1	0.999	1	1	1	1	1	1
sp|P33587|PROC_MOUSE	P33587	PROC_MOUSE	Proc	460	Mus musculus	Vitamin K-dependent protein C	2.17	1	0.9989	1	1	1	1	1	1
sp|P47911|RL6_MOUSE	P47911	RL6_MOUSE	Rpl6	296	Mus musculus	Large ribosomal subunit protein eL6	3.72	1	0.999	1	1	1	1	1	1
sp|P48759|PTX3_MOUSE	P48759	PTX3_MOUSE	Ptx3	381	Mus musculus	Pentraxin-related protein PTX3	2.62	1	0.999	1	1	1	1	1	1
sp|P48962|ADT1_MOUSE	P48962	ADT1_MOUSE	Slc25a4	298	Mus musculus	ADP/ATP translocase 1	3.02	1	0.9986	1	1	1	1	1	1
sp|P49222|EPB42_MOUSE	P49222	EPB42_MOUSE	Epb42	691	Mus musculus	Protein 4.2	1.01	1	0.999	1	0	0	1	0	0
sp|P49817-2|CAV1_MOUSE	P49817-2	CAV1_MOUSE	Cav1	147	Mus musculus	Isoform 2 of Caveolin-1	14.29	1	0.9962	1	0	1	1	0	1			sp|P49817|CAV1_MOUSE
sp|P51125-2|ICAL_MOUSE	P51125-2	ICAL_MOUSE	Cast	769	Mus musculus	Isoform 2 of Calpastatin	4.03	1	0.999	1	0	1	1	0	1			sp|P51125-3|ICAL_MOUSE, sp|P51125-6|ICAL_MOUSE, sp|P51125-7|ICAL_MOUSE, sp|P51125|ICAL_MOUSE
sp|P51437|CAMP_MOUSE	P51437	CAMP_MOUSE	Camp	172	Mus musculus	Cathelicidin antimicrobial peptide	10.47	1	0.999	1	1	1	1	1	1
sp|P56480|ATPB_MOUSE	P56480	ATPB_MOUSE	Atp5f1b	529	Mus musculus	ATP synthase subunit beta, mitochondrial	3.02	1	0.9989	1	1	1	1	1	1
sp|P61027|RAB10_MOUSE	P61027	RAB10_MOUSE	Rab10	200	Mus musculus	Ras-related protein Rab-10	5.5	1	0.999	1	0	1	1	0	1
sp|P61028|RAB8B_MOUSE	P61028	RAB8B_MOUSE	Rab8b	207	Mus musculus	Ras-related protein Rab-8B	5.31	1	0.998	1	0	0	1	0	0
sp|P62270|RS18_MOUSE	P62270	RS18_MOUSE	Rps18	152	Mus musculus	Small ribosomal subunit protein uS13	5.26	1	0.9962	1	1	1	1	1	1
sp|P62301|RS13_MOUSE	P62301	RS13_MOUSE	Rps13	151	Mus musculus	Small ribosomal subunit protein uS15	9.93	1	0.999	1	1	1	1	1	1
sp|P62702|RS4X_MOUSE	P62702	RS4X_MOUSE	Rps4x	263	Mus musculus	Small ribosomal subunit protein eS4	3.8	1	0.998	1	1	1	1	1	1
sp|P62827|RAN_MOUSE	P62827	RAN_MOUSE	Ran	216	Mus musculus	GTP-binding nuclear protein Ran	3.7	1	0.9976	1	0	1	1	0	1
sp|P62852|RS25_MOUSE	P62852	RS25_MOUSE	Rps25	125	Mus musculus	Small ribosomal subunit protein eS25	7.2	1	0.9978	1	1	1	1	1	1
sp|P62962|PROF1_MOUSE	P62962	PROF1_MOUSE	Pfn1	140	Mus musculus	Profilin-1	10	1	0.999	1	1	1	1	1	1
sp|P63001|RAC1_MOUSE	P63001	RAC1_MOUSE	Rac1	192	Mus musculus	Ras-related C3 botulinum toxin substrate 1	4.17	1	0.9977	1	0	1	1	0	1
sp|P70274|SEPP1_MOUSE	P70274	SEPP1_MOUSE	Selenop	380	Mus musculus	Selenoprotein P	4.74	1	0.999	1	1	1	1	1	1
sp|P70375|FA7_MOUSE	P70375	FA7_MOUSE	F7	446	Mus musculus	Coagulation factor VII	2.24	1	0.9987	1	1	1	1	1	1
sp|P70389|ALS_MOUSE	P70389	ALS_MOUSE	Igfals	603	Mus musculus	Insulin-like growth factor-binding protein complex acid labile subunit	3.15	1	0.999	1	1	1	1	1	1
sp|P97384|ANX11_MOUSE	P97384	ANX11_MOUSE	Anxa11	503	Mus musculus	Annexin A11	1.79	1	0.9985	1	0	1	1	0	1
sp|Q00724|RET4_MOUSE	Q00724	RET4_MOUSE	Rbp4	201	Mus musculus	Retinol-binding protein 4	4.98	1	0.999	1	1	1	1	1	1
sp|Q02013|AQP1_MOUSE	Q02013	AQP1_MOUSE	Aqp1	269	Mus musculus	Aquaporin-1	7.43	1	0.999	1	1	1	2	2	2
sp|Q07797|LG3BP_MOUSE	Q07797	LG3BP_MOUSE	Lgals3bp	577	Mus musculus	Galectin-3-binding protein	2.25	1	0.999	1	1	1	1	1	1
sp|Q07968|F13B_MOUSE	Q07968	F13B_MOUSE	F13b	669	Mus musculus	Coagulation factor XIII B chain	1.64	1	0.999	1	1	1	1	1	1	1C(57.0214)
sp|Q08761|PROS_MOUSE	Q08761	PROS_MOUSE	Pros1	675	Mus musculus	Vitamin K-dependent protein S	1.19	1	0.999	1	1	1	1	1	1
sp|Q08879-2|FBLN1_MOUSE	Q08879-2	FBLN1_MOUSE	Fbln1	685	Mus musculus	Isoform C of Fibulin-1	1.02	1	0.9908	1	0	1	1	0	1
sp|Q2VIS4|FILA2_MOUSE	Q2VIS4	FILA2_MOUSE	Flg2	2362	Mus musculus	Filaggrin-2	0.72	1	0.999	1	1	1	3	3	3	12M(15.9949), 14M(15.9949)
sp|Q3SXB8-2|COL11_MOUSE	Q3SXB8-2	COL11_MOUSE	Colec11	278	Mus musculus	Isoform 2 of Collectin-11	3.6	1	0.999	1	0	1	1	0	1			sp|Q3SXB8|COL11_MOUSE
sp|Q571I9|A16A1_MOUSE	Q571I9	A16A1_MOUSE	Aldh16a1	802	Mus musculus	Aldehyde dehydrogenase family 16 member A1	1.37	1	0.999	1	1	1	1	1	1
sp|Q60605-2|MYL6_MOUSE	Q60605-2	MYL6_MOUSE	Myl6	151	Mus musculus	Isoform Smooth muscle of Myosin light polypeptide 6	5.3	1	0.9989	1	0	1	1	0	1			sp|Q60605|MYL6_MOUSE
sp|Q61171|PRDX2_MOUSE	Q61171	PRDX2_MOUSE	Prdx2	198	Mus musculus	Peroxiredoxin-2	4.04	1	0.999	1	1	1	1	1	1
sp|Q61233|PLSL_MOUSE	Q61233	PLSL_MOUSE	Lcp1	627	Mus musculus	Plastin-2	1.44	1	0.999	1	0	1	1	0	1
sp|Q61495|DSG1A_MOUSE	Q61495	DSG1A_MOUSE	Dsg1a	1057	Mus musculus	Desmoglein-1-alpha	0.95	1	0.9944	1	0	1	2	0	2	2M(15.9949)
sp|Q61730-2|IL1AP_MOUSE	Q61730-2	IL1AP_MOUSE	Il1rap	360	Mus musculus	Isoform 2 of Interleukin-1 receptor accessory protein	2.5	1	0.9987	1	0	1	1	0	1			sp|Q61730-3|IL1AP_MOUSE, sp|Q61730|IL1AP_MOUSE
sp|Q68FD5|CLH1_MOUSE	Q68FD5	CLH1_MOUSE	Cltc	1675	Mus musculus	Clathrin heavy chain 1	0.54	1	0.9973	1	1	1	1	1	1
sp|Q6IRU2|TPM4_MOUSE	Q6IRU2	TPM4_MOUSE	Tpm4	248	Mus musculus	Tropomyosin alpha-4 chain	4.03	1	0.9979	1	1	1	1	1	1
sp|Q6P069-2|SORCN_MOUSE	Q6P069-2	SORCN_MOUSE	Sri	183	Mus musculus	Isoform 2 of Sorcin	6.01	1	0.9973	1	0	1	1	0	1			sp|Q6P069|SORCN_MOUSE
sp|Q80YC5|FA12_MOUSE	Q80YC5	FA12_MOUSE	F12	597	Mus musculus	Coagulation factor XII	1.68	1	0.999	1	1	1	1	1	1
sp|Q8BTM8|FLNA_MOUSE	Q8BTM8	FLNA_MOUSE	Flna	2647	Mus musculus	Filamin-A	0.87	1	0.999	1	1	1	1	1	1
sp|Q8CIM7|CP2DQ_MOUSE	Q8CIM7	CP2DQ_MOUSE	Cyp2d26	500	Mus musculus	Cytochrome P450 2D26	2.4	1	0.9923	1	1	1	1	1	1
sp|Q8CIZ8|VWF_MOUSE	Q8CIZ8	VWF_MOUSE	Vwf	2813	Mus musculus	von Willebrand factor	0.78	1	0.999	1	1	1	1	1	1
sp|Q8VHL0-2|UT1_MOUSE	Q8VHL0-2	UT1_MOUSE	Slc14a1	440	Mus musculus	Isoform 2 of Urea transporter 1	1.82	1	0.9959	1	0	1	1	0	1			sp|Q8VHL0|UT1_MOUSE
sp|Q91V80|APOF_MOUSE	Q91V80	APOF_MOUSE	Apof	315	Mus musculus	Apolipoprotein F	2.54	1	0.999	1	1	1	1	1	1
sp|Q91Y47|FA11_MOUSE	Q91Y47	FA11_MOUSE	F11	624	Mus musculus	Coagulation factor XI	1.28	1	0.999	1	1	1	1	1	1
sp|Q923D2|BLVRB_MOUSE	Q923D2	BLVRB_MOUSE	Blvrb	206	Mus musculus	Flavin reductase (NADPH)	4.85	1	0.999	1	1	1	1	1	1
sp|Q9CQW3|PROZ_MOUSE	Q9CQW3	PROZ_MOUSE	Proz	399	Mus musculus	Vitamin K-dependent protein Z	3.26	1	0.9989	1	1	1	1	1	1
sp|Q9EQK5|MVP_MOUSE	Q9EQK5	MVP_MOUSE	Mvp	861	Mus musculus	Major vault protein	2.32	1	0.9989	1	1	1	1	1	1
sp|Q9EQP2|EHD4_MOUSE	Q9EQP2	EHD4_MOUSE	Ehd4	541	Mus musculus	EH domain-containing protein 4	2.03	1	0.9989	1	0	1	1	0	1
sp|Q9ES46|PARVB_MOUSE	Q9ES46	PARVB_MOUSE	Parvb	365	Mus musculus	Beta-parvin	3.84	1	0.999	1	1	1	1	1	1
sp|Q9JHH6|CBPB2_MOUSE	Q9JHH6	CBPB2_MOUSE	Cpb2	422	Mus musculus	Carboxypeptidase B2	1.9	1	0.999	1	1	1	1	1	1
sp|Q9JLF6|TGM1_MOUSE	Q9JLF6	TGM1_MOUSE	Tgm1	815	Mus musculus	Protein-glutamine gamma-glutamyltransferase K	1.23	1	0.9886	1	1	1	1	1	1
sp|Q9QZ25|VNN3_MOUSE	Q9QZ25	VNN3_MOUSE	Vnn3	500	Mus musculus	Vascular non-inflammatory molecule 3	2.8	1	0.9989	1	1	1	1	1	1
sp|Q9R0P5|DEST_MOUSE	Q9R0P5	DEST_MOUSE	Dstn	165	Mus musculus	Destrin	9.7	1	0.9989	1	1	1	1	1	1
sp|Q9R1P0|PSA4_MOUSE	Q9R1P0	PSA4_MOUSE	Psma4	261	Mus musculus	Proteasome subunit alpha type-4	3.83	1	0.9989	1	1	1	1	1	1
sp|Q9WVA4|TAGL2_MOUSE	Q9WVA4	TAGL2_MOUSE	Tagln2	199	Mus musculus	Transgelin-2	7.04	1	0.9981	1	1	1	1	1	1
sp|Q9Z0M6-2|AGRE5_MOUSE	Q9Z0M6-2	AGRE5_MOUSE	Adgre5	724	Mus musculus	Isoform 2 of Adhesion G protein-coupled receptor E5	2.35	1	0.999	1	0	1	1	0	1			sp|Q9Z0M6-3|AGRE5_MOUSE, sp|Q9Z0M6|AGRE5_MOUSE
sp|Q9Z1R3|APOM_MOUSE	Q9Z1R3	APOM_MOUSE	Apom	190	Mus musculus	Apolipoprotein M	3.68	1	0.999	1	1	1	1	1	1
sp|V9GXG1|SLN14_MOUSE	V9GXG1	SLN14_MOUSE	Slfn14	899	Mus musculus	Protein SLFN14	1.45	1	0.999	1	1	1	1	1	1
sp|P01749|HVM05_MOUSE	P01749	HVM05_MOUSE	Ighv1-61	117	Mus musculus	Ig heavy chain V region 3	5.98	0.9999	0.999	1	0	0	1	0	0
sp|P04247|MYG_MOUSE	P04247	MYG_MOUSE	Mb	154	Mus musculus	Myoglobin	11.69	0.9999	0.996	1	1	1	1	1	1
sp|P17751-2|TPIS_MOUSE	P17751-2	TPIS_MOUSE	Tpi1	299	Mus musculus	Isoform 2 of Triosephosphate isomerase	4.01	0.9999	0.9988	1	0	1	1	0	1			sp|P17751|TPIS_MOUSE
sp|P24063-2|ITAL_MOUSE	P24063-2	ITAL_MOUSE	Itgal	1161	Mus musculus	Isoform 2 of Integrin alpha-L	0.6	0.9999	0.9988	1	0	1	1	0	1			sp|P24063|ITAL_MOUSE
sp|P26041|MOES_MOUSE	P26041	MOES_MOUSE	Msn	577	Mus musculus	Moesin	1.56	0.9999	0.9988	1	0	1	1	0	1
sp|Q9R182|ANGL3_MOUSE	Q9R182	ANGL3_MOUSE	Angptl3	455	Mus musculus	Angiopoietin-related protein 3	2.42	0.9999	0.9984	1	1	1	1	1	1
sp|P01795|HVM26_MOUSE	P01795	HVM26_MOUSE		144	Mus musculus	Ig heavy chain V region M167	5.56	0.9998	0.999	1	0	0	1	0	0
sp|Q9CZX8|RS19_MOUSE	Q9CZX8	RS19_MOUSE	Rps19	145	Mus musculus	Small ribosomal subunit protein eS19	6.21	0.9998	0.9972	1	1	1	1	1	1
sp|P35278|RAB5C_MOUSE	P35278	RAB5C_MOUSE	Rab5c	216	Mus musculus	Ras-related protein Rab-5C	5.09	0.9996	0.9944	1	0	1	1	0	1
sp|P01647|KV5AE_MOUSE	P01647	KV5AE_MOUSE		108	Mus musculus	Ig kappa chain V-V region HP 124E1	7.41	0.9993	0.999	1	0	0	1	0	0
sp|O55131|SEPT7_MOUSE	O55131	SEPT7_MOUSE	Septin7	436	Mus musculus	Septin-7	2.06	0.9992	0.9863	1	0	1	1	0	1
sp|P52480-2|KPYM_MOUSE	P52480-2	KPYM_MOUSE	Pkm	531	Mus musculus	Isoform M1 of Pyruvate kinase PKM	2.07	0.9992	0.9906	1	0	0	1	0	0
sp|Q99PS0|K1C23_MOUSE	Q99PS0	K1C23_MOUSE	Krt23	422	Mus musculus	Keratin, type I cytoskeletal 23	2.37	0.9987	0.9954	1	1	1	1	1	1
sp|Q8CIM1|LRC45_MOUSE	Q8CIM1	LRC45_MOUSE	Lrrc45	670	Mus musculus	Leucine-rich repeat-containing protein 45	1.34	0.9981	0.9621	1	1	1	1	1	1
sp|P01726|LV1D_MOUSE	P01726	LV1D_MOUSE		129	Mus musculus	Ig lambda-1 chain V region H2020	6.98	0.9907	0.999	1	0	0	1	0	0
sp|P84751|HVM63_MOUSE	P84751	HVM63_MOUSE		237	Mus musculus	Ig heavy chain Mem5 (Fragment)	3.8	0.9718	0.9968	1	1	1	1	1	1
sp|P26040|EZRI_MOUSE	P26040	EZRI_MOUSE	Ezr	586	Mus musculus	Ezrin	1.54	0.9716	0.9604	1	0	0	1	0	0
sp|P01627|KV2A2_MOUSE	P01627	KV2A2_MOUSE	Igkv2-112	120	Mus musculus	Immunoglobulin kappa variable 2-112	13.33	0.9547	0.999	1	0	1	1	0	1			sp|P01628|KV2A3_MOUSE
sp|Q06318|UTER_MOUSE	Q06318	UTER_MOUSE	Scgb1a1	96	Mus musculus	Uteroglobin	10.42	0.9052	0.9978	1	1	1	1	1	1
sp|Q9WU78-3|PDC6I_MOUSE	Q9WU78-3	PDC6I_MOUSE	Pdcd6ip	874	Mus musculus	Isoform 3 of Programmed cell death 6-interacting protein	1.49	0.8488	0.9963	1	0	1	1	0	1			sp|Q9WU78|PDC6I_MOUSE
sp|P01674|KV3AM_MOUSE	P01674	KV3AM_MOUSE		108	Mus musculus	Ig kappa chain V-III region PC 2154	11.11	0.8342	0.9958	1	1	1	1	1	1
sp|P02104|HBE_MOUSE	P02104	HBE_MOUSE	Hbb-y	147	Mus musculus	Hemoglobin subunit epsilon-Y2	6.8	0.7789	0.9692	1	0	0	4	0	0
sp|P02534|K1M1_SHEEP	P02534	K1M1_SHEEP		412	Ovis aries	Keratin, type I microfibrillar 48 kDa, component 8C-1	1.7	0.7754	0.9694	1	0	0	3	0	0			sp|Q15323|K1H1_HUMAN, sp|Q61765|K1H1_MOUSE, sp|Q61897|KT33B_MOUSE
sp|P14131|RS16_MOUSE	P14131	RS16_MOUSE	Rps16	146	Mus musculus	Small ribosomal subunit protein uS9	6.85	0.7736	0.9939	1	1	1	1	1	1
sp|P02662|CASA1_BOVIN	P02662	CASA1_BOVIN	CSN1S1	214	Bos taurus	Alpha-S1-casein	4.67	0.6947	0.9908	1	1	1	1	1	1
sp|Q8VDW0|DX39A_MOUSE	Q8VDW0	DX39A_MOUSE	Ddx39a	427	Mus musculus	ATP-dependent RNA helicase DDX39A	2.34	0.6442	0.9885	1	0	1	1	0	1			sp|Q9Z1N5|DX39B_MOUSE
sp|Q9D832|DNJB4_MOUSE	Q9D832	DNJB4_MOUSE	Dnajb4	337	Mus musculus	DnaJ homolog subfamily B member 4	5.34	0.6269	0.9876	1	1	1	1	1	1
sp|Q62415|ASPP1_MOUSE	Q62415	ASPP1_MOUSE	Ppp1r13b	1087	Mus musculus	Apoptosis-stimulating of p53 protein 1	0.74	0.5181	0.9807	1	1	1	1	1	1
sp|Q9R1T4-2|SEPT6_MOUSE	Q9R1T4-2	SEPT6_MOUSE	Septin6	427	Mus musculus	Isoform I of Septin-6	2.11	0.5004	0.9794	1	0	1	1	0	1			sp|Q9R1T4-3|SEPT6_MOUSE, sp|Q9R1T4|SEPT6_MOUSE
sp|Q9CZP5|BCS1_MOUSE	Q9CZP5	BCS1_MOUSE	Bcs1l	418	Mus musculus	Mitochondrial chaperone BCS1	2.39	0.4941	0.9788	1	1	1	1	1	1
sp|P70663|SPRL1_MOUSE	P70663	SPRL1_MOUSE	Sparcl1	650	Mus musculus	SPARC-like protein 1	2	0.4153	0.9711	1	1	1	1	1	1
sp|O35385|PPE2_MOUSE	O35385	PPE2_MOUSE	Ppef2	757	Mus musculus	Serine/threonine-protein phosphatase with EF-hands 2	1.45	0.4142	0.971	1	1	1	1	1	1
sp|Q9D1R9|RL34_MOUSE	Q9D1R9	RL34_MOUSE	Rpl34	117	Mus musculus	Large ribosomal subunit protein eL34	6.84	0.4028	0.9696	1	1	1	1	1	1
sp|Q9ES30|C1QT3_MOUSE	Q9ES30	C1QT3_MOUSE	C1qtnf3	246	Mus musculus	Complement C1q tumor necrosis factor-related protein 3	2.85	0.3856	0.9675	1	1	1	1	1	1
sp|Q9CYN9|RENR_MOUSE	Q9CYN9	RENR_MOUSE	Atp6ap2	350	Mus musculus	Renin receptor	2.57	0.369	0.9652	1	1	1	1	1	1
sp|Q6S5L9|SHC4_MOUSE	Q6S5L9	SHC4_MOUSE	Shc4	626	Mus musculus	SHC-transforming protein 4	1.12	0.3513	0.9625	1	0	1	1	0	1			sp|Q9QZK2-2|BCAR3_MOUSE, sp|Q9QZK2|BCAR3_MOUSE
sp|E9Q1U1-2|CC171_MOUSE	E9Q1U1-2	CC171_MOUSE	Ccdc171	1332	Mus musculus	Isoform 2 of Coiled-coil domain-containing protein 171	0.6	0.3385	0.9604	1	0	1	1	0	1			sp|E9Q1U1|CC171_MOUSE

## Sheet: ++ w
Protein	Protein ID	Entry Name	Gene	Length	Organism	Protein Description	Coverage	Protein Probability	Top Peptide Probability	Total Peptides	Unique Peptides	Razor Peptides	Total Spectral Count	Unique Spectral Count	Razor Spectral Count	Razor Assigned Modifications	Razor Observed Modifications	Indistinguishable Proteins
sp|E9Q414|APOB_MOUSE	E9Q414	APOB_MOUSE	Apob	4505	Mus musculus	Apolipoprotein B-100	24.4	1	0.999	86	85	86	107	106	107	12M(15.9949), 13M(15.9949), 15M(15.9949), 1M(15.9949), 21M(15.9949), 2M(15.9949), 5C(57.0214), 5M(15.9949), 6C(57.0214), 6M(15.9949), 7M(15.9949), 9M(15.9949)
sp|P01027|CO3_MOUSE	P01027	CO3_MOUSE	C3	1663	Mus musculus	Complement C3	57.19	1	0.999	75	55	75	150	117	150	10C(57.0214), 10M(15.9949), 11C(57.0214), 11M(15.9949), 16M(15.9949), 17M(15.9949), 18M(15.9949), 1M(15.9949), 2C(57.0214), 2M(15.9949), 3C(57.0214), 3M(15.9949), 5C(57.0214), 8C(57.0214)
sp|Q61838|PZP_MOUSE	Q61838	PZP_MOUSE	Pzp	1495	Mus musculus	Pregnancy zone protein	64.21	1	0.999	67	65	67	212	209	212	10C(57.0214), 11M(15.9949), 12C(57.0214), 12M(15.9949), 14C(57.0214), 16C(57.0214), 22C(57.0214), 24C(57.0214), 2C(57.0214), 2M(15.9949), 3C(57.0214), 4C(57.0214), 5C(57.0214), 6C(57.0214), 6M(15.9949), 7C(57.0214), 7M(15.9949), 9C(57.0214)
sp|P28665|MUG1_MOUSE	P28665	MUG1_MOUSE	Mug1	1476	Mus musculus	Murinoglobulin-1	50.14	1	0.999	57	34	57	120	74	120	10C(57.0214), 10M(15.9949), 11C(57.0214), 11M(15.9949), 14M(15.9949), 17C(57.0214), 19C(57.0214), 1M(15.9949), 26C(57.0214), 26M(15.9949), 2M(15.9949), 4C(57.0214), 5C(57.0214), 5M(15.9949), 8C(57.0214)
sp|P08032|SPTA1_MOUSE	P08032	SPTA1_MOUSE	Spta1	2415	Mus musculus	Spectrin alpha chain, erythrocytic 1	34.16	1	0.999	55	53	55	61	59	61	6C(57.0214)
sp|P11276|FINC_MOUSE	P11276	FINC_MOUSE	Fn1	2477	Mus musculus	Fibronectin	35.65	1	0.999	54	54	54	73	73	73	2C(57.0214), 3C(57.0214), 4M(15.9949), 5C(57.0214), 7C(57.0214), 9M(15.9949)
sp|P01029|CO4B_MOUSE	P01029	CO4B_MOUSE	C4b	1738	Mus musculus	Complement C4-B	41.66	1	0.999	50	50	50	68	68	68	22C(57.0214), 2C(57.0214), 3M(15.9949), 4M(15.9949), 5C(57.0214), 5M(15.9949)
sp|P26039|TLN1_MOUSE	P26039	TLN1_MOUSE	Tln1	2541	Mus musculus	Talin-1	29.83	1	0.999	47	47	47	49	49	49	10C(57.0214), 11C(57.0214), 2C(57.0214)
sp|P15508|SPTB1_MOUSE	P15508	SPTB1_MOUSE	Sptb	2128	Mus musculus	Spectrin beta chain, erythrocytic	27.11	1	0.999	42	40	42	47	45	47
sp|Q921I1|TRFE_MOUSE	Q921I1	TRFE_MOUSE	Tf	697	Mus musculus	Serotransferrin	52.94	1	0.999	42	39	42	81	75	81	10C(57.0214), 11C(57.0214), 12C(57.0214), 13M(15.9949), 1C(57.0214), 2C(57.0214), 3C(57.0214), 5C(57.0214), 6C(57.0214), 7C(57.0214), 7M(15.9949), 8C(57.0214), 9C(57.0214)
sp|P35908|K22E_HUMAN	P35908	K22E_HUMAN	KRT2	639	Homo sapiens	Keratin, type II cytoskeletal 2 epidermal	74.8	1	0.999	40	29	37	74	53	63	10M(15.9949), 23M(15.9949), 6M(15.9949), 7C(57.0214), 7M(15.9949), 8C(57.0214)
sp|P04264|K2C1_HUMAN	P04264	K2C1_HUMAN	KRT1	644	Homo sapiens	Keratin, type II cytoskeletal 1	64.75	1	0.999	37	24	37	120	69	120	1M(15.9949), 22M(15.9949), 2M(15.9949), 35M(15.9949), 4C(57.0214), 5C(57.0214), 5M(15.9949), 6M(15.9949), 7M(15.9949)
sp|P07724|ALBU_MOUSE	P07724	ALBU_MOUSE	Alb	608	Mus musculus	Albumin	62.83	1	0.999	37	34	37	90	84	90	10C(57.0214), 11C(57.0214), 13C(57.0214), 14C(57.0214), 17M(15.9949), 18C(57.0214), 1C(57.0214), 2C(57.0214), 2M(15.9949), 30C(57.0214), 3C(57.0214), 7C(57.0214), 7M(15.9949), 9C(57.0214)
sp|P06684|CO5_MOUSE	P06684	CO5_MOUSE	C5	1680	Mus musculus	Complement C5	26.67	1	0.999	35	33	35	40	38	40	1C(57.0214), 7C(57.0214)
sp|P13645|K1C10_HUMAN	P13645	K1C10_HUMAN	KRT10	584	Homo sapiens	Keratin, type I cytoskeletal 10	65.41	1	0.999	35	24	34	80	62	78	10C(57.0214), 11M(15.9949), 16C(57.0214), 26M(15.9949), 2C(57.0214), 3M(15.9949), 5C(57.0214), 5M(15.9949), 7C(57.0214)
sp|Q61147|CERU_MOUSE	Q61147	CERU_MOUSE	Cp	1061	Mus musculus	Ceruloplasmin	41	1	0.999	35	35	35	47	47	47	10M(15.9949), 11C(57.0214), 13C(57.0214), 1M(15.9949), 25C(57.0214), 2C(57.0214), 3C(57.0214), 7C(57.0214)
sp|Q01853|TERA_MOUSE	Q01853	TERA_MOUSE	Vcp	806	Mus musculus	Transitional endoplasmic reticulum ATPase	57.69	1	0.999	34	33	34	49	48	49	10C(57.0214), 18C(57.0214), 26C(57.0214), 5C(57.0214), 6C(57.0214), 7M(15.9949)
sp|A6X935|ITIH4_MOUSE	A6X935	ITIH4_MOUSE	Itih4	942	Mus musculus	Inter alpha-trypsin inhibitor, heavy chain 4	52.97	1	0.999	32	1	32	46	1	46	26M(15.9949)
sp|Q8BTM8|FLNA_MOUSE	Q8BTM8	FLNA_MOUSE	Flna	2647	Mus musculus	Filamin-A	18.96	1	0.999	32	27	32	34	29	34	11C(57.0214)
sp|P35527|K1C9_HUMAN	P35527	K1C9_HUMAN	KRT9	623	Homo sapiens	Keratin, type I cytoskeletal 9	68.06	1	0.999	31	30	31	75	73	75	15M(15.9949), 1M(15.9949), 2C(57.0214), 3M(15.9949), 5C(57.0214), 5M(15.9949), 6M(15.9949), 8M(15.9949)
sp|P35441|TSP1_MOUSE	P35441	TSP1_MOUSE	Thbs1	1170	Mus musculus	Thrombospondin-1	26.07	1	0.999	28	26	28	34	32	34	1C(57.0214), 3C(57.0214), 7C(57.0214)
sp|Q64727|VINC_MOUSE	Q64727	VINC_MOUSE	Vcl	1066	Mus musculus	Vinculin	38.18	1	0.999	27	27	27	28	28	28	5C(57.0214)
sp|Q02357-3|ANK1_MOUSE	Q02357-3	ANK1_MOUSE	Ank1	1863	Mus musculus	Isoform Er3 of Ankyrin-1	18.3	1	0.999	26	0	26	30	0	30	10C(57.0214), 2C(57.0214)		sp|Q02357-4|ANK1_MOUSE, sp|Q02357-5|ANK1_MOUSE, sp|Q02357-6|ANK1_MOUSE, sp|Q02357|ANK1_MOUSE
sp|Q8VDD5|MYH9_MOUSE	Q8VDD5	MYH9_MOUSE	Myh9	1960	Mus musculus	Myosin-9	20.1	1	0.999	26	20	26	27	21	27
sp|P28666|MUG2_MOUSE	P28666	MUG2_MOUSE	Mug2	1451	Mus musculus	Murinoglobulin-2	19.85	1	0.999	25	2	2	48	2	2
sp|Q00623|APOA1_MOUSE	Q00623	APOA1_MOUSE	Apoa1	264	Mus musculus	Apolipoprotein A-I	75.76	1	0.999	24	24	24	61	61	61	10M(15.9949), 3M(15.9949), 4M(15.9949), 6M(15.9949)
sp|P04919|B3AT_MOUSE	P04919	B3AT_MOUSE	Slc4a1	929	Mus musculus	Band 3 anion transport protein	33.15	1	0.999	23	0	23	26	0	26	21C(57.0214), 6C(57.0214), 6M(15.9949), 8C(57.0214)
sp|P13020-2|GELS_MOUSE	P13020-2	GELS_MOUSE	Gsn	731	Mus musculus	Isoform 2 of Gelsolin	47.2	1	0.999	23	0	23	25	0	25	4C(57.0214)
sp|P32261|ANT3_MOUSE	P32261	ANT3_MOUSE	Serpinc1	465	Mus musculus	Antithrombin-III	59.78	1	0.999	23	16	23	30	22	30	21M(15.9949), 6M(15.9949), 8C(57.0214)
sp|P07759|SPA3K_MOUSE	P07759	SPA3K_MOUSE	Serpina3k	418	Mus musculus	Serine protease inhibitor A3K	61.24	1	0.999	22	13	21	95	62	93	1M(15.9949), 2M(15.9949), 6C(57.0214), 9C(57.0214), 9M(15.9949)
sp|O88783|FA5_MOUSE	O88783	FA5_MOUSE	F5	2183	Mus musculus	Coagulation factor V	11.59	1	0.999	21	21	21	22	22	22	10C(57.0214), 13C(57.0214), 9C(57.0214)
sp|P06909|CFAH_MOUSE	P06909	CFAH_MOUSE	Cfh	1234	Mus musculus	Complement factor H	24.88	1	0.999	21	21	21	24	24	24	1C(57.0214), 2C(57.0214), 3C(57.0214), 4C(57.0214), 5C(57.0214), 9C(57.0214)
sp|P20918|PLMN_MOUSE	P20918	PLMN_MOUSE	Plg	812	Mus musculus	Plasminogen	32.64	1	0.999	21	21	21	21	21	21	10C(57.0214), 11C(57.0214), 15C(57.0214), 4C(57.0214), 6C(57.0214), 7C(57.0214)
sp|Q922U2|K2C5_MOUSE	Q922U2	K2C5_MOUSE	Krt5	580	Mus musculus	Keratin, type II cytoskeletal 5	29.31	1	0.999	21	7	10	41	14	17	11M(15.9949), 5M(15.9949), 7M(15.9949), 9M(15.9949)
sp|Q91X72|HEMO_MOUSE	Q91X72	HEMO_MOUSE	Hpx	460	Mus musculus	Hemopexin	49.78	1	0.999	20	20	20	30	30	30	19C(57.0214), 1C(57.0214), 3C(57.0214), 6C(57.0214)
sp|P04186|CFAB_MOUSE	P04186	CFAB_MOUSE	Cfb	761	Mus musculus	Complement factor B	23.92	1	0.999	19	19	19	24	24	24	1C(57.0214), 7C(57.0214), 9C(57.0214)
sp|P06728|APOA4_MOUSE	P06728	APOA4_MOUSE	Apoa4	395	Mus musculus	Apolipoprotein A-IV	55.19	1	0.999	19	19	19	37	37	37	10M(15.9949), 11M(15.9949), 12M(15.9949), 23M(15.9949), 5M(15.9949), 8M(15.9949)
sp|P22599|A1AT2_MOUSE	P22599	A1AT2_MOUSE	Serpina1b	413	Mus musculus	Alpha-1-antitrypsin 1-2	58.35	1	0.999	19	6	9	54	10	16	1M(15.9949), 23M(15.9949), 25M(15.9949)
sp|Q00896|A1AT3_MOUSE	Q00896	A1AT3_MOUSE	Serpina1c	412	Mus musculus	Alpha-1-antitrypsin 1-3	55.83	0.9999	0.999	19	0	0	102	0	0
sp|P07758|A1AT1_MOUSE	P07758	A1AT1_MOUSE	Serpina1a	413	Mus musculus	Alpha-1-antitrypsin 1-1	49.39	1	0.999	18	0	18	102	0	102	1M(15.9949), 3M(15.9949)
sp|P08226|APOE_MOUSE	P08226	APOE_MOUSE	Apoe	311	Mus musculus	Apolipoprotein E	60.13	1	0.999	18	18	18	32	32	32	10M(15.9949), 1M(15.9949), 26M(15.9949), 30M(15.9949), 5M(15.9949), 6M(15.9949)
sp|Q00897|A1AT4_MOUSE	Q00897	A1AT4_MOUSE	Serpina1d	413	Mus musculus	Alpha-1-antitrypsin 1-4	53.27	1	0.999	18	4	4	48	7	7
sp|Q8CG14|CS1A_MOUSE	Q8CG14	CS1A_MOUSE	C1s1	688	Mus musculus	Complement C1s-1 subcomponent	35.9	1	0.999	18	10	18	23	10	23	14C(57.0214), 19C(57.0214), 5C(57.0214), 8C(57.0214)
sp|P01872|IGHM_MOUSE	P01872	IGHM_MOUSE	Ighm	454	Mus musculus	Immunoglobulin heavy constant mu	40.53	1	0.999	17	0	17	31	0	31	12C(57.0214), 12M(15.9949), 3C(57.0214), 4C(57.0214), 5C(57.0214), 6C(57.0214), 7C(57.0214)
sp|P02088|HBB1_MOUSE	P02088	HBB1_MOUSE	Hbb-b1	147	Mus musculus	Hemoglobin subunit beta-1	96.6	1	0.999	17	9	17	43	23	43	11C(57.0214), 15M(15.9949), 5C(57.0214)
sp|Q61703|ITIH2_MOUSE	Q61703	ITIH2_MOUSE	Itih2	946	Mus musculus	Inter-alpha-trypsin inhibitor heavy chain H2	21.78	1	0.999	17	17	17	26	26	26
sp|Q61702|ITIH1_MOUSE	Q61702	ITIH1_MOUSE	Itih1	907	Mus musculus	Inter-alpha-trypsin inhibitor heavy chain H1	26.02	1	0.999	16	16	16	20	20	20	24M(15.9949), 2M(15.9949), 3C(57.0214)
sp|Q9QWK4|CD5L_MOUSE	Q9QWK4	CD5L_MOUSE	Cd5l	352	Mus musculus	CD5 antigen-like	48.58	1	0.999	16	16	16	26	26	26	13C(57.0214), 20C(57.0214), 3C(57.0214), 4C(57.0214), 7C(57.0214), 8C(57.0214)
sp|P60710|ACTB_MOUSE	P60710	ACTB_MOUSE	Actb	375	Mus musculus	Actin, cytoplasmic 1	52	1	0.999	15	1	15	22	1	22	16C(57.0214), 5M(15.9949), N-term(42.0106)
sp|P63260|ACTG_MOUSE	P63260	ACTG_MOUSE	Actg1	375	Mus musculus	Actin, cytoplasmic 2	52	1	0.999	15	1	1	22	1	1	16C(57.0214), N-term(42.0106)
sp|Q61704|ITIH3_MOUSE	Q61704	ITIH3_MOUSE	Itih3	889	Mus musculus	Inter-alpha-trypsin inhibitor heavy chain H3	28.46	1	0.999	15	15	15	19	19	19	7M(15.9949)
sp|Q8K1B8|URP2_MOUSE	Q8K1B8	URP2_MOUSE	Fermt3	665	Mus musculus	Fermitin family homolog 3	32.63	1	0.999	15	15	15	16	16	16
sp|Q9QUM0|ITA2B_MOUSE	Q9QUM0	ITA2B_MOUSE	Itga2b	1033	Mus musculus	Integrin alpha-IIb	19.36	1	0.999	15	15	15	17	17	17	4C(57.0214)
sp|P02089|HBB2_MOUSE	P02089	HBB2_MOUSE	Hbb-b2	147	Mus musculus	Hemoglobin subunit beta-2	91.16	1	0.999	14	6	6	34	14	14	5C(57.0214)
sp|P06683|CO9_MOUSE	P06683	CO9_MOUSE	C9	548	Mus musculus	Complement component C9	27.74	1	0.999	14	14	14	17	17	17	12C(57.0214), 2C(57.0214), 5M(15.9949)
sp|P50446|K2C6A_MOUSE	P50446	K2C6A_MOUSE	Krt6a	553	Mus musculus	Keratin, type II cytoskeletal 6A	22.6	1	0.999	14	1	5	24	1	5	2C(57.0214)
sp|Q06890|CLUS_MOUSE	Q06890	CLUS_MOUSE	Clu	448	Mus musculus	Clusterin	31.25	1	0.999	14	14	14	18	18	18	9M(15.9949)
sp|Q91WP6|SPA3N_MOUSE	Q91WP6	SPA3N_MOUSE	Serpina3n	418	Mus musculus	Serine protease inhibitor A3N	36.36	1	0.999	14	7	12	18	7	13	6C(57.0214)
sp|Q9QWL7|K1C17_MOUSE	Q9QWL7	K1C17_MOUSE	Krt17	433	Mus musculus	Keratin, type I cytoskeletal 17	27.48	1	0.999	14	2	6	17	2	7	1M(15.9949)
sp|E9Q557|DESP_MOUSE	E9Q557	DESP_MOUSE	Dsp	2883	Mus musculus	Desmoplakin	4.44	1	0.999	13	13	13	14	14	14	8M(15.9949)
sp|O70362|PHLD_MOUSE	O70362	PHLD_MOUSE	Gpld1	837	Mus musculus	Phosphatidylinositol-glycan-specific phospholipase D	18.4	1	0.999	13	13	13	15	15	15	6C(57.0214)
sp|Q61781|K1C14_MOUSE	Q61781	K1C14_MOUSE	Krt14	484	Mus musculus	Keratin, type I cytoskeletal 14	29.96	1	0.999	13	2	10	23	5	15	15M(15.9949), 1C(57.0214), 5M(15.9949)
sp|Q62351|TFR1_MOUSE	Q62351	TFR1_MOUSE	Tfrc	763	Mus musculus	Transferrin receptor protein 1	20.45	1	0.999	13	13	13	17	17	17	13M(15.9949)
sp|Q9DBB9|CPN2_MOUSE	Q9DBB9	CPN2_MOUSE	Cpn2	547	Mus musculus	Carboxypeptidase N subunit 2	29.25	1	0.999	13	13	13	13	13	13	10C(57.0214)
sp|O08677|KNG1_MOUSE	O08677	KNG1_MOUSE	Kng1	661	Mus musculus	Kininogen-1	22.54	1	0.999	12	1	12	17	3	17	10C(57.0214), 11C(57.0214), 1C(57.0214), 5M(15.9949), 6M(15.9949)
sp|P01863|GCAA_MOUSE	P01863	GCAA_MOUSE	Ighg	330	Mus musculus	Ig gamma-2A chain C region, A allele	45.45	1	0.999	12	0	12	28	0	28	13C(57.0214), 13M(15.9949), 14M(15.9949), 25C(57.0214), 5C(57.0214), 6C(57.0214)		sp|P01865|GCAM_MOUSE
sp|P19221|THRB_MOUSE	P19221	THRB_MOUSE	F2	618	Mus musculus	Prothrombin	25.4	1	0.999	12	12	12	15	15	15	13C(57.0214), 28C(57.0214), 4C(57.0214), 7C(57.0214), 8M(15.9949), 9C(57.0214)
sp|P63017|HSP7C_MOUSE	P63017	HSP7C_MOUSE	Hspa8	646	Mus musculus	Heat shock cognate 71 kDa protein	24.77	1	0.999	12	6	12	12	6	12
sp|P98064-2|MASP1_MOUSE	P98064-2	MASP1_MOUSE	Masp1	733	Mus musculus	Isoform 2 of Mannan-binding lectin serine protease 1	20.87	1	0.9983	12	3	3	14	3	3
sp|P98064|MASP1_MOUSE	P98064	MASP1_MOUSE	Masp1	704	Mus musculus	Mannan-binding lectin serine protease 1	26.42	1	0.999	12	3	12	14	3	14	12C(57.0214), 3C(57.0214), 7C(57.0214), 9C(57.0214)
sp|Q61646|HPT_MOUSE	Q61646	HPT_MOUSE	Hp	347	Mus musculus	Haptoglobin	36.02	1	0.999	12	12	12	15	15	15	2C(57.0214), 3M(15.9949), 5C(57.0214), 7M(15.9949)
sp|Q8BND5-2|QSOX1_MOUSE	Q8BND5-2	QSOX1_MOUSE	Qsox1	661	Mus musculus	Isoform 2 of Sulfhydryl oxidase 1	19.67	1	0.999	12	0	12	15	0	15			sp|Q8BND5-3|QSOX1_MOUSE, sp|Q8BND5|QSOX1_MOUSE
sp|Q9DBD0|ICA_MOUSE	Q9DBD0	ICA_MOUSE	Inhca	700	Mus musculus	Inhibitor of carbonic anhydrase	21.43	1	0.999	12	11	11	17	15	15	8C(57.0214)
sp|Q9ESB3|HRG_MOUSE	Q9ESB3	HRG_MOUSE	Hrg	525	Mus musculus	Histidine-rich glycoprotein	26.67	1	0.999	12	12	12	19	19	19	10C(57.0214), 25C(57.0214), 3C(57.0214), 8C(57.0214)
sp|P01878|IGHA_MOUSE	P01878	IGHA_MOUSE		344	Mus musculus	Ig alpha chain C region	39.24	1	0.999	11	11	11	15	15	15	1C(57.0214), 7C(57.0214)
sp|P01898|HA10_MOUSE	P01898	HA10_MOUSE	H2-Q10	325	Mus musculus	H-2 class I histocompatibility antigen, Q10 alpha chain	44.62	1	0.999	11	7	11	27	22	27	11M(15.9949), 7C(57.0214)
sp|P23953|EST1C_MOUSE	P23953	EST1C_MOUSE	Ces1c	554	Mus musculus	Carboxylesterase 1C	21.3	1	0.999	11	8	11	17	13	17	1M(15.9949), 5C(57.0214)
sp|P42703-2|LIFR_MOUSE	P42703-2	LIFR_MOUSE	Lifr	719	Mus musculus	Isoform 2 of Leukemia inhibitory factor receptor	22.25	1	0.999	11	0	11	11	0	11			sp|P42703|LIFR_MOUSE
sp|P49182|HEP2_MOUSE	P49182	HEP2_MOUSE	Serpind1	478	Mus musculus	Heparin cofactor 2	24.06	1	0.999	11	11	11	13	13	13	3C(57.0214)
sp|Q00898|A1AT5_MOUSE	Q00898	A1AT5_MOUSE	Serpina1e	413	Mus musculus	Alpha-1-antitrypsin 1-5	28.33	1	0.999	11	1	1	37	5	5
sp|Q03734|SPA3M_MOUSE	Q03734	SPA3M_MOUSE	Serpina3m	418	Mus musculus	Serine protease inhibitor A3M	28.71	1	0.999	11	3	4	36	4	5
sp|Q60841-2|RELN_MOUSE	Q60841-2	RELN_MOUSE	Reln	3459	Mus musculus	Isoform 2 of Reelin	4.34	1	0.999	11	0	11	11	0	11			sp|Q60841-3|RELN_MOUSE, sp|Q60841|RELN_MOUSE
sp|Q61247|A2AP_MOUSE	Q61247	A2AP_MOUSE	Serpinf2	491	Mus musculus	Alpha-2-antiplasmin	30.55	1	0.999	11	11	11	12	12	12
sp|Q6IFX2|K1C42_MOUSE	Q6IFX2	K1C42_MOUSE	Krt42	452	Mus musculus	Keratin, type I cytoskeletal 42	23.45	1	0.9958	11	2	3	14	2	3
sp|O08677-2|KNG1_MOUSE	O08677-2	KNG1_MOUSE	Kng1	432	Mus musculus	Isoform LMW of Kininogen-1	29.63	0.9973	0.9649	11	1	1	14	1	1
sp|P01868|IGHG1_MOUSE	P01868	IGHG1_MOUSE	Ighg1	324	Mus musculus	Ig gamma-1 chain C region secreted form	45.06	1	0.999	10	0	10	18	0	18	11C(57.0214), 20M(15.9949), 25C(57.0214), 3C(57.0214), 8M(15.9949)		sp|P01869|IGH1M_MOUSE
sp|P01942|HBA_MOUSE	P01942	HBA_MOUSE	Hba	142	Mus musculus	Hemoglobin subunit alpha	70.42	1	0.999	10	7	10	20	16	20	1M(15.9949), 5C(57.0214)
sp|P08607|C4BPA_MOUSE	P08607	C4BPA_MOUSE	C4bpa	469	Mus musculus	C4b-binding protein	26.65	1	0.999	10	10	10	12	12	12	11C(57.0214), 12C(57.0214), 18C(57.0214), 1C(57.0214), 3C(57.0214), 8C(57.0214)
sp|P26262|KLKB1_MOUSE	P26262	KLKB1_MOUSE	Klkb1	638	Mus musculus	Plasma kallikrein	17.71	1	0.999	10	10	10	15	15	15	15C(57.0214), 7C(57.0214)
sp|P40124|CAP1_MOUSE	P40124	CAP1_MOUSE	Cap1	474	Mus musculus	Adenylyl cyclase-associated protein 1	38.4	1	0.999	10	10	10	11	11	11	12C(57.0214), N-term(42.0106)
sp|P52430|PON1_MOUSE	P52430	PON1_MOUSE	Pon1	355	Mus musculus	Serum paraoxonase/arylesterase 1	47.32	1	0.999	10	10	10	13	13	13	10C(57.0214)
sp|P55065|PLTP_MOUSE	P55065	PLTP_MOUSE	Pltp	493	Mus musculus	Phospholipid transfer protein	27.18	1	0.999	10	10	10	12	12	12	8M(15.9949)
sp|P97290|IC1_MOUSE	P97290	IC1_MOUSE	Serping1	504	Mus musculus	Plasma protease C1 inhibitor	31.75	1	0.999	10	10	10	11	11	11	10C(57.0214), 3M(15.9949), 4C(57.0214)
sp|Q02257|PLAK_MOUSE	Q02257	PLAK_MOUSE	Jup	745	Mus musculus	Junction plakoglobin	18.66	1	0.999	10	9	10	10	9	10
sp|Q3TTY5|K22E_MOUSE	Q3TTY5	K22E_MOUSE	Krt2	707	Mus musculus	Keratin, type II cytoskeletal 2 epidermal	14.85	1	0.999	10	2	2	18	2	2
sp|Q8BGZ7|K2C75_MOUSE	Q8BGZ7	K2C75_MOUSE	Krt75	551	Mus musculus	Keratin, type II cytoskeletal 75	15.06	1	0.9933	10	1	1	20	1	1	2M(15.9949)
sp|Q8BH61|F13A_MOUSE	Q8BH61	F13A_MOUSE	F13a1	732	Mus musculus	Coagulation factor XIII A chain	12.98	1	0.999	10	9	10	10	9	10	1C(57.0214)
sp|Q8K0E8|FIBB_MOUSE	Q8K0E8	FIBB_MOUSE	Fgb	481	Mus musculus	Fibrinogen beta chain	27.86	1	0.999	10	10	10	10	10	10	2C(57.0214)
sp|P00920|CAH2_MOUSE	P00920	CAH2_MOUSE	Ca2	260	Mus musculus	Carbonic anhydrase 2	55.38	1	0.999	9	7	9	10	8	10
sp|P01837|IGKC_MOUSE	P01837	IGKC_MOUSE	Igkc	107	Mus musculus	Immunoglobulin kappa constant	92.52	1	0.999	9	9	9	45	45	45	26C(57.0214), 27C(57.0214), 6C(57.0214), 6M(15.9949)
sp|P02535-2|K1C10_MOUSE	P02535-2	K1C10_MOUSE	Krt10	561	Mus musculus	Isoform 2 of Keratin, type I cytoskeletal 10	14.97	1	0.9973	9	0	1	15	0	1			sp|P02535-3|K1C10_MOUSE, sp|P02535|K1C10_MOUSE
sp|P03987-2|IGHG3_MOUSE	P03987-2	IGHG3_MOUSE		329	Mus musculus	Isoform 2 of Ig gamma-3 chain C region	37.08	1	0.999	9	0	9	11	0	11	13M(15.9949), 16C(57.0214)		sp|P03987|IGHG3_MOUSE
sp|P54116|STOM_MOUSE	P54116	STOM_MOUSE	Stom	284	Mus musculus	Stomatin	45.42	1	0.999	9	8	9	12	11	12	8M(15.9949)
sp|P68033|ACTC_MOUSE	P68033	ACTC_MOUSE	Actc1	377	Mus musculus	Actin, alpha cardiac muscle 1	26.79	1	0.9988	9	0	1	12	0	1			sp|P68134|ACTS_MOUSE
sp|P68368|TBA4A_MOUSE	P68368	TBA4A_MOUSE	Tuba4a	448	Mus musculus	Tubulin alpha-4A chain	26.34	1	0.999	9	2	9	12	2	12
sp|Q8CFG8|CS1B_MOUSE	Q8CFG8	CS1B_MOUSE	C1s2	688	Mus musculus	Complement C1s-1 subcomponent	15.55	1	0.999	9	1	1	14	1	1	8C(57.0214)
sp|Q8CG16|C1RA_MOUSE	Q8CG16	C1RA_MOUSE	C1ra	707	Mus musculus	Complement C1r-A subcomponent	18.25	1	0.999	9	0	9	17	0	17	15C(57.0214), 2C(57.0214), 6C(57.0214)
sp|Q9JJN5|CBPN_MOUSE	Q9JJN5	CBPN_MOUSE	Cpn1	457	Mus musculus	Carboxypeptidase N catalytic chain	36.54	1	0.999	9	9	9	9	9	9
sp|O08538|ANGP1_MOUSE	O08538	ANGP1_MOUSE	Angpt1	498	Mus musculus	Angiopoietin-1	17.07	1	0.999	8	8	8	9	9	9
sp|O35350|CAN1_MOUSE	O35350	CAN1_MOUSE	Capn1	713	Mus musculus	Calpain-1 catalytic subunit	11.92	1	0.999	8	8	8	8	8	8
sp|O54890|ITB3_MOUSE	O54890	ITB3_MOUSE	Itgb3	787	Mus musculus	Integrin beta-3	11.44	1	0.999	8	8	8	8	8	8
sp|O70165|FCN1_MOUSE	O70165	FCN1_MOUSE	Fcn1	334	Mus musculus	Ficolin-1	36.53	1	0.999	8	8	8	11	11	11	7C(57.0214)
sp|P01867-2|IGG2B_MOUSE	P01867-2	IGG2B_MOUSE	Ighg2b	335	Mus musculus	Isoform 2 of Immunoglobulin heavy constant gamma 2B	37.01	1	0.999	8	0	8	13	0	13	13C(57.0214), 1C(57.0214), 25C(57.0214), 4M(15.9949), 6C(57.0214)		sp|P01867|IGG2B_MOUSE
sp|P29699|FETUA_MOUSE	P29699	FETUA_MOUSE	Ahsg	345	Mus musculus	Alpha-2-HS-glycoprotein	50.43	1	0.999	8	8	8	17	17	17	11C(57.0214), 13M(15.9949), 14C(57.0214), 16C(57.0214), 21C(57.0214), 4C(57.0214), 4M(15.9949)
sp|P39876|TIMP3_MOUSE	P39876	TIMP3_MOUSE	Timp3	211	Mus musculus	Metalloproteinase inhibitor 3	44.55	1	0.999	8	8	8	9	9	9	16C(57.0214), 3C(57.0214), 4C(57.0214), 6C(57.0214)
sp|P49222|EPB42_MOUSE	P49222	EPB42_MOUSE	Epb42	691	Mus musculus	Protein 4.2	12.3	1	0.999	8	7	7	8	7	7
sp|P52480|KPYM_MOUSE	P52480	KPYM_MOUSE	Pkm	531	Mus musculus	Pyruvate kinase PKM	21.28	1	0.999	8	0	8	8	0	8
sp|Q7TPR4|ACTN1_MOUSE	Q7TPR4	ACTN1_MOUSE	Actn1	892	Mus musculus	Alpha-actinin-1	11.43	1	0.999	8	3	8	8	3	8
sp|Q9Z2K1|K1C16_MOUSE	Q9Z2K1	K1C16_MOUSE	Krt16	469	Mus musculus	Keratin, type I cytoskeletal 16	18.12	1	0.999	8	4	4	16	7	7	11M(15.9949), 6M(15.9949)
sp|P52480-2|KPYM_MOUSE	P52480-2	KPYM_MOUSE	Pkm	531	Mus musculus	Isoform M1 of Pyruvate kinase PKM	21.28	0.9992	0.9906	8	0	0	8	0	0
sp|P00761|TRYP_PIG	P00761	TRYP_PIG		231	Sus scrofa	Trypsin	35.5	1	0.999	7	7	7	20	20	20	12C(57.0214), 17M(15.9949), 9C(57.0214)
sp|P14106|C1QB_MOUSE	P14106	C1QB_MOUSE	C1qb	253	Mus musculus	Complement C1q subcomponent subunit B	41.9	1	0.999	7	6	7	12	11	12	22M(15.9949), 5C(57.0214)
sp|P18572-2|BASI_MOUSE	P18572-2	BASI_MOUSE	Bsg	273	Mus musculus	Isoform 2 of Basigin	28.21	1	0.999	7	0	7	7	0	7			sp|P18572|BASI_MOUSE
sp|P21614|VTDB_MOUSE	P21614	VTDB_MOUSE	Gc	476	Mus musculus	Vitamin D-binding protein	17.44	1	0.999	7	7	7	8	8	8	5C(57.0214)
sp|P29788|VTNC_MOUSE	P29788	VTNC_MOUSE	Vtn	478	Mus musculus	Vitronectin	16.95	1	0.999	7	6	7	10	8	10	4C(57.0214)
sp|P68369|TBA1A_MOUSE	P68369	TBA1A_MOUSE	Tuba1a	451	Mus musculus	Tubulin alpha-1A chain	22.17	1	0.999	7	0	1	10	0	2
sp|P70389|ALS_MOUSE	P70389	ALS_MOUSE	Igfals	603	Mus musculus	Insulin-like growth factor-binding protein complex acid labile subunit	15.92	1	0.999	7	7	7	7	7	7
sp|P98086|C1QA_MOUSE	P98086	C1QA_MOUSE	C1qa	245	Mus musculus	Complement C1q subcomponent subunit A	29.8	1	0.999	7	7	7	10	10	10	4M(15.9949)
sp|Q01279|EGFR_MOUSE	Q01279	EGFR_MOUSE	Egfr	1210	Mus musculus	Epidermal growth factor receptor	6.69	1	0.999	7	7	7	9	9	9	2C(57.0214), 7C(57.0214)
sp|Q06770|CBG_MOUSE	Q06770	CBG_MOUSE	Serpina6	397	Mus musculus	Corticosteroid-binding globulin	21.41	1	0.999	7	7	7	7	7	7
sp|Q61129|CFAI_MOUSE	Q61129	CFAI_MOUSE	Cfi	603	Mus musculus	Complement factor I	14.1	1	0.999	7	7	7	8	8	8	4C(57.0214)
sp|Q61739-2|ITA6_MOUSE	Q61739-2	ITA6_MOUSE	Itga6	1073	Mus musculus	Isoform Alpha-6X1A of Integrin alpha-6	8.11	1	0.999	7	0	7	8	0	8			sp|Q61739|ITA6_MOUSE
sp|Q8R121|ZPI_MOUSE	Q8R121	ZPI_MOUSE	Serpina10	448	Mus musculus	Protein Z-dependent protease inhibitor	17.63	1	0.999	7	1	7	7	1	7
sp|Q8VCM7|FIBG_MOUSE	Q8VCM7	FIBG_MOUSE	Fgg	436	Mus musculus	Fibrinogen gamma chain	19.5	1	0.999	7	7	7	7	7	7
sp|O77727|K1C15_SHEEP	O77727	K1C15_SHEEP	KRT15	453	Ovis aries	Keratin, type I cytoskeletal 15	14.57	0.998	0.9904	7	0	0	7	0	0
sp|E9PV24-2|FIBA_MOUSE	E9PV24-2	FIBA_MOUSE	Fga	557	Mus musculus	Isoform 2 of Fibrinogen alpha chain	18.31	1	0.999	6	0	6	6	0	6	11C(57.0214)		sp|E9PV24|FIBA_MOUSE
sp|O55222|ILK_MOUSE	O55222	ILK_MOUSE	Ilk	452	Mus musculus	Integrin-linked protein kinase	13.05	1	0.999	6	6	6	6	6	6
sp|O89020-3|AFAM_MOUSE	O89020-3	AFAM_MOUSE	Afm	611	Mus musculus	Isoform 3 of Afamin	12.27	1	0.999	6	0	6	7	0	7			sp|O89020|AFAM_MOUSE
sp|P11859|ANGT_MOUSE	P11859	ANGT_MOUSE	Agt	477	Mus musculus	Angiotensinogen	18.45	1	0.999	6	6	6	6	6	6	3C(57.0214)
sp|P16301|LCAT_MOUSE	P16301	LCAT_MOUSE	Lcat	438	Mus musculus	Phosphatidylcholine-sterol acyltransferase	18.95	1	0.999	6	6	6	6	6	6	5C(57.0214)
sp|P16858|G3P_MOUSE	P16858	G3P_MOUSE	Gapdh	333	Mus musculus	Glyceraldehyde-3-phosphate dehydrogenase	28.53	1	0.999	6	4	6	8	6	8	13C(57.0214)
sp|P32037|GTR3_MOUSE	P32037	GTR3_MOUSE	Slc2a3	493	Mus musculus	Solute carrier family 2, facilitated glucose transporter member 3	9.74	1	0.999	6	6	6	6	6	6
sp|P39039|MBL1_MOUSE	P39039	MBL1_MOUSE	Mbl1	239	Mus musculus	Mannose-binding protein A	32.22	1	0.999	6	2	5	7	2	5	24M(15.9949), 2C(57.0214), 3C(57.0214), 7C(57.0214)
sp|P39054-2|DYN2_MOUSE	P39054-2	DYN2_MOUSE	Dnm2	866	Mus musculus	Isoform 2 of Dynamin-2	6.7	1	0.999	6	0	6	6	0	6			sp|P39054|DYN2_MOUSE
sp|P41317|MBL2_MOUSE	P41317	MBL2_MOUSE	Mbl2	244	Mus musculus	Mannose-binding protein C	29.1	1	0.999	6	5	6	7	5	7	3C(57.0214)
sp|P48193|EPB41_MOUSE	P48193	EPB41_MOUSE	Epb41	858	Mus musculus	Protein 4.1	9.21	1	0.999	6	0	6	8	0	8
sp|Q01339|APOH_MOUSE	Q01339	APOH_MOUSE	Apoh	345	Mus musculus	Beta-2-glycoprotein 1	22.32	1	0.999	6	6	6	7	7	7	13C(57.0214), 2C(57.0214), 3C(57.0214), 4C(57.0214), 9C(57.0214)
sp|Q61171|PRDX2_MOUSE	Q61171	PRDX2_MOUSE	Prdx2	198	Mus musculus	Peroxiredoxin-2	30.81	1	0.999	6	5	6	6	5	6
sp|Q61805|LBP_MOUSE	Q61805	LBP_MOUSE	Lbp	481	Mus musculus	Lipopolysaccharide-binding protein	14.14	1	0.999	6	6	6	7	7	7	10M(15.9949)
sp|Q6IFZ6|K2C1B_MOUSE	Q6IFZ6	K2C1B_MOUSE	Krt77	572	Mus musculus	Keratin, type II cytoskeletal 1b	7.17	1	0.9982	6	1	1	15	1	1
sp|Q8BH35|CO8B_MOUSE	Q8BH35	CO8B_MOUSE	C8b	589	Mus musculus	Complement component C8 beta chain	15.28	1	0.999	6	0	6	8	0	8	12C(57.0214)
sp|Q91WP0|MASP2_MOUSE	Q91WP0	MASP2_MOUSE	Masp2	685	Mus musculus	Mannan-binding lectin serine protease 2	13.43	1	0.999	6	4	6	6	4	6	1C(57.0214)
sp|Q99JI6|RAP1B_MOUSE	Q99JI6	RAP1B_MOUSE	Rap1b	184	Mus musculus	Ras-related protein Rap-1b	29.89	1	0.999	6	2	6	7	2	7	1C(57.0214)
sp|Q6NXH9|K2C73_MOUSE	Q6NXH9	K2C73_MOUSE	Krt73	539	Mus musculus	Keratin, type II cytoskeletal 73	9.46	0.999	0.9986	6	1	1	27	1	1
sp|A2AQ07|TBB1_MOUSE	A2AQ07	TBB1_MOUSE	Tubb1	451	Mus musculus	Tubulin beta-1 chain	17.74	1	0.999	5	4	5	6	5	6
sp|O35598|ADA10_MOUSE	O35598	ADA10_MOUSE	Adam10	749	Mus musculus	Disintegrin and metalloproteinase domain-containing protein 10	7.74	1	0.999	5	5	5	5	5	5	10C(57.0214)
sp|O35930|GP1BA_MOUSE	O35930	GP1BA_MOUSE	Gp1ba	734	Mus musculus	Platelet glycoprotein Ib alpha chain	8.58	1	0.999	5	5	5	5	5	5
sp|O88947|FA10_MOUSE	O88947	FA10_MOUSE	F10	481	Mus musculus	Coagulation factor X	12.27	1	0.999	5	5	5	5	5	5	7C(57.0214)
sp|P01787|HVM18_MOUSE	P01787	HVM18_MOUSE		123	Mus musculus	Ig heavy chain V regions TEPC 15/S107/HPCM1/HPCM2/HPCM3	39.84	1	0.999	5	0	5	5	0	5	9C(57.0214)		sp|P01788|HVM19_MOUSE, sp|P01790|HVM21_MOUSE, sp|P01791|HVM22_MOUSE, sp|P01794|HVM25_MOUSE
sp|P01806|HVM36_MOUSE	P01806	HVM36_MOUSE		116	Mus musculus	Ig heavy chain V region 441	56.9	1	0.999	5	0	5	6	0	6	3C(57.0214)		sp|P01807|HVM37_MOUSE, sp|P01808|HVM38_MOUSE
sp|P01864|GCAB_MOUSE	P01864	GCAB_MOUSE		335	Mus musculus	Ig gamma-2A chain C region secreted form	17.91	1	0.999	5	3	3	12	6	6	14M(15.9949)
sp|P07309|TTHY_MOUSE	P07309	TTHY_MOUSE	Ttr	147	Mus musculus	Transthyretin	46.26	1	0.999	5	5	5	6	6	6
sp|P08730|K1C13_MOUSE	P08730	K1C13_MOUSE	Krt13	437	Mus musculus	Keratin, type I cytoskeletal 13	12.59	1	0.9975	5	0	1	7	0	1	5M(15.9949)
sp|P09055|ITB1_MOUSE	P09055	ITB1_MOUSE	Itgb1	798	Mus musculus	Integrin beta-1	8.15	1	0.999	5	0	5	6	0	6
sp|P12246|SAMP_MOUSE	P12246	SAMP_MOUSE	Apcs	224	Mus musculus	Serum amyloid P-component	25	1	0.999	5	5	5	6	6	6
sp|P13634|CAH1_MOUSE	P13634	CAH1_MOUSE	Ca1	261	Mus musculus	Carbonic anhydrase 1	26.05	1	0.999	5	5	5	6	6	6
sp|P14847|CRP_MOUSE	P14847	CRP_MOUSE	Crp	225	Mus musculus	C-reactive protein	33.78	1	0.999	5	5	5	5	5	5
sp|P18760|COF1_MOUSE	P18760	COF1_MOUSE	Cfl1	166	Mus musculus	Cofilin-1	42.17	1	0.999	5	4	5	6	4	6
sp|P27656|LIPC_MOUSE	P27656	LIPC_MOUSE	Lipc	510	Mus musculus	Hepatic triacylglycerol lipase	14.31	1	0.999	5	5	5	5	5	5
sp|P31532|SAA4_MOUSE	P31532	SAA4_MOUSE	Saa4	130	Mus musculus	Serum amyloid A-4 protein	47.69	1	0.999	5	5	5	8	8	8
sp|P34928|APOC1_MOUSE	P34928	APOC1_MOUSE	Apoc1	88	Mus musculus	Apolipoprotein C-I	32.95	1	0.9987	5	5	5	7	7	7
sp|P61205|ARF3_MOUSE	P61205	ARF3_MOUSE	Arf3	181	Mus musculus	ADP-ribosylation factor 3	37.57	1	0.999	5	0	5	5	0	5			sp|P84078|ARF1_MOUSE
sp|P61939|THBG_MOUSE	P61939	THBG_MOUSE	Serpina7	418	Mus musculus	Thyroxine-binding globulin	17.46	1	0.999	5	5	5	7	7	7
sp|Q01730|RSU1_MOUSE	Q01730	RSU1_MOUSE	Rsu1	277	Mus musculus	Ras suppressor protein 1	28.88	1	0.999	5	5	5	6	6	6
sp|Q02105|C1QC_MOUSE	Q02105	C1QC_MOUSE	C1qc	246	Mus musculus	Complement C1q subcomponent subunit C	25.2	1	0.999	5	5	5	7	7	7
sp|Q08761|PROS_MOUSE	Q08761	PROS_MOUSE	Pros1	675	Mus musculus	Vitamin K-dependent protein S	7.56	1	0.999	5	5	5	5	5	5
sp|Q91ZX7|LRP1_MOUSE	Q91ZX7	LRP1_MOUSE	Lrp1	4545	Mus musculus	Prolow-density lipoprotein receptor-related protein 1	1.52	1	0.999	5	5	5	5	5	5
sp|Q9JHH6|CBPB2_MOUSE	Q9JHH6	CBPB2_MOUSE	Cpb2	422	Mus musculus	Carboxypeptidase B2	13.74	1	0.999	5	5	5	6	6	6
sp|Q9Z2W0|DNPEP_MOUSE	Q9Z2W0	DNPEP_MOUSE	Dnpep	473	Mus musculus	Aspartyl aminopeptidase	16.7	1	0.999	5	5	5	5	5	5
sp|P01654|KV3A1_MOUSE	P01654	KV3A1_MOUSE		111	Mus musculus	Ig kappa chain V-III region PC 2880/PC 1229	76.58	1	0.999	4	0	4	4	0	4	27C(57.0214)
sp|P01843|LAC1_MOUSE	P01843	LAC1_MOUSE		105	Mus musculus	Ig lambda-1 chain C region	69.52	1	0.999	4	4	4	9	9	9	10M(15.9949), 5C(57.0214), 6C(57.0214)
sp|P01844|LAC2_MOUSE	P01844	LAC2_MOUSE	Iglc2	104	Mus musculus	Ig lambda-2 chain C region	51.92	1	0.999	4	2	4	6	4	6	7C(57.0214)
sp|P02769|ALBU_BOVIN	P02769	ALBU_BOVIN	ALB	607	Bos taurus	Albumin	7.74	1	0.999	4	2	3	6	2	3	3C(57.0214)
sp|P06151|LDHA_MOUSE	P06151	LDHA_MOUSE	Ldha	332	Mus musculus	L-lactate dehydrogenase A chain	12.65	1	0.999	4	4	4	4	4	4
sp|P07743|BPIA2_MOUSE	P07743	BPIA2_MOUSE	Bpifa2	235	Mus musculus	BPI fold-containing family A member 2	34.47	1	0.999	4	3	4	4	3	4
sp|P0CG49|UBB_MOUSE	P0CG49	UBB_MOUSE	Ubb	305	Mus musculus	Polyubiquitin-B	56.39	1	0.999	4	0	4	5	0	5			sp|P0CG50|UBC_MOUSE, sp|P62979|RS27A_HUMAN, sp|P62983|RS27A_MOUSE, sp|P62984|RL40_MOUSE
sp|P14430|HA18_MOUSE	P14430	HA18_MOUSE	H2-Q8	326	Mus musculus	H-2 class I histocompatibility antigen, Q8 alpha chain	12.58	1	0.9988	4	0	2	4	0	2
sp|P19001|K1C19_MOUSE	P19001	K1C19_MOUSE	Krt19	403	Mus musculus	Keratin, type I cytoskeletal 19	7.44	1	0.9989	4	0	0	5	0	0
sp|P21180|CO2_MOUSE	P21180	CO2_MOUSE	C2	760	Mus musculus	Complement C2	5.92	1	0.999	4	1	4	4	1	4
sp|P33622|APOC3_MOUSE	P33622	APOC3_MOUSE	Apoc3	99	Mus musculus	Apolipoprotein C-III	50.51	1	0.999	4	4	4	10	10	10	3M(15.9949)
sp|P53986|MOT1_MOUSE	P53986	MOT1_MOUSE	Slc16a1	493	Mus musculus	Monocarboxylate transporter 1	10.55	1	0.999	4	4	4	4	4	4
sp|P63101|1433Z_MOUSE	P63101	1433Z_MOUSE	Ywhaz	245	Mus musculus	14-3-3 protein zeta/delta	24.08	1	0.999	4	3	4	4	3	4	3C(57.0214)
sp|P80318|TCPG_MOUSE	P80318	TCPG_MOUSE	Cct3	545	Mus musculus	T-complex protein 1 subunit gamma	10.28	1	0.999	4	4	4	4	4	4
sp|Q00724|RET4_MOUSE	Q00724	RET4_MOUSE	Rbp4	201	Mus musculus	Retinol-binding protein 4	24.38	1	0.999	4	4	4	4	4	4	8C(57.0214)
sp|Q08879|FBLN1_MOUSE	Q08879	FBLN1_MOUSE	Fbln1	705	Mus musculus	Fibulin-1	6.81	1	0.999	4	2	4	5	2	5
sp|Q64726|ZA2G_MOUSE	Q64726	ZA2G_MOUSE	Azgp1	307	Mus musculus	Zinc-alpha-2-glycoprotein	18.89	1	0.999	4	4	4	5	5	5
sp|Q80YC5|FA12_MOUSE	Q80YC5	FA12_MOUSE	F12	597	Mus musculus	Coagulation factor XII	9.21	1	0.999	4	4	4	5	5	5	9C(57.0214)
sp|Q8VCS0|PGRP2_MOUSE	Q8VCS0	PGRP2_MOUSE	Pglyrp2	530	Mus musculus	N-acetylmuramoyl-L-alanine amidase	10.75	1	0.999	4	0	4	5	0	5	14C(57.0214)
sp|Q9ES46|PARVB_MOUSE	Q9ES46	PARVB_MOUSE	Parvb	365	Mus musculus	Beta-parvin	14.79	1	0.999	4	4	4	4	4	4
sp|Q9JHK5|PLEK_MOUSE	Q9JHK5	PLEK_MOUSE	Plek	350	Mus musculus	Pleckstrin	22.57	1	0.999	4	4	4	6	6	6	2C(57.0214)
sp|P01897|HA1L_MOUSE	P01897	HA1L_MOUSE	H2-L	362	Mus musculus	H-2 class I histocompatibility antigen, L-D alpha chain	11.88	0.9997	0.999	4	0	1	4	0	1
sp|P62835|RAP1A_MOUSE	P62835	RAP1A_MOUSE	Rap1a	184	Mus musculus	Ras-related protein Rap-1A	21.74	0.9982	0.9916	4	0	0	5	0	0
sp|P02768|ALBU_HUMAN	P02768	ALBU_HUMAN	ALB	609	Homo sapiens	Albumin	6.57	0.9926	0.9653	4	1	1	5	1	1
sp|O08692|NGP_MOUSE	O08692	NGP_MOUSE	Ngp	167	Mus musculus	Neutrophilic granule protein	17.37	1	0.9989	3	3	3	3	3	3
sp|O70404|VAMP8_MOUSE	O70404	VAMP8_MOUSE	Vamp8	101	Mus musculus	Vesicle-associated membrane protein 8	23.76	1	0.9981	3	3	3	3	3	3
sp|O70570|PIGR_MOUSE	O70570	PIGR_MOUSE	Pigr	771	Mus musculus	Polymeric immunoglobulin receptor	5.58	1	0.999	3	3	3	3	3	3
sp|O88968|TCO2_MOUSE	O88968	TCO2_MOUSE	Tcn2	430	Mus musculus	Transcobalamin-2	10.47	1	0.999	3	3	3	3	3	3
sp|P01592|IGJ_MOUSE	P01592	IGJ_MOUSE	Jchain	159	Mus musculus	Immunoglobulin J chain	20.13	1	0.999	3	3	3	6	6	6	1C(57.0214)
sp|P01631|KV2A7_MOUSE	P01631	KV2A7_MOUSE		113	Mus musculus	Ig kappa chain V-II region 26-10	38.94	1	0.999	3	3	3	4	4	4	23C(57.0214)
sp|P01633|KV5A1_MOUSE	P01633	KV5A1_MOUSE	Igkv6-17	149	Mus musculus	Immunoglobulin kappa chain variable 6-17	24.83	1	0.999	3	2	3	5	4	5	2M(15.9949)
sp|P01634|KV5A2_MOUSE	P01634	KV5A2_MOUSE		136	Mus musculus	Ig kappa chain V-V region MOPC 21	18.38	1	0.9987	3	1	2	3	1	2
sp|P01636|KV5A4_MOUSE	P01636	KV5A4_MOUSE		108	Mus musculus	Ig kappa chain V-V region MOPC 149	35.19	1	0.999	3	3	3	3	3	3
sp|P01638|KV5A6_MOUSE	P01638	KV5A6_MOUSE		115	Mus musculus	Ig kappa chain V-V region L6 (Fragment)	35.65	1	0.999	3	1	3	3	1	3
sp|P01644|KV5AB_MOUSE	P01644	KV5AB_MOUSE		108	Mus musculus	Ig kappa chain V-V region HP R16.7	43.52	1	0.999	3	0	2	4	0	2			sp|P01645|KV5AC_MOUSE
sp|P01675|KV6A1_MOUSE	P01675	KV6A1_MOUSE		107	Mus musculus	Ig kappa chain V-VI region XRPC 44	37.38	1	0.999	3	0	2	3	0	2			sp|P01676|KV6A2_MOUSE, sp|P01677|KV6A3_MOUSE, sp|P01678|KV6A4_MOUSE, sp|P01679|KV6A5_MOUSE
sp|P01801|HVM32_MOUSE	P01801	HVM32_MOUSE		115	Mus musculus	Ig heavy chain V-III region J606	33.04	1	0.999	3	1	3	3	1	3
sp|P01810|HVM40_MOUSE	P01810	HVM40_MOUSE		119	Mus musculus	Ig heavy chain V region J539	37.82	1	0.9989	3	1	1	3	1	1
sp|P01845|LAC3_MOUSE	P01845	LAC3_MOUSE	Iglc3	104	Mus musculus	Ig lambda-3 chain C region	51.92	1	0.999	3	1	1	4	2	2
sp|P05064|ALDOA_MOUSE	P05064	ALDOA_MOUSE	Aldoa	364	Mus musculus	Fructose-bisphosphate aldolase A	7.69	1	0.999	3	0	3	3	0	3
sp|P05366|SAA1_MOUSE	P05366	SAA1_MOUSE	Saa1	122	Mus musculus	Serum amyloid A-1 protein	26.23	1	0.9989	3	2	3	3	2	3
sp|P06330|HVM51_MOUSE	P06330	HVM51_MOUSE		118	Mus musculus	Ig heavy chain V region AC38 205.12	36.44	1	0.999	3	2	3	8	5	8	12C(57.0214), 7M(15.9949)
sp|P10853|H2B1F_MOUSE	P10853	H2B1F_MOUSE	H2bc7	126	Mus musculus	Histone H2B type 1-F/J/L	21.43	1	0.999	3	0	3	4	0	4			sp|P10854|H2B1M_MOUSE, sp|Q64475|H2B1B_MOUSE, sp|Q64478|H2B1H_MOUSE, sp|Q64525|H2B2B_MOUSE, sp|Q6ZWY9|H2B1C_MOUSE, sp|Q8CGP1|H2B1K_MOUSE, sp|Q8CGP2-2|H2B1P_MOUSE, sp|Q8CGP2|H2B1P_MOUSE
sp|P17182|ENOA_MOUSE	P17182	ENOA_MOUSE	Eno1	434	Mus musculus	Alpha-enolase	11.52	1	0.999	3	2	3	3	2	3
sp|P17742|PPIA_MOUSE	P17742	PPIA_MOUSE	Ppia	164	Mus musculus	Peptidyl-prolyl cis-trans isomerase A	23.17	1	0.999	3	1	3	5	3	5	N-term(42.0106)
sp|P20029|BIP_MOUSE	P20029	BIP_MOUSE	Hspa5	655	Mus musculus	Endoplasmic reticulum chaperone BiP	5.95	1	0.999	3	1	1	3	1	1
sp|P24270|CATA_MOUSE	P24270	CATA_MOUSE	Cat	527	Mus musculus	Catalase	8.73	1	0.999	3	2	2	3	2	2
sp|P33587|PROC_MOUSE	P33587	PROC_MOUSE	Proc	460	Mus musculus	Vitamin K-dependent protein C	6.74	1	0.9989	3	3	3	3	3	3
sp|P46412|GPX3_MOUSE	P46412	GPX3_MOUSE	Gpx3	226	Mus musculus	Glutathione peroxidase 3	18.14	1	0.999	3	2	3	4	3	4	3C(57.0214)
sp|P46638|RB11B_MOUSE	P46638	RB11B_MOUSE	Rab11b	218	Mus musculus	Ras-related protein Rab-11B	14.68	1	0.999	3	0	3	3	0	3	N-term(42.0106)		sp|P62492|RB11A_MOUSE
sp|P48036|ANXA5_MOUSE	P48036	ANXA5_MOUSE	Anxa5	319	Mus musculus	Annexin A5	10.66	1	0.999	3	1	3	3	1	3
sp|P48759|PTX3_MOUSE	P48759	PTX3_MOUSE	Ptx3	381	Mus musculus	Pentraxin-related protein PTX3	10.5	1	0.999	3	3	3	3	3	3
sp|P56395|CYB5_MOUSE	P56395	CYB5_MOUSE	Cyb5a	134	Mus musculus	Cytochrome b5	34.33	1	0.999	3	1	3	3	1	3
sp|P61027|RAB10_MOUSE	P61027	RAB10_MOUSE	Rab10	200	Mus musculus	Ras-related protein Rab-10	17	1	0.999	3	2	3	3	2	3
sp|P61028|RAB8B_MOUSE	P61028	RAB8B_MOUSE	Rab8b	207	Mus musculus	Ras-related protein Rab-8B	14.98	1	0.998	3	1	2	3	1	2
sp|P62259|1433E_MOUSE	P62259	1433E_MOUSE	Ywhae	255	Mus musculus	14-3-3 protein epsilon	15.69	1	0.999	3	2	2	4	3	3
sp|P62962|PROF1_MOUSE	P62962	PROF1_MOUSE	Pfn1	140	Mus musculus	Profilin-1	27.14	1	0.999	3	3	3	3	3	3
sp|P68254-2|1433T_MOUSE	P68254-2	1433T_MOUSE	Ywhaq	243	Mus musculus	Isoform 2 of 14-3-3 protein theta	17.7	1	0.999	3	0	2	3	0	2			sp|P68254|1433T_MOUSE
sp|P70274|SEPP1_MOUSE	P70274	SEPP1_MOUSE	Selenop	380	Mus musculus	Selenoprotein P	11.05	1	0.999	3	3	3	3	3	3
sp|P70290|EM55_MOUSE	P70290	EM55_MOUSE	Mpp1	466	Mus musculus	55 kDa erythrocyte membrane protein	8.37	1	0.999	3	3	3	3	3	3
sp|P70375|FA7_MOUSE	P70375	FA7_MOUSE	F7	446	Mus musculus	Coagulation factor VII	6.05	1	0.9987	3	3	3	3	3	3
sp|P80314|TCPB_MOUSE	P80314	TCPB_MOUSE	Cct2	535	Mus musculus	T-complex protein 1 subunit beta	10.84	1	0.999	3	3	3	3	3	3
sp|P80315|TCPD_MOUSE	P80315	TCPD_MOUSE	Cct4	539	Mus musculus	T-complex protein 1 subunit delta	6.68	1	0.999	3	3	3	3	3	3
sp|Q02013|AQP1_MOUSE	Q02013	AQP1_MOUSE	Aqp1	269	Mus musculus	Aquaporin-1	13.75	1	0.999	3	3	3	4	4	4
sp|Q07968|F13B_MOUSE	Q07968	F13B_MOUSE	F13b	669	Mus musculus	Coagulation factor XIII B chain	5.53	1	0.999	3	3	3	3	3	3	1C(57.0214)
sp|Q08857|CD36_MOUSE	Q08857	CD36_MOUSE	Cd36	472	Mus musculus	Platelet glycoprotein 4	9.32	1	0.999	3	3	3	3	3	3
sp|Q60590|A1AG1_MOUSE	Q60590	A1AG1_MOUSE	Orm1	207	Mus musculus	Alpha-1-acid glycoprotein 1	19.32	1	0.999	3	2	3	4	2	4	7M(15.9949)
sp|Q60994|ADIPO_MOUSE	Q60994	ADIPO_MOUSE	Adipoq	247	Mus musculus	Adiponectin	13.77	1	0.999	3	3	3	3	3	3
sp|Q61207|SAP_MOUSE	Q61207	SAP_MOUSE	Psap	557	Mus musculus	Prosaposin	4.31	1	0.9938	3	3	3	3	3	3	5C(57.0214)
sp|Q61730-2|IL1AP_MOUSE	Q61730-2	IL1AP_MOUSE	Il1rap	360	Mus musculus	Isoform 2 of Interleukin-1 receptor accessory protein	8.89	1	0.9987	3	0	3	3	0	3	1C(57.0214)		sp|Q61730-3|IL1AP_MOUSE, sp|Q61730|IL1AP_MOUSE
sp|Q6GQT1|A2MG_MOUSE	Q6GQT1	A2MG_MOUSE	A2m	1474	Mus musculus	Alpha-2-macroglobulin-P	1.9	1	0.999	3	1	1	4	1	1
sp|Q80YX1-2|TENA_MOUSE	Q80YX1-2	TENA_MOUSE	Tnc	2019	Mus musculus	Isoform 2 of Tenascin	2.03	1	0.999	3	0	3	3	0	3
sp|Q91Y47|FA11_MOUSE	Q91Y47	FA11_MOUSE	F11	624	Mus musculus	Coagulation factor XI	6.73	1	0.999	3	3	3	3	3	3
sp|Q91YP3|DEOC_MOUSE	Q91YP3	DEOC_MOUSE	Dera	318	Mus musculus	Deoxyribose-phosphate aldolase	14.47	1	0.999	3	3	3	3	3	3
sp|Q99JY9|ARP3_MOUSE	Q99JY9	ARP3_MOUSE	Actr3	418	Mus musculus	Actin-related protein 3	10.05	1	0.998	3	2	3	3	2	3
sp|Q99P58|RB27B_MOUSE	Q99P58	RB27B_MOUSE	Rab27b	218	Mus musculus	Ras-related protein Rab-27B	16.51	1	0.999	3	3	3	3	3	3
sp|Q9QXC1|FETUB_MOUSE	Q9QXC1	FETUB_MOUSE	Fetub	388	Mus musculus	Fetuin-B	9.54	1	0.999	3	3	3	4	4	4
sp|Q9R098|HGFA_MOUSE	Q9R098	HGFA_MOUSE	Hgfac	653	Mus musculus	Hepatocyte growth factor activator	5.36	1	0.9987	3	3	3	3	3	3
sp|Q9Z126|PLF4_MOUSE	Q9Z126	PLF4_MOUSE	Pf4	105	Mus musculus	Platelet factor 4	28.57	1	0.999	3	3	3	10	10	10	2C(57.0214)
sp|Q80X90|FLNB_MOUSE	Q80X90	FLNB_MOUSE	Flnb	2602	Mus musculus	Filamin-B	1.04	0.9999	0.991	3	0	0	3	0	0
sp|P01795|HVM26_MOUSE	P01795	HVM26_MOUSE		144	Mus musculus	Ig heavy chain V region M167	17.36	0.9998	0.999	3	1	1	3	1	1
sp|P01647|KV5AE_MOUSE	P01647	KV5AE_MOUSE		108	Mus musculus	Ig kappa chain V-V region HP 124E1	43.52	0.9993	0.999	3	1	1	5	2	2
sp|P01670|KV3AI_MOUSE	P01670	KV3AI_MOUSE		111	Mus musculus	Ig kappa chain V-III region PC 6684	58.56	0.9993	0.999	3	0	1	3	0	1	27C(57.0214)
sp|P01660|KV3A8_MOUSE	P01660	KV3A8_MOUSE		111	Mus musculus	Ig kappa chain V-III region PC 3741/TEPC 111	48.65	0.9991	0.9988	3	1	1	4	1	1
sp|O08742|GPV_MOUSE	O08742	GPV_MOUSE	Gp5	567	Mus musculus	Platelet glycoprotein V	6.7	1	0.999	2	2	2	2	2	2
sp|O54962|BAF_MOUSE	O54962	BAF_MOUSE	Banf1	89	Mus musculus	Barrier-to-autointegration factor	34.83	1	0.999	2	2	2	3	3	3
sp|O88456|CPNS1_MOUSE	O88456	CPNS1_MOUSE	Capns1	268	Mus musculus	Calpain small subunit 1	10.45	1	0.999	2	2	2	2	2	2
sp|O89053|COR1A_MOUSE	O89053	COR1A_MOUSE	Coro1a	461	Mus musculus	Coronin-1A	8.46	1	0.999	2	2	2	3	3	3
sp|P00687|AMY1_MOUSE	P00687	AMY1_MOUSE	Amy1	511	Mus musculus	Alpha-amylase 1	3.72	1	0.999	2	1	1	2	1	1
sp|P01635|KV5A3_MOUSE	P01635	KV5A3_MOUSE	Igkv12-41	115	Mus musculus	Immunoglobulin kappa chain variable 12-41 (Fragment)	20	1	0.999	2	2	2	2	2	2
sp|P01639|KV5A7_MOUSE	P01639	KV5A7_MOUSE	Igkv9-120	130	Mus musculus	Immunoglobulin kappa chain variable 9-120	26.92	1	0.999	2	2	2	2	2	2
sp|P01642|KV5A9_MOUSE	P01642	KV5A9_MOUSE	Gm10881	115	Mus musculus	Ig kappa chain V-V region L7 (Fragment)	23.48	1	0.999	2	2	2	2	2	2
sp|P01662|KV3AA_MOUSE	P01662	KV3AA_MOUSE		111	Mus musculus	Ig kappa chain V-III region ABPC 22/PC 9245	36.94	1	0.999	2	0	2	3	0	3			sp|P01663|KV3AB_MOUSE
sp|P01665|KV3AD_MOUSE	P01665	KV3AD_MOUSE		111	Mus musculus	Ig kappa chain V-III region PC 7043	38.74	1	0.999	2	0	1	3	0	2			sp|P01666|KV3AE_MOUSE
sp|P01723|LV1A_MOUSE	P01723	LV1A_MOUSE		117	Mus musculus	Ig lambda-1 chain V region	35.9	1	0.999	2	0	2	2	0	2			sp|P01727|LV1E_MOUSE
sp|P01728|LV2A_MOUSE	P01728	LV2A_MOUSE		117	Mus musculus	Ig lambda-2 chain V region	35.9	1	0.999	2	1	1	3	2	2
sp|P01750|HVM06_MOUSE	P01750	HVM06_MOUSE		117	Mus musculus	Ig heavy chain V region 102	23.08	1	0.999	2	1	2	4	2	4
sp|P01820|HVM44_MOUSE	P01820	HVM44_MOUSE		115	Mus musculus	Ig heavy chain V region PJ14	27.83	1	0.999	2	1	2	2	1	2
sp|P04040|CATA_HUMAN	P04040	CATA_HUMAN	CAT	527	Homo sapiens	Catalase	6.45	1	0.9989	2	1	2	2	1	2
sp|P05367|SAA2_MOUSE	P05367	SAA2_MOUSE	Saa2	122	Mus musculus	Serum amyloid A-2 protein	18.85	1	0.999	2	1	1	2	1	1
sp|P06336|IGHE_MOUSE	P06336	IGHE_MOUSE	IGHE	421	Mus musculus	Immunoglobulin heavy constant epsilon	7.6	1	0.9989	2	2	2	2	2	2
sp|P07356|ANXA2_MOUSE	P07356	ANXA2_MOUSE	Anxa2	339	Mus musculus	Annexin A2	6.19	1	0.999	2	2	2	2	2	2
sp|P07361|A1AG2_MOUSE	P07361	A1AG2_MOUSE	Orm2	207	Mus musculus	Alpha-1-acid glycoprotein 2	13.04	1	0.9982	2	1	1	3	1	1
sp|P09813|APOA2_MOUSE	P09813	APOA2_MOUSE	Apoa2	102	Mus musculus	Apolipoprotein A-II	18.63	1	0.9985	2	2	2	4	4	4
sp|P10126|EF1A1_MOUSE	P10126	EF1A1_MOUSE	Eef1a1	462	Mus musculus	Elongation factor 1-alpha 1	4.76	1	0.999	2	1	2	2	1	2
sp|P10518|HEM2_MOUSE	P10518	HEM2_MOUSE	Alad	330	Mus musculus	Delta-aminolevulinic acid dehydratase	9.39	1	0.999	2	2	2	2	2	2
sp|P11680|PROP_MOUSE	P11680	PROP_MOUSE	Cfp	464	Mus musculus	Properdin	5.6	1	0.9988	2	2	2	2	2	2	5C(57.0214), 6C(57.0214)
sp|P14220|GLPA_MOUSE	P14220	GLPA_MOUSE	Gypa	168	Mus musculus	Glycophorin-A	19.05	1	0.999	2	2	2	4	4	4
sp|P18527|HVM56_MOUSE	P18527	HVM56_MOUSE		97	Mus musculus	Ig heavy chain V region 914	27.84	1	0.999	2	1	1	2	1	1
sp|P18528|HVM57_MOUSE	P18528	HVM57_MOUSE		98	Mus musculus	Ig heavy chain V region 6.96	30.61	1	0.999	2	1	2	3	2	3	9C(57.0214)
sp|P18531|HVM60_MOUSE	P18531	HVM60_MOUSE	Ighv3-6	116	Mus musculus	Ig heavy chain V region 3-6	31.03	1	0.999	2	2	2	2	2	2	14C(57.0214)
sp|P20152|VIME_MOUSE	P20152	VIME_MOUSE	Vim	466	Mus musculus	Vimentin	3.22	1	0.9985	2	0	1	2	0	1
sp|P24549|AL1A1_MOUSE	P24549	AL1A1_MOUSE	Aldh1a1	501	Mus musculus	Aldehyde dehydrogenase 1A1	5.39	1	0.9988	2	1	2	2	1	2
sp|P29391|FRIL1_MOUSE	P29391	FRIL1_MOUSE	Ftl1	183	Mus musculus	Ferritin light chain 1	15.85	1	0.999	2	0	2	2	0	2			sp|P49945|FRIL2_MOUSE
sp|P35700|PRDX1_MOUSE	P35700	PRDX1_MOUSE	Prdx1	199	Mus musculus	Peroxiredoxin-1	8.04	1	0.9954	2	1	2	4	1	4
sp|P39655|LOX12_MOUSE	P39655	LOX12_MOUSE	Alox12	663	Mus musculus	Polyunsaturated fatty acid lipoxygenase ALOX12	5.43	1	0.999	2	2	2	2	2	2
sp|P45700|MA1A1_MOUSE	P45700	MA1A1_MOUSE	Man1a1	655	Mus musculus	Mannosyl-oligosaccharide 1,2-alpha-mannosidase IA	2.9	1	0.9989	2	2	2	2	2	2
sp|P51885|LUM_MOUSE	P51885	LUM_MOUSE	Lum	338	Mus musculus	Lumican	5.92	1	0.999	2	2	2	2	2	2
sp|P51910|APOD_MOUSE	P51910	APOD_MOUSE	Apod	189	Mus musculus	Apolipoprotein D	10.58	1	0.9988	2	2	2	2	2	2
sp|P56400|GP1BB_MOUSE	P56400	GP1BB_MOUSE	Gp1bb	206	Mus musculus	Platelet glycoprotein Ib beta chain	9.71	1	0.9934	2	2	2	2	2	2
sp|P61982|1433G_MOUSE	P61982	1433G_MOUSE	Ywhag	247	Mus musculus	14-3-3 protein gamma	9.72	1	0.9983	2	1	1	2	1	1
sp|P62301|RS13_MOUSE	P62301	RS13_MOUSE	Rps13	151	Mus musculus	Small ribosomal subunit protein uS15	14.57	1	0.999	2	2	2	2	2	2
sp|P62806|H4_MOUSE	P62806	H4_MOUSE	H4c1	103	Mus musculus	Histone H4	21.36	1	0.999	2	2	2	2	2	2
sp|P68372|TBB4B_MOUSE	P68372	TBB4B_MOUSE	Tubb4b	445	Mus musculus	Tubulin beta-4B chain	6.29	1	0.999	2	0	1	2	0	1
sp|P80317|TCPZ_MOUSE	P80317	TCPZ_MOUSE	Cct6a	531	Mus musculus	T-complex protein 1 subunit zeta	5.65	1	0.999	2	2	2	2	2	2
sp|P97298|PEDF_MOUSE	P97298	PEDF_MOUSE	Serpinf1	417	Mus musculus	Pigment epithelium-derived factor	6.24	1	0.9989	2	2	2	2	2	2
sp|Q03265|ATPA_MOUSE	Q03265	ATPA_MOUSE	Atp5f1a	553	Mus musculus	ATP synthase subunit alpha, mitochondrial	5.24	1	0.999	2	2	2	2	2	2
sp|Q05020|APOC2_MOUSE	Q05020	APOC2_MOUSE	Apoc2	97	Mus musculus	Apolipoprotein C-II	30.93	1	0.999	2	2	2	2	2	2	5M(15.9949), 6M(15.9949)
sp|Q07456|AMBP_MOUSE	Q07456	AMBP_MOUSE	Ambp	349	Mus musculus	Protein AMBP	5.16	1	0.9981	2	2	2	2	2	2
sp|Q08879-2|FBLN1_MOUSE	Q08879-2	FBLN1_MOUSE	Fbln1	685	Mus musculus	Isoform C of Fibulin-1	3.65	1	0.9908	2	0	0	3	0	0
sp|Q60605-2|MYL6_MOUSE	Q60605-2	MYL6_MOUSE	Myl6	151	Mus musculus	Isoform Smooth muscle of Myosin light polypeptide 6	13.25	1	0.9989	2	0	2	2	0	2			sp|Q60605|MYL6_MOUSE
sp|Q60692|PSB6_MOUSE	Q60692	PSB6_MOUSE	Psmb6	238	Mus musculus	Proteasome subunit beta type-6	7.98	1	0.9911	2	2	2	2	2	2
sp|Q60790|RASA3_MOUSE	Q60790	RASA3_MOUSE	Rasa3	834	Mus musculus	Ras GTPase-activating protein 3	2.16	1	0.9979	2	2	2	2	2	2
sp|Q60963|PAFA_MOUSE	Q60963	PAFA_MOUSE	Pla2g7	440	Mus musculus	Platelet-activating factor acetylhydrolase	6.82	1	0.999	2	2	2	2	2	2
sp|Q61508|ECM1_MOUSE	Q61508	ECM1_MOUSE	Ecm1	559	Mus musculus	Extracellular matrix protein 1	5.19	1	0.999	2	0	2	3	0	3
sp|Q61735-2|CD47_MOUSE	Q61735-2	CD47_MOUSE	Cd47	324	Mus musculus	Isoform 2 of Leukocyte surface antigen CD47	8.33	1	0.999	2	0	2	3	0	3			sp|Q61735|CD47_MOUSE
sp|Q62009-2|POSTN_MOUSE	Q62009-2	POSTN_MOUSE	Postn	811	Mus musculus	Isoform 2 of Periostin	5.3	1	0.999	2	0	2	2	0	2			sp|Q62009-3|POSTN_MOUSE, sp|Q62009-5|POSTN_MOUSE, sp|Q62009|POSTN_MOUSE
sp|Q62261-2|SPTB2_MOUSE	Q62261-2	SPTB2_MOUSE	Sptbn1	2154	Mus musculus	Isoform 2 of Spectrin beta chain, non-erythrocytic 1	1.25	1	0.9812	2	0	0	2	0	0			sp|Q62261|SPTB2_MOUSE
sp|Q62469|ITA2_MOUSE	Q62469	ITA2_MOUSE	Itga2	1178	Mus musculus	Integrin alpha-2	2.63	1	0.999	2	2	2	2	2	2
sp|Q68FD5|CLH1_MOUSE	Q68FD5	CLH1_MOUSE	Cltc	1675	Mus musculus	Clathrin heavy chain 1	0.96	1	0.9973	2	2	2	2	2	2
sp|Q6P069-2|SORCN_MOUSE	Q6P069-2	SORCN_MOUSE	Sri	183	Mus musculus	Isoform 2 of Sorcin	11.48	1	0.9973	2	0	2	2	0	2			sp|Q6P069|SORCN_MOUSE
sp|Q8K182|CO8A_MOUSE	Q8K182	CO8A_MOUSE	C8a	587	Mus musculus	Complement component C8 alpha chain	3.58	1	0.999	2	2	2	2	2	2
sp|Q8QZY6|TSN14_MOUSE	Q8QZY6	TSN14_MOUSE	Tspan14	270	Mus musculus	Tetraspanin-14	9.26	1	0.999	2	2	2	3	3	3
sp|Q8VDN2|AT1A1_MOUSE	Q8VDN2	AT1A1_MOUSE	Atp1a1	1023	Mus musculus	Sodium/potassium-transporting ATPase subunit alpha-1	4.01	1	0.999	2	0	2	2	0	2
sp|Q91V80|APOF_MOUSE	Q91V80	APOF_MOUSE	Apof	315	Mus musculus	Apolipoprotein F	13.02	1	0.999	2	2	2	2	2	2
sp|Q9CQV8-2|1433B_MOUSE	Q9CQV8-2	1433B_MOUSE	Ywhab	244	Mus musculus	Isoform Short of 14-3-3 protein beta/alpha	9.84	1	0.999	2	0	1	2	0	1			sp|Q9CQV8|1433B_MOUSE
sp|Q9CQW3|PROZ_MOUSE	Q9CQW3	PROZ_MOUSE	Proz	399	Mus musculus	Vitamin K-dependent protein Z	7.27	1	0.9989	2	2	2	2	2	2
sp|Q9D1G1|RAB1B_MOUSE	Q9D1G1	RAB1B_MOUSE	Rab1b	201	Mus musculus	Ras-related protein Rab-1B	10.45	1	0.9978	2	1	1	2	1	1	N-term(42.0106)
sp|Q9EQP2|EHD4_MOUSE	Q9EQP2	EHD4_MOUSE	Ehd4	541	Mus musculus	EH domain-containing protein 4	4.07	1	0.9989	2	1	2	2	1	2
sp|Q9QUM9|PSA6_MOUSE	Q9QUM9	PSA6_MOUSE	Psma6	246	Mus musculus	Proteasome subunit alpha type-6	12.2	1	0.9988	2	2	2	2	2	2
sp|Q9QYC0-2|ADDA_MOUSE	Q9QYC0-2	ADDA_MOUSE	Add1	632	Mus musculus	Isoform 2 of Alpha-adducin	4.43	1	0.9966	2	0	2	2	0	2			sp|Q9QYC0|ADDA_MOUSE
sp|Q9R0H5|K2C71_MOUSE	Q9R0H5	K2C71_MOUSE	Krt71	524	Mus musculus	Keratin, type II cytoskeletal 71	3.63	1	0.9986	2	0	0	3	0	0
sp|Q9R0P3|ESTD_MOUSE	Q9R0P3	ESTD_MOUSE	Esd	282	Mus musculus	S-formylglutathione hydrolase	12.77	1	0.9988	2	2	2	2	2	2
sp|Q9R1P4|PSA1_MOUSE	Q9R1P4	PSA1_MOUSE	Psma1	263	Mus musculus	Proteasome subunit alpha type-1	7.22	1	0.9941	2	2	2	2	2	2
sp|Q9WVA4|TAGL2_MOUSE	Q9WVA4	TAGL2_MOUSE	Tagln2	199	Mus musculus	Transgelin-2	12.06	1	0.9981	2	2	2	2	2	2
sp|Q9WVK4|EHD1_MOUSE	Q9WVK4	EHD1_MOUSE	Ehd1	534	Mus musculus	EH domain-containing protein 1	4.12	1	0.999	2	1	2	2	1	2
sp|Q9Z1R3|APOM_MOUSE	Q9Z1R3	APOM_MOUSE	Apom	190	Mus musculus	Apolipoprotein M	11.58	1	0.999	2	2	2	2	2	2	8C(57.0214)
sp|Q9Z320|K1C27_MOUSE	Q9Z320	K1C27_MOUSE	Krt27	448	Mus musculus	Keratin, type I cytoskeletal 27	6.03	1	0.9978	2	1	1	6	1	1
sp|P09411|PGK1_MOUSE	P09411	PGK1_MOUSE	Pgk1	417	Mus musculus	Phosphoglycerate kinase 1	6	0.9999	0.9902	2	1	2	2	1	2
sp|A2BIM8|MUP18_MOUSE	A2BIM8	MUP18_MOUSE	Mup18	181	Mus musculus	Major urinary protein 18	17.13	0.9998	0.999	2	0	2	2	0	2			sp|B5X0G2|MUP17_MOUSE, sp|P02762|MUP6_MOUSE, sp|P04938|MUP11_MOUSE, sp|P11588|MUP1_MOUSE
sp|P01786|HVM17_MOUSE	P01786	HVM17_MOUSE		117	Mus musculus	Ig heavy chain V region MOPC 47A	21.37	0.9988	0.9983	2	1	1	2	1	1
sp|Q8VCC2|EST1_MOUSE	Q8VCC2	EST1_MOUSE	Ces1	565	Mus musculus	Liver carboxylesterase 1	2.83	0.9987	0.9908	2	0	0	3	0	0
sp|Q99PS0|K1C23_MOUSE	Q99PS0	K1C23_MOUSE	Krt23	422	Mus musculus	Keratin, type I cytoskeletal 23	4.5	0.9987	0.9954	2	1	1	2	1	1
sp|P01798|HVM29_MOUSE	P01798	HVM29_MOUSE		113	Mus musculus	Ig heavy chain V-III region E109	22.12	0.9978	0.9969	2	1	1	2	1	1
sp|P01726|LV1D_MOUSE	P01726	LV1D_MOUSE		129	Mus musculus	Ig lambda-1 chain V region H2020	32.56	0.9907	0.999	2	1	1	2	1	1
sp|P68510|1433F_MOUSE	P68510	1433F_MOUSE	Ywhah	246	Mus musculus	14-3-3 protein eta	11.79	0.9889	0.9987	2	1	1	2	1	1
sp|P84751|HVM63_MOUSE	P84751	HVM63_MOUSE		237	Mus musculus	Ig heavy chain Mem5 (Fragment)	15.61	0.9718	0.9968	2	1	1	2	1	1
sp|Q9WUB3|PYGM_MOUSE	Q9WUB3	PYGM_MOUSE	Pygm	842	Mus musculus	Glycogen phosphorylase, muscle form	3.09	0.9644	0.9884	2	1	2	2	1	2
sp|P38647|GRP75_MOUSE	P38647	GRP75_MOUSE	Hspa9	679	Mus musculus	Stress-70 protein, mitochondrial	2.36	0.8604	0.9822	2	1	1	2	1	1
sp|P02104|HBE_MOUSE	P02104	HBE_MOUSE	Hbb-y	147	Mus musculus	Hemoglobin subunit epsilon-Y2	15.65	0.7789	0.9692	2	1	1	6	1	1
sp|P02534|K1M1_SHEEP	P02534	K1M1_SHEEP		412	Ovis aries	Keratin, type I microfibrillar 48 kDa, component 8C-1	5.34	0.7754	0.9694	2	0	1	2	0	1			sp|Q15323|K1H1_HUMAN, sp|Q61765|K1H1_MOUSE, sp|Q61897|KT33B_MOUSE
sp|B2RPV6|MMRN1_MOUSE	B2RPV6	MMRN1_MOUSE	Mmrn1	1210	Mus musculus	Multimerin-1	0.83	1	0.9989	1	1	1	1	1	1
sp|C0HKE1|H2A1B_MOUSE	C0HKE1	H2A1B_MOUSE	H2ac4	130	Mus musculus	Histone H2A type 1-B	5.38	1	0.9988	1	0	1	1	0	1			sp|C0HKE2|H2A1C_MOUSE, sp|C0HKE3|H2A1D_MOUSE, sp|C0HKE4|H2A1E_MOUSE, sp|C0HKE5|H2A1G_MOUSE, sp|C0HKE6|H2A1I_MOUSE, sp|C0HKE7|H2A1N_MOUSE, sp|C0HKE8|H2A1O_MOUSE, sp|C0HKE9|H2A1P_MOUSE, sp|Q64523|H2A2C_MOUSE, sp|Q6GSS7|H2A2A_MOUSE, sp|Q8BFU2|H2A3_MOUSE, sp|Q8CGP5|H2A1F_MOUSE, sp|Q8CGP6|H2A1H_MOUSE, sp|Q8CGP7|H2A1K_MOUSE, sp|Q8R1M2|H2AJ_MOUSE
sp|O08992|SDCB1_MOUSE	O08992	SDCB1_MOUSE	Sdcbp	299	Mus musculus	Syntenin-1	3.68	1	0.9989	1	1	1	1	1	1
sp|P00688|AM2A5_MOUSE	P00688	AM2A5_MOUSE	Amy2a5	508	Mus musculus	Pancreatic alpha-amylase 2a5	1.57	1	0.999	1	0	1	1	0	1
sp|P01630|KV2A6_MOUSE	P01630	KV2A6_MOUSE		113	Mus musculus	Ig kappa chain V-II region 7S34.1	9.73	1	0.999	1	1	1	1	1	1	1M(15.9949)
sp|P01632|KV1A1_MOUSE	P01632	KV1A1_MOUSE	Igkv7-33	114	Mus musculus	Ig kappa chain V-I region S107A	7.89	1	0.999	1	0	0	1	0	0
sp|P01649|KV5AG_MOUSE	P01649	KV5AG_MOUSE		108	Mus musculus	Ig kappa chain V-V regions	16.67	1	0.9967	1	0	1	2	0	2	4M(15.9949), N-term(42.0106)
sp|P01747|HVM03_MOUSE	P01747	HVM03_MOUSE		120	Mus musculus	Ig heavy chain V region 36-65	11.67	1	0.999	1	0	1	1	0	1	12C(57.0214)
sp|P01887|B2MG_MOUSE	P01887	B2MG_MOUSE	B2m	119	Mus musculus	Beta-2-microglobulin	8.4	1	0.9986	1	1	1	2	2	2	3M(15.9949)
sp|P03953-2|CFAD_MOUSE	P03953-2	CFAD_MOUSE	Cfd	258	Mus musculus	Isoform 2 of Complement factor D	3.49	1	0.999	1	0	1	1	0	1			sp|P03953|CFAD_MOUSE
sp|P03976|KV2A5_MOUSE	P03976	KV2A5_MOUSE		113	Mus musculus	Ig kappa chain V-II region 17S29.1	11.5	1	0.999	1	1	1	1	1	1
sp|P04940|KV6A6_MOUSE	P04940	KV6A6_MOUSE		107	Mus musculus	Ig kappa chain V-VI region NQ2-17.4.1	7.48	1	0.999	1	0	1	1	0	1			sp|P04941|KV6A7_MOUSE, sp|P04944|KV6AA_MOUSE
sp|P06327|HVM52_MOUSE	P06327	HVM52_MOUSE	Gm5629	117	Mus musculus	Ig heavy chain V region VH558 A1/A4	17.95	1	0.999	1	1	1	1	1	1
sp|P08113|ENPL_MOUSE	P08113	ENPL_MOUSE	Hsp90b1	802	Mus musculus	Endoplasmin	1.25	1	0.9985	1	1	1	1	1	1
sp|P08752|GNAI2_MOUSE	P08752	GNAI2_MOUSE	Gnai2	355	Mus musculus	Guanine nucleotide-binding protein G(i) subunit alpha-2	4.23	1	0.9989	1	1	1	1	1	1
sp|P0DP26|CALM1_MOUSE	P0DP26	CALM1_MOUSE	Calm1	149	Mus musculus	Calmodulin-1	8.72	1	0.999	1	0	1	1	0	1	N-term(42.0106)		sp|P0DP27|CALM2_MOUSE, sp|P0DP28|CALM3_MOUSE
sp|P10107|ANXA1_MOUSE	P10107	ANXA1_MOUSE	Anxa1	346	Mus musculus	Annexin A1	3.76	1	0.9989	1	1	1	1	1	1
sp|P10852-2|4F2_MOUSE	P10852-2	4F2_MOUSE	Slc3a2	565	Mus musculus	Isoform 2 of Amino acid transporter heavy chain SLC3A2	3.01	1	0.999	1	0	1	1	0	1			sp|P10852|4F2_MOUSE
sp|P11499|HS90B_MOUSE	P11499	HS90B_MOUSE	Hsp90ab1	724	Mus musculus	Heat shock protein HSP 90-beta	1.93	1	0.9985	1	0	1	1	0	1
sp|P11835|ITB2_MOUSE	P11835	ITB2_MOUSE	Itgb2	771	Mus musculus	Integrin beta-2	2.33	1	0.999	1	1	1	1	1	1
sp|P11983|TCPA_MOUSE	P11983	TCPA_MOUSE	Tcp1	556	Mus musculus	T-complex protein 1 subunit alpha	1.98	1	0.999	1	0	1	1	0	1
sp|P16546-2|SPTN1_MOUSE	P16546-2	SPTN1_MOUSE	Sptan1	2452	Mus musculus	Isoform 2 of Spectrin alpha chain, non-erythrocytic 1	0.45	1	0.9939	1	0	0	1	0	0			sp|P16546|SPTN1_MOUSE
sp|P21981|TGM2_MOUSE	P21981	TGM2_MOUSE	Tgm2	686	Mus musculus	Protein-glutamine gamma-glutamyltransferase 2	1.17	1	0.9964	1	1	1	1	1	1	N-term(42.0106)
sp|P28653|PGS1_MOUSE	P28653	PGS1_MOUSE	Bgn	369	Mus musculus	Biglycan	2.98	1	0.999	1	1	1	1	1	1
sp|P30412|PPIC_MOUSE	P30412	PPIC_MOUSE	Ppic	212	Mus musculus	Peptidyl-prolyl cis-trans isomerase C	4.72	1	0.9979	1	1	1	1	1	1
sp|P32883-2|RASK_MOUSE	P32883-2	RASK_MOUSE	Kras	188	Mus musculus	Isoform 2B of GTPase KRas	5.85	1	0.999	1	0	1	1	0	1
sp|P42932|TCPQ_MOUSE	P42932	TCPQ_MOUSE	Cct8	548	Mus musculus	T-complex protein 1 subunit theta	1.82	1	0.999	1	1	1	1	1	1
sp|P48962|ADT1_MOUSE	P48962	ADT1_MOUSE	Slc25a4	298	Mus musculus	ADP/ATP translocase 1	3.02	1	0.9986	1	1	1	1	1	1
sp|P49722|PSA2_MOUSE	P49722	PSA2_MOUSE	Psma2	234	Mus musculus	Proteasome subunit alpha type-2	8.12	1	0.999	1	1	1	1	1	1
sp|P56480|ATPB_MOUSE	P56480	ATPB_MOUSE	Atp5f1b	529	Mus musculus	ATP synthase subunit beta, mitochondrial	3.02	1	0.9989	1	1	1	1	1	1
sp|P60766|CDC42_MOUSE	P60766	CDC42_MOUSE	Cdc42	191	Mus musculus	Cell division control protein 42 homolog	8.9	1	0.999	1	1	1	1	1	1
sp|P61161|ARP2_MOUSE	P61161	ARP2_MOUSE	Actr2	394	Mus musculus	Actin-related protein 2	2.79	1	0.9953	1	1	1	1	1	1
sp|P62827|RAN_MOUSE	P62827	RAN_MOUSE	Ran	216	Mus musculus	GTP-binding nuclear protein Ran	5.09	1	0.9976	1	1	1	1	1	1
sp|P63001|RAC1_MOUSE	P63001	RAC1_MOUSE	Rac1	192	Mus musculus	Ras-related C3 botulinum toxin substrate 1	4.17	1	0.9977	1	0	1	1	0	1
sp|P80313|TCPH_MOUSE	P80313	TCPH_MOUSE	Cct7	544	Mus musculus	T-complex protein 1 subunit eta	4.04	1	0.9985	1	1	1	1	1	1
sp|P80316|TCPE_MOUSE	P80316	TCPE_MOUSE	Cct5	541	Mus musculus	T-complex protein 1 subunit epsilon	2.96	1	0.999	1	1	1	1	1	1
sp|P82198|BGH3_MOUSE	P82198	BGH3_MOUSE	Tgfbi	683	Mus musculus	Transforming growth factor-beta-induced protein ig-h3	3.37	1	0.999	1	1	1	1	1	1
sp|P84228|H32_MOUSE	P84228	H32_MOUSE	H3c2	136	Mus musculus	Histone H3.2	8.09	1	0.9876	1	0	1	1	0	1
sp|P97384|ANX11_MOUSE	P97384	ANX11_MOUSE	Anxa11	503	Mus musculus	Annexin A11	2.19	1	0.9985	1	1	1	1	1	1
sp|P97429|ANXA4_MOUSE	P97429	ANXA4_MOUSE	Anxa4	319	Mus musculus	Annexin A4	3.76	1	0.9985	1	1	1	1	1	1
sp|Q07076|ANXA7_MOUSE	Q07076	ANXA7_MOUSE	Anxa7	463	Mus musculus	Annexin A7	2.38	1	0.9984	1	1	1	1	1	1
sp|Q07235|GDN_MOUSE	Q07235	GDN_MOUSE	Serpine2	397	Mus musculus	Glia-derived nexin	2.27	1	0.9982	1	1	1	1	1	1
sp|Q07797|LG3BP_MOUSE	Q07797	LG3BP_MOUSE	Lgals3bp	577	Mus musculus	Galectin-3-binding protein	3.12	1	0.999	1	1	1	1	1	1
sp|Q2VIS4|FILA2_MOUSE	Q2VIS4	FILA2_MOUSE	Flg2	2362	Mus musculus	Filaggrin-2	0.72	1	0.999	1	1	1	1	1	1
sp|Q3SXB8-2|COL11_MOUSE	Q3SXB8-2	COL11_MOUSE	Colec11	278	Mus musculus	Isoform 2 of Collectin-11	6.12	1	0.999	1	0	1	2	0	2			sp|Q3SXB8|COL11_MOUSE
sp|Q3THE2|ML12B_MOUSE	Q3THE2	ML12B_MOUSE	Myl12b	172	Mus musculus	Myosin regulatory light chain 12B	10.47	1	0.999	1	0	1	1	0	1
sp|Q3V2T4-2|KTDAP_MOUSE	Q3V2T4-2	KTDAP_MOUSE	Krtdap	91	Mus musculus	Isoform 2 of Keratinocyte differentiation-associated protein	14.29	1	0.999	1	0	1	1	0	1			sp|Q3V2T4|KTDAP_MOUSE
sp|Q61176|ARGI1_MOUSE	Q61176	ARGI1_MOUSE	Arg1	323	Mus musculus	Arginase-1	3.41	1	0.9941	1	1	1	1	1	1
sp|Q61268|APOC4_MOUSE	Q61268	APOC4_MOUSE	Apoc4	124	Mus musculus	Apolipoprotein C-IV	8.87	1	0.9989	1	1	1	2	2	2	4M(15.9949)
sp|Q61495|DSG1A_MOUSE	Q61495	DSG1A_MOUSE	Dsg1a	1057	Mus musculus	Desmoglein-1-alpha	0.95	1	0.9944	1	0	1	1	0	1
sp|Q63880-2|EST3A_MOUSE	Q63880-2	EST3A_MOUSE	Ces3a	524	Mus musculus	Isoform 2 of Carboxylesterase 3A	2.67	1	0.9936	1	0	1	1	0	1			sp|Q63880|EST3A_MOUSE, sp|Q8VCU1-2|EST3B_MOUSE, sp|Q8VCU1|EST3B_MOUSE
sp|Q7TMS5|ABCG2_MOUSE	Q7TMS5	ABCG2_MOUSE	Abcg2	657	Mus musculus	Broad substrate specificity ATP-binding cassette transporter ABCG2	1.52	1	0.9989	1	1	1	1	1	1
sp|Q8BPB5|FBLN3_MOUSE	Q8BPB5	FBLN3_MOUSE	Efemp1	493	Mus musculus	EGF-containing fibulin-like extracellular matrix protein 1	2.23	1	0.999	1	1	1	1	1	1
sp|Q8K0D2-2|HABP2_MOUSE	Q8K0D2-2	HABP2_MOUSE	Habp2	521	Mus musculus	Isoform 2 of Hyaluronan-binding protein 2	1.73	1	0.9957	1	0	1	1	0	1			sp|Q8K0D2|HABP2_MOUSE
sp|Q8R0Y6|AL1L1_MOUSE	Q8R0Y6	AL1L1_MOUSE	Aldh1l1	902	Mus musculus	Cytosolic 10-formyltetrahydrofolate dehydrogenase	1.33	1	0.999	1	1	1	1	1	1
sp|Q8R0Z6|ANGL6_MOUSE	Q8R0Z6	ANGL6_MOUSE	Angptl6	457	Mus musculus	Angiopoietin-related protein 6	3.06	1	0.999	1	1	1	1	1	1
sp|Q8R146-2|ACPH_MOUSE	Q8R146-2	ACPH_MOUSE	Apeh	717	Mus musculus	Isoform 2 of Acylamino-acid-releasing enzyme	3.21	1	0.999	1	0	1	1	0	1			sp|Q8R146|ACPH_MOUSE
sp|Q8VCG4|CO8G_MOUSE	Q8VCG4	CO8G_MOUSE	C8g	202	Mus musculus	Complement component C8 gamma chain	6.93	1	0.999	1	1	1	1	1	1
sp|Q8VHL0-2|UT1_MOUSE	Q8VHL0-2	UT1_MOUSE	Slc14a1	440	Mus musculus	Isoform 2 of Urea transporter 1	1.82	1	0.9959	1	0	1	1	0	1			sp|Q8VHL0|UT1_MOUSE
sp|Q923D2|BLVRB_MOUSE	Q923D2	BLVRB_MOUSE	Blvrb	206	Mus musculus	Flavin reductase (NADPH)	14.08	1	0.999	1	1	1	1	1	1
sp|Q99K41|EMIL1_MOUSE	Q99K41	EMIL1_MOUSE	Emilin1	1017	Mus musculus	EMILIN-1	1.47	1	0.999	1	1	1	1	1	1
sp|Q9D2G2|ODO2_MOUSE	Q9D2G2	ODO2_MOUSE	Dlst	454	Mus musculus	Dihydrolipoyllysine-residue succinyltransferase component of 2-oxoglutarate dehydrogenase complex, mitochondrial	1.76	1	0.999	1	0	1	1	0	1
sp|Q9D7G0|PRPS1_MOUSE	Q9D7G0	PRPS1_MOUSE	Prps1	318	Mus musculus	Ribose-phosphate pyrophosphokinase 1	2.52	1	0.999	1	0	1	1	0	1
sp|Q9JL99-2|CLC1B_MOUSE	Q9JL99-2	CLC1B_MOUSE	Clec1b	197	Mus musculus	Isoform 2 of C-type lectin domain family 1 member B	6.6	1	0.9987	1	0	1	1	0	1			sp|Q9JL99|CLC1B_MOUSE
sp|Q9QUM4-2|SLAF1_MOUSE	Q9QUM4-2	SLAF1_MOUSE	Slamf1	329	Mus musculus	Isoform Short of Signaling lymphocytic activation molecule	2.43	1	0.999	1	0	1	1	0	1			sp|Q9QUM4|SLAF1_MOUSE
sp|Q9R0P5|DEST_MOUSE	Q9R0P5	DEST_MOUSE	Dstn	165	Mus musculus	Destrin	9.7	1	0.9989	1	1	1	2	2	2
sp|Q9R0Q1|SYTL4_MOUSE	Q9R0Q1	SYTL4_MOUSE	Sytl4	673	Mus musculus	Synaptotagmin-like protein 4	1.78	1	0.9987	1	0	1	1	0	1
sp|Q9R1P0|PSA4_MOUSE	Q9R1P0	PSA4_MOUSE	Psma4	261	Mus musculus	Proteasome subunit alpha type-4	3.83	1	0.9989	1	1	1	1	1	1
sp|Q9R1P1|PSB3_MOUSE	Q9R1P1	PSB3_MOUSE	Psmb3	205	Mus musculus	Proteasome subunit beta type-3	7.8	1	0.9918	1	1	1	1	1	1
sp|Q9Z0M6-2|AGRE5_MOUSE	Q9Z0M6-2	AGRE5_MOUSE	Adgre5	724	Mus musculus	Isoform 2 of Adhesion G protein-coupled receptor E5	2.35	1	0.999	1	0	1	1	0	1			sp|Q9Z0M6-3|AGRE5_MOUSE, sp|Q9Z0M6|AGRE5_MOUSE
sp|Q9Z1T2|TSP4_MOUSE	Q9Z1T2	TSP4_MOUSE	Thbs4	963	Mus musculus	Thrombospondin-4	1.04	1	0.9988	1	0	1	1	0	1
sp|V9GXG1|SLN14_MOUSE	V9GXG1	SLN14_MOUSE	Slfn14	899	Mus musculus	Protein SLFN14	1.45	1	0.999	1	1	1	1	1	1
sp|P01749|HVM05_MOUSE	P01749	HVM05_MOUSE	Ighv1-61	117	Mus musculus	Ig heavy chain V region 3	7.69	0.9999	0.999	1	1	1	1	1	1
sp|P01756|HVM12_MOUSE	P01756	HVM12_MOUSE		117	Mus musculus	Ig heavy chain V region MOPC 104E	16.24	0.9999	0.9989	1	0	0	3	0	0			sp|P01757|HVM13_MOUSE
sp|P04945|KV6AB_MOUSE	P04945	KV6AB_MOUSE		108	Mus musculus	Ig kappa chain V-VI region NQ2-6.1	14.81	0.9999	0.999	1	1	1	1	1	1
sp|P16330-2|CN37_MOUSE	P16330-2	CN37_MOUSE	Cnp	400	Mus musculus	Isoform CNPI of 2',3'-cyclic-nucleotide 3'-phosphodiesterase	3.25	0.9999	0.9973	1	0	1	1	0	1			sp|P16330|CN37_MOUSE
sp|P17751-2|TPIS_MOUSE	P17751-2	TPIS_MOUSE	Tpi1	299	Mus musculus	Isoform 2 of Triosephosphate isomerase	4.01	0.9999	0.9988	1	0	1	1	0	1			sp|P17751|TPIS_MOUSE
sp|P26041|MOES_MOUSE	P26041	MOES_MOUSE	Msn	577	Mus musculus	Moesin	1.56	0.9999	0.9988	1	0	1	1	0	1
sp|P61089|UBE2N_MOUSE	P61089	UBE2N_MOUSE	Ube2n	152	Mus musculus	Ubiquitin-conjugating enzyme E2 N	6.58	0.9999	0.9805	1	1	1	1	1	1
sp|Q9QUI6|ACKR1_MOUSE	Q9QUI6	ACKR1_MOUSE	Ackr1	334	Mus musculus	Atypical chemokine receptor 1	2.1	0.9999	0.9666	1	1	1	1	1	1
sp|Q9R182|ANGL3_MOUSE	Q9R182	ANGL3_MOUSE	Angptl3	455	Mus musculus	Angiopoietin-related protein 3	2.42	0.9999	0.9984	1	1	1	1	1	1
sp|Q9Z2U0|PSA7_MOUSE	Q9Z2U0	PSA7_MOUSE	Psma7	248	Mus musculus	Proteasome subunit alpha type-7	3.63	0.9999	0.996	1	1	1	1	1	1
sp|P28063|PSB8_MOUSE	P28063	PSB8_MOUSE	Psmb8	276	Mus musculus	Proteasome subunit beta type-8	4.71	0.9998	0.9894	1	1	1	1	1	1
sp|O70443|GNAZ_MOUSE	O70443	GNAZ_MOUSE	Gnaz	355	Mus musculus	Guanine nucleotide-binding protein G(z) subunit alpha	2.54	0.9996	0.9761	1	1	1	1	1	1
sp|P09103|PDIA1_MOUSE	P09103	PDIA1_MOUSE	P4hb	509	Mus musculus	Protein disulfide-isomerase	1.57	0.9995	0.9926	1	1	1	1	1	1
sp|Q9EST1|GSDMA_MOUSE	Q9EST1	GSDMA_MOUSE	Gsdma	446	Mus musculus	Gasdermin-A	2.91	0.9995	0.9794	1	0	1	1	0	1
sp|P84750|KVM5_MOUSE	P84750	KVM5_MOUSE		121	Mus musculus	Ig kappa chain V region Mem5 (Fragment)	5.79	0.9993	0.9731	1	1	1	1	1	1
sp|O55131|SEPT7_MOUSE	O55131	SEPT7_MOUSE	Septin7	436	Mus musculus	Septin-7	2.06	0.9992	0.9863	1	0	1	1	0	1
sp|O70435|PSA3_MOUSE	O70435	PSA3_MOUSE	Psma3	255	Mus musculus	Proteasome subunit alpha type-3	3.92	0.9979	0.958	1	1	1	1	1	1
sp|P11589|MUP2_MOUSE	P11589	MUP2_MOUSE	Mup2	180	Mus musculus	Major urinary protein 2	8.33	0.9966	0.9952	1	0	0	1	0	0
sp|P10630-2|IF4A2_MOUSE	P10630-2	IF4A2_MOUSE	Eif4a2	408	Mus musculus	Isoform 2 of Eukaryotic initiation factor 4A-II	3.19	0.9951	0.9987	1	0	1	1	0	1			sp|P10630|IF4A2_MOUSE
sp|P18525|HVM54_MOUSE	P18525	HVM54_MOUSE		117	Mus musculus	Ig heavy chain V region 5-84	9.4	0.9911	0.999	1	0	0	1	0	0
sp|P01643|KV5AA_MOUSE	P01643	KV5AA_MOUSE		108	Mus musculus	Ig kappa chain V-V region MOPC 173	16.67	0.9825	0.999	1	0	1	2	0	2	4M(15.9949)
sp|P26040|EZRI_MOUSE	P26040	EZRI_MOUSE	Ezr	586	Mus musculus	Ezrin	1.54	0.9716	0.9604	1	0	0	1	0	0
sp|P01627|KV2A2_MOUSE	P01627	KV2A2_MOUSE	Igkv2-112	120	Mus musculus	Immunoglobulin kappa variable 2-112	13.33	0.9547	0.999	1	0	1	1	0	1			sp|P01628|KV2A3_MOUSE
sp|P42212|GFP_AEQVI	P42212	GFP_AEQVI	GFP	238	Aequorea victoria	Green fluorescent protein	9.66	0.9547	0.999	1	1	1	1	1	1
sp|P62746|RHOB_MOUSE	P62746	RHOB_MOUSE	Rhob	196	Mus musculus	Rho-related GTP-binding protein RhoB	8.67	0.9547	0.999	1	0	1	1	0	1			sp|Q62159|RHOC_MOUSE, sp|Q9QUI0|RHOA_MOUSE
sp|Q9CQ92|FIS1_MOUSE	Q9CQ92	FIS1_MOUSE	Fis1	152	Mus musculus	Mitochondrial fission 1 protein	9.87	0.9543	0.999	1	1	1	1	1	1	N-term(42.0106)
sp|P50247|SAHH_MOUSE	P50247	SAHH_MOUSE	Ahcy	432	Mus musculus	Adenosylhomocysteinase	2.78	0.951	0.9989	1	1	1	1	1	1
sp|Q8R2Q4-2|RRF2M_MOUSE	Q8R2Q4-2	RRF2M_MOUSE	Gfm2	777	Mus musculus	Isoform 2 of Ribosome-releasing factor 2, mitochondrial	2.32	0.9502	0.9989	1	0	1	1	0	1			sp|Q8R2Q4-3|RRF2M_MOUSE, sp|Q8R2Q4|RRF2M_MOUSE
sp|P08103-2|HCK_MOUSE	P08103-2	HCK_MOUSE	Hck	503	Mus musculus	Isoform 2 of Tyrosine-protein kinase HCK	1.59	0.9493	0.9792	1	0	1	1	0	1			sp|P08103|HCK_MOUSE, sp|P25911-2|LYN_MOUSE, sp|P25911|LYN_MOUSE, sp|P39688-2|FYN_MOUSE, sp|P39688|FYN_MOUSE, sp|Q04736|YES_MOUSE
sp|P10599|THIO_HUMAN	P10599	THIO_HUMAN	TXN	105	Homo sapiens	Thioredoxin	12.38	0.949	0.9989	1	1	1	1	1	1
sp|P01629|KV2A4_MOUSE	P01629	KV2A4_MOUSE		112	Mus musculus	Ig kappa chain V-II region 2S1.3	11.61	0.9476	0.9988	1	1	1	1	1	1
sp|P59999|ARPC4_MOUSE	P59999	ARPC4_MOUSE	Arpc4	168	Mus musculus	Actin-related protein 2/3 complex subunit 4	6.55	0.9459	0.9988	1	1	1	1	1	1
sp|Q99JW4|LIMS1_MOUSE	Q99JW4	LIMS1_MOUSE	Lims1	325	Mus musculus	LIM and senescent cell antigen-like-containing domain protein 1	3.69	0.945	0.9988	1	1	1	1	1	1
sp|Q9Z2U1|PSA5_MOUSE	Q9Z2U1	PSA5_MOUSE	Psma5	241	Mus musculus	Proteasome subunit alpha type-5	7.88	0.9256	0.9983	1	1	1	2	2	2
sp|P62264|RS14_MOUSE	P62264	RS14_MOUSE	Rps14	151	Mus musculus	Small ribosomal subunit protein uS11	7.28	0.9223	0.9982	1	1	1	1	1	1
sp|O35664-2|INAR2_MOUSE	O35664-2	INAR2_MOUSE	Ifnar2	247	Mus musculus	Isoform 2 of Interferon alpha/beta receptor 2	4.05	0.9034	0.9977	1	0	1	1	0	1			sp|O35664-3|INAR2_MOUSE, sp|O35664|INAR2_MOUSE
sp|Q5PR73|DIRA2_MOUSE	Q5PR73	DIRA2_MOUSE	Diras2	199	Mus musculus	GTP-binding protein Di-Ras2	5.53	0.8909	0.9974	1	1	1	1	1	1
sp|P61226|RAP2B_MOUSE	P61226	RAP2B_MOUSE	Rap2b	183	Mus musculus	Ras-related protein Rap-2b	6.56	0.8776	0.9971	1	1	1	1	1	1
sp|Q9JM76|ARPC3_MOUSE	Q9JM76	ARPC3_MOUSE	Arpc3	178	Mus musculus	Actin-related protein 2/3 complex subunit 3	7.3	0.8693	0.9968	1	1	1	1	1	1
sp|Q8CF98|COL10_MOUSE	Q8CF98	COL10_MOUSE	Colec10	277	Mus musculus	Collectin-10	3.61	0.8099	0.9951	1	1	1	1	1	1
sp|Q8BK48|EST2E_MOUSE	Q8BK48	EST2E_MOUSE	Ces2e	559	Mus musculus	Pyrethroid hydrolase Ces2e	2.5	0.7057	0.9913	1	0	1	1	0	1			sp|Q91WG0|EST2C_MOUSE
sp|P97461|RS5_MOUSE	P97461	RS5_MOUSE	Rps5	204	Mus musculus	Small ribosomal subunit protein uS7	4.41	0.684	0.9903	1	1	1	1	1	1
sp|Q8CF94|RHD_MOUSE	Q8CF94	RHD_MOUSE	Rhd	418	Mus musculus	Blood group Rh(D) polypeptide	4.07	0.5826	0.9851	1	1	1	1	1	1
sp|Q61037-4|TSC2_MOUSE	Q61037-4	TSC2_MOUSE	Tsc2	1770	Mus musculus	Isoform C of Tuberin	1.53	0.5456	0.9827	1	1	1	1	1	1
sp|Q80U72-2|SCRIB_MOUSE	Q80U72-2	SCRIB_MOUSE	Scrib	1637	Mus musculus	Isoform 2 of Protein scribble homolog	1.16	0.4791	0.9776	1	0	1	1	0	1			sp|Q80U72-3|SCRIB_MOUSE, sp|Q80U72-4|SCRIB_MOUSE, sp|Q80U72|SCRIB_MOUSE
sp|P15327|PMGE_MOUSE	P15327	PMGE_MOUSE	Bpgm	259	Mus musculus	Bisphosphoglycerate mutase	2.7	0.4179	0.9714	1	1	1	2	2	2
sp|Q9ES30|C1QT3_MOUSE	Q9ES30	C1QT3_MOUSE	C1qtnf3	246	Mus musculus	Complement C1q tumor necrosis factor-related protein 3	2.85	0.3856	0.9675	1	1	1	1	1	1
sp|Q4U4S6-2|XIRP2_MOUSE	Q4U4S6-2	XIRP2_MOUSE	Xirp2	3283	Mus musculus	Isoform 2 of Xin actin-binding repeat-containing protein 2	0.24	0.3761	0.9662	1	0	1	1	0	1			sp|Q4U4S6|XIRP2_MOUSE
sp|Q9D9W0|SPC1L_MOUSE	Q9D9W0	SPC1L_MOUSE	Spatc1l	342	Mus musculus	Speriolin-like protein	2.05	0.3544	0.963	1	1	1	1	1	1
sp|Q6S5L9|SHC4_MOUSE	Q6S5L9	SHC4_MOUSE	Shc4	626	Mus musculus	SHC-transforming protein 4	1.12	0.3513	0.9625	1	0	1	1	0	1			sp|Q9QZK2-2|BCAR3_MOUSE, sp|Q9QZK2|BCAR3_MOUSE
sp|E9Q1U1-2|CC171_MOUSE	E9Q1U1-2	CC171_MOUSE	Ccdc171	1332	Mus musculus	Isoform 2 of Coiled-coil domain-containing protein 171	0.6	0.3385	0.9604	1	0	1	1	0	1			sp|E9Q1U1|CC171_MOUSE
sp|Q99PT1|GDIR1_MOUSE	Q99PT1	GDIR1_MOUSE	Arhgdia	204	Mus musculus	Rho GDP-dissociation inhibitor 1	7.84	0.3371	0.9601	1	1	1	1	1	1
sp|P70168|IMB1_MOUSE	P70168	IMB1_MOUSE	Kpnb1	876	Mus musculus	Importin subunit beta-1	1.03	0.3294	0.9588	1	1	1	1	1	1	N-term(42.0106)

## Sheet: +- wo
Protein	Protein ID	Entry Name	Gene	Length	Organism	Protein Description	Coverage	Protein Probability	Top Peptide Probability	Total Peptides	Unique Peptides	Razor Peptides	Total Spectral Count	Unique Spectral Count	Razor Spectral Count	Razor Assigned Modifications	Razor Observed Modifications	Indistinguishable Proteins
sp|E9Q414|APOB_MOUSE	E9Q414	APOB_MOUSE	Apob	4505	Mus musculus	Apolipoprotein B-100	37.67	1	0.999	127	126	127	168	167	168	10M(15.9949), 11M(15.9949), 12M(15.9949), 13M(15.9949), 15M(15.9949), 16C(57.0214), 1M(15.9949), 20M(15.9949), 21M(15.9949), 2M(15.9949), 4M(15.9949), 5C(57.0214), 5M(15.9949), 6C(57.0214), 6M(15.9949), 7C(57.0214), 7M(15.9949), 8M(15.9949), 9M(15.9949)
sp|P01027|CO3_MOUSE	P01027	CO3_MOUSE	C3	1663	Mus musculus	Complement C3	66.27	1	0.999	84	61	84	182	143	182	10C(57.0214), 10M(15.9949), 11C(57.0214), 11M(15.9949), 12M(15.9949), 13C(57.0214), 14M(15.9949), 16M(15.9949), 17M(15.9949), 18M(15.9949), 1M(15.9949), 24M(15.9949), 2C(57.0214), 2M(15.9949), 3C(57.0214), 3M(15.9949), 4M(15.9949), 5C(57.0214), 7M(15.9949), 8C(57.0214), 9C(57.0214)
sp|P26039|TLN1_MOUSE	P26039	TLN1_MOUSE	Tln1	2541	Mus musculus	Talin-1	41.4	1	0.999	70	65	70	80	75	80	10C(57.0214), 11C(57.0214), 13C(57.0214)
sp|P11276|FINC_MOUSE	P11276	FINC_MOUSE	Fn1	2477	Mus musculus	Fibronectin	43.56	1	0.999	64	64	64	121	121	121	14C(57.0214), 17M(15.9949), 22C(57.0214), 2C(57.0214), 4C(57.0214), 4M(15.9949), 5C(57.0214), 7C(57.0214), 9M(15.9949)
sp|Q61838|PZP_MOUSE	Q61838	PZP_MOUSE	Pzp	1495	Mus musculus	Pregnancy zone protein	59.4	1	0.999	63	61	63	221	218	221	10C(57.0214), 11M(15.9949), 12C(57.0214), 12M(15.9949), 14C(57.0214), 16C(57.0214), 18M(15.9949), 1M(15.9949), 22C(57.0214), 24C(57.0214), 2C(57.0214), 2M(15.9949), 3C(57.0214), 4C(57.0214), 5C(57.0214), 6C(57.0214), 6M(15.9949), 7C(57.0214), 7M(15.9949), 8M(15.9949), 9C(57.0214), 9M(15.9949)
sp|P01029|CO4B_MOUSE	P01029	CO4B_MOUSE	C4b	1738	Mus musculus	Complement C4-B	55.06	1	0.999	62	62	62	96	96	96	10M(15.9949), 15M(15.9949), 1M(15.9949), 22C(57.0214), 2C(57.0214), 2M(15.9949), 3C(57.0214), 3M(15.9949), 4M(15.9949), 5C(57.0214), 6C(57.0214), 6M(15.9949), 8M(15.9949)
sp|P08032|SPTA1_MOUSE	P08032	SPTA1_MOUSE	Spta1	2415	Mus musculus	Spectrin alpha chain, erythrocytic 1	34.7	1	0.999	58	57	58	60	59	60
sp|P28665|MUG1_MOUSE	P28665	MUG1_MOUSE	Mug1	1476	Mus musculus	Murinoglobulin-1	51.36	1	0.999	55	33	55	133	93	133	10C(57.0214), 10M(15.9949), 11C(57.0214), 11M(15.9949), 12C(57.0214), 13M(15.9949), 14M(15.9949), 15M(15.9949), 16M(15.9949), 17C(57.0214), 19C(57.0214), 1M(15.9949), 20M(15.9949), 26C(57.0214), 26M(15.9949), 2M(15.9949), 4C(57.0214), 5C(57.0214), 5M(15.9949), 6M(15.9949), 7M(15.9949), 8C(57.0214), 8M(15.9949)
sp|Q8VDD5|MYH9_MOUSE	Q8VDD5	MYH9_MOUSE	Myh9	1960	Mus musculus	Myosin-9	28.47	1	0.999	48	38	48	54	43	54	7C(57.0214)
sp|Q8BTM8|FLNA_MOUSE	Q8BTM8	FLNA_MOUSE	Flna	2647	Mus musculus	Filamin-A	26.52	1	0.999	47	44	47	54	51	54
sp|P07724|ALBU_MOUSE	P07724	ALBU_MOUSE	Alb	608	Mus musculus	Albumin	70.89	1	0.999	46	42	46	184	160	184	10C(57.0214), 11C(57.0214), 12M(15.9949), 13C(57.0214), 14C(57.0214), 17M(15.9949), 18C(57.0214), 1C(57.0214), 2C(57.0214), 2M(15.9949), 30C(57.0214), 31C(57.0214), 3C(57.0214), 4C(57.0214), 5C(57.0214), 7C(57.0214), 7M(15.9949), 8C(57.0214), 9C(57.0214)
sp|P15508|SPTB1_MOUSE	P15508	SPTB1_MOUSE	Sptb	2128	Mus musculus	Spectrin beta chain, erythrocytic	29.09	1	0.999	46	45	46	47	46	47
sp|Q921I1|TRFE_MOUSE	Q921I1	TRFE_MOUSE	Tf	697	Mus musculus	Serotransferrin	57.39	1	0.999	44	40	44	102	95	102	10C(57.0214), 10M(15.9949), 11C(57.0214), 12C(57.0214), 13C(57.0214), 13M(15.9949), 1C(57.0214), 2C(57.0214), 3C(57.0214), 5C(57.0214), 6C(57.0214), 7C(57.0214), 7M(15.9949), 8C(57.0214), 8M(15.9949), 9C(57.0214)
sp|P28666|MUG2_MOUSE	P28666	MUG2_MOUSE	Mug2	1451	Mus musculus	Murinoglobulin-2	39.7	1	0.999	43	21	21	65	25	25	16M(15.9949), 17C(57.0214), 8C(57.0214)
sp|Q01853|TERA_MOUSE	Q01853	TERA_MOUSE	Vcp	806	Mus musculus	Transitional endoplasmic reticulum ATPase	66.38	1	0.999	43	42	43	57	56	57	10C(57.0214), 14C(57.0214), 18C(57.0214), 5C(57.0214), 6C(57.0214), 7M(15.9949)
sp|Q61147|CERU_MOUSE	Q61147	CERU_MOUSE	Cp	1061	Mus musculus	Ceruloplasmin	44.86	1	0.999	40	40	40	54	54	54	10C(57.0214), 10M(15.9949), 11C(57.0214), 13C(57.0214), 1M(15.9949), 25C(57.0214), 2C(57.0214), 2M(15.9949), 3C(57.0214), 5C(57.0214), 6C(57.0214), 6M(15.9949), 7C(57.0214)
sp|P35908|K22E_HUMAN	P35908	K22E_HUMAN	KRT2	639	Homo sapiens	Keratin, type II cytoskeletal 2 epidermal	75.43	1	0.999	39	27	35	75	54	66	10M(15.9949), 23M(15.9949), 7C(57.0214), 7M(15.9949), 8C(57.0214)
sp|P04264|K2C1_HUMAN	P04264	K2C1_HUMAN	KRT1	644	Homo sapiens	Keratin, type II cytoskeletal 1	64.6	1	0.999	37	24	37	93	54	93	1M(15.9949), 22M(15.9949), 2M(15.9949), 35M(15.9949), 4C(57.0214), 5C(57.0214), 5M(15.9949), 6M(15.9949), 7M(15.9949)
sp|P06684|CO5_MOUSE	P06684	CO5_MOUSE	C5	1680	Mus musculus	Complement C5	31.01	1	0.999	37	34	37	42	39	42	12M(15.9949), 5C(57.0214), 7C(57.0214)
sp|A6X935|ITIH4_MOUSE	A6X935	ITIH4_MOUSE	Itih4	942	Mus musculus	Inter alpha-trypsin inhibitor, heavy chain 4	54.35	1	0.999	34	1	34	49	2	49	1M(15.9949), 26M(15.9949), 34M(15.9949), 3M(15.9949)
sp|P13645|K1C10_HUMAN	P13645	K1C10_HUMAN	KRT10	584	Homo sapiens	Keratin, type I cytoskeletal 10	62.84	1	0.999	33	22	32	81	63	80	10C(57.0214), 11M(15.9949), 16C(57.0214), 26M(15.9949), 2C(57.0214), 3M(15.9949), 5C(57.0214), 5M(15.9949), 7C(57.0214)
sp|P35441|TSP1_MOUSE	P35441	TSP1_MOUSE	Thbs1	1170	Mus musculus	Thrombospondin-1	28.8	1	0.999	31	29	31	39	37	39	1C(57.0214), 2C(57.0214), 2M(15.9949), 3C(57.0214), 3M(15.9949)
sp|P06909|CFAH_MOUSE	P06909	CFAH_MOUSE	Cfh	1234	Mus musculus	Complement factor H	34.52	1	0.999	29	29	29	37	37	37	13C(57.0214), 18C(57.0214), 1C(57.0214), 2C(57.0214), 3C(57.0214), 4C(57.0214), 4M(15.9949), 5C(57.0214), 6C(57.0214), 9C(57.0214)
sp|O88783|FA5_MOUSE	O88783	FA5_MOUSE	F5	2183	Mus musculus	Coagulation factor V	16.26	1	0.999	28	28	28	33	33	33	10C(57.0214), 13C(57.0214), 3M(15.9949)
sp|P35527|K1C9_HUMAN	P35527	K1C9_HUMAN	KRT9	623	Homo sapiens	Keratin, type I cytoskeletal 9	64.04	1	0.999	28	27	28	56	55	56	15M(15.9949), 1M(15.9949), 2C(57.0214), 3M(15.9949), 5C(57.0214), 5M(15.9949), 7M(15.9949), 8M(15.9949)
sp|Q02357-3|ANK1_MOUSE	Q02357-3	ANK1_MOUSE	Ank1	1863	Mus musculus	Isoform Er3 of Ankyrin-1	22.06	1	0.999	28	0	28	31	0	31			sp|Q02357-4|ANK1_MOUSE, sp|Q02357-5|ANK1_MOUSE, sp|Q02357-6|ANK1_MOUSE, sp|Q02357|ANK1_MOUSE
sp|P06728|APOA4_MOUSE	P06728	APOA4_MOUSE	Apoa4	395	Mus musculus	Apolipoprotein A-IV	73.92	1	0.999	26	26	26	60	60	60	10M(15.9949), 11M(15.9949), 12M(15.9949), 23M(15.9949), 5M(15.9949), 8M(15.9949), 9M(15.9949)
sp|P20918|PLMN_MOUSE	P20918	PLMN_MOUSE	Plg	812	Mus musculus	Plasminogen	36.58	1	0.999	25	25	25	31	31	31	10C(57.0214), 11C(57.0214), 1C(57.0214), 1M(15.9949), 26C(57.0214), 3C(57.0214), 4C(57.0214), 5C(57.0214), 6C(57.0214), 7M(15.9949)
sp|P32261|ANT3_MOUSE	P32261	ANT3_MOUSE	Serpinc1	465	Mus musculus	Antithrombin-III	62.8	1	0.999	24	15	24	37	25	37	10M(15.9949), 6M(15.9949), 8C(57.0214)
sp|P04186|CFAB_MOUSE	P04186	CFAB_MOUSE	Cfb	761	Mus musculus	Complement factor B	31.41	1	0.999	23	23	23	26	26	26	1C(57.0214), 4M(15.9949), 5C(57.0214), 7C(57.0214), 9C(57.0214)
sp|Q00623|APOA1_MOUSE	Q00623	APOA1_MOUSE	Apoa1	264	Mus musculus	Apolipoprotein A-I	73.11	1	0.999	23	23	23	71	71	71	10M(15.9949), 3M(15.9949), 4M(15.9949), 6M(15.9949)
sp|Q80YX1-2|TENA_MOUSE	Q80YX1-2	TENA_MOUSE	Tnc	2019	Mus musculus	Isoform 2 of Tenascin	16.69	1	0.999	23	1	23	23	1	23
sp|Q8K0E8|FIBB_MOUSE	Q8K0E8	FIBB_MOUSE	Fgb	481	Mus musculus	Fibrinogen beta chain	53.64	1	0.999	23	22	23	31	30	31	1M(15.9949), 2C(57.0214), 3C(57.0214)
sp|Q8K1B8|URP2_MOUSE	Q8K1B8	URP2_MOUSE	Fermt3	665	Mus musculus	Fermitin family homolog 3	44.51	1	0.999	23	23	23	25	25	25
sp|Q91X72|HEMO_MOUSE	Q91X72	HEMO_MOUSE	Hpx	460	Mus musculus	Hemopexin	54.78	1	0.999	23	23	23	45	45	45	19C(57.0214), 1C(57.0214), 3C(57.0214), 6C(57.0214)
sp|Q91ZX7|LRP1_MOUSE	Q91ZX7	LRP1_MOUSE	Lrp1	4545	Mus musculus	Prolow-density lipoprotein receptor-related protein 1	6.25	1	0.999	23	23	23	25	25	25
sp|Q61702|ITIH1_MOUSE	Q61702	ITIH1_MOUSE	Itih1	907	Mus musculus	Inter-alpha-trypsin inhibitor heavy chain H1	37.38	1	0.999	22	22	22	27	27	27	17M(15.9949), 1M(15.9949), 24M(15.9949), 2C(57.0214), 3C(57.0214), 4C(57.0214)
sp|Q62351|TFR1_MOUSE	Q62351	TFR1_MOUSE	Tfrc	763	Mus musculus	Transferrin receptor protein 1	33.94	1	0.999	22	22	22	27	27	27	13M(15.9949)
sp|P01872|IGHM_MOUSE	P01872	IGHM_MOUSE	Ighm	454	Mus musculus	Immunoglobulin heavy constant mu	52.42	1	0.999	21	1	21	40	1	40	12C(57.0214), 12M(15.9949), 20C(57.0214), 21C(57.0214), 3C(57.0214), 4C(57.0214), 5C(57.0214), 6C(57.0214), 7C(57.0214)
sp|P13020-2|GELS_MOUSE	P13020-2	GELS_MOUSE	Gsn	731	Mus musculus	Isoform 2 of Gelsolin	41.45	1	0.999	21	0	21	29	0	29	14M(15.9949), 4C(57.0214), 8M(15.9949)
sp|Q64727|VINC_MOUSE	Q64727	VINC_MOUSE	Vcl	1066	Mus musculus	Vinculin	29.64	1	0.999	21	21	21	25	25	25	7C(57.0214)
sp|Q8CG14|CS1A_MOUSE	Q8CG14	CS1A_MOUSE	C1s1	688	Mus musculus	Complement C1s-1 subcomponent	42.01	1	0.999	21	13	21	27	18	27	14C(57.0214), 17C(57.0214), 19C(57.0214), 20M(15.9949), 5C(57.0214), 8C(57.0214)
sp|Q9QUM0|ITA2B_MOUSE	Q9QUM0	ITA2B_MOUSE	Itga2b	1033	Mus musculus	Integrin alpha-IIb	30.4	1	0.999	21	21	21	25	25	25	1C(57.0214), 28C(57.0214), 4C(57.0214)
sp|Q8CG16|C1RA_MOUSE	Q8CG16	C1RA_MOUSE	C1ra	707	Mus musculus	Complement C1r-A subcomponent	40.03	1	0.999	20	4	20	34	5	34	13C(57.0214), 14C(57.0214), 15C(57.0214), 19C(57.0214), 1M(15.9949), 2C(57.0214), 5C(57.0214), 7C(57.0214), 9C(57.0214)
sp|Q922U2|K2C5_MOUSE	Q922U2	K2C5_MOUSE	Krt5	580	Mus musculus	Keratin, type II cytoskeletal 5	27.76	1	0.999	20	7	9	36	9	13	6M(15.9949), 7M(15.9949), 9M(15.9949)
sp|Q00896|A1AT3_MOUSE	Q00896	A1AT3_MOUSE	Serpina1c	412	Mus musculus	Alpha-1-antitrypsin 1-3	60.68	0.9999	0.999	20	1	1	141	1	1	25M(15.9949)
sp|P02088|HBB1_MOUSE	P02088	HBB1_MOUSE	Hbb-b1	147	Mus musculus	Hemoglobin subunit beta-1	96.6	1	0.999	19	10	19	45	25	45	11C(57.0214), 15M(15.9949), 5C(57.0214), 5M(15.9949), N-term(42.0106)
sp|P04919|B3AT_MOUSE	P04919	B3AT_MOUSE	Slc4a1	929	Mus musculus	Band 3 anion transport protein	26.05	1	0.999	19	0	19	23	0	23	6C(57.0214), 8C(57.0214)
sp|P07758|A1AT1_MOUSE	P07758	A1AT1_MOUSE	Serpina1a	413	Mus musculus	Alpha-1-antitrypsin 1-1	54.24	1	0.999	19	1	19	137	2	137	1M(15.9949), 20M(15.9949), 23M(15.9949), 25M(15.9949), 3M(15.9949)
sp|P07759|SPA3K_MOUSE	P07759	SPA3K_MOUSE	Serpina3k	418	Mus musculus	Serine protease inhibitor A3K	56.22	1	0.999	19	13	18	101	65	95	1M(15.9949), 27M(15.9949), 2M(15.9949), 9M(15.9949)
sp|P08226|APOE_MOUSE	P08226	APOE_MOUSE	Apoe	311	Mus musculus	Apolipoprotein E	59.81	1	0.999	19	19	19	41	41	41	10M(15.9949), 1M(15.9949), 26M(15.9949), 30M(15.9949), 3M(15.9949), 5M(15.9949), 6M(15.9949)
sp|P22599|A1AT2_MOUSE	P22599	A1AT2_MOUSE	Serpina1b	413	Mus musculus	Alpha-1-antitrypsin 1-2	60.05	1	0.999	19	7	10	88	12	21	1M(15.9949), 23M(15.9949), 25M(15.9949)
sp|Q61704|ITIH3_MOUSE	Q61704	ITIH3_MOUSE	Itih3	889	Mus musculus	Inter-alpha-trypsin inhibitor heavy chain H3	34.53	1	0.999	19	19	19	29	29	29	16M(15.9949), 19M(15.9949), 7M(15.9949)
sp|Q6GQT1|A2MG_MOUSE	Q6GQT1	A2MG_MOUSE	A2m	1474	Mus musculus	Alpha-2-macroglobulin-P	18.11	1	0.999	19	17	17	20	17	17
sp|Q9DBD0|ICA_MOUSE	Q9DBD0	ICA_MOUSE	Inhca	700	Mus musculus	Inhibitor of carbonic anhydrase	30.43	1	0.999	19	18	18	30	27	27	10C(57.0214), 11C(57.0214), 25M(15.9949), 8C(57.0214), 8M(15.9949)
sp|P06683|CO9_MOUSE	P06683	CO9_MOUSE	C9	548	Mus musculus	Complement component C9	37.77	1	0.999	18	18	18	21	21	21	12C(57.0214), 1M(15.9949), 2C(57.0214), 5M(15.9949)
sp|Q00897|A1AT4_MOUSE	Q00897	A1AT4_MOUSE	Serpina1d	413	Mus musculus	Alpha-1-antitrypsin 1-4	57.63	1	0.999	18	4	4	83	5	5
sp|Q61703|ITIH2_MOUSE	Q61703	ITIH2_MOUSE	Itih2	946	Mus musculus	Inter-alpha-trypsin inhibitor heavy chain H2	26.74	1	0.999	18	18	18	25	25	25
sp|O70362|PHLD_MOUSE	O70362	PHLD_MOUSE	Gpld1	837	Mus musculus	Phosphatidylinositol-glycan-specific phospholipase D	27.24	1	0.999	17	17	17	23	23	23	1M(15.9949), 20M(15.9949), 2M(15.9949), 6M(15.9949)
sp|P02089|HBB2_MOUSE	P02089	HBB2_MOUSE	Hbb-b2	147	Mus musculus	Hemoglobin subunit beta-2	91.16	1	0.999	17	8	8	35	15	15	15M(15.9949), 5C(57.0214)
sp|Q60841-2|RELN_MOUSE	Q60841-2	RELN_MOUSE	Reln	3459	Mus musculus	Isoform 2 of Reelin	6.22	1	0.999	17	0	17	17	0	17	10C(57.0214)		sp|Q60841-3|RELN_MOUSE, sp|Q60841|RELN_MOUSE
sp|Q7TPR4|ACTN1_MOUSE	Q7TPR4	ACTN1_MOUSE	Actn1	892	Mus musculus	Alpha-actinin-1	25.11	1	0.999	17	8	17	18	8	18
sp|O08538|ANGP1_MOUSE	O08538	ANGP1_MOUSE	Angpt1	498	Mus musculus	Angiopoietin-1	35.54	1	0.999	16	16	16	20	20	20	3C(57.0214)
sp|O08677|KNG1_MOUSE	O08677	KNG1_MOUSE	Kng1	661	Mus musculus	Kininogen-1	28.59	1	0.999	16	1	16	27	2	27	10C(57.0214), 11C(57.0214), 1C(57.0214), 5M(15.9949), 6M(15.9949), 8C(57.0214), 9M(15.9949)
sp|P63017|HSP7C_MOUSE	P63017	HSP7C_MOUSE	Hspa8	646	Mus musculus	Heat shock cognate 71 kDa protein	32.04	1	0.999	16	8	16	18	9	18	5M(15.9949)
sp|Q9QWK4|CD5L_MOUSE	Q9QWK4	CD5L_MOUSE	Cd5l	352	Mus musculus	CD5 antigen-like	48.58	1	0.999	16	16	16	34	34	34	13C(57.0214), 1M(15.9949), 20C(57.0214), 3C(57.0214), 4C(57.0214), 5M(15.9949), 7C(57.0214), 8C(57.0214)
sp|E9PV24-2|FIBA_MOUSE	E9PV24-2	FIBA_MOUSE	Fga	557	Mus musculus	Isoform 2 of Fibrinogen alpha chain	35.19	1	0.999	15	0	15	24	0	24	11C(57.0214), 1M(15.9949)		sp|E9PV24|FIBA_MOUSE
sp|P19221|THRB_MOUSE	P19221	THRB_MOUSE	F2	618	Mus musculus	Prothrombin	27.99	1	0.999	15	15	15	22	22	22	13C(57.0214), 28C(57.0214), 4M(15.9949), 5M(15.9949), 7C(57.0214), 8C(57.0214), 8M(15.9949), 9C(57.0214)
sp|P97290|IC1_MOUSE	P97290	IC1_MOUSE	Serping1	504	Mus musculus	Plasma protease C1 inhibitor	41.87	1	0.999	15	15	15	21	21	21	10C(57.0214), 3M(15.9949), 4C(57.0214)
sp|Q8BND5-2|QSOX1_MOUSE	Q8BND5-2	QSOX1_MOUSE	Qsox1	661	Mus musculus	Isoform 2 of Sulfhydryl oxidase 1	27.23	1	0.999	15	0	15	18	0	18	19M(15.9949), 3M(15.9949), 9C(57.0214)		sp|Q8BND5-3|QSOX1_MOUSE, sp|Q8BND5|QSOX1_MOUSE
sp|Q8VCM7|FIBG_MOUSE	Q8VCM7	FIBG_MOUSE	Fgg	436	Mus musculus	Fibrinogen gamma chain	48.39	1	0.999	15	15	15	22	22	22	16M(15.9949), 1C(57.0214), 2C(57.0214), 8M(15.9949)
sp|Q9ESB3|HRG_MOUSE	Q9ESB3	HRG_MOUSE	Hrg	525	Mus musculus	Histidine-rich glycoprotein	31.62	1	0.999	15	15	15	17	17	17	10C(57.0214), 25C(57.0214), 3C(57.0214), 5C(57.0214), 8C(57.0214)
sp|O08677-2|KNG1_MOUSE	O08677-2	KNG1_MOUSE	Kng1	432	Mus musculus	Isoform LMW of Kininogen-1	38.89	0.9973	0.9649	15	1	1	26	2	2
sp|P21614|VTDB_MOUSE	P21614	VTDB_MOUSE	Gc	476	Mus musculus	Vitamin D-binding protein	31.72	1	0.999	14	14	14	19	19	19	2C(57.0214), 3C(57.0214), 4M(15.9949), 5C(57.0214), 8M(15.9949)
sp|P49182|HEP2_MOUSE	P49182	HEP2_MOUSE	Serpind1	478	Mus musculus	Heparin cofactor 2	37.66	1	0.999	14	14	14	16	16	16
sp|P50446|K2C6A_MOUSE	P50446	K2C6A_MOUSE	Krt6a	553	Mus musculus	Keratin, type II cytoskeletal 6A	21.16	1	0.999	14	1	5	25	1	5	2C(57.0214)
sp|P60710|ACTB_MOUSE	P60710	ACTB_MOUSE	Actb	375	Mus musculus	Actin, cytoplasmic 1	51.73	1	0.999	14	1	14	26	3	26	10M(15.9949), 14M(15.9949), 16C(57.0214), 5M(15.9949), 6M(15.9949), 7M(15.9949), N-term(42.0106)
sp|P63260|ACTG_MOUSE	P63260	ACTG_MOUSE	Actg1	375	Mus musculus	Actin, cytoplasmic 2	51.73	1	0.999	14	1	1	24	1	1	16C(57.0214), N-term(42.0106)
sp|P68369|TBA1A_MOUSE	P68369	TBA1A_MOUSE	Tuba1a	451	Mus musculus	Tubulin alpha-1A chain	41.02	1	0.999	14	0	6	16	0	7	8C(57.0214)
sp|Q6IFX2|K1C42_MOUSE	Q6IFX2	K1C42_MOUSE	Krt42	452	Mus musculus	Keratin, type I cytoskeletal 42	24.34	1	0.9958	14	4	5	15	4	5
sp|P55065|PLTP_MOUSE	P55065	PLTP_MOUSE	Pltp	493	Mus musculus	Phospholipid transfer protein	34.69	1	0.999	13	13	13	17	17	17	1M(15.9949), 3M(15.9949), 8M(15.9949)
sp|P68368|TBA4A_MOUSE	P68368	TBA4A_MOUSE	Tuba4a	448	Mus musculus	Tubulin alpha-4A chain	36.83	1	0.999	13	3	13	14	3	14	8C(57.0214)
sp|P70389|ALS_MOUSE	P70389	ALS_MOUSE	Igfals	603	Mus musculus	Insulin-like growth factor-binding protein complex acid labile subunit	32.5	1	0.999	13	13	13	13	13	13
sp|Q06890|CLUS_MOUSE	Q06890	CLUS_MOUSE	Clu	448	Mus musculus	Clusterin	29.46	1	0.999	13	13	13	22	22	22	9M(15.9949)
sp|Q61646|HPT_MOUSE	Q61646	HPT_MOUSE	Hp	347	Mus musculus	Haptoglobin	40.63	1	0.999	13	13	13	19	19	19	2C(57.0214), 2M(15.9949), 4C(57.0214), 5C(57.0214), 7M(15.9949), 8C(57.0214)
sp|Q61739-2|ITA6_MOUSE	Q61739-2	ITA6_MOUSE	Itga6	1073	Mus musculus	Isoform Alpha-6X1A of Integrin alpha-6	13.61	1	0.999	13	0	13	13	0	13			sp|Q61739|ITA6_MOUSE
sp|Q61781|K1C14_MOUSE	Q61781	K1C14_MOUSE	Krt14	484	Mus musculus	Keratin, type I cytoskeletal 14	29.96	1	0.999	13	2	10	20	5	14	11M(15.9949), 15M(15.9949), 1C(57.0214), 5M(15.9949)
sp|P01898|HA10_MOUSE	P01898	HA10_MOUSE	H2-Q10	325	Mus musculus	H-2 class I histocompatibility antigen, Q10 alpha chain	46.15	1	0.999	12	7	12	25	17	25	4M(15.9949), 7C(57.0214)
sp|P01942|HBA_MOUSE	P01942	HBA_MOUSE	Hba	142	Mus musculus	Hemoglobin subunit alpha	93.66	1	0.999	12	10	12	34	25	34	1M(15.9949), 5C(57.0214)
sp|P08607|C4BPA_MOUSE	P08607	C4BPA_MOUSE	C4bpa	469	Mus musculus	C4b-binding protein	32.41	1	0.999	12	12	12	14	14	14	11C(57.0214), 12C(57.0214), 18C(57.0214), 1C(57.0214), 2M(15.9949), 3C(57.0214), 5C(57.0214), 8C(57.0214)
sp|P40124|CAP1_MOUSE	P40124	CAP1_MOUSE	Cap1	474	Mus musculus	Adenylyl cyclase-associated protein 1	40.51	1	0.999	12	11	12	12	11	12	12C(57.0214), 9C(57.0214), N-term(42.0106)
sp|Q00898|A1AT5_MOUSE	Q00898	A1AT5_MOUSE	Serpina1e	413	Mus musculus	Alpha-1-antitrypsin 1-5	30.51	1	0.999	12	3	3	60	6	6
sp|Q61129|CFAI_MOUSE	Q61129	CFAI_MOUSE	Cfi	603	Mus musculus	Complement factor I	22.39	1	0.999	12	12	12	12	12	12	3C(57.0214), 4C(57.0214), 5C(57.0214), 9C(57.0214)
sp|Q61247|A2AP_MOUSE	Q61247	A2AP_MOUSE	Serpinf2	491	Mus musculus	Alpha-2-antiplasmin	28.11	1	0.999	12	12	12	12	12	12
sp|Q8BH61|F13A_MOUSE	Q8BH61	F13A_MOUSE	F13a1	732	Mus musculus	Coagulation factor XIII A chain	20.22	1	0.999	12	12	12	12	12	12	9C(57.0214)
sp|Q8CIZ8|VWF_MOUSE	Q8CIZ8	VWF_MOUSE	Vwf	2813	Mus musculus	von Willebrand factor	7.36	1	0.999	12	11	12	13	12	13
sp|Q8R0Y6|AL1L1_MOUSE	Q8R0Y6	AL1L1_MOUSE	Aldh1l1	902	Mus musculus	Cytosolic 10-formyltetrahydrofolate dehydrogenase	17.07	1	0.999	12	12	12	14	14	14
sp|Q91WP6|SPA3N_MOUSE	Q91WP6	SPA3N_MOUSE	Serpina3n	418	Mus musculus	Serine protease inhibitor A3N	34.93	1	0.999	12	7	10	20	9	17	3M(15.9949)
sp|Q9DBB9|CPN2_MOUSE	Q9DBB9	CPN2_MOUSE	Cpn2	547	Mus musculus	Carboxypeptidase N subunit 2	28.88	1	0.999	12	12	12	13	13	13	10C(57.0214), 11M(15.9949)
sp|Q9QWL7|K1C17_MOUSE	Q9QWL7	K1C17_MOUSE	Krt17	433	Mus musculus	Keratin, type I cytoskeletal 17	23.33	1	0.999	12	0	4	12	0	4
sp|O54890|ITB3_MOUSE	O54890	ITB3_MOUSE	Itgb3	787	Mus musculus	Integrin beta-3	16.26	1	0.999	11	11	11	12	12	12	16C(57.0214)
sp|P01878|IGHA_MOUSE	P01878	IGHA_MOUSE		344	Mus musculus	Ig alpha chain C region	45.93	1	0.999	11	11	11	22	22	22	16M(15.9949), 1C(57.0214), 30C(57.0214), 7C(57.0214), 8M(15.9949)
sp|P10518|HEM2_MOUSE	P10518	HEM2_MOUSE	Alad	330	Mus musculus	Delta-aminolevulinic acid dehydratase	56.97	1	0.999	11	11	11	11	11	11	1C(57.0214), 3C(57.0214), 4C(57.0214), N-term(42.0106)
sp|P26262|KLKB1_MOUSE	P26262	KLKB1_MOUSE	Klkb1	638	Mus musculus	Plasma kallikrein	20.22	1	0.999	11	10	11	12	11	12	15C(57.0214), 7C(57.0214), 8C(57.0214), 9C(57.0214)
sp|P52430|PON1_MOUSE	P52430	PON1_MOUSE	Pon1	355	Mus musculus	Serum paraoxonase/arylesterase 1	53.24	1	0.999	11	11	11	13	13	13	10C(57.0214)
sp|P54116|STOM_MOUSE	P54116	STOM_MOUSE	Stom	284	Mus musculus	Stomatin	50.35	1	0.999	11	10	11	16	15	16	10C(57.0214), 8M(15.9949)
sp|P98064|MASP1_MOUSE	P98064	MASP1_MOUSE	Masp1	704	Mus musculus	Mannan-binding lectin serine protease 1	21.88	1	0.999	11	3	11	11	3	11	3C(57.0214), 4C(57.0214)
sp|Q03734|SPA3M_MOUSE	Q03734	SPA3M_MOUSE	Serpina3m	418	Mus musculus	Serine protease inhibitor A3M	32.54	1	0.999	11	5	7	38	5	7
sp|Q8BGZ7|K2C75_MOUSE	Q8BGZ7	K2C75_MOUSE	Krt75	551	Mus musculus	Keratin, type II cytoskeletal 75	15.25	1	0.9933	11	1	1	21	1	1
sp|Q8BH35|CO8B_MOUSE	Q8BH35	CO8B_MOUSE	C8b	589	Mus musculus	Complement component C8 beta chain	25.98	1	0.999	11	1	11	13	1	13	12C(57.0214), 3M(15.9949)
sp|Q8VCS0|PGRP2_MOUSE	Q8VCS0	PGRP2_MOUSE	Pglyrp2	530	Mus musculus	N-acetylmuramoyl-L-alanine amidase	28.49	1	0.999	11	0	11	12	0	12	14C(57.0214), 6C(57.0214), 9C(57.0214)
sp|Q9JJN5|CBPN_MOUSE	Q9JJN5	CBPN_MOUSE	Cpn1	457	Mus musculus	Carboxypeptidase N catalytic chain	42.23	1	0.999	11	11	11	12	12	12	5M(15.9949)
sp|O88968|TCO2_MOUSE	O88968	TCO2_MOUSE	Tcn2	430	Mus musculus	Transcobalamin-2	37.44	1	0.999	10	10	10	10	10	10
sp|P01837|IGKC_MOUSE	P01837	IGKC_MOUSE	Igkc	107	Mus musculus	Immunoglobulin kappa constant	92.52	1	0.999	10	10	10	67	67	67	26C(57.0214), 27C(57.0214), 6C(57.0214), 6M(15.9949)
sp|P23953|EST1C_MOUSE	P23953	EST1C_MOUSE	Ces1c	554	Mus musculus	Carboxylesterase 1C	21.84	1	0.999	10	8	10	16	12	16	10M(15.9949), 1M(15.9949), 5C(57.0214), 9M(15.9949)
sp|P39054-2|DYN2_MOUSE	P39054-2	DYN2_MOUSE	Dnm2	866	Mus musculus	Isoform 2 of Dynamin-2	15.13	1	0.999	10	0	10	11	0	11			sp|P39054|DYN2_MOUSE
sp|P42703-2|LIFR_MOUSE	P42703-2	LIFR_MOUSE	Lifr	719	Mus musculus	Isoform 2 of Leukemia inhibitory factor receptor	19.75	1	0.999	10	0	10	10	0	10	4C(57.0214)		sp|P42703|LIFR_MOUSE
sp|P63101|1433Z_MOUSE	P63101	1433Z_MOUSE	Ywhaz	245	Mus musculus	14-3-3 protein zeta/delta	48.57	1	0.999	10	8	10	10	8	10	3C(57.0214), N-term(42.0106)
sp|P98086|C1QA_MOUSE	P98086	C1QA_MOUSE	C1qa	245	Mus musculus	Complement C1q subcomponent subunit A	36.73	1	0.999	10	10	10	15	15	15	4C(57.0214), 4M(15.9949)
sp|E9Q557|DESP_MOUSE	E9Q557	DESP_MOUSE	Dsp	2883	Mus musculus	Desmoplakin	3.71	1	0.999	9	9	9	9	9	9	8M(15.9949)
sp|O35598|ADA10_MOUSE	O35598	ADA10_MOUSE	Adam10	749	Mus musculus	Disintegrin and metalloproteinase domain-containing protein 10	14.02	1	0.999	9	9	9	9	9	9	10C(57.0214), 4C(57.0214)
sp|O89020-3|AFAM_MOUSE	O89020-3	AFAM_MOUSE	Afm	611	Mus musculus	Isoform 3 of Afamin	16.69	1	0.999	9	0	9	9	0	9	8C(57.0214)		sp|O89020|AFAM_MOUSE
sp|P01863|GCAA_MOUSE	P01863	GCAA_MOUSE	Ighg	330	Mus musculus	Ig gamma-2A chain C region, A allele	36.06	1	0.999	9	0	9	24	0	24	13C(57.0214), 13M(15.9949), 14M(15.9949), 25C(57.0214), 5C(57.0214)		sp|P01865|GCAM_MOUSE
sp|P01867-2|IGG2B_MOUSE	P01867-2	IGG2B_MOUSE	Ighg2b	335	Mus musculus	Isoform 2 of Immunoglobulin heavy constant gamma 2B	47.16	1	0.999	9	0	8	15	0	14	13C(57.0214), 13M(15.9949), 1C(57.0214), 25C(57.0214), 3C(57.0214), 4M(15.9949)		sp|P01867|IGG2B_MOUSE
sp|P01868|IGHG1_MOUSE	P01868	IGHG1_MOUSE	Ighg1	324	Mus musculus	Ig gamma-1 chain C region secreted form	43.52	1	0.999	9	0	9	22	0	22	11C(57.0214), 20M(15.9949), 25C(57.0214), 3C(57.0214), 8M(15.9949)		sp|P01869|IGH1M_MOUSE
sp|P02535-2|K1C10_MOUSE	P02535-2	K1C10_MOUSE	Krt10	561	Mus musculus	Isoform 2 of Keratin, type I cytoskeletal 10	14.97	1	0.9973	9	0	1	16	0	1			sp|P02535-3|K1C10_MOUSE, sp|P02535|K1C10_MOUSE
sp|P03987-2|IGHG3_MOUSE	P03987-2	IGHG3_MOUSE		329	Mus musculus	Isoform 2 of Ig gamma-3 chain C region	37.69	1	0.999	9	0	9	13	0	13	13M(15.9949), 16C(57.0214)		sp|P03987|IGHG3_MOUSE
sp|P09055|ITB1_MOUSE	P09055	ITB1_MOUSE	Itgb1	798	Mus musculus	Integrin beta-1	13.53	1	0.999	9	2	9	9	2	9
sp|P11859|ANGT_MOUSE	P11859	ANGT_MOUSE	Agt	477	Mus musculus	Angiotensinogen	26.21	1	0.999	9	9	9	11	11	11	3C(57.0214)
sp|P29788|VTNC_MOUSE	P29788	VTNC_MOUSE	Vtn	478	Mus musculus	Vitronectin	26.57	1	0.999	9	8	9	18	16	18	26C(57.0214), 4C(57.0214)
sp|P41317|MBL2_MOUSE	P41317	MBL2_MOUSE	Mbl2	244	Mus musculus	Mannose-binding protein C	39.75	1	0.999	9	7	9	12	9	12	3C(57.0214)
sp|P42932|TCPQ_MOUSE	P42932	TCPQ_MOUSE	Cct8	548	Mus musculus	T-complex protein 1 subunit theta	20.62	1	0.999	9	9	9	9	9	9
sp|P49222|EPB42_MOUSE	P49222	EPB42_MOUSE	Epb42	691	Mus musculus	Protein 4.2	13.89	1	0.999	9	9	9	10	10	10
sp|P52480|KPYM_MOUSE	P52480	KPYM_MOUSE	Pkm	531	Mus musculus	Pyruvate kinase PKM	22.79	1	0.999	9	1	9	9	1	9
sp|P68033|ACTC_MOUSE	P68033	ACTC_MOUSE	Actc1	377	Mus musculus	Actin, alpha cardiac muscle 1	26.79	1	0.9988	9	0	1	16	0	1			sp|P68134|ACTS_MOUSE
sp|P80314|TCPB_MOUSE	P80314	TCPB_MOUSE	Cct2	535	Mus musculus	T-complex protein 1 subunit beta	25.23	1	0.999	9	9	9	9	9	9	N-term(42.0106)
sp|P80315|TCPD_MOUSE	P80315	TCPD_MOUSE	Cct4	539	Mus musculus	T-complex protein 1 subunit delta	21.52	1	0.999	9	9	9	9	9	9
sp|P80317|TCPZ_MOUSE	P80317	TCPZ_MOUSE	Cct6a	531	Mus musculus	T-complex protein 1 subunit zeta	20.15	1	0.999	9	7	9	9	7	9
sp|P98064-2|MASP1_MOUSE	P98064-2	MASP1_MOUSE	Masp1	733	Mus musculus	Isoform 2 of Mannan-binding lectin serine protease 1	15.42	1	0.9983	9	1	1	9	1	1
sp|Q06770|CBG_MOUSE	Q06770	CBG_MOUSE	Serpina6	397	Mus musculus	Corticosteroid-binding globulin	32.75	1	0.999	9	9	9	13	13	13	11M(15.9949), 3M(15.9949)
sp|Q3TTY5|K22E_MOUSE	Q3TTY5	K22E_MOUSE	Krt2	707	Mus musculus	Keratin, type II cytoskeletal 2 epidermal	8.06	1	0.999	9	0	0	14	0	0
sp|Q8CFG8|CS1B_MOUSE	Q8CFG8	CS1B_MOUSE	C1s2	688	Mus musculus	Complement C1s-1 subcomponent	16.57	1	0.999	9	1	1	11	2	2	8C(57.0214)
sp|Q8K182|CO8A_MOUSE	Q8K182	CO8A_MOUSE	C8a	587	Mus musculus	Complement component C8 alpha chain	18.57	1	0.999	9	9	9	9	9	9	6C(57.0214)
sp|P52480-2|KPYM_MOUSE	P52480-2	KPYM_MOUSE	Pkm	531	Mus musculus	Isoform M1 of Pyruvate kinase PKM	21.28	0.9992	0.9906	9	1	1	9	1	1
sp|O70165|FCN1_MOUSE	O70165	FCN1_MOUSE	Fcn1	334	Mus musculus	Ficolin-1	36.53	1	0.999	8	8	8	10	10	10
sp|P08730|K1C13_MOUSE	P08730	K1C13_MOUSE	Krt13	437	Mus musculus	Keratin, type I cytoskeletal 13	15.33	1	0.9975	8	1	2	9	2	3
sp|P14106|C1QB_MOUSE	P14106	C1QB_MOUSE	C1qb	253	Mus musculus	Complement C1q subcomponent subunit B	46.25	1	0.999	8	7	8	16	15	16	22M(15.9949), 5C(57.0214)
sp|P27656|LIPC_MOUSE	P27656	LIPC_MOUSE	Lipc	510	Mus musculus	Hepatic triacylglycerol lipase	23.73	1	0.999	8	8	8	8	8	8
sp|P29699|FETUA_MOUSE	P29699	FETUA_MOUSE	Ahsg	345	Mus musculus	Alpha-2-HS-glycoprotein	40.58	1	0.999	8	8	8	18	18	18	11C(57.0214), 13M(15.9949), 14C(57.0214), 16C(57.0214), 1C(57.0214), 21C(57.0214), 4C(57.0214), 4M(15.9949)
sp|P31532|SAA4_MOUSE	P31532	SAA4_MOUSE	Saa4	130	Mus musculus	Serum amyloid A-4 protein	61.54	1	0.999	8	8	8	9	9	9
sp|P48036|ANXA5_MOUSE	P48036	ANXA5_MOUSE	Anxa5	319	Mus musculus	Annexin A5	33.86	1	0.999	8	3	8	8	3	8
sp|Q01279|EGFR_MOUSE	Q01279	EGFR_MOUSE	Egfr	1210	Mus musculus	Epidermal growth factor receptor	9.01	1	0.999	8	8	8	10	10	10	2C(57.0214), 7C(57.0214), 8C(57.0214)
sp|Q01730|RSU1_MOUSE	Q01730	RSU1_MOUSE	Rsu1	277	Mus musculus	Ras suppressor protein 1	50.18	1	0.999	8	8	8	8	8	8
sp|Q61171|PRDX2_MOUSE	Q61171	PRDX2_MOUSE	Prdx2	198	Mus musculus	Peroxiredoxin-2	47.98	1	0.999	8	7	8	10	9	10	3C(57.0214)
sp|Q64726|ZA2G_MOUSE	Q64726	ZA2G_MOUSE	Azgp1	307	Mus musculus	Zinc-alpha-2-glycoprotein	35.5	1	0.999	8	8	8	13	13	13	13M(15.9949)
sp|Q8QZY1|EIF3L_MOUSE	Q8QZY1	EIF3L_MOUSE	Eif3l	564	Mus musculus	Eukaryotic translation initiation factor 3 subunit L	15.96	1	0.999	8	8	8	8	8	8
sp|Q99JI6|RAP1B_MOUSE	Q99JI6	RAP1B_MOUSE	Rap1b	184	Mus musculus	Ras-related protein Rap-1b	52.17	1	0.999	8	3	8	9	3	9	1C(57.0214), 9C(57.0214)
sp|O55143-2|AT2A2_MOUSE	O55143-2	AT2A2_MOUSE	Atp2a2	998	Mus musculus	Isoform 2 of Sarcoplasmic/endoplasmic reticulum calcium ATPase 2	10.62	1	0.999	7	0	7	7	0	7			sp|O55143|AT2A2_MOUSE
sp|O55222|ILK_MOUSE	O55222	ILK_MOUSE	Ilk	452	Mus musculus	Integrin-linked protein kinase	15.27	1	0.999	7	7	7	7	7	7
sp|O88451|RDH7_MOUSE	O88451	RDH7_MOUSE	Rdh7	316	Mus musculus	Retinol dehydrogenase 7	21.84	1	0.9985	7	4	7	7	4	7	5C(57.0214)
sp|P07309|TTHY_MOUSE	P07309	TTHY_MOUSE	Ttr	147	Mus musculus	Transthyretin	63.27	1	0.999	7	7	7	12	12	12
sp|P16858|G3P_MOUSE	P16858	G3P_MOUSE	Gapdh	333	Mus musculus	Glyceraldehyde-3-phosphate dehydrogenase	34.83	1	0.999	7	5	7	13	11	13	12M(15.9949), 13C(57.0214), 13M(15.9949), 15M(15.9949)
sp|P39876|TIMP3_MOUSE	P39876	TIMP3_MOUSE	Timp3	211	Mus musculus	Metalloproteinase inhibitor 3	38.86	1	0.999	7	7	7	9	9	9	16C(57.0214), 3C(57.0214), 5C(57.0214), 6C(57.0214), 7C(57.0214)
sp|P61939|THBG_MOUSE	P61939	THBG_MOUSE	Serpina7	418	Mus musculus	Thyroxine-binding globulin	20.81	1	0.999	7	7	7	7	7	7
sp|P68372|TBB4B_MOUSE	P68372	TBB4B_MOUSE	Tubb4b	445	Mus musculus	Tubulin beta-4B chain	27.19	1	0.999	7	0	7	7	0	7
sp|P80318|TCPG_MOUSE	P80318	TCPG_MOUSE	Cct3	545	Mus musculus	T-complex protein 1 subunit gamma	17.06	1	0.999	7	7	7	7	7	7
sp|Q01339|APOH_MOUSE	Q01339	APOH_MOUSE	Apoh	345	Mus musculus	Beta-2-glycoprotein 1	25.51	1	0.999	7	7	7	9	9	9	2C(57.0214), 3C(57.0214), 5C(57.0214), 9C(57.0214)
sp|Q02257|PLAK_MOUSE	Q02257	PLAK_MOUSE	Jup	745	Mus musculus	Junction plakoglobin	11.95	1	0.999	7	6	7	7	6	7
sp|Q8R121|ZPI_MOUSE	Q8R121	ZPI_MOUSE	Serpina10	448	Mus musculus	Protein Z-dependent protease inhibitor	20.98	1	0.999	7	1	7	7	1	7
sp|Q99P58|RB27B_MOUSE	Q99P58	RB27B_MOUSE	Rab27b	218	Mus musculus	Ras-related protein Rab-27B	32.57	1	0.999	7	5	7	7	5	7	N-term(42.0106)
sp|Q9JHH6|CBPB2_MOUSE	Q9JHH6	CBPB2_MOUSE	Cpb2	422	Mus musculus	Carboxypeptidase B2	14.93	1	0.999	7	7	7	7	7	7	1C(57.0214)
sp|Q9Z2K1|K1C16_MOUSE	Q9Z2K1	K1C16_MOUSE	Krt16	469	Mus musculus	Keratin, type I cytoskeletal 16	14.07	1	0.999	7	2	2	10	2	2
sp|O35930|GP1BA_MOUSE	O35930	GP1BA_MOUSE	Gp1ba	734	Mus musculus	Platelet glycoprotein Ib alpha chain	12.26	1	0.999	6	6	6	6	6	6
sp|O70570|PIGR_MOUSE	O70570	PIGR_MOUSE	Pigr	771	Mus musculus	Polymeric immunoglobulin receptor	9.47	1	0.999	6	6	6	8	8	8	2C(57.0214)
sp|P00761|TRYP_PIG	P00761	TRYP_PIG		231	Sus scrofa	Trypsin	37.66	1	0.999	6	6	6	25	25	25	12C(57.0214), 17M(15.9949), 2C(57.0214)
sp|P00920|CAH2_MOUSE	P00920	CAH2_MOUSE	Ca2	260	Mus musculus	Carbonic anhydrase 2	38.46	1	0.999	6	5	6	7	6	7
sp|P01787|HVM18_MOUSE	P01787	HVM18_MOUSE		123	Mus musculus	Ig heavy chain V regions TEPC 15/S107/HPCM1/HPCM2/HPCM3	52.03	1	0.999	6	0	6	8	0	8	11M(15.9949), 9C(57.0214)		sp|P01788|HVM19_MOUSE, sp|P01790|HVM21_MOUSE, sp|P01791|HVM22_MOUSE, sp|P01794|HVM25_MOUSE
sp|P01806|HVM36_MOUSE	P01806	HVM36_MOUSE		116	Mus musculus	Ig heavy chain V region 441	66.38	1	0.999	6	0	6	9	0	9	3C(57.0214), 3M(15.9949), 7M(15.9949), 9C(57.0214)		sp|P01807|HVM37_MOUSE, sp|P01808|HVM38_MOUSE
sp|P01864|GCAB_MOUSE	P01864	GCAB_MOUSE		335	Mus musculus	Ig gamma-2A chain C region secreted form	19.7	1	0.999	6	4	4	17	13	13	14M(15.9949)
sp|P06330|HVM51_MOUSE	P06330	HVM51_MOUSE		118	Mus musculus	Ig heavy chain V region AC38 205.12	72.03	1	0.999	6	3	6	12	5	12	11M(15.9949), 12C(57.0214), 7M(15.9949)
sp|P11983|TCPA_MOUSE	P11983	TCPA_MOUSE	Tcp1	556	Mus musculus	T-complex protein 1 subunit alpha	15.11	1	0.999	6	3	6	7	3	7	N-term(42.0106)
sp|P12246|SAMP_MOUSE	P12246	SAMP_MOUSE	Apcs	224	Mus musculus	Serum amyloid P-component	27.68	1	0.999	6	6	6	7	7	7
sp|P14847|CRP_MOUSE	P14847	CRP_MOUSE	Crp	225	Mus musculus	C-reactive protein	38.22	1	0.999	6	6	6	6	6	6
sp|P16301|LCAT_MOUSE	P16301	LCAT_MOUSE	Lcat	438	Mus musculus	Phosphatidylcholine-sterol acyltransferase	20.55	1	0.999	6	6	6	6	6	6
sp|P24456|CP2DA_MOUSE	P24456	CP2DA_MOUSE	Cyp2d10	504	Mus musculus	Cytochrome P450 2D10	13.69	1	0.999	6	3	6	6	3	6
sp|P39039|MBL1_MOUSE	P39039	MBL1_MOUSE	Mbl1	239	Mus musculus	Mannose-binding protein A	32.64	1	0.999	6	1	4	9	2	6	24M(15.9949), 3C(57.0214), 4M(15.9949)
sp|P48193|EPB41_MOUSE	P48193	EPB41_MOUSE	Epb41	858	Mus musculus	Protein 4.1	9.91	1	0.999	6	1	6	6	1	6
sp|P62806|H4_MOUSE	P62806	H4_MOUSE	H4c1	103	Mus musculus	Histone H4	51.46	1	0.999	6	6	6	8	8	8
sp|P62962|PROF1_MOUSE	P62962	PROF1_MOUSE	Pfn1	140	Mus musculus	Profilin-1	60.71	1	0.999	6	6	6	8	8	8	16C(57.0214), N-term(42.0106)
sp|P70290|EM55_MOUSE	P70290	EM55_MOUSE	Mpp1	466	Mus musculus	55 kDa erythrocyte membrane protein	17.81	1	0.999	6	6	6	6	6	6
sp|P80316|TCPE_MOUSE	P80316	TCPE_MOUSE	Cct5	541	Mus musculus	T-complex protein 1 subunit epsilon	16.08	1	0.999	6	6	6	6	6	6
sp|P82198|BGH3_MOUSE	P82198	BGH3_MOUSE	Tgfbi	683	Mus musculus	Transforming growth factor-beta-induced protein ig-h3	17.13	1	0.999	6	6	6	6	6	6
sp|Q60590|A1AG1_MOUSE	Q60590	A1AG1_MOUSE	Orm1	207	Mus musculus	Alpha-1-acid glycoprotein 1	31.4	1	0.999	6	4	6	8	5	8	4M(15.9949), 7M(15.9949)
sp|Q61805|LBP_MOUSE	Q61805	LBP_MOUSE	Lbp	481	Mus musculus	Lipopolysaccharide-binding protein	14.14	1	0.999	6	6	6	7	7	7	10M(15.9949)
sp|Q6IFZ6|K2C1B_MOUSE	Q6IFZ6	K2C1B_MOUSE	Krt77	572	Mus musculus	Keratin, type II cytoskeletal 1b	5.07	1	0.9982	6	0	0	12	0	0
sp|Q8CIM7|CP2DQ_MOUSE	Q8CIM7	CP2DQ_MOUSE	Cyp2d26	500	Mus musculus	Cytochrome P450 2D26	12.4	1	0.9923	6	4	4	6	4	4
sp|Q8VDN2|AT1A1_MOUSE	Q8VDN2	AT1A1_MOUSE	Atp1a1	1023	Mus musculus	Sodium/potassium-transporting ATPase subunit alpha-1	9.78	1	0.999	6	2	6	6	2	6
sp|Q91WP0|MASP2_MOUSE	Q91WP0	MASP2_MOUSE	Masp2	685	Mus musculus	Mannan-binding lectin serine protease 2	13.72	1	0.999	6	3	6	7	4	7
sp|Q9EQK5|MVP_MOUSE	Q9EQK5	MVP_MOUSE	Mvp	861	Mus musculus	Major vault protein	9.99	1	0.9989	6	6	6	6	6	6
sp|Q9QXC1|FETUB_MOUSE	Q9QXC1	FETUB_MOUSE	Fetub	388	Mus musculus	Fetuin-B	18.81	1	0.999	6	6	6	11	11	11	2M(15.9949), 4M(15.9949)
sp|Q9WVK4|EHD1_MOUSE	Q9WVK4	EHD1_MOUSE	Ehd1	534	Mus musculus	EH domain-containing protein 1	20.79	1	0.999	6	4	6	6	4	6	3C(57.0214)
sp|Q9Z2W0|DNPEP_MOUSE	Q9Z2W0	DNPEP_MOUSE	Dnpep	473	Mus musculus	Aspartyl aminopeptidase	21.56	1	0.999	6	6	6	6	6	6
sp|P01897|HA1L_MOUSE	P01897	HA1L_MOUSE	H2-L	362	Mus musculus	H-2 class I histocompatibility antigen, L-D alpha chain	15.75	0.9997	0.999	6	0	2	9	0	2
sp|Q6NXH9|K2C73_MOUSE	Q6NXH9	K2C73_MOUSE	Krt73	539	Mus musculus	Keratin, type II cytoskeletal 73	9.46	0.999	0.9986	6	1	1	20	1	1
sp|P62835|RAP1A_MOUSE	P62835	RAP1A_MOUSE	Rap1a	184	Mus musculus	Ras-related protein Rap-1A	38.04	0.9982	0.9916	6	1	1	7	1	1
sp|A2AQ07|TBB1_MOUSE	A2AQ07	TBB1_MOUSE	Tubb1	451	Mus musculus	Tubulin beta-1 chain	19.29	1	0.999	5	5	5	5	5	5
sp|O35350|CAN1_MOUSE	O35350	CAN1_MOUSE	Capn1	713	Mus musculus	Calpain-1 catalytic subunit	7.85	1	0.999	5	5	5	5	5	5
sp|P00687|AMY1_MOUSE	P00687	AMY1_MOUSE	Amy1	511	Mus musculus	Alpha-amylase 1	11.15	1	0.999	5	3	3	6	3	3
sp|P01592|IGJ_MOUSE	P01592	IGJ_MOUSE	Jchain	159	Mus musculus	Immunoglobulin J chain	35.85	1	0.999	5	5	5	7	7	7	10C(57.0214), 11C(57.0214), 1C(57.0214), 1M(15.9949)
sp|P01654|KV3A1_MOUSE	P01654	KV3A1_MOUSE		111	Mus musculus	Ig kappa chain V-III region PC 2880/PC 1229	90.99	1	0.999	5	0	5	7	0	7	27C(57.0214)
sp|P01750|HVM06_MOUSE	P01750	HVM06_MOUSE		117	Mus musculus	Ig heavy chain V region 102	40.17	1	0.999	5	3	4	6	3	5	11M(15.9949)
sp|P01843|LAC1_MOUSE	P01843	LAC1_MOUSE		105	Mus musculus	Ig lambda-1 chain C region	80.95	1	0.999	5	5	5	14	14	14	10M(15.9949), 2M(15.9949), 5C(57.0214), 6C(57.0214)
sp|P01844|LAC2_MOUSE	P01844	LAC2_MOUSE	Iglc2	104	Mus musculus	Ig lambda-2 chain C region	66.35	1	0.999	5	3	5	9	6	9	7C(57.0214)
sp|P02769|ALBU_BOVIN	P02769	ALBU_BOVIN	ALB	607	Bos taurus	Albumin	10.05	1	0.999	5	3	4	24	3	5
sp|P05064|ALDOA_MOUSE	P05064	ALDOA_MOUSE	Aldoa	364	Mus musculus	Fructose-bisphosphate aldolase A	17.31	1	0.999	5	1	5	5	1	5
sp|P06336|IGHE_MOUSE	P06336	IGHE_MOUSE	IGHE	421	Mus musculus	Immunoglobulin heavy constant epsilon	16.63	1	0.9989	5	5	5	5	5	5
sp|P10126|EF1A1_MOUSE	P10126	EF1A1_MOUSE	Eef1a1	462	Mus musculus	Elongation factor 1-alpha 1	14.29	1	0.999	5	3	5	6	4	6
sp|P10853|H2B1F_MOUSE	P10853	H2B1F_MOUSE	H2bc7	126	Mus musculus	Histone H2B type 1-F/J/L	35.71	1	0.999	5	0	5	9	0	9	2M(15.9949)		sp|P10854|H2B1M_MOUSE, sp|Q64475|H2B1B_MOUSE, sp|Q64478|H2B1H_MOUSE, sp|Q64525|H2B2B_MOUSE, sp|Q6ZWY9|H2B1C_MOUSE, sp|Q8CGP1|H2B1K_MOUSE, sp|Q8CGP2-2|H2B1P_MOUSE, sp|Q8CGP2|H2B1P_MOUSE
sp|P11835|ITB2_MOUSE	P11835	ITB2_MOUSE	Itgb2	771	Mus musculus	Integrin beta-2	9.47	1	0.999	5	5	5	5	5	5
sp|P13634|CAH1_MOUSE	P13634	CAH1_MOUSE	Ca1	261	Mus musculus	Carbonic anhydrase 1	21.07	1	0.999	5	5	5	6	6	6
sp|P14148|RL7_MOUSE	P14148	RL7_MOUSE	Rpl7	270	Mus musculus	Large ribosomal subunit protein uL30	21.85	1	0.999	5	5	5	5	5	5
sp|P14430|HA18_MOUSE	P14430	HA18_MOUSE	H2-Q8	326	Mus musculus	H-2 class I histocompatibility antigen, Q8 alpha chain	17.48	1	0.9988	5	1	3	7	1	5	7C(57.0214)
sp|P18572-2|BASI_MOUSE	P18572-2	BASI_MOUSE	Bsg	273	Mus musculus	Isoform 2 of Basigin	23.81	1	0.999	5	0	5	7	0	7			sp|P18572|BASI_MOUSE
sp|P18760|COF1_MOUSE	P18760	COF1_MOUSE	Cfl1	166	Mus musculus	Cofilin-1	36.14	1	0.999	5	3	5	5	3	5
sp|P46412|GPX3_MOUSE	P46412	GPX3_MOUSE	Gpx3	226	Mus musculus	Glutathione peroxidase 3	29.2	1	0.999	5	4	5	7	4	7	11M(15.9949), 1M(15.9949), 3C(57.0214)
sp|P48962|ADT1_MOUSE	P48962	ADT1_MOUSE	Slc25a4	298	Mus musculus	ADP/ATP translocase 1	16.11	1	0.9986	5	2	5	5	2	5
sp|P51885|LUM_MOUSE	P51885	LUM_MOUSE	Lum	338	Mus musculus	Lumican	20.71	1	0.999	5	5	5	7	7	7
sp|P56480|ATPB_MOUSE	P56480	ATPB_MOUSE	Atp5f1b	529	Mus musculus	ATP synthase subunit beta, mitochondrial	13.61	1	0.9989	5	5	5	6	6	6
sp|P80313|TCPH_MOUSE	P80313	TCPH_MOUSE	Cct7	544	Mus musculus	T-complex protein 1 subunit eta	11.4	1	0.9985	5	5	5	5	5	5
sp|Q02105|C1QC_MOUSE	Q02105	C1QC_MOUSE	C1qc	246	Mus musculus	Complement C1q subcomponent subunit C	25.2	1	0.999	5	5	5	6	6	6	5C(57.0214)
sp|Q08879|FBLN1_MOUSE	Q08879	FBLN1_MOUSE	Fbln1	705	Mus musculus	Fibulin-1	9.5	1	0.999	5	3	5	5	3	5
sp|Q3THE2|ML12B_MOUSE	Q3THE2	ML12B_MOUSE	Myl12b	172	Mus musculus	Myosin regulatory light chain 12B	38.95	1	0.999	5	1	5	5	1	5
sp|Q60963|PAFA_MOUSE	Q60963	PAFA_MOUSE	Pla2g7	440	Mus musculus	Platelet-activating factor acetylhydrolase	13.41	1	0.999	5	5	5	6	6	6
sp|Q62009-2|POSTN_MOUSE	Q62009-2	POSTN_MOUSE	Postn	811	Mus musculus	Isoform 2 of Periostin	10.48	1	0.999	5	0	5	5	0	5			sp|Q62009-3|POSTN_MOUSE, sp|Q62009-5|POSTN_MOUSE, sp|Q62009|POSTN_MOUSE
sp|Q62469|ITA2_MOUSE	Q62469	ITA2_MOUSE	Itga2	1178	Mus musculus	Integrin alpha-2	4.92	1	0.999	5	5	5	5	5	5
sp|Q80YC5|FA12_MOUSE	Q80YC5	FA12_MOUSE	F12	597	Mus musculus	Coagulation factor XII	11.56	1	0.999	5	5	5	5	5	5
sp|Q8VCG4|CO8G_MOUSE	Q8VCG4	CO8G_MOUSE	C8g	202	Mus musculus	Complement component C8 gamma chain	35.15	1	0.999	5	5	5	7	7	7	4C(57.0214)
sp|Q91Y47|FA11_MOUSE	Q91Y47	FA11_MOUSE	F11	624	Mus musculus	Coagulation factor XI	9.78	1	0.999	5	5	5	6	6	6
sp|Q9CQV8-2|1433B_MOUSE	Q9CQV8-2	1433B_MOUSE	Ywhab	244	Mus musculus	Isoform Short of 14-3-3 protein beta/alpha	25.82	1	0.999	5	0	3	5	0	3			sp|Q9CQV8|1433B_MOUSE
sp|Q9D1G1|RAB1B_MOUSE	Q9D1G1	RAB1B_MOUSE	Rab1b	201	Mus musculus	Ras-related protein Rab-1B	27.86	1	0.9978	5	2	3	5	2	3	N-term(42.0106)
sp|Q9JHK5|PLEK_MOUSE	Q9JHK5	PLEK_MOUSE	Plek	350	Mus musculus	Pleckstrin	26.29	1	0.999	5	5	5	8	8	8	2C(57.0214)
sp|V9GXG1|SLN14_MOUSE	V9GXG1	SLN14_MOUSE	Slfn14	899	Mus musculus	Protein SLFN14	6.79	1	0.999	5	5	5	6	6	6
sp|O77727|K1C15_SHEEP	O77727	K1C15_SHEEP	KRT15	453	Ovis aries	Keratin, type I cytoskeletal 15	7.73	0.998	0.9904	5	0	0	5	0	0
sp|B2RPV6|MMRN1_MOUSE	B2RPV6	MMRN1_MOUSE	Mmrn1	1210	Mus musculus	Multimerin-1	4.3	1	0.9989	4	4	4	4	4	4
sp|O08692|NGP_MOUSE	O08692	NGP_MOUSE	Ngp	167	Mus musculus	Neutrophilic granule protein	21.56	1	0.9989	4	4	4	4	4	4
sp|O88200|CLC11_MOUSE	O88200	CLC11_MOUSE	Clec11a	328	Mus musculus	C-type lectin domain family 11 member A	13.41	1	0.9987	4	4	4	4	4	4
sp|O89053|COR1A_MOUSE	O89053	COR1A_MOUSE	Coro1a	461	Mus musculus	Coronin-1A	13.67	1	0.999	4	4	4	4	4	4
sp|P01810|HVM40_MOUSE	P01810	HVM40_MOUSE		119	Mus musculus	Ig heavy chain V region J539	38.66	1	0.9989	4	1	1	6	1	1	3C(57.0214)
sp|P01845|LAC3_MOUSE	P01845	LAC3_MOUSE	Iglc3	104	Mus musculus	Ig lambda-3 chain C region	66.35	1	0.999	4	2	2	5	2	2
sp|P05366|SAA1_MOUSE	P05366	SAA1_MOUSE	Saa1	122	Mus musculus	Serum amyloid A-1 protein	35.25	1	0.9989	4	3	4	4	3	4
sp|P07310|KCRM_MOUSE	P07310	KCRM_MOUSE	Ckm	381	Mus musculus	Creatine kinase M-type	11.55	1	0.999	4	1	4	4	1	4
sp|P07743|BPIA2_MOUSE	P07743	BPIA2_MOUSE	Bpifa2	235	Mus musculus	BPI fold-containing family A member 2	27.66	1	0.999	4	3	4	4	3	4
sp|P08113|ENPL_MOUSE	P08113	ENPL_MOUSE	Hsp90b1	802	Mus musculus	Endoplasmin	5.61	1	0.9985	4	4	4	4	4	4
sp|P08752|GNAI2_MOUSE	P08752	GNAI2_MOUSE	Gnai2	355	Mus musculus	Guanine nucleotide-binding protein G(i) subunit alpha-2	14.37	1	0.9989	4	3	4	4	3	4
sp|P09528|FRIH_MOUSE	P09528	FRIH_MOUSE	Fth1	182	Mus musculus	Ferritin heavy chain	26.92	1	0.9989	4	4	4	4	4	4
sp|P10404|ENV1_MOUSE	P10404	ENV1_MOUSE		641	Mus musculus	MLV-related proviral Env polyprotein	7.49	1	0.9989	4	4	4	4	4	4	12C(57.0214), 1C(57.0214)
sp|P10852-2|4F2_MOUSE	P10852-2	4F2_MOUSE	Slc3a2	565	Mus musculus	Isoform 2 of Amino acid transporter heavy chain SLC3A2	11.33	1	0.999	4	0	4	4	0	4			sp|P10852|4F2_MOUSE
sp|P11714|CP2D9_MOUSE	P11714	CP2D9_MOUSE	Cyp2d9	504	Mus musculus	Cytochrome P450 2D9	9.52	1	0.999	4	2	2	4	2	2
sp|P12970|RL7A_MOUSE	P12970	RL7A_MOUSE	Rpl7a	266	Mus musculus	Large ribosomal subunit protein eL8	16.17	1	0.9982	4	4	4	4	4	4
sp|P17182|ENOA_MOUSE	P17182	ENOA_MOUSE	Eno1	434	Mus musculus	Alpha-enolase	13.13	1	0.999	4	4	4	4	4	4
sp|P17742|PPIA_MOUSE	P17742	PPIA_MOUSE	Ppia	164	Mus musculus	Peptidyl-prolyl cis-trans isomerase A	27.44	1	0.999	4	1	4	6	3	6	N-term(42.0106)
sp|P19001|K1C19_MOUSE	P19001	K1C19_MOUSE	Krt19	403	Mus musculus	Keratin, type I cytoskeletal 19	7.94	1	0.9989	4	0	0	4	0	0
sp|P19253|RL13A_MOUSE	P19253	RL13A_MOUSE	Rpl13a	203	Mus musculus	Large ribosomal subunit protein uL13	20.69	1	0.9986	4	4	4	4	4	4	1C(57.0214), N-term(42.0106)
sp|P20029|BIP_MOUSE	P20029	BIP_MOUSE	Hspa5	655	Mus musculus	Endoplasmic reticulum chaperone BiP	8.85	1	0.999	4	2	2	4	2	2
sp|P21180|CO2_MOUSE	P21180	CO2_MOUSE	C2	760	Mus musculus	Complement C2	6.71	1	0.999	4	0	4	4	0	4
sp|P28653|PGS1_MOUSE	P28653	PGS1_MOUSE	Bgn	369	Mus musculus	Biglycan	15.72	1	0.999	4	4	4	5	5	5
sp|P34928|APOC1_MOUSE	P34928	APOC1_MOUSE	Apoc1	88	Mus musculus	Apolipoprotein C-I	30.68	1	0.9987	4	4	4	5	5	5
sp|P35980|RL18_MOUSE	P35980	RL18_MOUSE	Rpl18	188	Mus musculus	Large ribosomal subunit protein eL18	25	1	0.999	4	4	4	4	4	4
sp|P39655|LOX12_MOUSE	P39655	LOX12_MOUSE	Alox12	663	Mus musculus	Polyunsaturated fatty acid lipoxygenase ALOX12	9.5	1	0.999	4	4	4	4	4	4
sp|P45700|MA1A1_MOUSE	P45700	MA1A1_MOUSE	Man1a1	655	Mus musculus	Mannosyl-oligosaccharide 1,2-alpha-mannosidase IA	8.09	1	0.9989	4	4	4	4	4	4
sp|P47911|RL6_MOUSE	P47911	RL6_MOUSE	Rpl6	296	Mus musculus	Large ribosomal subunit protein eL6	16.89	1	0.999	4	4	4	5	5	5
sp|P53986|MOT1_MOUSE	P53986	MOT1_MOUSE	Slc16a1	493	Mus musculus	Monocarboxylate transporter 1	10.55	1	0.999	4	4	4	5	5	5
sp|P56400|GP1BB_MOUSE	P56400	GP1BB_MOUSE	Gp1bb	206	Mus musculus	Platelet glycoprotein Ib beta chain	22.82	1	0.9934	4	4	4	4	4	4
sp|P61027|RAB10_MOUSE	P61027	RAB10_MOUSE	Rab10	200	Mus musculus	Ras-related protein Rab-10	22.5	1	0.999	4	2	4	4	2	4
sp|P61205|ARF3_MOUSE	P61205	ARF3_MOUSE	Arf3	181	Mus musculus	ADP-ribosylation factor 3	29.28	1	0.999	4	0	4	4	0	4			sp|P84078|ARF1_MOUSE
sp|P62259|1433E_MOUSE	P62259	1433E_MOUSE	Ywhae	255	Mus musculus	14-3-3 protein epsilon	19.22	1	0.999	4	3	3	4	3	3
sp|P63001|RAC1_MOUSE	P63001	RAC1_MOUSE	Rac1	192	Mus musculus	Ras-related C3 botulinum toxin substrate 1	22.4	1	0.9977	4	1	4	4	1	4	1C(57.0214), 4C(57.0214)
sp|P68254-2|1433T_MOUSE	P68254-2	1433T_MOUSE	Ywhaq	243	Mus musculus	Isoform 2 of 14-3-3 protein theta	21.4	1	0.999	4	0	2	4	0	2			sp|P68254|1433T_MOUSE
sp|Q00724|RET4_MOUSE	Q00724	RET4_MOUSE	Rbp4	201	Mus musculus	Retinol-binding protein 4	23.88	1	0.999	4	4	4	4	4	4	8C(57.0214)
sp|Q02013|AQP1_MOUSE	Q02013	AQP1_MOUSE	Aqp1	269	Mus musculus	Aquaporin-1	17.1	1	0.999	4	4	4	6	6	6
sp|Q07235|GDN_MOUSE	Q07235	GDN_MOUSE	Serpine2	397	Mus musculus	Glia-derived nexin	11.08	1	0.9982	4	4	4	4	4	4
sp|Q07797|LG3BP_MOUSE	Q07797	LG3BP_MOUSE	Lgals3bp	577	Mus musculus	Galectin-3-binding protein	11.96	1	0.999	4	4	4	4	4	4
sp|Q07968|F13B_MOUSE	Q07968	F13B_MOUSE	F13b	669	Mus musculus	Coagulation factor XIII B chain	6.73	1	0.999	4	4	4	5	5	5	5C(57.0214)
sp|Q08879-2|FBLN1_MOUSE	Q08879-2	FBLN1_MOUSE	Fbln1	685	Mus musculus	Isoform C of Fibulin-1	6.13	1	0.9908	4	1	2	4	1	2
sp|Q571I9|A16A1_MOUSE	Q571I9	A16A1_MOUSE	Aldh16a1	802	Mus musculus	Aldehyde dehydrogenase family 16 member A1	7.23	1	0.999	4	4	4	4	4	4
sp|Q60605-2|MYL6_MOUSE	Q60605-2	MYL6_MOUSE	Myl6	151	Mus musculus	Isoform Smooth muscle of Myosin light polypeptide 6	26.49	1	0.9989	4	0	4	6	0	6			sp|Q60605|MYL6_MOUSE
sp|Q61730-2|IL1AP_MOUSE	Q61730-2	IL1AP_MOUSE	Il1rap	360	Mus musculus	Isoform 2 of Interleukin-1 receptor accessory protein	10.83	1	0.9987	4	0	4	4	0	4	1C(57.0214)		sp|Q61730-3|IL1AP_MOUSE, sp|Q61730|IL1AP_MOUSE
sp|Q62261-2|SPTB2_MOUSE	Q62261-2	SPTB2_MOUSE	Sptbn1	2154	Mus musculus	Isoform 2 of Spectrin beta chain, non-erythrocytic 1	1.95	1	0.9812	4	0	3	4	0	3			sp|Q62261|SPTB2_MOUSE
sp|Q6P8J7|KCRS_MOUSE	Q6P8J7	KCRS_MOUSE	Ckmt2	419	Mus musculus	Creatine kinase S-type, mitochondrial	12.89	1	0.999	4	4	4	4	4	4
sp|Q8BY89-2|CTL2_MOUSE	Q8BY89-2	CTL2_MOUSE	Slc44a2	704	Mus musculus	Isoform 2 of Choline transporter-like protein 2	5.97	1	0.98	4	1	4	4	1	4
sp|Q91V80|APOF_MOUSE	Q91V80	APOF_MOUSE	Apof	315	Mus musculus	Apolipoprotein F	19.68	1	0.999	4	4	4	4	4	4
sp|Q91YP3|DEOC_MOUSE	Q91YP3	DEOC_MOUSE	Dera	318	Mus musculus	Deoxyribose-phosphate aldolase	18.24	1	0.999	4	4	4	4	4	4
sp|Q923D2|BLVRB_MOUSE	Q923D2	BLVRB_MOUSE	Blvrb	206	Mus musculus	Flavin reductase (NADPH)	37.38	1	0.999	4	4	4	4	4	4
sp|Q9EQP2|EHD4_MOUSE	Q9EQP2	EHD4_MOUSE	Ehd4	541	Mus musculus	EH domain-containing protein 4	8.87	1	0.9989	4	3	4	5	4	5
sp|P26041|MOES_MOUSE	P26041	MOES_MOUSE	Msn	577	Mus musculus	Moesin	7.11	0.9999	0.9988	4	1	4	4	1	4
sp|A2BIM8|MUP18_MOUSE	A2BIM8	MUP18_MOUSE	Mup18	181	Mus musculus	Major urinary protein 18	30.39	0.9998	0.999	4	0	4	5	0	5			sp|B5X0G2|MUP17_MOUSE, sp|P02762|MUP6_MOUSE, sp|P04938|MUP11_MOUSE, sp|P11588|MUP1_MOUSE
sp|P51881|ADT2_MOUSE	P51881	ADT2_MOUSE	Slc25a5	298	Mus musculus	ADP/ATP translocase 2	14.43	0.9998	0.998	4	1	1	4	1	1
sp|P11589|MUP2_MOUSE	P11589	MUP2_MOUSE	Mup2	180	Mus musculus	Major urinary protein 2	27.78	0.9966	0.9952	4	1	1	5	1	1
sp|P02768|ALBU_HUMAN	P02768	ALBU_HUMAN	ALB	609	Homo sapiens	Albumin	6.08	0.9926	0.9653	4	0	0	7	0	0
sp|P26040|EZRI_MOUSE	P26040	EZRI_MOUSE	Ezr	586	Mus musculus	Ezrin	7	0.9716	0.9604	4	1	1	4	1	1
sp|A2AVA0|SVEP1_MOUSE	A2AVA0	SVEP1_MOUSE	Svep1	3567	Mus musculus	Sushi, von Willebrand factor type A, EGF and pentraxin domain-containing protein 1	1.07	1	0.9989	3	3	3	3	3	3
sp|C0HKE1|H2A1B_MOUSE	C0HKE1	H2A1B_MOUSE	H2ac4	130	Mus musculus	Histone H2A type 1-B	26.92	1	0.9988	3	0	3	5	0	5			sp|C0HKE2|H2A1C_MOUSE, sp|C0HKE3|H2A1D_MOUSE, sp|C0HKE4|H2A1E_MOUSE, sp|C0HKE5|H2A1G_MOUSE, sp|C0HKE6|H2A1I_MOUSE, sp|C0HKE7|H2A1N_MOUSE, sp|C0HKE8|H2A1O_MOUSE, sp|C0HKE9|H2A1P_MOUSE, sp|Q64523|H2A2C_MOUSE, sp|Q6GSS7|H2A2A_MOUSE, sp|Q8BFU2|H2A3_MOUSE, sp|Q8CGP5|H2A1F_MOUSE, sp|Q8CGP6|H2A1H_MOUSE, sp|Q8CGP7|H2A1K_MOUSE, sp|Q8R1M2|H2AJ_MOUSE
sp|O08742|GPV_MOUSE	O08742	GPV_MOUSE	Gp5	567	Mus musculus	Platelet glycoprotein V	8.64	1	0.999	3	3	3	3	3	3
sp|O54962|BAF_MOUSE	O54962	BAF_MOUSE	Banf1	89	Mus musculus	Barrier-to-autointegration factor	48.31	1	0.999	3	3	3	3	3	3
sp|O70404|VAMP8_MOUSE	O70404	VAMP8_MOUSE	Vamp8	101	Mus musculus	Vesicle-associated membrane protein 8	32.67	1	0.9981	3	3	3	3	3	3
sp|O88456|CPNS1_MOUSE	O88456	CPNS1_MOUSE	Capns1	268	Mus musculus	Calpain small subunit 1	13.81	1	0.999	3	3	3	5	5	5	N-term(42.0106)
sp|O88947|FA10_MOUSE	O88947	FA10_MOUSE	F10	481	Mus musculus	Coagulation factor X	9.56	1	0.999	3	3	3	6	6	6	10M(15.9949), 5C(57.0214)
sp|P01631|KV2A7_MOUSE	P01631	KV2A7_MOUSE		113	Mus musculus	Ig kappa chain V-II region 26-10	38.94	1	0.999	3	3	3	6	6	6	23C(57.0214)
sp|P01633|KV5A1_MOUSE	P01633	KV5A1_MOUSE	Igkv6-17	149	Mus musculus	Immunoglobulin kappa chain variable 6-17	16.78	1	0.999	3	2	3	4	2	4	2M(15.9949)
sp|P01634|KV5A2_MOUSE	P01634	KV5A2_MOUSE		136	Mus musculus	Ig kappa chain V-V region MOPC 21	18.38	1	0.9987	3	1	2	7	4	5	2M(15.9949), 4M(15.9949)
sp|P01635|KV5A3_MOUSE	P01635	KV5A3_MOUSE	Igkv12-41	115	Mus musculus	Immunoglobulin kappa chain variable 12-41 (Fragment)	27.83	1	0.999	3	3	3	6	6	6
sp|P01642|KV5A9_MOUSE	P01642	KV5A9_MOUSE	Gm10881	115	Mus musculus	Ig kappa chain V-V region L7 (Fragment)	40	1	0.999	3	3	3	4	4	4
sp|P01644|KV5AB_MOUSE	P01644	KV5AB_MOUSE		108	Mus musculus	Ig kappa chain V-V region HP R16.7	43.52	1	0.999	3	0	2	6	0	3			sp|P01645|KV5AC_MOUSE
sp|P01662|KV3AA_MOUSE	P01662	KV3AA_MOUSE		111	Mus musculus	Ig kappa chain V-III region ABPC 22/PC 9245	53.15	1	0.999	3	0	3	4	0	4			sp|P01663|KV3AB_MOUSE
sp|P01665|KV3AD_MOUSE	P01665	KV3AD_MOUSE		111	Mus musculus	Ig kappa chain V-III region PC 7043	53.15	1	0.999	3	0	2	5	0	2			sp|P01666|KV3AE_MOUSE
sp|P01747|HVM03_MOUSE	P01747	HVM03_MOUSE		120	Mus musculus	Ig heavy chain V region 36-65	30	1	0.999	3	1	3	4	1	4	12C(57.0214), 7M(15.9949)
sp|P01801|HVM32_MOUSE	P01801	HVM32_MOUSE		115	Mus musculus	Ig heavy chain V-III region J606	33.04	1	0.999	3	1	3	5	1	5	15M(15.9949)
sp|P04202|TGFB1_MOUSE	P04202	TGFB1_MOUSE	Tgfb1	390	Mus musculus	Transforming growth factor beta-1 proprotein	10	1	0.9983	3	3	3	3	3	3
sp|P05367|SAA2_MOUSE	P05367	SAA2_MOUSE	Saa2	122	Mus musculus	Serum amyloid A-2 protein	24.59	1	0.999	3	2	2	3	2	2
sp|P06151|LDHA_MOUSE	P06151	LDHA_MOUSE	Ldha	332	Mus musculus	L-lactate dehydrogenase A chain	11.45	1	0.999	3	3	3	3	3	3
sp|P07356|ANXA2_MOUSE	P07356	ANXA2_MOUSE	Anxa2	339	Mus musculus	Annexin A2	10.91	1	0.999	3	3	3	3	3	3
sp|P07361|A1AG2_MOUSE	P07361	A1AG2_MOUSE	Orm2	207	Mus musculus	Alpha-1-acid glycoprotein 2	17.39	1	0.9982	3	1	1	4	1	1
sp|P0CG49|UBB_MOUSE	P0CG49	UBB_MOUSE	Ubb	305	Mus musculus	Polyubiquitin-B	44.59	1	0.999	3	0	3	4	0	4			sp|P0CG50|UBC_MOUSE, sp|P62979|RS27A_HUMAN, sp|P62983|RS27A_MOUSE, sp|P62984|RL40_MOUSE
sp|P15105|GLNA_MOUSE	P15105	GLNA_MOUSE	Glul	373	Mus musculus	Glutamine synthetase	9.65	1	0.999	3	3	3	3	3	3	4C(57.0214)
sp|P16546-2|SPTN1_MOUSE	P16546-2	SPTN1_MOUSE	Sptan1	2452	Mus musculus	Isoform 2 of Spectrin alpha chain, non-erythrocytic 1	1.43	1	0.9939	3	0	2	3	0	2			sp|P16546|SPTN1_MOUSE
sp|P24270|CATA_MOUSE	P24270	CATA_MOUSE	Cat	527	Mus musculus	Catalase	8.73	1	0.999	3	2	2	3	2	2
sp|P24549|AL1A1_MOUSE	P24549	AL1A1_MOUSE	Aldh1a1	501	Mus musculus	Aldehyde dehydrogenase 1A1	6.99	1	0.9988	3	1	3	4	2	4
sp|P29391|FRIL1_MOUSE	P29391	FRIL1_MOUSE	Ftl1	183	Mus musculus	Ferritin light chain 1	24.59	1	0.999	3	0	3	3	0	3			sp|P49945|FRIL2_MOUSE
sp|P32037|GTR3_MOUSE	P32037	GTR3_MOUSE	Slc2a3	493	Mus musculus	Solute carrier family 2, facilitated glucose transporter member 3	4.26	1	0.999	3	3	3	3	3	3
sp|P33587|PROC_MOUSE	P33587	PROC_MOUSE	Proc	460	Mus musculus	Vitamin K-dependent protein C	6.52	1	0.9989	3	3	3	3	3	3
sp|P33622|APOC3_MOUSE	P33622	APOC3_MOUSE	Apoc3	99	Mus musculus	Apolipoprotein C-III	46.46	1	0.999	3	3	3	8	8	8	3M(15.9949)
sp|P46638|RB11B_MOUSE	P46638	RB11B_MOUSE	Rab11b	218	Mus musculus	Ras-related protein Rab-11B	16.51	1	0.999	3	0	3	3	0	3	N-term(42.0106)		sp|P62492|RB11A_MOUSE
sp|P56395|CYB5_MOUSE	P56395	CYB5_MOUSE	Cyb5a	134	Mus musculus	Cytochrome b5	34.33	1	0.999	3	1	3	6	3	6
sp|P60766|CDC42_MOUSE	P60766	CDC42_MOUSE	Cdc42	191	Mus musculus	Cell division control protein 42 homolog	21.47	1	0.999	3	1	2	3	1	2
sp|P61028|RAB8B_MOUSE	P61028	RAB8B_MOUSE	Rab8b	207	Mus musculus	Ras-related protein Rab-8B	16.43	1	0.998	3	1	1	3	1	1
sp|P61982|1433G_MOUSE	P61982	1433G_MOUSE	Ywhag	247	Mus musculus	14-3-3 protein gamma	17.41	1	0.9983	3	2	2	3	2	2
sp|P97298|PEDF_MOUSE	P97298	PEDF_MOUSE	Serpinf1	417	Mus musculus	Pigment epithelium-derived factor	7.91	1	0.9989	3	3	3	3	3	3
sp|P97429|ANXA4_MOUSE	P97429	ANXA4_MOUSE	Anxa4	319	Mus musculus	Annexin A4	11.6	1	0.9985	3	3	3	3	3	3
sp|Q01768|NDKB_MOUSE	Q01768	NDKB_MOUSE	Nme2	152	Mus musculus	Nucleoside diphosphate kinase B	19.74	1	0.995	3	1	3	3	1	3
sp|Q03265|ATPA_MOUSE	Q03265	ATPA_MOUSE	Atp5f1a	553	Mus musculus	ATP synthase subunit alpha, mitochondrial	8.5	1	0.999	3	3	3	3	3	3
sp|Q08761|PROS_MOUSE	Q08761	PROS_MOUSE	Pros1	675	Mus musculus	Vitamin K-dependent protein S	5.04	1	0.999	3	3	3	3	3	3
sp|Q19LI2|A1BG_MOUSE	Q19LI2	A1BG_MOUSE	A1bg	512	Mus musculus	Alpha-1B-glycoprotein	6.25	1	0.9974	3	3	3	3	3	3
sp|Q60790|RASA3_MOUSE	Q60790	RASA3_MOUSE	Rasa3	834	Mus musculus	Ras GTPase-activating protein 3	3.48	1	0.9979	3	3	3	3	3	3
sp|Q60994|ADIPO_MOUSE	Q60994	ADIPO_MOUSE	Adipoq	247	Mus musculus	Adiponectin	14.98	1	0.999	3	3	3	3	3	3
sp|Q61207|SAP_MOUSE	Q61207	SAP_MOUSE	Psap	557	Mus musculus	Prosaposin	5.39	1	0.9938	3	3	3	3	3	3
sp|Q61233|PLSL_MOUSE	Q61233	PLSL_MOUSE	Lcp1	627	Mus musculus	Plastin-2	8.93	1	0.999	3	3	3	3	3	3
sp|Q61268|APOC4_MOUSE	Q61268	APOC4_MOUSE	Apoc4	124	Mus musculus	Apolipoprotein C-IV	34.68	1	0.9989	3	3	3	4	4	4	14M(15.9949), 4M(15.9949)
sp|Q61508|ECM1_MOUSE	Q61508	ECM1_MOUSE	Ecm1	559	Mus musculus	Extracellular matrix protein 1	6.8	1	0.999	3	0	3	4	0	4
sp|Q68FD5|CLH1_MOUSE	Q68FD5	CLH1_MOUSE	Cltc	1675	Mus musculus	Clathrin heavy chain 1	2.33	1	0.9973	3	3	3	3	3	3
sp|Q6IRU2|TPM4_MOUSE	Q6IRU2	TPM4_MOUSE	Tpm4	248	Mus musculus	Tropomyosin alpha-4 chain	13.71	1	0.9979	3	3	3	3	3	3	N-term(42.0106)
sp|Q6P069-2|SORCN_MOUSE	Q6P069-2	SORCN_MOUSE	Sri	183	Mus musculus	Isoform 2 of Sorcin	15.85	1	0.9973	3	0	3	3	0	3			sp|Q6P069|SORCN_MOUSE
sp|Q8K558-2|TRML1_MOUSE	Q8K558-2	TRML1_MOUSE	Treml1	322	Mus musculus	Isoform 2 of Trem-like transcript 1 protein	12.42	1	0.9989	3	0	3	3	0	3			sp|Q8K558|TRML1_MOUSE
sp|Q8QZY6|TSN14_MOUSE	Q8QZY6	TSN14_MOUSE	Tspan14	270	Mus musculus	Tetraspanin-14	12.96	1	0.999	3	3	3	4	4	4
sp|Q8R0Z6|ANGL6_MOUSE	Q8R0Z6	ANGL6_MOUSE	Angptl6	457	Mus musculus	Angiopoietin-related protein 6	7	1	0.999	3	3	3	3	3	3
sp|Q9ES46|PARVB_MOUSE	Q9ES46	PARVB_MOUSE	Parvb	365	Mus musculus	Beta-parvin	11.51	1	0.999	3	3	3	3	3	3
sp|Q9QUM9|PSA6_MOUSE	Q9QUM9	PSA6_MOUSE	Psma6	246	Mus musculus	Proteasome subunit alpha type-6	14.23	1	0.9988	3	3	3	4	4	4
sp|Q9QZ25|VNN3_MOUSE	Q9QZ25	VNN3_MOUSE	Vnn3	500	Mus musculus	Vascular non-inflammatory molecule 3	7	1	0.9989	3	3	3	3	3	3
sp|Q9R0H5|K2C71_MOUSE	Q9R0H5	K2C71_MOUSE	Krt71	524	Mus musculus	Keratin, type II cytoskeletal 71	5.92	1	0.9986	3	0	1	4	0	1
sp|Q9R0Q1|SYTL4_MOUSE	Q9R0Q1	SYTL4_MOUSE	Sytl4	673	Mus musculus	Synaptotagmin-like protein 4	5.2	1	0.9987	3	1	3	3	1	3
sp|Q9WVA4|TAGL2_MOUSE	Q9WVA4	TAGL2_MOUSE	Tagln2	199	Mus musculus	Transgelin-2	22.11	1	0.9981	3	3	3	3	3	3
sp|Q9Z126|PLF4_MOUSE	Q9Z126	PLF4_MOUSE	Pf4	105	Mus musculus	Platelet factor 4	28.57	1	0.999	3	3	3	10	10	10	2C(57.0214)
sp|P01756|HVM12_MOUSE	P01756	HVM12_MOUSE		117	Mus musculus	Ig heavy chain V region MOPC 104E	39.32	0.9999	0.9989	3	0	0	7	0	0			sp|P01757|HVM13_MOUSE
sp|Q6ZWN5|RS9_MOUSE	Q6ZWN5	RS9_MOUSE	Rps9	194	Mus musculus	Small ribosomal subunit protein uS4	13.92	0.9999	0.9809	3	3	3	3	3	3
sp|Q80X90|FLNB_MOUSE	Q80X90	FLNB_MOUSE	Flnb	2602	Mus musculus	Filamin-B	1.77	0.9999	0.991	3	1	1	3	1	1
sp|P01647|KV5AE_MOUSE	P01647	KV5AE_MOUSE		108	Mus musculus	Ig kappa chain V-V region HP 124E1	43.52	0.9993	0.999	3	1	1	5	1	1
sp|P01660|KV3A8_MOUSE	P01660	KV3A8_MOUSE		111	Mus musculus	Ig kappa chain V-III region PC 3741/TEPC 111	48.65	0.9991	0.9988	3	1	1	5	1	1
sp|O08529|CAN2_MOUSE	O08529	CAN2_MOUSE	Capn2	700	Mus musculus	Calpain-2 catalytic subunit	4	1	0.999	2	2	2	2	2	2
sp|O55042-2|SYUA_MOUSE	O55042-2	SYUA_MOUSE	Snca	121	Mus musculus	Isoform 2 of Alpha-synuclein	20.66	1	0.999	2	0	2	2	0	2			sp|O55042|SYUA_MOUSE
sp|P00688|AM2A5_MOUSE	P00688	AM2A5_MOUSE	Amy2a5	508	Mus musculus	Pancreatic alpha-amylase 2a5	4.33	1	0.999	2	0	2	3	0	3
sp|P01630|KV2A6_MOUSE	P01630	KV2A6_MOUSE		113	Mus musculus	Ig kappa chain V-II region 7S34.1	21.24	1	0.999	2	2	2	3	3	3	1M(15.9949)
sp|P01632|KV1A1_MOUSE	P01632	KV1A1_MOUSE	Igkv7-33	114	Mus musculus	Ig kappa chain V-I region S107A	22.81	1	0.999	2	1	1	2	1	1
sp|P01636|KV5A4_MOUSE	P01636	KV5A4_MOUSE		108	Mus musculus	Ig kappa chain V-V region MOPC 149	25.93	1	0.999	2	2	2	2	2	2
sp|P01638|KV5A6_MOUSE	P01638	KV5A6_MOUSE		115	Mus musculus	Ig kappa chain V-V region L6 (Fragment)	28.7	1	0.999	2	1	2	4	1	4	1M(15.9949), 8M(15.9949)
sp|P01639|KV5A7_MOUSE	P01639	KV5A7_MOUSE	Igkv9-120	130	Mus musculus	Immunoglobulin kappa chain variable 9-120	26.92	1	0.999	2	2	2	3	3	3
sp|P01675|KV6A1_MOUSE	P01675	KV6A1_MOUSE		107	Mus musculus	Ig kappa chain V-VI region XRPC 44	24.3	1	0.999	2	0	1	5	0	1			sp|P01676|KV6A2_MOUSE, sp|P01677|KV6A3_MOUSE, sp|P01678|KV6A4_MOUSE, sp|P01679|KV6A5_MOUSE
sp|P01723|LV1A_MOUSE	P01723	LV1A_MOUSE		117	Mus musculus	Ig lambda-1 chain V region	35.9	1	0.999	2	0	2	4	0	4			sp|P01727|LV1E_MOUSE
sp|P01728|LV2A_MOUSE	P01728	LV2A_MOUSE		117	Mus musculus	Ig lambda-2 chain V region	35.9	1	0.999	2	1	1	3	1	1
sp|P03953-2|CFAD_MOUSE	P03953-2	CFAD_MOUSE	Cfd	258	Mus musculus	Isoform 2 of Complement factor D	13.57	1	0.999	2	0	2	3	0	3			sp|P03953|CFAD_MOUSE
sp|P03976|KV2A5_MOUSE	P03976	KV2A5_MOUSE		113	Mus musculus	Ig kappa chain V-II region 17S29.1	46.02	1	0.999	2	2	2	2	2	2
sp|P04040|CATA_HUMAN	P04040	CATA_HUMAN	CAT	527	Homo sapiens	Catalase	6.45	1	0.9989	2	1	2	2	1	2
sp|P04940|KV6A6_MOUSE	P04940	KV6A6_MOUSE		107	Mus musculus	Ig kappa chain V-VI region NQ2-17.4.1	26.17	1	0.999	2	0	2	6	0	6	5C(57.0214)		sp|P04941|KV6A7_MOUSE, sp|P04944|KV6AA_MOUSE
sp|P09813|APOA2_MOUSE	P09813	APOA2_MOUSE	Apoa2	102	Mus musculus	Apolipoprotein A-II	18.63	1	0.9985	2	2	2	5	5	5
sp|P12815-2|PDCD6_MOUSE	P12815-2	PDCD6_MOUSE	Pdcd6	189	Mus musculus	Isoform 2 of Programmed cell death protein 6	10.05	1	0.9986	2	0	2	2	0	2			sp|P12815|PDCD6_MOUSE
sp|P18524|HVM53_MOUSE	P18524	HVM53_MOUSE		117	Mus musculus	Ig heavy chain V region RF	17.95	1	0.9971	2	1	1	2	1	1
sp|P18527|HVM56_MOUSE	P18527	HVM56_MOUSE		97	Mus musculus	Ig heavy chain V region 914	27.84	1	0.999	2	1	1	4	2	2
sp|P18528|HVM57_MOUSE	P18528	HVM57_MOUSE		98	Mus musculus	Ig heavy chain V region 6.96	30.61	1	0.999	2	1	2	4	2	4	9C(57.0214)
sp|P18531|HVM60_MOUSE	P18531	HVM60_MOUSE	Ighv3-6	116	Mus musculus	Ig heavy chain V region 3-6	31.03	1	0.999	2	2	2	3	3	3	14C(57.0214)
sp|P20152|VIME_MOUSE	P20152	VIME_MOUSE	Vim	466	Mus musculus	Vimentin	3.22	1	0.9985	2	0	1	3	0	1
sp|P21981|TGM2_MOUSE	P21981	TGM2_MOUSE	Tgm2	686	Mus musculus	Protein-glutamine gamma-glutamyltransferase 2	3.35	1	0.9964	2	2	2	2	2	2	N-term(42.0106)
sp|P23927|CRYAB_MOUSE	P23927	CRYAB_MOUSE	Cryab	175	Mus musculus	Alpha-crystallin B chain	10.86	1	0.999	2	2	2	2	2	2	N-term(42.0106)
sp|P28654|PGS2_MOUSE	P28654	PGS2_MOUSE	Dcn	354	Mus musculus	Decorin	6.78	1	0.9987	2	2	2	2	2	2
sp|P30412|PPIC_MOUSE	P30412	PPIC_MOUSE	Ppic	212	Mus musculus	Peptidyl-prolyl cis-trans isomerase C	10.38	1	0.9979	2	2	2	2	2	2
sp|P32883-2|RASK_MOUSE	P32883-2	RASK_MOUSE	Kras	188	Mus musculus	Isoform 2B of GTPase KRas	12.23	1	0.999	2	0	2	2	0	2
sp|P47963|RL13_MOUSE	P47963	RL13_MOUSE	Rpl13	211	Mus musculus	Large ribosomal subunit protein eL13	10.9	1	0.994	2	2	2	2	2	2
sp|P48759|PTX3_MOUSE	P48759	PTX3_MOUSE	Ptx3	381	Mus musculus	Pentraxin-related protein PTX3	6.04	1	0.999	2	2	2	2	2	2
sp|P49722|PSA2_MOUSE	P49722	PSA2_MOUSE	Psma2	234	Mus musculus	Proteasome subunit alpha type-2	17.09	1	0.999	2	2	2	2	2	2
sp|P51437|CAMP_MOUSE	P51437	CAMP_MOUSE	Camp	172	Mus musculus	Cathelicidin antimicrobial peptide	19.77	1	0.999	2	2	2	2	2	2
sp|P51910|APOD_MOUSE	P51910	APOD_MOUSE	Apod	189	Mus musculus	Apolipoprotein D	13.23	1	0.9988	2	2	2	2	2	2
sp|P62301|RS13_MOUSE	P62301	RS13_MOUSE	Rps13	151	Mus musculus	Small ribosomal subunit protein uS15	14.57	1	0.999	2	2	2	3	3	3
sp|P62702|RS4X_MOUSE	P62702	RS4X_MOUSE	Rps4x	263	Mus musculus	Small ribosomal subunit protein eS4	7.6	1	0.998	2	2	2	2	2	2
sp|P62827|RAN_MOUSE	P62827	RAN_MOUSE	Ran	216	Mus musculus	GTP-binding nuclear protein Ran	8.8	1	0.9976	2	1	2	2	1	2
sp|P63325|RS10_MOUSE	P63325	RS10_MOUSE	Rps10	165	Mus musculus	Small ribosomal subunit protein eS10	14.55	1	0.9975	2	2	2	2	2	2
sp|P70274|SEPP1_MOUSE	P70274	SEPP1_MOUSE	Selenop	380	Mus musculus	Selenoprotein P	10.53	1	0.999	2	2	2	3	3	3
sp|P70375|FA7_MOUSE	P70375	FA7_MOUSE	F7	446	Mus musculus	Coagulation factor VII	3.81	1	0.9987	2	2	2	2	2	2
sp|P84228|H32_MOUSE	P84228	H32_MOUSE	H3c2	136	Mus musculus	Histone H3.2	28.68	1	0.9876	2	1	2	2	1	2	27C(57.0214)
sp|P97384|ANX11_MOUSE	P97384	ANX11_MOUSE	Anxa11	503	Mus musculus	Annexin A11	4.57	1	0.9985	2	2	2	2	2	2
sp|Q02566|MYH6_MOUSE	Q02566	MYH6_MOUSE	Myh6	1938	Mus musculus	Myosin-6	1.6	1	0.999	2	0	2	2	0	2			sp|Q91Z83|MYH7_MOUSE
sp|Q03311|CHLE_MOUSE	Q03311	CHLE_MOUSE	Bche	603	Mus musculus	Cholinesterase	3.65	1	0.9986	2	2	2	2	2	2
sp|Q05020|APOC2_MOUSE	Q05020	APOC2_MOUSE	Apoc2	97	Mus musculus	Apolipoprotein C-II	30.93	1	0.999	2	2	2	4	4	4	5M(15.9949), 6M(15.9949)
sp|Q07076|ANXA7_MOUSE	Q07076	ANXA7_MOUSE	Anxa7	463	Mus musculus	Annexin A7	5.62	1	0.9984	2	2	2	2	2	2
sp|Q07456|AMBP_MOUSE	Q07456	AMBP_MOUSE	Ambp	349	Mus musculus	Protein AMBP	5.16	1	0.9981	2	2	2	2	2	2
sp|Q08857|CD36_MOUSE	Q08857	CD36_MOUSE	Cd36	472	Mus musculus	Platelet glycoprotein 4	6.78	1	0.999	2	2	2	3	3	3
sp|Q3SXB8-2|COL11_MOUSE	Q3SXB8-2	COL11_MOUSE	Colec11	278	Mus musculus	Isoform 2 of Collectin-11	9.71	1	0.999	2	0	2	2	0	2			sp|Q3SXB8|COL11_MOUSE
sp|Q61495|DSG1A_MOUSE	Q61495	DSG1A_MOUSE	Dsg1a	1057	Mus musculus	Desmoglein-1-alpha	3.69	1	0.9944	2	1	2	4	1	4	2M(15.9949)
sp|Q61735-2|CD47_MOUSE	Q61735-2	CD47_MOUSE	Cd47	324	Mus musculus	Isoform 2 of Leukocyte surface antigen CD47	7.41	1	0.999	2	0	2	3	0	3			sp|Q61735|CD47_MOUSE
sp|Q63918|CAVN2_MOUSE	Q63918	CAVN2_MOUSE	Cavin2	418	Mus musculus	Caveolae-associated protein 2	6.7	1	0.999	2	2	2	3	3	3
sp|Q64455|PTPRJ_MOUSE	Q64455	PTPRJ_MOUSE	Ptprj	1238	Mus musculus	Receptor-type tyrosine-protein phosphatase eta	2.18	1	0.9961	2	2	2	2	2	2
sp|Q8R1B4|EIF3C_MOUSE	Q8R1B4	EIF3C_MOUSE	Eif3c	911	Mus musculus	Eukaryotic translation initiation factor 3 subunit C	2.31	1	0.9968	2	2	2	2	2	2
sp|Q8VHL0-2|UT1_MOUSE	Q8VHL0-2	UT1_MOUSE	Slc14a1	440	Mus musculus	Isoform 2 of Urea transporter 1	7.05	1	0.9959	2	0	2	3	0	3			sp|Q8VHL0|UT1_MOUSE
sp|Q91VS7|MGST1_MOUSE	Q91VS7	MGST1_MOUSE	Mgst1	155	Mus musculus	Microsomal glutathione S-transferase 1	18.71	1	0.999	2	2	2	2	2	2	8C(57.0214)
sp|Q91ZJ5-2|UGPA_MOUSE	Q91ZJ5-2	UGPA_MOUSE	Ugp2	497	Mus musculus	Isoform 2 of UTP--glucose-1-phosphate uridylyltransferase	6.84	1	0.9987	2	0	2	2	0	2			sp|Q91ZJ5|UGPA_MOUSE
sp|Q99JY9|ARP3_MOUSE	Q99JY9	ARP3_MOUSE	Actr3	418	Mus musculus	Actin-related protein 3	7.89	1	0.998	2	1	2	2	1	2
sp|Q99K41|EMIL1_MOUSE	Q99K41	EMIL1_MOUSE	Emilin1	1017	Mus musculus	EMILIN-1	2.56	1	0.999	2	2	2	2	2	2
sp|Q9CPR4|RL17_MOUSE	Q9CPR4	RL17_MOUSE	Rpl17	184	Mus musculus	Large ribosomal subunit protein uL22	16.3	1	0.9967	2	2	2	2	2	2
sp|Q9CZM2|RL15_MOUSE	Q9CZM2	RL15_MOUSE	Rpl15	204	Mus musculus	Large ribosomal subunit protein eL15	10.29	1	0.9989	2	2	2	2	2	2
sp|Q9D0M1|KPRA_MOUSE	Q9D0M1	KPRA_MOUSE	Prpsap1	356	Mus musculus	Phosphoribosyl pyrophosphate synthase-associated protein 1	7.87	1	0.9989	2	1	2	2	1	2
sp|Q9DCH4|EIF3F_MOUSE	Q9DCH4	EIF3F_MOUSE	Eif3f	361	Mus musculus	Eukaryotic translation initiation factor 3 subunit F	8.31	1	0.999	2	2	2	2	2	2
sp|Q9JL99-2|CLC1B_MOUSE	Q9JL99-2	CLC1B_MOUSE	Clec1b	197	Mus musculus	Isoform 2 of C-type lectin domain family 1 member B	12.69	1	0.9987	2	0	2	2	0	2			sp|Q9JL99|CLC1B_MOUSE
sp|Q9JM62-2|REEP6_MOUSE	Q9JM62-2	REEP6_MOUSE	Reep6	174	Mus musculus	Isoform 2 of Receptor expression-enhancing protein 6	13.22	1	0.9939	2	0	2	2	0	2			sp|Q9JM62|REEP6_MOUSE
sp|Q9QUM4-2|SLAF1_MOUSE	Q9QUM4-2	SLAF1_MOUSE	Slamf1	329	Mus musculus	Isoform Short of Signaling lymphocytic activation molecule	7.6	1	0.999	2	0	2	2	0	2			sp|Q9QUM4|SLAF1_MOUSE
sp|Q9QYC0-2|ADDA_MOUSE	Q9QYC0-2	ADDA_MOUSE	Add1	632	Mus musculus	Isoform 2 of Alpha-adducin	3.96	1	0.9966	2	0	2	2	0	2			sp|Q9QYC0|ADDA_MOUSE
sp|Q9R098|HGFA_MOUSE	Q9R098	HGFA_MOUSE	Hgfac	653	Mus musculus	Hepatocyte growth factor activator	3.68	1	0.9987	2	2	2	2	2	2
sp|Q9R0P5|DEST_MOUSE	Q9R0P5	DEST_MOUSE	Dstn	165	Mus musculus	Destrin	10.91	1	0.9989	2	1	1	2	1	1
sp|Q9R1P0|PSA4_MOUSE	Q9R1P0	PSA4_MOUSE	Psma4	261	Mus musculus	Proteasome subunit alpha type-4	6.9	1	0.9989	2	2	2	2	2	2
sp|Q9R1P4|PSA1_MOUSE	Q9R1P4	PSA1_MOUSE	Psma1	263	Mus musculus	Proteasome subunit alpha type-1	7.22	1	0.9941	2	2	2	3	3	3
sp|Q9Z1R3|APOM_MOUSE	Q9Z1R3	APOM_MOUSE	Apom	190	Mus musculus	Apolipoprotein M	11.58	1	0.999	2	2	2	2	2	2	8C(57.0214)
sp|Q9Z320|K1C27_MOUSE	Q9Z320	K1C27_MOUSE	Krt27	448	Mus musculus	Keratin, type I cytoskeletal 27	6.03	1	0.9978	2	1	1	5	1	1
sp|O09061|PSB1_MOUSE	O09061	PSB1_MOUSE	Psmb1	240	Mus musculus	Proteasome subunit beta type-1	11.67	0.9999	0.9978	2	2	2	2	2	2
sp|P01749|HVM05_MOUSE	P01749	HVM05_MOUSE	Ighv1-61	117	Mus musculus	Ig heavy chain V region 3	26.5	0.9999	0.999	2	1	1	3	2	2	22C(57.0214)
sp|P10605|CATB_MOUSE	P10605	CATB_MOUSE	Ctsb	339	Mus musculus	Cathepsin B	7.67	0.9999	0.999	2	2	2	3	3	3	2C(57.0214)
sp|P17751-2|TPIS_MOUSE	P17751-2	TPIS_MOUSE	Tpi1	299	Mus musculus	Isoform 2 of Triosephosphate isomerase	8.7	0.9999	0.9988	2	0	2	2	0	2			sp|P17751|TPIS_MOUSE
sp|P24063-2|ITAL_MOUSE	P24063-2	ITAL_MOUSE	Itgal	1161	Mus musculus	Isoform 2 of Integrin alpha-L	1.89	0.9999	0.9988	2	0	2	2	0	2			sp|P24063|ITAL_MOUSE
sp|P27773|PDIA3_MOUSE	P27773	PDIA3_MOUSE	Pdia3	505	Mus musculus	Protein disulfide-isomerase A3	4.75	0.9999	0.9927	2	2	2	2	2	2
sp|P01795|HVM26_MOUSE	P01795	HVM26_MOUSE		144	Mus musculus	Ig heavy chain V region M167	6.25	0.9998	0.999	2	0	0	2	0	0
sp|P26339|CMGA_MOUSE	P26339	CMGA_MOUSE	Chga	463	Mus musculus	Chromogranin-A	7.34	0.9998	0.9946	2	2	2	2	2	2
sp|P26928|HGFL_MOUSE	P26928	HGFL_MOUSE	Mst1	716	Mus musculus	Hepatocyte growth factor-like protein	2.79	0.9997	0.9962	2	2	2	2	2	2
sp|P09103|PDIA1_MOUSE	P09103	PDIA1_MOUSE	P4hb	509	Mus musculus	Protein disulfide-isomerase	3.73	0.9995	0.9926	2	2	2	2	2	2
sp|Q9EST1|GSDMA_MOUSE	Q9EST1	GSDMA_MOUSE	Gsdma	446	Mus musculus	Gasdermin-A	4.93	0.9995	0.9794	2	1	2	2	1	2
sp|P01670|KV3AI_MOUSE	P01670	KV3AI_MOUSE		111	Mus musculus	Ig kappa chain V-III region PC 6684	30.63	0.9993	0.999	2	0	0	4	0	0
sp|P84750|KVM5_MOUSE	P84750	KVM5_MOUSE		121	Mus musculus	Ig kappa chain V region Mem5 (Fragment)	14.05	0.9993	0.9731	2	2	2	2	2	2
sp|P01786|HVM17_MOUSE	P01786	HVM17_MOUSE		117	Mus musculus	Ig heavy chain V region MOPC 47A	21.37	0.9988	0.9983	2	1	1	5	2	2
sp|Q8VCC2|EST1_MOUSE	Q8VCC2	EST1_MOUSE	Ces1	565	Mus musculus	Liver carboxylesterase 1	4.07	0.9987	0.9908	2	1	1	3	1	1
sp|Q8CIM1|LRC45_MOUSE	Q8CIM1	LRC45_MOUSE	Lrrc45	670	Mus musculus	Leucine-rich repeat-containing protein 45	3.73	0.9981	0.9621	2	2	2	3	3	3	15C(57.0214)
sp|P01798|HVM29_MOUSE	P01798	HVM29_MOUSE		113	Mus musculus	Ig heavy chain V-III region E109	22.12	0.9978	0.9969	2	1	1	3	1	1
sp|P18525|HVM54_MOUSE	P18525	HVM54_MOUSE		117	Mus musculus	Ig heavy chain V region 5-84	23.08	0.9911	0.999	2	1	1	3	1	1
sp|P68510|1433F_MOUSE	P68510	1433F_MOUSE	Ywhah	246	Mus musculus	14-3-3 protein eta	11.79	0.9889	0.9987	2	1	1	2	1	1
sp|P01643|KV5AA_MOUSE	P01643	KV5AA_MOUSE		108	Mus musculus	Ig kappa chain V-V region MOPC 173	31.48	0.9825	0.999	2	1	2	4	1	4	4M(15.9949)
sp|P84751|HVM63_MOUSE	P84751	HVM63_MOUSE		237	Mus musculus	Ig heavy chain Mem5 (Fragment)	15.61	0.9718	0.9968	2	1	1	2	1	1
sp|P08103-2|HCK_MOUSE	P08103-2	HCK_MOUSE	Hck	503	Mus musculus	Isoform 2 of Tyrosine-protein kinase HCK	3.18	0.9493	0.9792	2	0	2	2	0	2			sp|P08103|HCK_MOUSE, sp|P25911-2|LYN_MOUSE, sp|P25911|LYN_MOUSE, sp|P39688-2|FYN_MOUSE, sp|P39688|FYN_MOUSE, sp|Q04736|YES_MOUSE
sp|P02534|K1M1_SHEEP	P02534	K1M1_SHEEP		412	Ovis aries	Keratin, type I microfibrillar 48 kDa, component 8C-1	5.34	0.7754	0.9694	2	0	1	2	0	1			sp|Q15323|K1H1_HUMAN, sp|Q61765|K1H1_MOUSE, sp|Q61897|KT33B_MOUSE
sp|P00329|ADH1_MOUSE	P00329	ADH1_MOUSE	Adh1	375	Mus musculus	Alcohol dehydrogenase 1	2.13	1	0.9958	1	1	1	1	1	1
sp|P01649|KV5AG_MOUSE	P01649	KV5AG_MOUSE		108	Mus musculus	Ig kappa chain V-V regions	16.67	1	0.9967	1	0	1	2	0	2	4M(15.9949), N-term(42.0106)
sp|P01758|HVM14_MOUSE	P01758	HVM14_MOUSE	Igh-VJ558	117	Mus musculus	Ig heavy chain V region 108A	12.82	1	0.9989	1	1	1	2	2	2	11M(15.9949)
sp|P01820|HVM44_MOUSE	P01820	HVM44_MOUSE		115	Mus musculus	Ig heavy chain V region PJ14	9.57	1	0.999	1	0	1	2	0	2	1M(15.9949)
sp|P01887|B2MG_MOUSE	P01887	B2MG_MOUSE	B2m	119	Mus musculus	Beta-2-microglobulin	8.4	1	0.9986	1	1	1	3	3	3	3M(15.9949), 6M(15.9949)
sp|P06327|HVM52_MOUSE	P06327	HVM52_MOUSE	Gm5629	117	Mus musculus	Ig heavy chain V region VH558 A1/A4	12.82	1	0.999	1	1	1	1	1	1
sp|P0DP26|CALM1_MOUSE	P0DP26	CALM1_MOUSE	Calm1	149	Mus musculus	Calmodulin-1	8.72	1	0.999	1	0	1	1	0	1	N-term(42.0106)		sp|P0DP27|CALM2_MOUSE, sp|P0DP28|CALM3_MOUSE
sp|P10107|ANXA1_MOUSE	P10107	ANXA1_MOUSE	Anxa1	346	Mus musculus	Annexin A1	3.76	1	0.9989	1	1	1	1	1	1
sp|P11680|PROP_MOUSE	P11680	PROP_MOUSE	Cfp	464	Mus musculus	Properdin	2.59	1	0.9988	1	1	1	1	1	1	6C(57.0214)
sp|P14220|GLPA_MOUSE	P14220	GLPA_MOUSE	Gypa	168	Mus musculus	Glycophorin-A	18.45	1	0.999	1	1	1	2	2	2
sp|P16460|ASSY_MOUSE	P16460	ASSY_MOUSE	Ass1	412	Mus musculus	Argininosuccinate synthase	3.16	1	0.9852	1	1	1	1	1	1
sp|P19096|FAS_MOUSE	P19096	FAS_MOUSE	Fasn	2504	Mus musculus	Fatty acid synthase	0.44	1	0.9989	1	1	1	1	1	1
sp|P21107-2|TPM3_MOUSE	P21107-2	TPM3_MOUSE	Tpm3	248	Mus musculus	Isoform 2 of Tropomyosin alpha-3 chain	5.65	1	0.999	1	1	1	2	2	2
sp|P35700|PRDX1_MOUSE	P35700	PRDX1_MOUSE	Prdx1	199	Mus musculus	Peroxiredoxin-1	5.53	1	0.9954	1	0	1	1	0	1
sp|P51660|DHB4_MOUSE	P51660	DHB4_MOUSE	Hsd17b4	735	Mus musculus	Peroxisomal multifunctional enzyme type 2	1.5	1	0.9988	1	1	1	1	1	1
sp|P61161|ARP2_MOUSE	P61161	ARP2_MOUSE	Actr2	394	Mus musculus	Actin-related protein 2	3.05	1	0.9953	1	1	1	1	1	1
sp|P61164|ACTZ_MOUSE	P61164	ACTZ_MOUSE	Actr1a	376	Mus musculus	Alpha-centractin	5.85	1	0.999	1	1	1	1	1	1
sp|P62270|RS18_MOUSE	P62270	RS18_MOUSE	Rps18	152	Mus musculus	Small ribosomal subunit protein uS13	5.26	1	0.9962	1	1	1	2	2	2
sp|P62852|RS25_MOUSE	P62852	RS25_MOUSE	Rps25	125	Mus musculus	Small ribosomal subunit protein eS25	8	1	0.9978	1	1	1	1	1	1
sp|P99026|PSB4_MOUSE	P99026	PSB4_MOUSE	Psmb4	264	Mus musculus	Proteasome subunit beta type-4	7.58	1	0.9989	1	1	1	1	1	1
sp|Q08093|CNN2_MOUSE	Q08093	CNN2_MOUSE	Cnn2	305	Mus musculus	Calponin-2	5.25	1	0.9985	1	1	1	1	1	1
sp|Q2VIS4|FILA2_MOUSE	Q2VIS4	FILA2_MOUSE	Flg2	2362	Mus musculus	Filaggrin-2	0.72	1	0.999	1	1	1	1	1	1
sp|Q3V2T4-2|KTDAP_MOUSE	Q3V2T4-2	KTDAP_MOUSE	Krtdap	91	Mus musculus	Isoform 2 of Keratinocyte differentiation-associated protein	14.29	1	0.999	1	0	1	1	0	1			sp|Q3V2T4|KTDAP_MOUSE
sp|Q60692|PSB6_MOUSE	Q60692	PSB6_MOUSE	Psmb6	238	Mus musculus	Proteasome subunit beta type-6	4.2	1	0.9911	1	1	1	1	1	1
sp|Q60932-2|VDAC1_MOUSE	Q60932-2	VDAC1_MOUSE	Vdac1	283	Mus musculus	Isoform Mt-VDAC1 of Voltage-dependent anion-selective channel protein 1	3.53	1	0.9986	1	0	1	1	0	1			sp|Q60932|VDAC1_MOUSE
sp|Q61176|ARGI1_MOUSE	Q61176	ARGI1_MOUSE	Arg1	323	Mus musculus	Arginase-1	3.41	1	0.9941	1	1	1	1	1	1
sp|Q63880-2|EST3A_MOUSE	Q63880-2	EST3A_MOUSE	Ces3a	524	Mus musculus	Isoform 2 of Carboxylesterase 3A	1.91	1	0.9936	1	0	1	1	0	1			sp|Q63880|EST3A_MOUSE, sp|Q8VCU1-2|EST3B_MOUSE, sp|Q8VCU1|EST3B_MOUSE
sp|Q64514-2|TPP2_MOUSE	Q64514-2	TPP2_MOUSE	Tpp2	1249	Mus musculus	Isoform Short of Tripeptidyl-peptidase 2	0.88	1	0.9989	1	0	1	1	0	1			sp|Q64514|TPP2_MOUSE
sp|Q8BPB5|FBLN3_MOUSE	Q8BPB5	FBLN3_MOUSE	Efemp1	493	Mus musculus	EGF-containing fibulin-like extracellular matrix protein 1	6.49	1	0.999	1	1	1	1	1	1
sp|Q8BSM7|LAT3_MOUSE	Q8BSM7	LAT3_MOUSE	Slc43a1	564	Mus musculus	Large neutral amino acids transporter small subunit 3	1.6	1	0.9987	1	1	1	1	1	1
sp|Q8BWT1|THIM_MOUSE	Q8BWT1	THIM_MOUSE	Acaa2	397	Mus musculus	3-ketoacyl-CoA thiolase, mitochondrial	3.53	1	0.997	1	1	1	1	1	1
sp|Q8C7G5|APOA5_MOUSE	Q8C7G5	APOA5_MOUSE	Apoa5	368	Mus musculus	Apolipoprotein A-V	3.26	1	0.999	1	1	1	1	1	1
sp|Q8CI59-2|STEA3_MOUSE	Q8CI59-2	STEA3_MOUSE	Steap3	526	Mus musculus	Isoform 2 of Metalloreductase STEAP3	1.71	1	0.9979	1	0	1	1	0	1			sp|Q8CI59|STEA3_MOUSE
sp|Q8K0D2-2|HABP2_MOUSE	Q8K0D2-2	HABP2_MOUSE	Habp2	521	Mus musculus	Isoform 2 of Hyaluronan-binding protein 2	1.73	1	0.9957	1	0	1	1	0	1			sp|Q8K0D2|HABP2_MOUSE
sp|Q91V92|ACLY_MOUSE	Q91V92	ACLY_MOUSE	Acly	1091	Mus musculus	ATP-citrate synthase	1.56	1	0.9988	1	1	1	1	1	1
sp|Q9CQW3|PROZ_MOUSE	Q9CQW3	PROZ_MOUSE	Proz	399	Mus musculus	Vitamin K-dependent protein Z	4.01	1	0.9989	1	1	1	1	1	1
sp|Q9CR57|RL14_MOUSE	Q9CR57	RL14_MOUSE	Rpl14	217	Mus musculus	Large ribosomal subunit protein eL14	5.53	1	0.9987	1	1	1	1	1	1
sp|Q9D2G2|ODO2_MOUSE	Q9D2G2	ODO2_MOUSE	Dlst	454	Mus musculus	Dihydrolipoyllysine-residue succinyltransferase component of 2-oxoglutarate dehydrogenase complex, mitochondrial	2.42	1	0.999	1	1	1	1	1	1
sp|Q9D7G0|PRPS1_MOUSE	Q9D7G0	PRPS1_MOUSE	Prps1	318	Mus musculus	Ribose-phosphate pyrophosphokinase 1	2.52	1	0.999	1	0	1	2	0	2
sp|Q9JLF6|TGM1_MOUSE	Q9JLF6	TGM1_MOUSE	Tgm1	815	Mus musculus	Protein-glutamine gamma-glutamyltransferase K	1.6	1	0.9886	1	1	1	1	1	1
sp|Q9R0P3|ESTD_MOUSE	Q9R0P3	ESTD_MOUSE	Esd	282	Mus musculus	S-formylglutathione hydrolase	8.16	1	0.9988	1	1	1	1	1	1
sp|Q9R1P1|PSB3_MOUSE	Q9R1P1	PSB3_MOUSE	Psmb3	205	Mus musculus	Proteasome subunit beta type-3	7.32	1	0.9918	1	1	1	1	1	1
sp|Q9Z0M6-2|AGRE5_MOUSE	Q9Z0M6-2	AGRE5_MOUSE	Adgre5	724	Mus musculus	Isoform 2 of Adhesion G protein-coupled receptor E5	1.66	1	0.999	1	0	1	1	0	1			sp|Q9Z0M6-3|AGRE5_MOUSE, sp|Q9Z0M6|AGRE5_MOUSE
sp|Q9Z1T2|TSP4_MOUSE	Q9Z1T2	TSP4_MOUSE	Thbs4	963	Mus musculus	Thrombospondin-4	1.04	1	0.9988	1	0	1	1	0	1
sp|P01759|HVM15_MOUSE	P01759	HVM15_MOUSE		136	Mus musculus	Ig heavy chain V region BCL1	11.03	0.9999	0.999	1	1	1	1	1	1
sp|P04247|MYG_MOUSE	P04247	MYG_MOUSE	Mb	154	Mus musculus	Myoglobin	11.04	0.9999	0.996	1	1	1	1	1	1
sp|P04945|KV6AB_MOUSE	P04945	KV6AB_MOUSE		108	Mus musculus	Ig kappa chain V-VI region NQ2-6.1	14.81	0.9999	0.999	1	1	1	1	1	1
sp|P09411|PGK1_MOUSE	P09411	PGK1_MOUSE	Pgk1	417	Mus musculus	Phosphoglycerate kinase 1	4.08	0.9999	0.9902	1	1	1	1	1	1
sp|P16330-2|CN37_MOUSE	P16330-2	CN37_MOUSE	Cnp	400	Mus musculus	Isoform CNPI of 2',3'-cyclic-nucleotide 3'-phosphodiesterase	3.5	0.9999	0.9973	1	0	1	1	0	1			sp|P16330|CN37_MOUSE
sp|P61089|UBE2N_MOUSE	P61089	UBE2N_MOUSE	Ube2n	152	Mus musculus	Ubiquitin-conjugating enzyme E2 N	13.16	0.9999	0.9805	1	1	1	1	1	1
sp|Q3UZZ4|OLFM4_MOUSE	Q3UZZ4	OLFM4_MOUSE	Olfm4	505	Mus musculus	Olfactomedin-4	2.97	0.9999	0.999	1	1	1	1	1	1
sp|P28063|PSB8_MOUSE	P28063	PSB8_MOUSE	Psmb8	276	Mus musculus	Proteasome subunit beta type-8	3.99	0.9998	0.9894	1	1	1	1	1	1
sp|Q8R574|KPRB_MOUSE	Q8R574	KPRB_MOUSE	Prpsap2	369	Mus musculus	Phosphoribosyl pyrophosphate synthase-associated protein 2	3.79	0.9998	0.9974	1	0	0	1	0	0
sp|Q9CZX8|RS19_MOUSE	Q9CZX8	RS19_MOUSE	Rps19	145	Mus musculus	Small ribosomal subunit protein eS19	6.9	0.9998	0.9972	1	1	1	1	1	1
sp|O70443|GNAZ_MOUSE	O70443	GNAZ_MOUSE	Gnaz	355	Mus musculus	Guanine nucleotide-binding protein G(z) subunit alpha	4.23	0.9996	0.9761	1	1	1	1	1	1
sp|P35278|RAB5C_MOUSE	P35278	RAB5C_MOUSE	Rab5c	216	Mus musculus	Ras-related protein Rab-5C	5.56	0.9996	0.9944	1	1	1	1	1	1
sp|Q9DBZ5|EIF3K_MOUSE	Q9DBZ5	EIF3K_MOUSE	Eif3k	218	Mus musculus	Eukaryotic translation initiation factor 3 subunit K	5.05	0.9995	0.9957	1	1	1	1	1	1
sp|Q99PS0|K1C23_MOUSE	Q99PS0	K1C23_MOUSE	Krt23	422	Mus musculus	Keratin, type I cytoskeletal 23	2.13	0.9987	0.9954	1	0	0	1	0	0
sp|Q91YN9|BAG2_MOUSE	Q91YN9	BAG2_MOUSE	Bag2	210	Mus musculus	BAG family molecular chaperone regulator 2	4.29	0.9981	0.9845	1	1	1	1	1	1
sp|Q9CPW4|ARPC5_MOUSE	Q9CPW4	ARPC5_MOUSE	Arpc5	151	Mus musculus	Actin-related protein 2/3 complex subunit 5	12.58	0.9953	0.9981	1	1	1	1	1	1
sp|Q9JK39-2|BTNLA_MOUSE	Q9JK39-2	BTNLA_MOUSE	Btnl10	492	Mus musculus	Isoform 2 of Butyrophilin-like protein 10	2.44	0.9922	0.996	1	1	1	1	1	1
sp|P01726|LV1D_MOUSE	P01726	LV1D_MOUSE		129	Mus musculus	Ig lambda-1 chain V region H2020	6.98	0.9907	0.999	1	0	0	2	0	0
sp|P01627|KV2A2_MOUSE	P01627	KV2A2_MOUSE	Igkv2-112	120	Mus musculus	Immunoglobulin kappa variable 2-112	13.33	0.9547	0.999	1	0	1	2	0	2			sp|P01628|KV2A3_MOUSE
sp|P01652|KV5AK_MOUSE	P01652	KV5AK_MOUSE		108	Mus musculus	Ig kappa chain V-V region J606	14.81	0.9547	0.999	1	1	1	1	1	1
sp|P62746|RHOB_MOUSE	P62746	RHOB_MOUSE	Rhob	196	Mus musculus	Rho-related GTP-binding protein RhoB	8.67	0.9547	0.999	1	0	1	1	0	1			sp|Q62159|RHOC_MOUSE, sp|Q9QUI0|RHOA_MOUSE
sp|Q8R3S2-2|TSN33_MOUSE	Q8R3S2-2	TSN33_MOUSE	Tspan33	282	Mus musculus	Isoform 2 of Tetraspanin-33	4.96	0.9547	0.999	1	0	1	1	0	1			sp|Q8R3S2|TSN33_MOUSE
sp|Q9D1H9|MFAP4_MOUSE	Q9D1H9	MFAP4_MOUSE	Mfap4	257	Mus musculus	Microfibril-associated glycoprotein 4	7	0.9547	0.999	1	1	1	1	1	1
sp|D3Z6Q9|BIN2_MOUSE	D3Z6Q9	BIN2_MOUSE	Bin2	489	Mus musculus	Bridging integrator 2	3.27	0.9543	0.999	1	1	1	1	1	1
sp|Q9CQ92|FIS1_MOUSE	Q9CQ92	FIS1_MOUSE	Fis1	152	Mus musculus	Mitochondrial fission 1 protein	9.87	0.9543	0.999	1	1	1	1	1	1	N-term(42.0106)
sp|Q922R8|PDIA6_MOUSE	Q922R8	PDIA6_MOUSE	Pdia6	440	Mus musculus	Protein disulfide-isomerase A6	3.18	0.9542	0.999	1	1	1	1	1	1
sp|Q9WVJ3|CBPQ_MOUSE	Q9WVJ3	CBPQ_MOUSE	Cpq	470	Mus musculus	Carboxypeptidase Q	2.34	0.9523	0.9989	1	1	1	1	1	1
sp|O88186|GPIX_MOUSE	O88186	GPIX_MOUSE	Gp9	177	Mus musculus	Platelet glycoprotein IX	10.73	0.9518	0.9989	1	1	1	1	1	1	3C(57.0214)
sp|Q6X893-2|CTL1_MOUSE	Q6X893-2	CTL1_MOUSE	Slc44a1	718	Mus musculus	Isoform 2 of Choline transporter-like protein 1	1.81	0.9499	0.9989	1	0	1	1	0	1			sp|Q6X893|CTL1_MOUSE
sp|P10599|THIO_HUMAN	P10599	THIO_HUMAN	TXN	105	Homo sapiens	Thioredoxin	12.38	0.949	0.9989	1	1	1	1	1	1
sp|P62754|RS6_MOUSE	P62754	RS6_MOUSE	Rps6	249	Mus musculus	Small ribosomal subunit protein eS6	4.82	0.949	0.9989	1	1	1	1	1	1
sp|P01629|KV2A4_MOUSE	P01629	KV2A4_MOUSE		112	Mus musculus	Ig kappa chain V-II region 2S1.3	11.61	0.9476	0.9988	1	1	1	2	2	2
sp|Q8BUV3|GEPH_MOUSE	Q8BUV3	GEPH_MOUSE	Gphn	769	Mus musculus	Gephyrin	1.82	0.9466	0.9988	1	1	1	1	1	1
sp|P01724|LV1B_MOUSE	P01724	LV1B_MOUSE		129	Mus musculus	Ig lambda-1 chain V regions MOPC 104E/RPC20/J558/S104	25.58	0.9463	0.9988	1	1	1	1	1	1
sp|P14211|CALR_MOUSE	P14211	CALR_MOUSE	Calr	416	Mus musculus	Calreticulin	2.88	0.946	0.9988	1	1	1	1	1	1
sp|Q8R1I1|QCR9_MOUSE	Q8R1I1	QCR9_MOUSE	Uqcr10	64	Mus musculus	Cytochrome b-c1 complex subunit 9	26.56	0.946	0.9988	1	1	1	1	1	1
sp|P59999|ARPC4_MOUSE	P59999	ARPC4_MOUSE	Arpc4	168	Mus musculus	Actin-related protein 2/3 complex subunit 4	6.55	0.9459	0.9988	1	1	1	1	1	1
sp|P10639|THIO_MOUSE	P10639	THIO_MOUSE	Txn	105	Mus musculus	Thioredoxin	12.38	0.9458	0.9988	1	1	1	1	1	1
sp|Q99JW4|LIMS1_MOUSE	Q99JW4	LIMS1_MOUSE	Lims1	325	Mus musculus	LIM and senescent cell antigen-like-containing domain protein 1	3.69	0.945	0.9988	1	1	1	1	1	1
sp|Q9D8E6|RL4_MOUSE	Q9D8E6	RL4_MOUSE	Rpl4	419	Mus musculus	Large ribosomal subunit protein uL4	2.86	0.9445	0.9988	1	1	1	1	1	1
sp|Q9JHU4|DYHC1_MOUSE	Q9JHU4	DYHC1_MOUSE	Dync1h1	4644	Mus musculus	Cytoplasmic dynein 1 heavy chain 1	0.41	0.9444	0.9822	1	1	1	1	1	1
sp|Q08481-2|PECA1_MOUSE	Q08481-2	PECA1_MOUSE	Pecam1	697	Mus musculus	Isoform 2 of Platelet endothelial cell adhesion molecule	3.16	0.9413	0.9987	1	0	1	1	0	1			sp|Q08481-3|PECA1_MOUSE, sp|Q08481-4|PECA1_MOUSE, sp|Q08481|PECA1_MOUSE
sp|P24668|MPRD_MOUSE	P24668	MPRD_MOUSE	M6pr	278	Mus musculus	Cation-dependent mannose-6-phosphate receptor	5.04	0.9393	0.9986	1	1	1	2	2	2
sp|Q9QUT0|RHAG_MOUSE	Q9QUT0	RHAG_MOUSE	Rhag	438	Mus musculus	Ammonium transporter Rh type A	2.05	0.9387	0.9986	1	1	1	1	1	1
sp|P14115|RL27A_MOUSE	P14115	RL27A_MOUSE	Rpl27a	148	Mus musculus	Large ribosomal subunit protein uL15	7.43	0.934	0.9985	1	1	1	1	1	1
sp|P47955|RLA1_MOUSE	P47955	RLA1_MOUSE	Rplp1	114	Mus musculus	Large ribosomal subunit protein P1	14.04	0.9324	0.9985	1	1	1	2	2	2
sp|P62918|RL8_MOUSE	P62918	RL8_MOUSE	Rpl8	257	Mus musculus	Large ribosomal subunit protein uL2	6.23	0.9311	0.9984	1	1	1	1	1	1
sp|P0C8K7|SMIM1_MOUSE	P0C8K7	SMIM1_MOUSE	Smim1	78	Mus musculus	Small integral membrane protein 1	15.38	0.9281	0.9984	1	1	1	1	1	1	N-term(42.0106)
sp|Q9Z2U1|PSA5_MOUSE	Q9Z2U1	PSA5_MOUSE	Psma5	241	Mus musculus	Proteasome subunit alpha type-5	7.88	0.9256	0.9983	1	1	1	1	1	1
sp|Q8K426|RETNG_MOUSE	Q8K426	RETNG_MOUSE	Retnlg	117	Mus musculus	Resistin-like gamma	7.69	0.9171	0.9981	1	1	1	2	2	2	3C(57.0214)
sp|Q9D3G5|STX11_MOUSE	Q9D3G5	STX11_MOUSE	Stx11	287	Mus musculus	Syntaxin-11	4.53	0.9152	0.998	1	1	1	1	1	1
sp|P06795|MDR1B_MOUSE	P06795	MDR1B_MOUSE	Abcb1b	1276	Mus musculus	ATP-dependent translocase ABCB1	1.02	0.9127	0.9894	1	1	1	1	1	1
sp|Q06318|UTER_MOUSE	Q06318	UTER_MOUSE	Scgb1a1	96	Mus musculus	Uteroglobin	10.42	0.9052	0.9978	1	1	1	1	1	1
sp|O35664-2|INAR2_MOUSE	O35664-2	INAR2_MOUSE	Ifnar2	247	Mus musculus	Isoform 2 of Interferon alpha/beta receptor 2	4.05	0.9034	0.9977	1	0	1	1	0	1			sp|O35664-3|INAR2_MOUSE, sp|O35664|INAR2_MOUSE
sp|P61226|RAP2B_MOUSE	P61226	RAP2B_MOUSE	Rap2b	183	Mus musculus	Ras-related protein Rap-2b	6.56	0.8776	0.9971	1	1	1	1	1	1
sp|P11352|GPX1_MOUSE	P11352	GPX1_MOUSE	Gpx1	201	Mus musculus	Glutathione peroxidase 1	5.47	0.8758	0.997	1	1	1	1	1	1
sp|P38647|GRP75_MOUSE	P38647	GRP75_MOUSE	Hspa9	679	Mus musculus	Stress-70 protein, mitochondrial	1.03	0.8604	0.9822	1	0	0	1	0	0
sp|P61255|RL26_MOUSE	P61255	RL26_MOUSE	Rpl26	145	Mus musculus	Large ribosomal subunit protein uL24	6.21	0.8501	0.9963	1	1	1	1	1	1
sp|P35235-1|PTN11_MOUSE	P35235-1	PTN11_MOUSE	Ptpn11	597	Mus musculus	Isoform 2 of Tyrosine-protein phosphatase non-receptor type 11	2.01	0.8175	0.9953	1	0	1	1	0	1			sp|P35235|PTN11_MOUSE
sp|P84099|RL19_MOUSE	P84099	RL19_MOUSE	Rpl19	196	Mus musculus	Large ribosomal subunit protein eL19	4.59	0.817	0.9953	1	1	1	1	1	1
sp|P01680|KV4A1_MOUSE	P01680	KV4A1_MOUSE		129	Mus musculus	Ig kappa chain V-IV region S107B	9.3	0.8117	0.9951	1	1	1	2	2	2
sp|P02104|HBE_MOUSE	P02104	HBE_MOUSE	Hbb-y	147	Mus musculus	Hemoglobin subunit epsilon-Y2	6.8	0.7789	0.9692	1	0	0	4	0	0
sp|P14131|RS16_MOUSE	P14131	RS16_MOUSE	Rps16	146	Mus musculus	Small ribosomal subunit protein uS9	6.85	0.7736	0.9939	1	1	1	1	1	1
sp|O09117-2|SYPL1_MOUSE	O09117-2	SYPL1_MOUSE	Sypl1	243	Mus musculus	Isoform 2 of Synaptophysin-like protein 1	10.29	0.7664	0.9936	1	0	1	2	0	2	25M(15.9949)		sp|O09117|SYPL1_MOUSE
sp|Q9EQJ9|MAGI3_MOUSE	Q9EQJ9	MAGI3_MOUSE	Magi3	1476	Mus musculus	Membrane-associated guanylate kinase, WW and PDZ domain-containing protein 3	0.61	0.7652	0.9936	1	1	1	1	1	1
sp|O35566|CD151_MOUSE	O35566	CD151_MOUSE	Cd151	253	Mus musculus	CD151 antigen	3.95	0.7639	0.9935	1	1	1	1	1	1
sp|Q9CVB6|ARPC2_MOUSE	Q9CVB6	ARPC2_MOUSE	Arpc2	300	Mus musculus	Actin-related protein 2/3 complex subunit 2	3.67	0.7398	0.9926	1	1	1	1	1	1
sp|P14152|MDHC_MOUSE	P14152	MDHC_MOUSE	Mdh1	334	Mus musculus	Malate dehydrogenase, cytoplasmic	2.99	0.6966	0.9909	1	1	1	1	1	1
sp|P02662|CASA1_BOVIN	P02662	CASA1_BOVIN	CSN1S1	214	Bos taurus	Alpha-S1-casein	4.67	0.6947	0.9908	1	1	1	1	1	1
sp|P25444|RS2_MOUSE	P25444	RS2_MOUSE	Rps2	293	Mus musculus	Small ribosomal subunit protein uS5	4.44	0.655	0.989	1	1	1	1	1	1
sp|Q99JX4|EIF3M_MOUSE	Q99JX4	EIF3M_MOUSE	Eif3m	374	Mus musculus	Eukaryotic translation initiation factor 3 subunit M	3.48	0.649	0.9887	1	1	1	1	1	1
sp|P00405|COX2_MOUSE	P00405	COX2_MOUSE	Mtco2	227	Mus musculus	Cytochrome c oxidase subunit 2	4.41	0.647	0.9886	1	1	1	1	1	1
sp|P35991|BTK_MOUSE	P35991	BTK_MOUSE	Btk	659	Mus musculus	Tyrosine-protein kinase BTK	1.67	0.6298	0.9877	1	1	1	1	1	1	N-term(42.0106)
sp|O09164|SODE_MOUSE	O09164	SODE_MOUSE	Sod3	251	Mus musculus	Extracellular superoxide dismutase [Cu-Zn]	5.18	0.6274	0.9876	1	1	1	1	1	1
sp|Q9DB76|EMC9_MOUSE	Q9DB76	EMC9_MOUSE	Emc9	206	Mus musculus	ER membrane protein complex subunit 9	4.37	0.5963	0.9859	1	1	1	1	1	1
sp|P08249|MDHM_MOUSE	P08249	MDHM_MOUSE	Mdh2	338	Mus musculus	Malate dehydrogenase, mitochondrial	6.51	0.5673	0.9841	1	1	1	1	1	1
sp|Q8VCR2-2|DHB13_MOUSE	Q8VCR2-2	DHB13_MOUSE	Hsd17b13	300	Mus musculus	Isoform 2 of 17-beta-hydroxysteroid dehydrogenase 13	2.67	0.5576	0.9835	1	0	1	1	0	1			sp|Q8VCR2|DHB13_MOUSE, sp|Q9EQ06-2|DHB11_MOUSE, sp|Q9EQ06|DHB11_MOUSE
sp|O88792|JAM1_MOUSE	O88792	JAM1_MOUSE	F11r	300	Mus musculus	Junctional adhesion molecule A	3	0.5347	0.982	1	1	1	1	1	1
sp|P16294|FA9_MOUSE	P16294	FA9_MOUSE	F9	471	Mus musculus	Coagulation factor IX	1.91	0.5059	0.9798	1	1	1	1	1	1
sp|Q80U72-2|SCRIB_MOUSE	Q80U72-2	SCRIB_MOUSE	Scrib	1637	Mus musculus	Isoform 2 of Protein scribble homolog	1.16	0.4791	0.9776	1	0	1	1	0	1			sp|Q80U72-3|SCRIB_MOUSE, sp|Q80U72-4|SCRIB_MOUSE, sp|Q80U72|SCRIB_MOUSE
sp|Q8BTN6|LENG9_MOUSE	Q8BTN6	LENG9_MOUSE	Leng9	485	Mus musculus	Leukocyte receptor cluster member 9	4.12	0.4783	0.9775	1	1	1	1	1	1	7M(15.9949)
sp|P97449|AMPN_MOUSE	P97449	AMPN_MOUSE	Anpep	966	Mus musculus	Aminopeptidase N	1.66	0.4567	0.9755	1	1	1	1	1	1
sp|P09581|CSF1R_MOUSE	P09581	CSF1R_MOUSE	Csf1r	977	Mus musculus	Macrophage colony-stimulating factor 1 receptor	1.33	0.4485	0.9747	1	1	1	1	1	1
sp|P60229|EIF3E_MOUSE	P60229	EIF3E_MOUSE	Eif3e	445	Mus musculus	Eukaryotic translation initiation factor 3 subunit E	1.57	0.4342	0.9732	1	1	1	1	1	1
sp|P62843|RS15_MOUSE	P62843	RS15_MOUSE	Rps15	145	Mus musculus	Small ribosomal subunit protein uS19	8.28	0.432	0.973	1	1	1	1	1	1
sp|P15327|PMGE_MOUSE	P15327	PMGE_MOUSE	Bpgm	259	Mus musculus	Bisphosphoglycerate mutase	2.7	0.4179	0.9714	1	1	1	1	1	1
sp|Q9DCN2-2|NB5R3_MOUSE	Q9DCN2-2	NB5R3_MOUSE	Cyb5r3	278	Mus musculus	Isoform 2 of NADH-cytochrome b5 reductase 3	4.32	0.4163	0.9712	1	0	1	1	0	1			sp|Q9DCN2|NB5R3_MOUSE
sp|P70663|SPRL1_MOUSE	P70663	SPRL1_MOUSE	Sparcl1	650	Mus musculus	SPARC-like protein 1	2	0.4153	0.9711	1	1	1	1	1	1
sp|Q9ES30|C1QT3_MOUSE	Q9ES30	C1QT3_MOUSE	C1qtnf3	246	Mus musculus	Complement C1q tumor necrosis factor-related protein 3	2.85	0.3856	0.9675	1	1	1	1	1	1
sp|P06745|G6PI_MOUSE	P06745	G6PI_MOUSE	Gpi	558	Mus musculus	Glucose-6-phosphate isomerase	1.61	0.385	0.9674	1	1	1	1	1	1
sp|Q9D9W0|SPC1L_MOUSE	Q9D9W0	SPC1L_MOUSE	Spatc1l	342	Mus musculus	Speriolin-like protein	2.05	0.3544	0.963	1	1	1	1	1	1
sp|E9Q1U1-2|CC171_MOUSE	E9Q1U1-2	CC171_MOUSE	Ccdc171	1332	Mus musculus	Isoform 2 of Coiled-coil domain-containing protein 171	0.6	0.3385	0.9604	1	0	1	1	0	1			sp|E9Q1U1|CC171_MOUSE
sp|Q9CZY3-2|UB2V1_MOUSE	Q9CZY3-2	UB2V1_MOUSE	Ube2v1	105	Mus musculus	Isoform 2 of Ubiquitin-conjugating enzyme E2 variant 1	6.67	0.3247	0.9579	1	0	1	1	0	1			sp|Q9CZY3|UB2V1_MOUSE, sp|Q9D2M8-2|UB2V2_MOUSE, sp|Q9D2M8|UB2V2_MOUSE

## Sheet: +- w
Protein	Protein ID	Entry Name	Gene	Length	Organism	Protein Description	Coverage	Protein Probability	Top Peptide Probability	Total Peptides	Unique Peptides	Razor Peptides	Total Spectral Count	Unique Spectral Count	Razor Spectral Count	Razor Assigned Modifications	Razor Observed Modifications	Indistinguishable Proteins
sp|E9Q414|APOB_MOUSE	E9Q414	APOB_MOUSE	Apob	4505	Mus musculus	Apolipoprotein B-100	29.97	1	0.999	103	102	103	133	132	133	10M(15.9949), 11M(15.9949), 12M(15.9949), 13M(15.9949), 15M(15.9949), 1M(15.9949), 21M(15.9949), 2M(15.9949), 5C(57.0214), 5M(15.9949), 6C(57.0214), 6M(15.9949), 7C(57.0214), 7M(15.9949), 9M(15.9949)
sp|P01027|CO3_MOUSE	P01027	CO3_MOUSE	C3	1663	Mus musculus	Complement C3	65.6	1	0.999	86	63	86	146	107	146	10C(57.0214), 10M(15.9949), 11C(57.0214), 11M(15.9949), 13C(57.0214), 14M(15.9949), 16M(15.9949), 17M(15.9949), 18M(15.9949), 1M(15.9949), 24M(15.9949), 2C(57.0214), 2M(15.9949), 3C(57.0214), 3M(15.9949), 4M(15.9949), 5C(57.0214), 5M(15.9949), 7M(15.9949), 8C(57.0214), 9M(15.9949)
sp|Q61838|PZP_MOUSE	Q61838	PZP_MOUSE	Pzp	1495	Mus musculus	Pregnancy zone protein	58.73	1	0.999	65	63	65	172	169	172	10C(57.0214), 10M(15.9949), 11M(15.9949), 12C(57.0214), 12M(15.9949), 14C(57.0214), 16C(57.0214), 16M(15.9949), 18M(15.9949), 1M(15.9949), 22C(57.0214), 24C(57.0214), 2C(57.0214), 2M(15.9949), 3C(57.0214), 4C(57.0214), 5C(57.0214), 6C(57.0214), 6M(15.9949), 7C(57.0214), 7M(15.9949), 8M(15.9949), 9C(57.0214), 9M(15.9949)
sp|P11276|FINC_MOUSE	P11276	FINC_MOUSE	Fn1	2477	Mus musculus	Fibronectin	40.37	1	0.999	59	59	59	76	76	76	14C(57.0214), 17M(15.9949), 24C(57.0214), 2C(57.0214), 3C(57.0214), 4C(57.0214), 4M(15.9949), 5C(57.0214), 7C(57.0214), 9C(57.0214), 9M(15.9949)
sp|P01029|CO4B_MOUSE	P01029	CO4B_MOUSE	C4b	1738	Mus musculus	Complement C4-B	45.91	1	0.999	55	55	55	81	81	81	10M(15.9949), 15M(15.9949), 1C(57.0214), 1M(15.9949), 22C(57.0214), 2C(57.0214), 2M(15.9949), 3C(57.0214), 3M(15.9949), 4M(15.9949), 5C(57.0214), 5M(15.9949), 6M(15.9949), 7M(15.9949), 8M(15.9949)
sp|P07724|ALBU_MOUSE	P07724	ALBU_MOUSE	Alb	608	Mus musculus	Albumin	76.81	1	0.999	53	49	53	157	146	157	10C(57.0214), 11C(57.0214), 12M(15.9949), 13C(57.0214), 13M(15.9949), 14C(57.0214), 17M(15.9949), 18C(57.0214), 1C(57.0214), 2C(57.0214), 2M(15.9949), 30C(57.0214), 31C(57.0214), 3C(57.0214), 4C(57.0214), 5C(57.0214), 7C(57.0214), 7M(15.9949), 8C(57.0214), 9C(57.0214)
sp|P28665|MUG1_MOUSE	P28665	MUG1_MOUSE	Mug1	1476	Mus musculus	Murinoglobulin-1	46.41	1	0.999	53	31	53	107	70	107	10C(57.0214), 10M(15.9949), 11C(57.0214), 11M(15.9949), 13M(15.9949), 14M(15.9949), 15M(15.9949), 17C(57.0214), 19C(57.0214), 1M(15.9949), 26M(15.9949), 2M(15.9949), 4C(57.0214), 5M(15.9949), 6M(15.9949), 7M(15.9949), 8C(57.0214)
sp|P26039|TLN1_MOUSE	P26039	TLN1_MOUSE	Tln1	2541	Mus musculus	Talin-1	25.58	1	0.999	46	41	46	49	44	49	1M(15.9949)
sp|Q921I1|TRFE_MOUSE	Q921I1	TRFE_MOUSE	Tf	697	Mus musculus	Serotransferrin	53.37	1	0.999	46	42	46	91	87	91	10C(57.0214), 10M(15.9949), 11C(57.0214), 12C(57.0214), 13C(57.0214), 13M(15.9949), 1C(57.0214), 2C(57.0214), 3C(57.0214), 5C(57.0214), 6C(57.0214), 7C(57.0214), 7M(15.9949), 8C(57.0214), 8M(15.9949), 9C(57.0214)
sp|P06684|CO5_MOUSE	P06684	CO5_MOUSE	C5	1680	Mus musculus	Complement C5	35.83	1	0.999	45	43	45	56	54	56	12M(15.9949), 14M(15.9949), 15M(15.9949), 3C(57.0214), 6M(15.9949), 7C(57.0214), 7M(15.9949), 8M(15.9949)
sp|P35908|K22E_HUMAN	P35908	K22E_HUMAN	KRT2	639	Homo sapiens	Keratin, type II cytoskeletal 2 epidermal	79.66	1	0.999	41	32	38	74	56	67	10M(15.9949), 1M(15.9949), 23M(15.9949), 6M(15.9949), 7C(57.0214), 7M(15.9949), 8C(57.0214)
sp|P04264|K2C1_HUMAN	P04264	K2C1_HUMAN	KRT1	644	Homo sapiens	Keratin, type II cytoskeletal 1	64.13	1	0.999	39	25	39	106	64	106	1M(15.9949), 22M(15.9949), 2M(15.9949), 35M(15.9949), 4C(57.0214), 5C(57.0214), 5M(15.9949), 6M(15.9949), 7M(15.9949)
sp|P28666|MUG2_MOUSE	P28666	MUG2_MOUSE	Mug2	1451	Mus musculus	Murinoglobulin-2	33.22	1	0.999	39	17	17	55	18	18	17C(57.0214), 5M(15.9949), 8C(57.0214)
sp|P35527|K1C9_HUMAN	P35527	K1C9_HUMAN	KRT9	623	Homo sapiens	Keratin, type I cytoskeletal 9	71.27	1	0.999	37	36	37	81	79	81	15M(15.9949), 1M(15.9949), 2C(57.0214), 3M(15.9949), 5C(57.0214), 5M(15.9949), 6M(15.9949), 7M(15.9949), 8M(15.9949)
sp|Q61147|CERU_MOUSE	Q61147	CERU_MOUSE	Cp	1061	Mus musculus	Ceruloplasmin	43.92	1	0.999	36	36	36	43	43	43	10M(15.9949), 11C(57.0214), 13C(57.0214), 1M(15.9949), 25C(57.0214), 2C(57.0214), 2M(15.9949), 3C(57.0214), 6C(57.0214), 6M(15.9949)
sp|Q01853|TERA_MOUSE	Q01853	TERA_MOUSE	Vcp	806	Mus musculus	Transitional endoplasmic reticulum ATPase	53.1	1	0.999	35	34	35	51	50	51	10C(57.0214), 12M(15.9949), 1M(15.9949), 26C(57.0214), 4M(15.9949), 7M(15.9949)
sp|P13645|K1C10_HUMAN	P13645	K1C10_HUMAN	KRT10	584	Homo sapiens	Keratin, type I cytoskeletal 10	62.16	1	0.999	34	24	33	71	51	69	10C(57.0214), 11M(15.9949), 16C(57.0214), 26M(15.9949), 2C(57.0214), 3M(15.9949), 5C(57.0214), 5M(15.9949), 7C(57.0214)
sp|A6X935|ITIH4_MOUSE	A6X935	ITIH4_MOUSE	Itih4	942	Mus musculus	Inter alpha-trypsin inhibitor, heavy chain 4	54.03	1	0.999	32	1	32	46	1	46	1M(15.9949), 26M(15.9949), 34M(15.9949)
sp|P35441|TSP1_MOUSE	P35441	TSP1_MOUSE	Thbs1	1170	Mus musculus	Thrombospondin-1	27.01	1	0.999	30	28	30	38	36	38	1C(57.0214), 2C(57.0214), 2M(15.9949), 3C(57.0214), 3M(15.9949)
sp|Q8VDD5|MYH9_MOUSE	Q8VDD5	MYH9_MOUSE	Myh9	1960	Mus musculus	Myosin-9	21.02	1	0.999	30	22	30	31	23	31	12M(15.9949)
sp|P04919|B3AT_MOUSE	P04919	B3AT_MOUSE	Slc4a1	929	Mus musculus	Band 3 anion transport protein	42.52	1	0.999	29	1	29	48	2	48	11M(15.9949), 17M(15.9949), 21C(57.0214), 6C(57.0214), 6M(15.9949), 8C(57.0214)
sp|P06909|CFAH_MOUSE	P06909	CFAH_MOUSE	Cfh	1234	Mus musculus	Complement factor H	31.44	1	0.999	28	28	28	36	36	36	13C(57.0214), 18C(57.0214), 1C(57.0214), 2C(57.0214), 3C(57.0214), 4C(57.0214), 5C(57.0214), 9C(57.0214)
sp|Q00623|APOA1_MOUSE	Q00623	APOA1_MOUSE	Apoa1	264	Mus musculus	Apolipoprotein A-I	78.03	1	0.999	28	28	28	84	84	84	10M(15.9949), 4M(15.9949), 6M(15.9949)
sp|O88783|FA5_MOUSE	O88783	FA5_MOUSE	F5	2183	Mus musculus	Coagulation factor V	14.93	1	0.999	27	27	27	31	31	31	13C(57.0214), 1M(15.9949), 3M(15.9949), 9C(57.0214)
sp|O35350|CAN1_MOUSE	O35350	CAN1_MOUSE	Capn1	713	Mus musculus	Calpain-1 catalytic subunit	38.85	1	0.999	25	25	25	28	28	28	4C(57.0214), 6M(15.9949)
sp|P06728|APOA4_MOUSE	P06728	APOA4_MOUSE	Apoa4	395	Mus musculus	Apolipoprotein A-IV	64.81	1	0.999	25	25	25	62	62	62	10M(15.9949), 11M(15.9949), 12M(15.9949), 23M(15.9949), 5M(15.9949), 6M(15.9949), 8M(15.9949), 9M(15.9949)
sp|P20918|PLMN_MOUSE	P20918	PLMN_MOUSE	Plg	812	Mus musculus	Plasminogen	35.47	1	0.999	24	24	24	27	27	27	10C(57.0214), 11C(57.0214), 1C(57.0214), 1M(15.9949), 2M(15.9949), 3C(57.0214), 4C(57.0214), 5C(57.0214), 6C(57.0214), 7C(57.0214), 7M(15.9949)
sp|Q62351|TFR1_MOUSE	Q62351	TFR1_MOUSE	Tfrc	763	Mus musculus	Transferrin receptor protein 1	36.83	1	0.999	24	24	24	29	29	29	13M(15.9949), 7M(15.9949), 8M(15.9949)
sp|Q8CG14|CS1A_MOUSE	Q8CG14	CS1A_MOUSE	C1s1	688	Mus musculus	Complement C1s-1 subcomponent	47.38	1	0.999	24	15	24	43	27	43	11M(15.9949), 14C(57.0214), 15M(15.9949), 17C(57.0214), 17M(15.9949), 19C(57.0214), 1C(57.0214), 20M(15.9949), 5C(57.0214), 6M(15.9949), 8C(57.0214)
sp|Q8CG16|C1RA_MOUSE	Q8CG16	C1RA_MOUSE	C1ra	707	Mus musculus	Complement C1r-A subcomponent	43.56	1	0.999	23	7	23	32	8	32	13C(57.0214), 14C(57.0214), 15C(57.0214), 19C(57.0214), 1M(15.9949), 2C(57.0214), 5C(57.0214), 6C(57.0214), 7C(57.0214), 9C(57.0214)
sp|Q91X72|HEMO_MOUSE	Q91X72	HEMO_MOUSE	Hpx	460	Mus musculus	Hemopexin	54.57	1	0.999	23	23	23	42	42	42	19C(57.0214), 1C(57.0214), 3C(57.0214), 6C(57.0214)
sp|Q922U2|K2C5_MOUSE	Q922U2	K2C5_MOUSE	Krt5	580	Mus musculus	Keratin, type II cytoskeletal 5	30.69	1	0.999	22	10	13	41	17	21	10M(15.9949), 11M(15.9949), 1M(15.9949), 23M(15.9949), 5M(15.9949), 7M(15.9949), 9M(15.9949)
sp|P13020-2|GELS_MOUSE	P13020-2	GELS_MOUSE	Gsn	731	Mus musculus	Isoform 2 of Gelsolin	37.48	1	0.999	21	0	21	31	0	31	14M(15.9949), 20M(15.9949), 4C(57.0214), 5M(15.9949), 8M(15.9949)
sp|Q8BTM8|FLNA_MOUSE	Q8BTM8	FLNA_MOUSE	Flna	2647	Mus musculus	Filamin-A	12.28	1	0.999	21	18	21	22	19	22
sp|P01872|IGHM_MOUSE	P01872	IGHM_MOUSE	Ighm	454	Mus musculus	Immunoglobulin heavy constant mu	41.63	1	0.999	19	1	19	50	1	50	12C(57.0214), 12M(15.9949), 21C(57.0214), 4C(57.0214), 5C(57.0214), 7C(57.0214)
sp|P08226|APOE_MOUSE	P08226	APOE_MOUSE	Apoe	311	Mus musculus	Apolipoprotein E	62.38	1	0.999	19	19	19	37	37	37	10M(15.9949), 1M(15.9949), 26M(15.9949), 30M(15.9949), 5M(15.9949), 6M(15.9949)
sp|P22599|A1AT2_MOUSE	P22599	A1AT2_MOUSE	Serpina1b	413	Mus musculus	Alpha-1-antitrypsin 1-2	61.26	1	0.999	19	6	9	47	9	16	1M(15.9949), 23M(15.9949), 25M(15.9949)
sp|Q00897|A1AT4_MOUSE	Q00897	A1AT4_MOUSE	Serpina1d	413	Mus musculus	Alpha-1-antitrypsin 1-4	57.14	1	0.999	19	5	5	43	7	7
sp|Q80YX1-2|TENA_MOUSE	Q80YX1-2	TENA_MOUSE	Tnc	2019	Mus musculus	Isoform 2 of Tenascin	13.87	1	0.999	19	0	19	20	0	20
sp|O70362|PHLD_MOUSE	O70362	PHLD_MOUSE	Gpld1	837	Mus musculus	Phosphatidylinositol-glycan-specific phospholipase D	30.47	1	0.999	18	18	18	25	25	25	1M(15.9949), 20M(15.9949), 4C(57.0214), 6M(15.9949), 7M(15.9949)
sp|P04186|CFAB_MOUSE	P04186	CFAB_MOUSE	Cfb	761	Mus musculus	Complement factor B	20.63	1	0.999	18	18	18	19	19	19	4M(15.9949), 7C(57.0214), 9C(57.0214)
sp|P07758|A1AT1_MOUSE	P07758	A1AT1_MOUSE	Serpina1a	413	Mus musculus	Alpha-1-antitrypsin 1-1	55.69	1	0.999	18	1	18	50	1	50	1M(15.9949), 20M(15.9949), 23M(15.9949), 25M(15.9949), 3M(15.9949)
sp|P63017|HSP7C_MOUSE	P63017	HSP7C_MOUSE	Hspa8	646	Mus musculus	Heat shock cognate 71 kDa protein	34.67	1	0.999	18	10	18	20	12	20	5M(15.9949)
sp|Q02357-3|ANK1_MOUSE	Q02357-3	ANK1_MOUSE	Ank1	1863	Mus musculus	Isoform Er3 of Ankyrin-1	14.12	1	0.999	18	0	18	20	0	20			sp|Q02357-4|ANK1_MOUSE, sp|Q02357-5|ANK1_MOUSE, sp|Q02357-6|ANK1_MOUSE, sp|Q02357|ANK1_MOUSE
sp|Q60841-2|RELN_MOUSE	Q60841-2	RELN_MOUSE	Reln	3459	Mus musculus	Isoform 2 of Reelin	6.27	1	0.999	18	0	18	18	0	18	10C(57.0214)		sp|Q60841-3|RELN_MOUSE, sp|Q60841|RELN_MOUSE
sp|Q61702|ITIH1_MOUSE	Q61702	ITIH1_MOUSE	Itih1	907	Mus musculus	Inter-alpha-trypsin inhibitor heavy chain H1	30.43	1	0.999	18	18	18	24	24	24	17M(15.9949), 1M(15.9949), 24M(15.9949)
sp|Q00896|A1AT3_MOUSE	Q00896	A1AT3_MOUSE	Serpina1c	412	Mus musculus	Alpha-1-antitrypsin 1-3	53.64	0.9999	0.999	18	0	0	49	0	0
sp|P07759|SPA3K_MOUSE	P07759	SPA3K_MOUSE	Serpina3k	418	Mus musculus	Serine protease inhibitor A3K	50.72	1	0.999	17	10	16	32	18	29	1M(15.9949), 2M(15.9949), 9C(57.0214), 9M(15.9949)
sp|P32261|ANT3_MOUSE	P32261	ANT3_MOUSE	Serpinc1	465	Mus musculus	Antithrombin-III	44.09	1	0.999	17	12	17	24	17	24	10M(15.9949), 6M(15.9949)
sp|Q06890|CLUS_MOUSE	Q06890	CLUS_MOUSE	Clu	448	Mus musculus	Clusterin	33.26	1	0.999	17	17	17	31	31	31	9M(15.9949)
sp|Q61703|ITIH2_MOUSE	Q61703	ITIH2_MOUSE	Itih2	946	Mus musculus	Inter-alpha-trypsin inhibitor heavy chain H2	24	1	0.999	17	17	17	21	21	21
sp|Q64727|VINC_MOUSE	Q64727	VINC_MOUSE	Vcl	1066	Mus musculus	Vinculin	22.05	1	0.999	17	17	17	22	22	22	14M(15.9949), 7C(57.0214)
sp|Q9QUM0|ITA2B_MOUSE	Q9QUM0	ITA2B_MOUSE	Itga2b	1033	Mus musculus	Integrin alpha-IIb	22.27	1	0.999	17	17	17	19	19	19	2C(57.0214), 4M(15.9949)
sp|E9Q557|DESP_MOUSE	E9Q557	DESP_MOUSE	Dsp	2883	Mus musculus	Desmoplakin	6.17	1	0.999	16	16	16	17	17	17	12M(15.9949), 8M(15.9949)
sp|Q9QWK4|CD5L_MOUSE	Q9QWK4	CD5L_MOUSE	Cd5l	352	Mus musculus	CD5 antigen-like	47.44	1	0.999	16	16	16	31	31	31	13C(57.0214), 1M(15.9949), 3C(57.0214), 4C(57.0214), 5M(15.9949), 6C(57.0214), 7C(57.0214), 8C(57.0214)
sp|O08677|KNG1_MOUSE	O08677	KNG1_MOUSE	Kng1	661	Mus musculus	Kininogen-1	25.26	1	0.999	15	2	15	22	2	22	10C(57.0214), 11C(57.0214), 1C(57.0214), 6M(15.9949)
sp|P02088|HBB1_MOUSE	P02088	HBB1_MOUSE	Hbb-b1	147	Mus musculus	Hemoglobin subunit beta-1	95.24	1	0.999	15	8	15	34	19	34	11C(57.0214), 15M(15.9949), 5C(57.0214), 5M(15.9949), N-term(42.0106)
sp|P02089|HBB2_MOUSE	P02089	HBB2_MOUSE	Hbb-b2	147	Mus musculus	Hemoglobin subunit beta-2	91.16	1	0.999	15	8	8	29	14	14	15M(15.9949), 5C(57.0214)
sp|Q02257|PLAK_MOUSE	Q02257	PLAK_MOUSE	Jup	745	Mus musculus	Junction plakoglobin	25.23	1	0.999	15	13	15	17	15	17	2M(15.9949), 3M(15.9949)
sp|Q61704|ITIH3_MOUSE	Q61704	ITIH3_MOUSE	Itih3	889	Mus musculus	Inter-alpha-trypsin inhibitor heavy chain H3	25.65	1	0.999	15	15	15	23	23	23	16M(15.9949), 19M(15.9949), 7M(15.9949)
sp|Q8BH61|F13A_MOUSE	Q8BH61	F13A_MOUSE	F13a1	732	Mus musculus	Coagulation factor XIII A chain	21.31	1	0.999	15	15	15	17	17	17	5M(15.9949), 8M(15.9949)
sp|Q8BND5-2|QSOX1_MOUSE	Q8BND5-2	QSOX1_MOUSE	Qsox1	661	Mus musculus	Isoform 2 of Sulfhydryl oxidase 1	26.32	1	0.999	15	0	15	19	0	19	19M(15.9949), 3M(15.9949)		sp|Q8BND5-3|QSOX1_MOUSE, sp|Q8BND5|QSOX1_MOUSE
sp|Q9QWL7|K1C17_MOUSE	Q9QWL7	K1C17_MOUSE	Krt17	433	Mus musculus	Keratin, type I cytoskeletal 17	31.41	1	0.999	15	4	7	20	4	7	1M(15.9949), 5M(15.9949)
sp|Q9WVK4|EHD1_MOUSE	Q9WVK4	EHD1_MOUSE	Ehd1	534	Mus musculus	EH domain-containing protein 1	37.08	1	0.999	15	7	15	15	7	15	N-term(42.0106)
sp|P06683|CO9_MOUSE	P06683	CO9_MOUSE	C9	548	Mus musculus	Complement component C9	29.74	1	0.999	14	14	14	16	16	16	20M(15.9949), 2C(57.0214), 5M(15.9949)
sp|P19221|THRB_MOUSE	P19221	THRB_MOUSE	F2	618	Mus musculus	Prothrombin	22.65	1	0.999	14	14	14	18	18	18	13C(57.0214), 15M(15.9949), 4C(57.0214), 4M(15.9949), 5C(57.0214), 5M(15.9949), 7C(57.0214), 8C(57.0214), 9C(57.0214)
sp|P50446|K2C6A_MOUSE	P50446	K2C6A_MOUSE	Krt6a	553	Mus musculus	Keratin, type II cytoskeletal 6A	21.88	1	0.999	14	0	6	24	0	7	2C(57.0214)
sp|P60710|ACTB_MOUSE	P60710	ACTB_MOUSE	Actb	375	Mus musculus	Actin, cytoplasmic 1	54.93	1	0.999	14	1	14	21	1	21	12M(15.9949), 14M(15.9949), 16C(57.0214), 2C(57.0214), 5M(15.9949), 7M(15.9949), N-term(42.0106)
sp|Q61646|HPT_MOUSE	Q61646	HPT_MOUSE	Hp	347	Mus musculus	Haptoglobin	40.92	1	0.999	14	14	14	23	23	23	2C(57.0214), 2M(15.9949), 3M(15.9949), 4C(57.0214), 5C(57.0214), 6M(15.9949), 7M(15.9949), 8C(57.0214)
sp|Q61781|K1C14_MOUSE	Q61781	K1C14_MOUSE	Krt14	484	Mus musculus	Keratin, type I cytoskeletal 14	31.82	1	0.999	14	2	11	29	6	20	11M(15.9949), 15M(15.9949), 1C(57.0214), 5M(15.9949)
sp|Q8K1B8|URP2_MOUSE	Q8K1B8	URP2_MOUSE	Fermt3	665	Mus musculus	Fermitin family homolog 3	26.92	1	0.999	14	14	14	14	14	14
sp|Q8R146-2|ACPH_MOUSE	Q8R146-2	ACPH_MOUSE	Apeh	717	Mus musculus	Isoform 2 of Acylamino-acid-releasing enzyme	34.73	1	0.999	14	0	14	15	0	15			sp|Q8R146|ACPH_MOUSE
sp|Q91ZX7|LRP1_MOUSE	Q91ZX7	LRP1_MOUSE	Lrp1	4545	Mus musculus	Prolow-density lipoprotein receptor-related protein 1	3.96	1	0.999	14	14	14	16	16	16
sp|Q9DBD0|ICA_MOUSE	Q9DBD0	ICA_MOUSE	Inhca	700	Mus musculus	Inhibitor of carbonic anhydrase	18.86	1	0.999	14	13	13	17	16	16	11C(57.0214), 8M(15.9949)
sp|Q9ESB3|HRG_MOUSE	Q9ESB3	HRG_MOUSE	Hrg	525	Mus musculus	Histidine-rich glycoprotein	28.57	1	0.999	14	14	14	17	17	17	10C(57.0214), 25C(57.0214), 3C(57.0214), 5C(57.0214), 8C(57.0214)
sp|P63260|ACTG_MOUSE	P63260	ACTG_MOUSE	Actg1	375	Mus musculus	Actin, cytoplasmic 2	50.4	1	0.999	13	0	0	20	0	0
sp|Q61247|A2AP_MOUSE	Q61247	A2AP_MOUSE	Serpinf2	491	Mus musculus	Alpha-2-antiplasmin	32.99	1	0.999	13	13	13	17	17	17
sp|Q8K0E8|FIBB_MOUSE	Q8K0E8	FIBB_MOUSE	Fgb	481	Mus musculus	Fibrinogen beta chain	38.67	1	0.999	13	12	13	15	14	15	2C(57.0214)
sp|Q91WP6|SPA3N_MOUSE	Q91WP6	SPA3N_MOUSE	Serpina3n	418	Mus musculus	Serine protease inhibitor A3N	32.78	1	0.999	13	7	11	17	7	13	3M(15.9949), 6C(57.0214)
sp|O08538|ANGP1_MOUSE	O08538	ANGP1_MOUSE	Angpt1	498	Mus musculus	Angiopoietin-1	26.31	1	0.999	12	12	12	13	13	13
sp|P01898|HA10_MOUSE	P01898	HA10_MOUSE	H2-Q10	325	Mus musculus	H-2 class I histocompatibility antigen, Q10 alpha chain	49.23	1	0.999	12	7	12	20	14	20	11M(15.9949), 4M(15.9949), 7C(57.0214)
sp|P01942|HBA_MOUSE	P01942	HBA_MOUSE	Hba	142	Mus musculus	Hemoglobin subunit alpha	93.66	1	0.999	12	10	12	30	26	30	1M(15.9949), 5C(57.0214)
sp|P21614|VTDB_MOUSE	P21614	VTDB_MOUSE	Gc	476	Mus musculus	Vitamin D-binding protein	30.88	1	0.999	12	12	12	14	14	14	2C(57.0214), 4M(15.9949), 5C(57.0214), 7M(15.9949), 8M(15.9949)
sp|P23953|EST1C_MOUSE	P23953	EST1C_MOUSE	Ces1c	554	Mus musculus	Carboxylesterase 1C	24.73	1	0.999	12	9	12	18	14	18	10M(15.9949), 1M(15.9949), 5C(57.0214), 9M(15.9949)
sp|P49182|HEP2_MOUSE	P49182	HEP2_MOUSE	Serpind1	478	Mus musculus	Heparin cofactor 2	33.68	1	0.999	12	12	12	12	12	12
sp|P54116|STOM_MOUSE	P54116	STOM_MOUSE	Stom	284	Mus musculus	Stomatin	55.28	1	0.999	12	11	12	22	21	22	10C(57.0214), 12M(15.9949), 17M(15.9949), 4M(15.9949), 8M(15.9949)
sp|P97290|IC1_MOUSE	P97290	IC1_MOUSE	Serping1	504	Mus musculus	Plasma protease C1 inhibitor	33.93	1	0.999	12	12	12	18	18	18	3M(15.9949), 5M(15.9949), 8M(15.9949), 9M(15.9949)
sp|Q03734|SPA3M_MOUSE	Q03734	SPA3M_MOUSE	Serpina3m	418	Mus musculus	Serine protease inhibitor A3M	39.23	1	0.999	12	5	7	19	6	8
sp|O08677-2|KNG1_MOUSE	O08677-2	KNG1_MOUSE	Kng1	432	Mus musculus	Isoform LMW of Kininogen-1	29.63	0.9973	0.9649	12	0	0	19	0	0
sp|E9PV24-2|FIBA_MOUSE	E9PV24-2	FIBA_MOUSE	Fga	557	Mus musculus	Isoform 2 of Fibrinogen alpha chain	27.11	1	0.999	11	0	11	11	0	11	11C(57.0214)		sp|E9PV24|FIBA_MOUSE
sp|P01837|IGKC_MOUSE	P01837	IGKC_MOUSE	Igkc	107	Mus musculus	Immunoglobulin kappa constant	97.2	1	0.999	11	11	11	60	60	60	26C(57.0214), 27C(57.0214), 6C(57.0214), 6M(15.9949)
sp|P01878|IGHA_MOUSE	P01878	IGHA_MOUSE		344	Mus musculus	Ig alpha chain C region	45.93	1	0.999	11	11	11	21	21	21	16M(15.9949), 1C(57.0214), 30C(57.0214), 7C(57.0214), 8M(15.9949)
sp|P03987-2|IGHG3_MOUSE	P03987-2	IGHG3_MOUSE		329	Mus musculus	Isoform 2 of Ig gamma-3 chain C region	49.54	1	0.999	11	0	11	19	0	19	12C(57.0214), 13M(15.9949), 16C(57.0214)		sp|P03987|IGHG3_MOUSE
sp|P49222|EPB42_MOUSE	P49222	EPB42_MOUSE	Epb42	691	Mus musculus	Protein 4.2	17.51	1	0.999	11	11	11	11	11	11
sp|P70389|ALS_MOUSE	P70389	ALS_MOUSE	Igfals	603	Mus musculus	Insulin-like growth factor-binding protein complex acid labile subunit	25.04	1	0.999	11	11	11	11	11	11
sp|Q00898|A1AT5_MOUSE	Q00898	A1AT5_MOUSE	Serpina1e	413	Mus musculus	Alpha-1-antitrypsin 1-5	31.23	1	0.999	11	2	2	26	2	2
sp|Q6GQT1|A2MG_MOUSE	Q6GQT1	A2MG_MOUSE	A2m	1474	Mus musculus	Alpha-2-macroglobulin-P	8.48	1	0.999	11	9	9	12	9	9
sp|P00688|AM2A5_MOUSE	P00688	AM2A5_MOUSE	Amy2a5	508	Mus musculus	Pancreatic alpha-amylase 2a5	28.15	1	0.999	10	6	10	11	6	11
sp|P08607|C4BPA_MOUSE	P08607	C4BPA_MOUSE	C4bpa	469	Mus musculus	C4b-binding protein	26.65	1	0.999	10	10	10	13	13	13	11C(57.0214), 12C(57.0214), 18C(57.0214), 1C(57.0214), 2M(15.9949), 3C(57.0214), 8C(57.0214)
sp|P52430|PON1_MOUSE	P52430	PON1_MOUSE	Pon1	355	Mus musculus	Serum paraoxonase/arylesterase 1	50.7	1	0.999	10	10	10	13	13	13	10C(57.0214)
sp|P68368|TBA4A_MOUSE	P68368	TBA4A_MOUSE	Tuba4a	448	Mus musculus	Tubulin alpha-4A chain	27.46	1	0.999	10	2	10	13	3	13	4M(15.9949)
sp|Q06770|CBG_MOUSE	Q06770	CBG_MOUSE	Serpina6	397	Mus musculus	Corticosteroid-binding globulin	30.23	1	0.999	10	10	10	13	13	13	3M(15.9949)
sp|Q07968|F13B_MOUSE	Q07968	F13B_MOUSE	F13b	669	Mus musculus	Coagulation factor XIII B chain	18.09	1	0.999	10	10	10	10	10	10	11C(57.0214), 1C(57.0214), 2C(57.0214), 3C(57.0214), 5C(57.0214)
sp|Q6IFX2|K1C42_MOUSE	Q6IFX2	K1C42_MOUSE	Krt42	452	Mus musculus	Keratin, type I cytoskeletal 42	21.24	1	0.9958	10	2	2	14	2	2
sp|Q8BH35|CO8B_MOUSE	Q8BH35	CO8B_MOUSE	C8b	589	Mus musculus	Complement component C8 beta chain	22.75	1	0.999	10	1	10	13	1	13	12C(57.0214), 3M(15.9949)
sp|Q8CFG8|CS1B_MOUSE	Q8CFG8	CS1B_MOUSE	C1s2	688	Mus musculus	Complement C1s-1 subcomponent	17.15	1	0.999	10	1	1	18	2	2	8C(57.0214)
sp|Q9DBB9|CPN2_MOUSE	Q9DBB9	CPN2_MOUSE	Cpn2	547	Mus musculus	Carboxypeptidase N subunit 2	19.74	1	0.999	10	10	10	10	10	10	11M(15.9949)
sp|Q9JJN5|CBPN_MOUSE	Q9JJN5	CBPN_MOUSE	Cpn1	457	Mus musculus	Carboxypeptidase N catalytic chain	35.23	1	0.999	10	10	10	11	11	11	5M(15.9949), 7M(15.9949)
sp|Q9Z2K1|K1C16_MOUSE	Q9Z2K1	K1C16_MOUSE	Krt16	469	Mus musculus	Keratin, type I cytoskeletal 16	20.04	1	0.999	10	4	4	18	5	5	11M(15.9949)
sp|P00761|TRYP_PIG	P00761	TRYP_PIG		231	Sus scrofa	Trypsin	51.08	1	0.999	9	9	9	35	35	35	12C(57.0214), 13C(57.0214), 17M(15.9949), 2C(57.0214), 37M(15.9949), 9C(57.0214)
sp|P01863|GCAA_MOUSE	P01863	GCAA_MOUSE	Ighg	330	Mus musculus	Ig gamma-2A chain C region, A allele	28.48	1	0.999	9	0	9	30	0	30	13M(15.9949), 14M(15.9949), 5C(57.0214)		sp|P01865|GCAM_MOUSE
sp|P16858|G3P_MOUSE	P16858	G3P_MOUSE	Gapdh	333	Mus musculus	Glyceraldehyde-3-phosphate dehydrogenase	42.34	1	0.999	9	7	9	16	14	16	12M(15.9949), 13C(57.0214), 15M(15.9949), 8M(15.9949)
sp|P21107-2|TPM3_MOUSE	P21107-2	TPM3_MOUSE	Tpm3	248	Mus musculus	Isoform 2 of Tropomyosin alpha-3 chain	32.66	1	0.999	9	6	9	9	6	9	N-term(42.0106)
sp|P26262|KLKB1_MOUSE	P26262	KLKB1_MOUSE	Klkb1	638	Mus musculus	Plasma kallikrein	15.99	1	0.999	9	9	9	11	11	11	7C(57.0214), 8C(57.0214)
sp|P29788|VTNC_MOUSE	P29788	VTNC_MOUSE	Vtn	478	Mus musculus	Vitronectin	26.57	1	0.999	9	8	9	13	12	13	26C(57.0214), 4C(57.0214)
sp|P55065|PLTP_MOUSE	P55065	PLTP_MOUSE	Pltp	493	Mus musculus	Phospholipid transfer protein	26.98	1	0.999	9	9	9	10	10	10	8M(15.9949)
sp|P68369|TBA1A_MOUSE	P68369	TBA1A_MOUSE	Tuba1a	451	Mus musculus	Tubulin alpha-1A chain	26.16	1	0.999	9	0	2	11	0	2
sp|Q01339|APOH_MOUSE	Q01339	APOH_MOUSE	Apoh	345	Mus musculus	Beta-2-glycoprotein 1	28.7	1	0.999	9	9	9	10	10	10	2C(57.0214), 3C(57.0214), 5C(57.0214), 9C(57.0214)
sp|Q07235|GDN_MOUSE	Q07235	GDN_MOUSE	Serpine2	397	Mus musculus	Glia-derived nexin	22.42	1	0.9982	9	9	9	9	9	9
sp|Q61739-2|ITA6_MOUSE	Q61739-2	ITA6_MOUSE	Itga6	1073	Mus musculus	Isoform Alpha-6X1A of Integrin alpha-6	11	1	0.999	9	0	9	9	0	9			sp|Q61739|ITA6_MOUSE
sp|Q8VCM7|FIBG_MOUSE	Q8VCM7	FIBG_MOUSE	Fgg	436	Mus musculus	Fibrinogen gamma chain	25.23	1	0.999	9	9	9	11	11	11	16M(15.9949)
sp|O89020-3|AFAM_MOUSE	O89020-3	AFAM_MOUSE	Afm	611	Mus musculus	Isoform 3 of Afamin	16.04	1	0.999	8	0	8	9	0	9	8C(57.0214)		sp|O89020|AFAM_MOUSE
sp|P01864|GCAB_MOUSE	P01864	GCAB_MOUSE		335	Mus musculus	Ig gamma-2A chain C region secreted form	22.39	1	0.999	8	5	5	23	15	15	14M(15.9949)
sp|P01867-2|IGG2B_MOUSE	P01867-2	IGG2B_MOUSE	Ighg2b	335	Mus musculus	Isoform 2 of Immunoglobulin heavy constant gamma 2B	36.72	1	0.999	8	0	7	15	0	14	13C(57.0214), 13M(15.9949), 1C(57.0214), 25C(57.0214), 4M(15.9949)		sp|P01867|IGG2B_MOUSE
sp|P01868|IGHG1_MOUSE	P01868	IGHG1_MOUSE	Ighg1	324	Mus musculus	Ig gamma-1 chain C region secreted form	41.98	1	0.999	8	0	8	19	0	19	11C(57.0214), 20M(15.9949), 25C(57.0214), 3C(57.0214), 8M(15.9949)		sp|P01869|IGH1M_MOUSE
sp|P02769|ALBU_BOVIN	P02769	ALBU_BOVIN	ALB	607	Bos taurus	Albumin	14.33	1	0.999	8	5	7	13	6	8
sp|P31532|SAA4_MOUSE	P31532	SAA4_MOUSE	Saa4	130	Mus musculus	Serum amyloid A-4 protein	54.62	1	0.999	8	8	8	9	9	9
sp|P39876|TIMP3_MOUSE	P39876	TIMP3_MOUSE	Timp3	211	Mus musculus	Metalloproteinase inhibitor 3	44.55	1	0.999	8	8	8	13	13	13	16C(57.0214), 1M(15.9949), 3C(57.0214), 4C(57.0214), 6C(57.0214), 8M(15.9949)
sp|P53986|MOT1_MOUSE	P53986	MOT1_MOUSE	Slc16a1	493	Mus musculus	Monocarboxylate transporter 1	16.84	1	0.999	8	8	8	11	11	11
sp|P68033|ACTC_MOUSE	P68033	ACTC_MOUSE	Actc1	377	Mus musculus	Actin, alpha cardiac muscle 1	23.87	1	0.9988	8	0	1	12	0	1			sp|P68134|ACTS_MOUSE
sp|P98064|MASP1_MOUSE	P98064	MASP1_MOUSE	Masp1	704	Mus musculus	Mannan-binding lectin serine protease 1	17.47	1	0.999	8	2	8	8	2	8
sp|P98086|C1QA_MOUSE	P98086	C1QA_MOUSE	C1qa	245	Mus musculus	Complement C1q subcomponent subunit A	33.06	1	0.999	8	8	8	14	14	14	4C(57.0214), 4M(15.9949)
sp|Q8BGZ7|K2C75_MOUSE	Q8BGZ7	K2C75_MOUSE	Krt75	551	Mus musculus	Keratin, type II cytoskeletal 75	12.52	1	0.9933	8	0	0	17	0	0
sp|Q8C196|CPSM_MOUSE	Q8C196	CPSM_MOUSE	Cps1	1500	Mus musculus	Carbamoyl-phosphate synthase [ammonia], mitochondrial	6.6	1	0.9972	8	8	8	8	8	8
sp|Q8CIZ8|VWF_MOUSE	Q8CIZ8	VWF_MOUSE	Vwf	2813	Mus musculus	von Willebrand factor	3.7	1	0.999	8	8	8	8	8	8
sp|B2RPV6|MMRN1_MOUSE	B2RPV6	MMRN1_MOUSE	Mmrn1	1210	Mus musculus	Multimerin-1	7.02	1	0.9989	7	7	7	8	8	8
sp|O35598|ADA10_MOUSE	O35598	ADA10_MOUSE	Adam10	749	Mus musculus	Disintegrin and metalloproteinase domain-containing protein 10	10.68	1	0.999	7	7	7	8	8	8	4C(57.0214)
sp|O54890|ITB3_MOUSE	O54890	ITB3_MOUSE	Itgb3	787	Mus musculus	Integrin beta-3	9.53	1	0.999	7	7	7	9	9	9
sp|O70165|FCN1_MOUSE	O70165	FCN1_MOUSE	Fcn1	334	Mus musculus	Ficolin-1	33.83	1	0.999	7	7	7	12	12	12
sp|O88947|FA10_MOUSE	O88947	FA10_MOUSE	F10	481	Mus musculus	Coagulation factor X	17.46	1	0.999	7	7	7	8	8	8	10M(15.9949), 1M(15.9949), 5C(57.0214), 7C(57.0214)
sp|P02535-2|K1C10_MOUSE	P02535-2	K1C10_MOUSE	Krt10	561	Mus musculus	Isoform 2 of Keratin, type I cytoskeletal 10	12.12	1	0.9973	7	0	0	15	0	0			sp|P02535-3|K1C10_MOUSE, sp|P02535|K1C10_MOUSE
sp|P14106|C1QB_MOUSE	P14106	C1QB_MOUSE	C1qb	253	Mus musculus	Complement C1q subcomponent subunit B	40.71	1	0.999	7	6	7	14	13	14	22M(15.9949), 5C(57.0214)
sp|P14847|CRP_MOUSE	P14847	CRP_MOUSE	Crp	225	Mus musculus	C-reactive protein	38.67	1	0.999	7	7	7	8	8	8
sp|P18572-2|BASI_MOUSE	P18572-2	BASI_MOUSE	Bsg	273	Mus musculus	Isoform 2 of Basigin	33.33	1	0.999	7	0	7	8	0	8	6C(57.0214)		sp|P18572|BASI_MOUSE
sp|P29699|FETUA_MOUSE	P29699	FETUA_MOUSE	Ahsg	345	Mus musculus	Alpha-2-HS-glycoprotein	38.55	1	0.999	7	7	7	12	12	12	11C(57.0214), 13M(15.9949), 14C(57.0214), 16C(57.0214), 21C(57.0214), 4C(57.0214), 4M(15.9949)
sp|P41317|MBL2_MOUSE	P41317	MBL2_MOUSE	Mbl2	244	Mus musculus	Mannose-binding protein C	33.2	1	0.999	7	7	7	9	9	9	3C(57.0214)
sp|P42703-2|LIFR_MOUSE	P42703-2	LIFR_MOUSE	Lifr	719	Mus musculus	Isoform 2 of Leukemia inhibitory factor receptor	11.27	1	0.999	7	0	7	8	0	8			sp|P42703|LIFR_MOUSE
sp|P48193|EPB41_MOUSE	P48193	EPB41_MOUSE	Epb41	858	Mus musculus	Protein 4.1	10.26	1	0.999	7	0	7	8	0	8	3M(15.9949)
sp|P70290|EM55_MOUSE	P70290	EM55_MOUSE	Mpp1	466	Mus musculus	55 kDa erythrocyte membrane protein	19.74	1	0.999	7	7	7	7	7	7
sp|P98064-2|MASP1_MOUSE	P98064-2	MASP1_MOUSE	Masp1	733	Mus musculus	Isoform 2 of Mannan-binding lectin serine protease 1	13.1	1	0.9983	7	1	1	7	1	1
sp|Q01730|RSU1_MOUSE	Q01730	RSU1_MOUSE	Rsu1	277	Mus musculus	Ras suppressor protein 1	37.18	1	0.999	7	7	7	7	7	7
sp|Q08857|CD36_MOUSE	Q08857	CD36_MOUSE	Cd36	472	Mus musculus	Platelet glycoprotein 4	22.25	1	0.999	7	7	7	11	11	11	3M(15.9949)
sp|Q571I9|A16A1_MOUSE	Q571I9	A16A1_MOUSE	Aldh16a1	802	Mus musculus	Aldehyde dehydrogenase family 16 member A1	11.1	1	0.999	7	7	7	7	7	7
sp|Q61129|CFAI_MOUSE	Q61129	CFAI_MOUSE	Cfi	603	Mus musculus	Complement factor I	11.77	1	0.999	7	7	7	8	8	8	4C(57.0214), 9C(57.0214)
sp|Q61171|PRDX2_MOUSE	Q61171	PRDX2_MOUSE	Prdx2	198	Mus musculus	Peroxiredoxin-2	48.99	1	0.999	7	6	7	8	7	8	15C(57.0214)
sp|Q61805|LBP_MOUSE	Q61805	LBP_MOUSE	Lbp	481	Mus musculus	Lipopolysaccharide-binding protein	16.42	1	0.999	7	7	7	8	8	8	10M(15.9949)
sp|Q91WP0|MASP2_MOUSE	Q91WP0	MASP2_MOUSE	Masp2	685	Mus musculus	Mannan-binding lectin serine protease 2	12.41	1	0.999	7	4	7	8	5	8	3M(15.9949)
sp|Q91YP3|DEOC_MOUSE	Q91YP3	DEOC_MOUSE	Dera	318	Mus musculus	Deoxyribose-phosphate aldolase	31.45	1	0.999	7	7	7	7	7	7
sp|Q9JHH6|CBPB2_MOUSE	Q9JHH6	CBPB2_MOUSE	Cpb2	422	Mus musculus	Carboxypeptidase B2	14.93	1	0.999	7	7	7	7	7	7	1C(57.0214)
sp|O55222|ILK_MOUSE	O55222	ILK_MOUSE	Ilk	452	Mus musculus	Integrin-linked protein kinase	11.28	1	0.999	6	6	6	6	6	6
sp|O88968|TCO2_MOUSE	O88968	TCO2_MOUSE	Tcn2	430	Mus musculus	Transcobalamin-2	26.51	1	0.999	6	6	6	6	6	6
sp|P01787|HVM18_MOUSE	P01787	HVM18_MOUSE		123	Mus musculus	Ig heavy chain V regions TEPC 15/S107/HPCM1/HPCM2/HPCM3	52.03	1	0.999	6	0	6	8	0	8	9C(57.0214)		sp|P01788|HVM19_MOUSE, sp|P01790|HVM21_MOUSE, sp|P01791|HVM22_MOUSE, sp|P01794|HVM25_MOUSE
sp|P05208|CEL2A_MOUSE	P05208	CEL2A_MOUSE	Cela2a	271	Mus musculus	Chymotrypsin-like elastase family member 2A	36.9	1	0.999	6	6	6	8	8	8	6C(57.0214), 9C(57.0214)
sp|P11859|ANGT_MOUSE	P11859	ANGT_MOUSE	Agt	477	Mus musculus	Angiotensinogen	15.09	1	0.999	6	6	6	6	6	6
sp|P16301|LCAT_MOUSE	P16301	LCAT_MOUSE	Lcat	438	Mus musculus	Phosphatidylcholine-sterol acyltransferase	20.55	1	0.999	6	6	6	6	6	6
sp|P27656|LIPC_MOUSE	P27656	LIPC_MOUSE	Lipc	510	Mus musculus	Hepatic triacylglycerol lipase	18.63	1	0.999	6	6	6	7	7	7
sp|P40124|CAP1_MOUSE	P40124	CAP1_MOUSE	Cap1	474	Mus musculus	Adenylyl cyclase-associated protein 1	18.99	1	0.999	6	6	6	6	6	6	9C(57.0214)
sp|P61205|ARF3_MOUSE	P61205	ARF3_MOUSE	Arf3	181	Mus musculus	ADP-ribosylation factor 3	39.23	1	0.999	6	0	6	6	0	6			sp|P84078|ARF1_MOUSE
sp|P62806|H4_MOUSE	P62806	H4_MOUSE	H4c1	103	Mus musculus	Histone H4	51.46	1	0.999	6	6	6	8	8	8	5M(15.9949)
sp|Q02105|C1QC_MOUSE	Q02105	C1QC_MOUSE	C1qc	246	Mus musculus	Complement C1q subcomponent subunit C	30.08	1	0.999	6	6	6	10	10	10	5C(57.0214)
sp|Q3TTY5|K22E_MOUSE	Q3TTY5	K22E_MOUSE	Krt2	707	Mus musculus	Keratin, type II cytoskeletal 2 epidermal	5.8	1	0.999	6	0	0	14	0	0
sp|Q62009-2|POSTN_MOUSE	Q62009-2	POSTN_MOUSE	Postn	811	Mus musculus	Isoform 2 of Periostin	10.73	1	0.999	6	0	6	6	0	6			sp|Q62009-3|POSTN_MOUSE, sp|Q62009-5|POSTN_MOUSE, sp|Q62009|POSTN_MOUSE
sp|Q64285|CEL_MOUSE	Q64285	CEL_MOUSE	Cel	599	Mus musculus	Bile salt-activated lipase	12.02	1	0.999	6	6	6	7	7	7
sp|Q64726|ZA2G_MOUSE	Q64726	ZA2G_MOUSE	Azgp1	307	Mus musculus	Zinc-alpha-2-glycoprotein	20.52	1	0.999	6	6	6	6	6	6	13M(15.9949), 1C(57.0214)
sp|Q6Q477-2|AT2B4_MOUSE	Q6Q477-2	AT2B4_MOUSE	Atp2b4	1107	Mus musculus	Isoform 2 of Plasma membrane calcium-transporting ATPase 4	8.58	1	0.9989	6	0	6	6	0	6	3C(57.0214)		sp|Q6Q477|AT2B4_MOUSE
sp|Q7TPR4|ACTN1_MOUSE	Q7TPR4	ACTN1_MOUSE	Actn1	892	Mus musculus	Alpha-actinin-1	8.3	1	0.999	6	2	6	6	2	6
sp|Q8R121|ZPI_MOUSE	Q8R121	ZPI_MOUSE	Serpina10	448	Mus musculus	Protein Z-dependent protease inhibitor	19.42	1	0.999	6	1	6	7	1	7
sp|Q8VCG4|CO8G_MOUSE	Q8VCG4	CO8G_MOUSE	C8g	202	Mus musculus	Complement component C8 gamma chain	37.13	1	0.999	6	6	6	6	6	6
sp|Q99JI6|RAP1B_MOUSE	Q99JI6	RAP1B_MOUSE	Rap1b	184	Mus musculus	Ras-related protein Rap-1b	36.96	1	0.999	6	1	6	6	1	6	1C(57.0214), 5C(57.0214)
sp|V9GXG1|SLN14_MOUSE	V9GXG1	SLN14_MOUSE	Slfn14	899	Mus musculus	Protein SLFN14	7.56	1	0.999	6	6	6	7	7	7
sp|P62835|RAP1A_MOUSE	P62835	RAP1A_MOUSE	Rap1a	184	Mus musculus	Ras-related protein Rap-1A	38.04	0.9982	0.9916	6	1	1	6	1	1
sp|O70570|PIGR_MOUSE	O70570	PIGR_MOUSE	Pigr	771	Mus musculus	Polymeric immunoglobulin receptor	7.78	1	0.999	5	5	5	5	5	5
sp|O88456|CPNS1_MOUSE	O88456	CPNS1_MOUSE	Capns1	268	Mus musculus	Calpain small subunit 1	25.37	1	0.999	5	4	5	7	6	7	N-term(42.0106)
sp|P00687|AMY1_MOUSE	P00687	AMY1_MOUSE	Amy1	511	Mus musculus	Alpha-amylase 1	11.35	1	0.999	5	1	1	6	1	1
sp|P01592|IGJ_MOUSE	P01592	IGJ_MOUSE	Jchain	159	Mus musculus	Immunoglobulin J chain	35.85	1	0.999	5	5	5	9	9	9	10C(57.0214), 11C(57.0214), 1C(57.0214), 1M(15.9949)
sp|P01654|KV3A1_MOUSE	P01654	KV3A1_MOUSE		111	Mus musculus	Ig kappa chain V-III region PC 2880/PC 1229	90.99	1	0.999	5	0	5	6	0	6	27C(57.0214)
sp|P01806|HVM36_MOUSE	P01806	HVM36_MOUSE		116	Mus musculus	Ig heavy chain V region 441	56.9	1	0.999	5	0	5	8	0	8	3C(57.0214), 3M(15.9949), 7M(15.9949)		sp|P01807|HVM37_MOUSE, sp|P01808|HVM38_MOUSE
sp|P01843|LAC1_MOUSE	P01843	LAC1_MOUSE		105	Mus musculus	Ig lambda-1 chain C region	80.95	1	0.999	5	5	5	13	13	13	10M(15.9949), 5C(57.0214), 6C(57.0214)
sp|P01844|LAC2_MOUSE	P01844	LAC2_MOUSE	Iglc2	104	Mus musculus	Ig lambda-2 chain C region	66.35	1	0.999	5	3	5	8	6	8	7C(57.0214)
sp|P07309|TTHY_MOUSE	P07309	TTHY_MOUSE	Ttr	147	Mus musculus	Transthyretin	46.94	1	0.999	5	5	5	6	6	6
sp|P08730|K1C13_MOUSE	P08730	K1C13_MOUSE	Krt13	437	Mus musculus	Keratin, type I cytoskeletal 13	8.24	1	0.9975	5	0	0	8	0	0
sp|P09055|ITB1_MOUSE	P09055	ITB1_MOUSE	Itgb1	798	Mus musculus	Integrin beta-1	8.4	1	0.999	5	0	5	6	0	6
sp|P10126|EF1A1_MOUSE	P10126	EF1A1_MOUSE	Eef1a1	462	Mus musculus	Elongation factor 1-alpha 1	13.2	1	0.999	5	1	5	5	1	5
sp|P10853|H2B1F_MOUSE	P10853	H2B1F_MOUSE	H2bc7	126	Mus musculus	Histone H2B type 1-F/J/L	41.27	1	0.999	5	0	5	8	0	8	2M(15.9949), 5M(15.9949)		sp|P10854|H2B1M_MOUSE, sp|Q64475|H2B1B_MOUSE, sp|Q64478|H2B1H_MOUSE, sp|Q64525|H2B2B_MOUSE, sp|Q6ZWY9|H2B1C_MOUSE, sp|Q8CGP1|H2B1K_MOUSE, sp|Q8CGP2-2|H2B1P_MOUSE, sp|Q8CGP2|H2B1P_MOUSE
sp|P19001|K1C19_MOUSE	P19001	K1C19_MOUSE	Krt19	403	Mus musculus	Keratin, type I cytoskeletal 19	10.67	1	0.9989	5	1	1	7	1	1
sp|P34928|APOC1_MOUSE	P34928	APOC1_MOUSE	Apoc1	88	Mus musculus	Apolipoprotein C-I	32.95	1	0.9987	5	5	5	9	9	9
sp|P51885|LUM_MOUSE	P51885	LUM_MOUSE	Lum	338	Mus musculus	Lumican	14.2	1	0.999	5	5	5	5	5	5
sp|Q01279|EGFR_MOUSE	Q01279	EGFR_MOUSE	Egfr	1210	Mus musculus	Epidermal growth factor receptor	5.21	1	0.999	5	5	5	5	5	5	2C(57.0214)
sp|Q02013|AQP1_MOUSE	Q02013	AQP1_MOUSE	Aqp1	269	Mus musculus	Aquaporin-1	29.37	1	0.999	5	5	5	10	10	10	27C(57.0214)
sp|Q3U9N9|MOT10_MOUSE	Q3U9N9	MOT10_MOUSE	Slc16a10	512	Mus musculus	Monocarboxylate transporter 10	12.89	1	0.999	5	1	5	5	1	5
sp|Q60590|A1AG1_MOUSE	Q60590	A1AG1_MOUSE	Orm1	207	Mus musculus	Alpha-1-acid glycoprotein 1	27.05	1	0.999	5	4	5	9	7	9	4M(15.9949), 7M(15.9949)
sp|Q60963|PAFA_MOUSE	Q60963	PAFA_MOUSE	Pla2g7	440	Mus musculus	Platelet-activating factor acetylhydrolase	13.64	1	0.999	5	5	5	6	6	6
sp|Q6IFZ6|K2C1B_MOUSE	Q6IFZ6	K2C1B_MOUSE	Krt77	572	Mus musculus	Keratin, type II cytoskeletal 1b	5.94	1	0.9982	5	1	1	11	1	1
sp|Q6P8U6|LIPP_MOUSE	Q6P8U6	LIPP_MOUSE	Pnlip	465	Mus musculus	Pancreatic triacylglycerol lipase	20.22	1	0.999	5	5	5	5	5	5
sp|Q7TMS5|ABCG2_MOUSE	Q7TMS5	ABCG2_MOUSE	Abcg2	657	Mus musculus	Broad substrate specificity ATP-binding cassette transporter ABCG2	7.76	1	0.9989	5	5	5	5	5	5
sp|Q7TPZ8|CBPA1_MOUSE	Q7TPZ8	CBPA1_MOUSE	Cpa1	419	Mus musculus	Carboxypeptidase A1	12.89	1	0.9988	5	5	5	5	5	5
sp|Q8K182|CO8A_MOUSE	Q8K182	CO8A_MOUSE	C8a	587	Mus musculus	Complement component C8 alpha chain	10.56	1	0.999	5	5	5	5	5	5
sp|Q9D0M1|KPRA_MOUSE	Q9D0M1	KPRA_MOUSE	Prpsap1	356	Mus musculus	Phosphoribosyl pyrophosphate synthase-associated protein 1	20.79	1	0.9989	5	4	5	5	4	5
sp|Q9D7G0|PRPS1_MOUSE	Q9D7G0	PRPS1_MOUSE	Prps1	318	Mus musculus	Ribose-phosphate pyrophosphokinase 1	18.87	1	0.999	5	2	5	5	2	5	8M(15.9949)
sp|Q9DC29|ABCB6_MOUSE	Q9DC29	ABCB6_MOUSE	Abcb6	842	Mus musculus	ATP-binding cassette sub-family B member 6	7.48	1	0.999	5	4	5	5	4	5
sp|O77727|K1C15_SHEEP	O77727	K1C15_SHEEP	KRT15	453	Ovis aries	Keratin, type I cytoskeletal 15	7.73	0.998	0.9904	5	0	0	7	0	0
sp|P02768|ALBU_HUMAN	P02768	ALBU_HUMAN	ALB	609	Homo sapiens	Albumin	7.22	0.9926	0.9653	5	0	0	8	0	0
sp|A2AQ07|TBB1_MOUSE	A2AQ07	TBB1_MOUSE	Tubb1	451	Mus musculus	Tubulin beta-1 chain	15.08	1	0.999	4	4	4	4	4	4
sp|O35930|GP1BA_MOUSE	O35930	GP1BA_MOUSE	Gp1ba	734	Mus musculus	Platelet glycoprotein Ib alpha chain	7.77	1	0.999	4	4	4	4	4	4
sp|O54724|CAVN1_MOUSE	O54724	CAVN1_MOUSE	Cavin1	392	Mus musculus	Caveolae-associated protein 1	15.82	1	0.999	4	4	4	5	5	5	4M(15.9949)
sp|O55042-2|SYUA_MOUSE	O55042-2	SYUA_MOUSE	Snca	121	Mus musculus	Isoform 2 of Alpha-synuclein	47.93	1	0.999	4	0	4	4	0	4			sp|O55042|SYUA_MOUSE
sp|P00920|CAH2_MOUSE	P00920	CAH2_MOUSE	Ca2	260	Mus musculus	Carbonic anhydrase 2	23.46	1	0.999	4	3	4	5	4	5
sp|P01631|KV2A7_MOUSE	P01631	KV2A7_MOUSE		113	Mus musculus	Ig kappa chain V-II region 26-10	41.59	1	0.999	4	4	4	7	7	7	23C(57.0214), 4M(15.9949), N-term(42.0106)
sp|P01644|KV5AB_MOUSE	P01644	KV5AB_MOUSE		108	Mus musculus	Ig kappa chain V-V region HP R16.7	53.7	1	0.999	4	0	2	6	0	3			sp|P01645|KV5AC_MOUSE
sp|P01810|HVM40_MOUSE	P01810	HVM40_MOUSE		119	Mus musculus	Ig heavy chain V region J539	47.9	1	0.9989	4	2	2	5	2	2	3C(57.0214)
sp|P05366|SAA1_MOUSE	P05366	SAA1_MOUSE	Saa1	122	Mus musculus	Serum amyloid A-1 protein	36.07	1	0.9989	4	3	4	4	3	4
sp|P06330|HVM51_MOUSE	P06330	HVM51_MOUSE		118	Mus musculus	Ig heavy chain V region AC38 205.12	49.15	1	0.999	4	3	4	6	5	6	11M(15.9949), 12C(57.0214), 7M(15.9949)
sp|P07743|BPIA2_MOUSE	P07743	BPIA2_MOUSE	Bpifa2	235	Mus musculus	BPI fold-containing family A member 2	27.66	1	0.999	4	3	4	4	3	4
sp|P0CG49|UBB_MOUSE	P0CG49	UBB_MOUSE	Ubb	305	Mus musculus	Polyubiquitin-B	56.39	1	0.999	4	0	4	5	0	5			sp|P0CG50|UBC_MOUSE, sp|P62979|RS27A_HUMAN, sp|P62983|RS27A_MOUSE, sp|P62984|RL40_MOUSE
sp|P14430|HA18_MOUSE	P14430	HA18_MOUSE	H2-Q8	326	Mus musculus	H-2 class I histocompatibility antigen, Q8 alpha chain	13.19	1	0.9988	4	0	1	5	0	2
sp|P39039|MBL1_MOUSE	P39039	MBL1_MOUSE	Mbl1	239	Mus musculus	Mannose-binding protein A	16.32	1	0.999	4	1	4	4	1	4	3C(57.0214), 6M(15.9949)
sp|P39054-2|DYN2_MOUSE	P39054-2	DYN2_MOUSE	Dnm2	866	Mus musculus	Isoform 2 of Dynamin-2	4.5	1	0.999	4	0	4	4	0	4			sp|P39054|DYN2_MOUSE
sp|P46412|GPX3_MOUSE	P46412	GPX3_MOUSE	Gpx3	226	Mus musculus	Glutathione peroxidase 3	22.12	1	0.999	4	3	4	5	3	5	11M(15.9949), 6M(15.9949)
sp|P52480|KPYM_MOUSE	P52480	KPYM_MOUSE	Pkm	531	Mus musculus	Pyruvate kinase PKM	9.23	1	0.999	4	0	4	4	0	4
sp|P62301|RS13_MOUSE	P62301	RS13_MOUSE	Rps13	151	Mus musculus	Small ribosomal subunit protein uS15	27.15	1	0.999	4	4	4	4	4	4
sp|P62702|RS4X_MOUSE	P62702	RS4X_MOUSE	Rps4x	263	Mus musculus	Small ribosomal subunit protein eS4	14.83	1	0.998	4	4	4	4	4	4
sp|P63001|RAC1_MOUSE	P63001	RAC1_MOUSE	Rac1	192	Mus musculus	Ras-related C3 botulinum toxin substrate 1	22.4	1	0.9977	4	1	4	4	1	4	1C(57.0214), 4C(57.0214)
sp|P80315|TCPD_MOUSE	P80315	TCPD_MOUSE	Cct4	539	Mus musculus	T-complex protein 1 subunit delta	7.98	1	0.999	4	4	4	4	4	4
sp|Q00519|XDH_MOUSE	Q00519	XDH_MOUSE	Xdh	1335	Mus musculus	Xanthine dehydrogenase/oxidase	4.19	1	0.999	4	4	4	4	4	4
sp|Q60997-2|DMBT1_MOUSE	Q60997-2	DMBT1_MOUSE	Dmbt1	2031	Mus musculus	Isoform 2 of Deleted in malignant brain tumors 1 protein	2.66	1	0.999	4	0	4	4	0	4	2C(57.0214), 4C(57.0214)		sp|Q60997-3|DMBT1_MOUSE, sp|Q60997-4|DMBT1_MOUSE, sp|Q60997|DMBT1_MOUSE
sp|Q61508|ECM1_MOUSE	Q61508	ECM1_MOUSE	Ecm1	559	Mus musculus	Extracellular matrix protein 1	8.05	1	0.999	4	1	4	4	1	4
sp|Q61730-2|IL1AP_MOUSE	Q61730-2	IL1AP_MOUSE	Il1rap	360	Mus musculus	Isoform 2 of Interleukin-1 receptor accessory protein	9.44	1	0.9987	4	0	4	4	0	4			sp|Q61730-3|IL1AP_MOUSE, sp|Q61730|IL1AP_MOUSE
sp|Q80YC5|FA12_MOUSE	Q80YC5	FA12_MOUSE	F12	597	Mus musculus	Coagulation factor XII	8.54	1	0.999	4	4	4	4	4	4
sp|Q8BSM7|LAT3_MOUSE	Q8BSM7	LAT3_MOUSE	Slc43a1	564	Mus musculus	Large neutral amino acids transporter small subunit 3	9.4	1	0.9987	4	4	4	4	4	4	4C(57.0214)
sp|Q91V80|APOF_MOUSE	Q91V80	APOF_MOUSE	Apof	315	Mus musculus	Apolipoprotein F	19.68	1	0.999	4	4	4	5	5	5
sp|Q9EQP2|EHD4_MOUSE	Q9EQP2	EHD4_MOUSE	Ehd4	541	Mus musculus	EH domain-containing protein 4	7.76	1	0.9989	4	1	2	4	1	2
sp|Q9JIM1-2|S29A1_MOUSE	Q9JIM1-2	S29A1_MOUSE	Slc29a1	458	Mus musculus	Isoform 2 of Equilibrative nucleoside transporter 1	8.08	1	0.9987	4	0	4	4	0	4			sp|Q9JIM1|S29A1_MOUSE
sp|Q9QXC1|FETUB_MOUSE	Q9QXC1	FETUB_MOUSE	Fetub	388	Mus musculus	Fetuin-B	11.86	1	0.999	4	4	4	7	7	7	4M(15.9949)
sp|Q9R0H5|K2C71_MOUSE	Q9R0H5	K2C71_MOUSE	Krt71	524	Mus musculus	Keratin, type II cytoskeletal 71	6.87	1	0.9986	4	1	3	7	1	4
sp|Q9Z126|PLF4_MOUSE	Q9Z126	PLF4_MOUSE	Pf4	105	Mus musculus	Platelet factor 4	31.43	1	0.999	4	4	4	14	14	14	2C(57.0214)
sp|Q9Z2W0|DNPEP_MOUSE	Q9Z2W0	DNPEP_MOUSE	Dnpep	473	Mus musculus	Aspartyl aminopeptidase	13.74	1	0.999	4	4	4	4	4	4	4C(57.0214)
sp|P01897|HA1L_MOUSE	P01897	HA1L_MOUSE	H2-L	362	Mus musculus	H-2 class I histocompatibility antigen, L-D alpha chain	12.15	0.9997	0.999	4	0	1	5	0	1
sp|P01647|KV5AE_MOUSE	P01647	KV5AE_MOUSE		108	Mus musculus	Ig kappa chain V-V region HP 124E1	53.7	0.9993	0.999	4	1	1	6	2	2
sp|P52480-2|KPYM_MOUSE	P52480-2	KPYM_MOUSE	Pkm	531	Mus musculus	Isoform M1 of Pyruvate kinase PKM	9.23	0.9992	0.9906	4	0	0	4	0	0
sp|Q6NXH9|K2C73_MOUSE	Q6NXH9	K2C73_MOUSE	Krt73	539	Mus musculus	Keratin, type II cytoskeletal 73	5.94	0.999	0.9986	4	0	0	17	0	0
sp|O54962|BAF_MOUSE	O54962	BAF_MOUSE	Banf1	89	Mus musculus	Barrier-to-autointegration factor	48.31	1	0.999	3	3	3	4	4	4	7M(15.9949)
sp|O70404|VAMP8_MOUSE	O70404	VAMP8_MOUSE	Vamp8	101	Mus musculus	Vesicle-associated membrane protein 8	32.67	1	0.9981	3	3	3	3	3	3
sp|P01632|KV1A1_MOUSE	P01632	KV1A1_MOUSE	Igkv7-33	114	Mus musculus	Ig kappa chain V-I region S107A	28.95	1	0.999	3	2	2	3	2	2
sp|P01633|KV5A1_MOUSE	P01633	KV5A1_MOUSE	Igkv6-17	149	Mus musculus	Immunoglobulin kappa chain variable 6-17	16.78	1	0.999	3	2	3	6	4	6	2M(15.9949)
sp|P01634|KV5A2_MOUSE	P01634	KV5A2_MOUSE		136	Mus musculus	Ig kappa chain V-V region MOPC 21	18.38	1	0.9987	3	1	2	5	2	3	2M(15.9949)
sp|P01635|KV5A3_MOUSE	P01635	KV5A3_MOUSE	Igkv12-41	115	Mus musculus	Immunoglobulin kappa chain variable 12-41 (Fragment)	27.83	1	0.999	3	3	3	3	3	3
sp|P01636|KV5A4_MOUSE	P01636	KV5A4_MOUSE		108	Mus musculus	Ig kappa chain V-V region MOPC 149	35.19	1	0.999	3	3	3	4	4	4
sp|P01638|KV5A6_MOUSE	P01638	KV5A6_MOUSE		115	Mus musculus	Ig kappa chain V-V region L6 (Fragment)	35.65	1	0.999	3	1	3	7	1	7	1M(15.9949), 8M(15.9949)
sp|P01642|KV5A9_MOUSE	P01642	KV5A9_MOUSE	Gm10881	115	Mus musculus	Ig kappa chain V-V region L7 (Fragment)	40	1	0.999	3	3	3	4	4	4
sp|P01662|KV3AA_MOUSE	P01662	KV3AA_MOUSE		111	Mus musculus	Ig kappa chain V-III region ABPC 22/PC 9245	53.15	1	0.999	3	0	3	5	0	5			sp|P01663|KV3AB_MOUSE
sp|P01665|KV3AD_MOUSE	P01665	KV3AD_MOUSE		111	Mus musculus	Ig kappa chain V-III region PC 7043	53.15	1	0.999	3	0	2	5	0	3			sp|P01666|KV3AE_MOUSE
sp|P01801|HVM32_MOUSE	P01801	HVM32_MOUSE		115	Mus musculus	Ig heavy chain V-III region J606	33.04	1	0.999	3	1	3	7	2	7	15M(15.9949)
sp|P01845|LAC3_MOUSE	P01845	LAC3_MOUSE	Iglc3	104	Mus musculus	Ig lambda-3 chain C region	48.08	1	0.999	3	1	1	3	1	1
sp|P04202|TGFB1_MOUSE	P04202	TGFB1_MOUSE	Tgfb1	390	Mus musculus	Transforming growth factor beta-1 proprotein	13.33	1	0.9983	3	3	3	3	3	3
sp|P05367|SAA2_MOUSE	P05367	SAA2_MOUSE	Saa2	122	Mus musculus	Serum amyloid A-2 protein	24.59	1	0.999	3	2	2	3	2	2
sp|P06336|IGHE_MOUSE	P06336	IGHE_MOUSE	IGHE	421	Mus musculus	Immunoglobulin heavy constant epsilon	9.5	1	0.9989	3	3	3	3	3	3
sp|P07339|CATD_HUMAN	P07339	CATD_HUMAN	CTSD	412	Homo sapiens	Cathepsin D	7.04	1	0.9818	3	3	3	3	3	3
sp|P07356|ANXA2_MOUSE	P07356	ANXA2_MOUSE	Anxa2	339	Mus musculus	Annexin A2	10.91	1	0.999	3	3	3	3	3	3
sp|P07361|A1AG2_MOUSE	P07361	A1AG2_MOUSE	Orm2	207	Mus musculus	Alpha-1-acid glycoprotein 2	16.43	1	0.9982	3	2	2	4	2	2
sp|P09528|FRIH_MOUSE	P09528	FRIH_MOUSE	Fth1	182	Mus musculus	Ferritin heavy chain	16.48	1	0.9989	3	3	3	3	3	3
sp|P12246|SAMP_MOUSE	P12246	SAMP_MOUSE	Apcs	224	Mus musculus	Serum amyloid P-component	17.41	1	0.999	3	3	3	3	3	3
sp|P17742|PPIA_MOUSE	P17742	PPIA_MOUSE	Ppia	164	Mus musculus	Peptidyl-prolyl cis-trans isomerase A	23.17	1	0.999	3	1	3	5	3	5	N-term(42.0106)
sp|P18527|HVM56_MOUSE	P18527	HVM56_MOUSE		97	Mus musculus	Ig heavy chain V region 914	39.18	1	0.999	3	2	2	5	3	3
sp|P18760|COF1_MOUSE	P18760	COF1_MOUSE	Cfl1	166	Mus musculus	Cofilin-1	28.92	1	0.999	3	2	3	3	2	3
sp|P20152|VIME_MOUSE	P20152	VIME_MOUSE	Vim	466	Mus musculus	Vimentin	6.44	1	0.9985	3	3	3	3	3	3
sp|P28653|PGS1_MOUSE	P28653	PGS1_MOUSE	Bgn	369	Mus musculus	Biglycan	12.2	1	0.999	3	3	3	3	3	3	7C(57.0214)
sp|P32883-2|RASK_MOUSE	P32883-2	RASK_MOUSE	Kras	188	Mus musculus	Isoform 2B of GTPase KRas	25.53	1	0.999	3	1	3	4	1	4
sp|P33587|PROC_MOUSE	P33587	PROC_MOUSE	Proc	460	Mus musculus	Vitamin K-dependent protein C	6.52	1	0.9989	3	3	3	3	3	3
sp|P33622|APOC3_MOUSE	P33622	APOC3_MOUSE	Apoc3	99	Mus musculus	Apolipoprotein C-III	46.46	1	0.999	3	3	3	11	11	11	3M(15.9949)
sp|P47911|RL6_MOUSE	P47911	RL6_MOUSE	Rpl6	296	Mus musculus	Large ribosomal subunit protein eL6	13.51	1	0.999	3	3	3	4	4	4
sp|P51125-2|ICAL_MOUSE	P51125-2	ICAL_MOUSE	Cast	769	Mus musculus	Isoform 2 of Calpastatin	7.41	1	0.999	3	0	3	3	0	3			sp|P51125-3|ICAL_MOUSE, sp|P51125-6|ICAL_MOUSE, sp|P51125-7|ICAL_MOUSE, sp|P51125|ICAL_MOUSE
sp|P51660|DHB4_MOUSE	P51660	DHB4_MOUSE	Hsd17b4	735	Mus musculus	Peroxisomal multifunctional enzyme type 2	5.03	1	0.9988	3	3	3	3	3	3
sp|P53395|ODB2_MOUSE	P53395	ODB2_MOUSE	Dbt	482	Mus musculus	Lipoamide acyltransferase component of branched-chain alpha-keto acid dehydrogenase complex, mitochondrial	6.64	1	0.9973	3	3	3	3	3	3
sp|P61027|RAB10_MOUSE	P61027	RAB10_MOUSE	Rab10	200	Mus musculus	Ras-related protein Rab-10	17	1	0.999	3	2	3	3	2	3
sp|P61028|RAB8B_MOUSE	P61028	RAB8B_MOUSE	Rab8b	207	Mus musculus	Ras-related protein Rab-8B	14.98	1	0.998	3	1	2	3	1	2
sp|P61939|THBG_MOUSE	P61939	THBG_MOUSE	Serpina7	418	Mus musculus	Thyroxine-binding globulin	10.29	1	0.999	3	3	3	3	3	3
sp|P62270|RS18_MOUSE	P62270	RS18_MOUSE	Rps18	152	Mus musculus	Small ribosomal subunit protein uS13	16.45	1	0.9962	3	3	3	3	3	3
sp|P62827|RAN_MOUSE	P62827	RAN_MOUSE	Ran	216	Mus musculus	GTP-binding nuclear protein Ran	13.89	1	0.9976	3	1	3	6	2	6
sp|P62852|RS25_MOUSE	P62852	RS25_MOUSE	Rps25	125	Mus musculus	Small ribosomal subunit protein eS25	22.4	1	0.9978	3	3	3	3	3	3
sp|P63101|1433Z_MOUSE	P63101	1433Z_MOUSE	Ywhaz	245	Mus musculus	14-3-3 protein zeta/delta	17.14	1	0.999	3	2	3	3	2	3
sp|P80314|TCPB_MOUSE	P80314	TCPB_MOUSE	Cct2	535	Mus musculus	T-complex protein 1 subunit beta	8.04	1	0.999	3	3	3	3	3	3
sp|P80317|TCPZ_MOUSE	P80317	TCPZ_MOUSE	Cct6a	531	Mus musculus	T-complex protein 1 subunit zeta	7.53	1	0.999	3	3	3	3	3	3
sp|P80318|TCPG_MOUSE	P80318	TCPG_MOUSE	Cct3	545	Mus musculus	T-complex protein 1 subunit gamma	6.06	1	0.999	3	3	3	3	3	3
sp|Q00724|RET4_MOUSE	Q00724	RET4_MOUSE	Rbp4	201	Mus musculus	Retinol-binding protein 4	14.93	1	0.999	3	3	3	3	3	3
sp|Q07076|ANXA7_MOUSE	Q07076	ANXA7_MOUSE	Anxa7	463	Mus musculus	Annexin A7	6.05	1	0.9984	3	3	3	4	4	4
sp|Q08879-2|FBLN1_MOUSE	Q08879-2	FBLN1_MOUSE	Fbln1	685	Mus musculus	Isoform C of Fibulin-1	3.94	1	0.9908	3	1	2	3	1	2
sp|Q60605-2|MYL6_MOUSE	Q60605-2	MYL6_MOUSE	Myl6	151	Mus musculus	Isoform Smooth muscle of Myosin light polypeptide 6	21.85	1	0.9989	3	0	3	3	0	3			sp|Q60605|MYL6_MOUSE
sp|Q60932-2|VDAC1_MOUSE	Q60932-2	VDAC1_MOUSE	Vdac1	283	Mus musculus	Isoform Mt-VDAC1 of Voltage-dependent anion-selective channel protein 1	15.19	1	0.9986	3	0	3	3	0	3			sp|Q60932|VDAC1_MOUSE
sp|Q60994|ADIPO_MOUSE	Q60994	ADIPO_MOUSE	Adipoq	247	Mus musculus	Adiponectin	14.98	1	0.999	3	3	3	3	3	3
sp|Q61268|APOC4_MOUSE	Q61268	APOC4_MOUSE	Apoc4	124	Mus musculus	Apolipoprotein C-IV	34.68	1	0.9989	3	3	3	4	4	4	14M(15.9949), 4M(15.9949)
sp|Q8BMF4|ODP2_MOUSE	Q8BMF4	ODP2_MOUSE	Dlat	642	Mus musculus	Dihydrolipoyllysine-residue acetyltransferase component of pyruvate dehydrogenase complex, mitochondrial	6.54	1	0.999	3	3	3	3	3	3
sp|Q8C7G5|APOA5_MOUSE	Q8C7G5	APOA5_MOUSE	Apoa5	368	Mus musculus	Apolipoprotein A-V	16.3	1	0.999	3	3	3	3	3	3
sp|Q8K0C5|ZG16_MOUSE	Q8K0C5	ZG16_MOUSE	Zg16	167	Mus musculus	Zymogen granule membrane protein 16	35.93	1	0.9989	3	3	3	3	3	3
sp|Q8VDN2|AT1A1_MOUSE	Q8VDN2	AT1A1_MOUSE	Atp1a1	1023	Mus musculus	Sodium/potassium-transporting ATPase subunit alpha-1	3.71	1	0.999	3	2	3	3	2	3
sp|Q8VHL0-2|UT1_MOUSE	Q8VHL0-2	UT1_MOUSE	Slc14a1	440	Mus musculus	Isoform 2 of Urea transporter 1	5.45	1	0.9959	3	0	3	5	0	5	8C(57.0214)		sp|Q8VHL0|UT1_MOUSE
sp|Q91W89|MA2C1_MOUSE	Q91W89	MA2C1_MOUSE	Man2c1	1039	Mus musculus	Alpha-mannosidase 2C1	3.85	1	0.9942	3	3	3	3	3	3
sp|Q91X79|CELA1_MOUSE	Q91X79	CELA1_MOUSE	Cela1	266	Mus musculus	Chymotrypsin-like elastase family member 1	18.42	1	0.999	3	3	3	3	3	3	5C(57.0214)
sp|Q923D2|BLVRB_MOUSE	Q923D2	BLVRB_MOUSE	Blvrb	206	Mus musculus	Flavin reductase (NADPH)	16.99	1	0.999	3	3	3	3	3	3
sp|Q9D2G2|ODO2_MOUSE	Q9D2G2	ODO2_MOUSE	Dlst	454	Mus musculus	Dihydrolipoyllysine-residue succinyltransferase component of 2-oxoglutarate dehydrogenase complex, mitochondrial	8.81	1	0.999	3	1	3	4	1	4
sp|Q9QZ25|VNN3_MOUSE	Q9QZ25	VNN3_MOUSE	Vnn3	500	Mus musculus	Vascular non-inflammatory molecule 3	7.8	1	0.9989	3	3	3	3	3	3
sp|Q9R1P0|PSA4_MOUSE	Q9R1P0	PSA4_MOUSE	Psma4	261	Mus musculus	Proteasome subunit alpha type-4	9.96	1	0.9989	3	3	3	3	3	3
sp|Q9Z0M6-2|AGRE5_MOUSE	Q9Z0M6-2	AGRE5_MOUSE	Adgre5	724	Mus musculus	Isoform 2 of Adhesion G protein-coupled receptor E5	5.66	1	0.999	3	0	3	3	0	3			sp|Q9Z0M6-3|AGRE5_MOUSE, sp|Q9Z0M6|AGRE5_MOUSE
sp|Q9Z1R3|APOM_MOUSE	Q9Z1R3	APOM_MOUSE	Apom	190	Mus musculus	Apolipoprotein M	15.79	1	0.999	3	3	3	4	4	4	8C(57.0214)
sp|Q9QUI6|ACKR1_MOUSE	Q9QUI6	ACKR1_MOUSE	Ackr1	334	Mus musculus	Atypical chemokine receptor 1	8.38	0.9999	0.9666	3	3	3	3	3	3
sp|A2BIM8|MUP18_MOUSE	A2BIM8	MUP18_MOUSE	Mup18	181	Mus musculus	Major urinary protein 18	23.2	0.9998	0.999	3	0	3	3	0	3			sp|B5X0G2|MUP17_MOUSE, sp|P02762|MUP6_MOUSE, sp|P04938|MUP11_MOUSE, sp|P11588|MUP1_MOUSE
sp|Q8R574|KPRB_MOUSE	Q8R574	KPRB_MOUSE	Prpsap2	369	Mus musculus	Phosphoribosyl pyrophosphate synthase-associated protein 2	12.2	0.9998	0.9974	3	2	2	3	2	2
sp|P01670|KV3AI_MOUSE	P01670	KV3AI_MOUSE		111	Mus musculus	Ig kappa chain V-III region PC 6684	40.54	0.9993	0.999	3	0	0	5	0	0
sp|P01660|KV3A8_MOUSE	P01660	KV3A8_MOUSE		111	Mus musculus	Ig kappa chain V-III region PC 3741/TEPC 111	48.65	0.9991	0.9988	3	1	1	4	1	1
sp|C0HKE1|H2A1B_MOUSE	C0HKE1	H2A1B_MOUSE	H2ac4	130	Mus musculus	Histone H2A type 1-B	20	1	0.9988	2	0	2	3	0	3			sp|C0HKE2|H2A1C_MOUSE, sp|C0HKE3|H2A1D_MOUSE, sp|C0HKE4|H2A1E_MOUSE, sp|C0HKE5|H2A1G_MOUSE, sp|C0HKE6|H2A1I_MOUSE, sp|C0HKE7|H2A1N_MOUSE, sp|C0HKE8|H2A1O_MOUSE, sp|C0HKE9|H2A1P_MOUSE, sp|Q64523|H2A2C_MOUSE, sp|Q6GSS7|H2A2A_MOUSE, sp|Q8BFU2|H2A3_MOUSE, sp|Q8CGP5|H2A1F_MOUSE, sp|Q8CGP6|H2A1H_MOUSE, sp|Q8CGP7|H2A1K_MOUSE, sp|Q8R1M2|H2AJ_MOUSE
sp|O08992|SDCB1_MOUSE	O08992	SDCB1_MOUSE	Sdcbp	299	Mus musculus	Syntenin-1	7.02	1	0.9989	2	2	2	2	2	2	N-term(42.0106)
sp|P00329|ADH1_MOUSE	P00329	ADH1_MOUSE	Adh1	375	Mus musculus	Alcohol dehydrogenase 1	6.4	1	0.9958	2	2	2	2	2	2
sp|P01630|KV2A6_MOUSE	P01630	KV2A6_MOUSE		113	Mus musculus	Ig kappa chain V-II region 7S34.1	21.24	1	0.999	2	2	2	5	5	5	1M(15.9949)
sp|P01639|KV5A7_MOUSE	P01639	KV5A7_MOUSE	Igkv9-120	130	Mus musculus	Immunoglobulin kappa chain variable 9-120	26.92	1	0.999	2	2	2	2	2	2
sp|P01649|KV5AG_MOUSE	P01649	KV5AG_MOUSE		108	Mus musculus	Ig kappa chain V-V regions	26.85	1	0.9967	2	0	2	5	0	5	4M(15.9949), N-term(42.0106)
sp|P01675|KV6A1_MOUSE	P01675	KV6A1_MOUSE		107	Mus musculus	Ig kappa chain V-VI region XRPC 44	24.3	1	0.999	2	0	1	2	0	1			sp|P01676|KV6A2_MOUSE, sp|P01677|KV6A3_MOUSE, sp|P01678|KV6A4_MOUSE, sp|P01679|KV6A5_MOUSE
sp|P01723|LV1A_MOUSE	P01723	LV1A_MOUSE		117	Mus musculus	Ig lambda-1 chain V region	35.9	1	0.999	2	0	2	4	0	4			sp|P01727|LV1E_MOUSE
sp|P01728|LV2A_MOUSE	P01728	LV2A_MOUSE		117	Mus musculus	Ig lambda-2 chain V region	35.9	1	0.999	2	1	1	3	1	1
sp|P01750|HVM06_MOUSE	P01750	HVM06_MOUSE		117	Mus musculus	Ig heavy chain V region 102	23.08	1	0.999	2	1	2	3	1	3	11M(15.9949)
sp|P03953-2|CFAD_MOUSE	P03953-2	CFAD_MOUSE	Cfd	258	Mus musculus	Isoform 2 of Complement factor D	13.57	1	0.999	2	0	2	3	0	3			sp|P03953|CFAD_MOUSE
sp|P04040|CATA_HUMAN	P04040	CATA_HUMAN	CAT	527	Homo sapiens	Catalase	4.55	1	0.9989	2	2	2	2	2	2
sp|P04940|KV6A6_MOUSE	P04940	KV6A6_MOUSE		107	Mus musculus	Ig kappa chain V-VI region NQ2-17.4.1	26.17	1	0.999	2	0	2	2	0	2	5C(57.0214)		sp|P04941|KV6A7_MOUSE, sp|P04944|KV6AA_MOUSE
sp|P06151|LDHA_MOUSE	P06151	LDHA_MOUSE	Ldha	332	Mus musculus	L-lactate dehydrogenase A chain	7.23	1	0.999	2	2	2	2	2	2
sp|P09813|APOA2_MOUSE	P09813	APOA2_MOUSE	Apoa2	102	Mus musculus	Apolipoprotein A-II	18.63	1	0.9985	2	2	2	6	6	6
sp|P10404|ENV1_MOUSE	P10404	ENV1_MOUSE		641	Mus musculus	MLV-related proviral Env polyprotein	3.28	1	0.9989	2	2	2	2	2	2	1C(57.0214)
sp|P10852-2|4F2_MOUSE	P10852-2	4F2_MOUSE	Slc3a2	565	Mus musculus	Isoform 2 of Amino acid transporter heavy chain SLC3A2	6.02	1	0.999	2	0	2	2	0	2			sp|P10852|4F2_MOUSE
sp|P11983|TCPA_MOUSE	P11983	TCPA_MOUSE	Tcp1	556	Mus musculus	T-complex protein 1 subunit alpha	3.78	1	0.999	2	1	2	2	1	2
sp|P12970|RL7A_MOUSE	P12970	RL7A_MOUSE	Rpl7a	266	Mus musculus	Large ribosomal subunit protein eL8	9.02	1	0.9982	2	2	2	2	2	2
sp|P14148|RL7_MOUSE	P14148	RL7_MOUSE	Rpl7	270	Mus musculus	Large ribosomal subunit protein uL30	7.78	1	0.999	2	2	2	2	2	2
sp|P14220|GLPA_MOUSE	P14220	GLPA_MOUSE	Gypa	168	Mus musculus	Glycophorin-A	19.05	1	0.999	2	2	2	3	3	3
sp|P15105|GLNA_MOUSE	P15105	GLNA_MOUSE	Glul	373	Mus musculus	Glutamine synthetase	7.51	1	0.999	2	2	2	2	2	2
sp|P15508|SPTB1_MOUSE	P15508	SPTB1_MOUSE	Sptb	2128	Mus musculus	Spectrin beta chain, erythrocytic	1.32	1	0.999	2	2	2	2	2	2
sp|P17182|ENOA_MOUSE	P17182	ENOA_MOUSE	Eno1	434	Mus musculus	Alpha-enolase	6.91	1	0.999	2	1	2	2	1	2
sp|P18528|HVM57_MOUSE	P18528	HVM57_MOUSE		98	Mus musculus	Ig heavy chain V region 6.96	30.61	1	0.999	2	1	2	6	4	6	6M(15.9949), 9C(57.0214)
sp|P18531|HVM60_MOUSE	P18531	HVM60_MOUSE	Ighv3-6	116	Mus musculus	Ig heavy chain V region 3-6	31.03	1	0.999	2	2	2	2	2	2	14C(57.0214)
sp|P20029|BIP_MOUSE	P20029	BIP_MOUSE	Hspa5	655	Mus musculus	Endoplasmic reticulum chaperone BiP	4.12	1	0.999	2	0	0	2	0	0
sp|P21180|CO2_MOUSE	P21180	CO2_MOUSE	C2	760	Mus musculus	Complement C2	2.37	1	0.999	2	0	2	2	0	2
sp|P29391|FRIL1_MOUSE	P29391	FRIL1_MOUSE	Ftl1	183	Mus musculus	Ferritin light chain 1	17.49	1	0.999	2	0	2	2	0	2			sp|P49945|FRIL2_MOUSE
sp|P30412|PPIC_MOUSE	P30412	PPIC_MOUSE	Ppic	212	Mus musculus	Peptidyl-prolyl cis-trans isomerase C	10.38	1	0.9979	2	2	2	2	2	2
sp|P42932|TCPQ_MOUSE	P42932	TCPQ_MOUSE	Cct8	548	Mus musculus	T-complex protein 1 subunit theta	4.01	1	0.999	2	2	2	2	2	2
sp|P46638|RB11B_MOUSE	P46638	RB11B_MOUSE	Rab11b	218	Mus musculus	Ras-related protein Rab-11B	9.17	1	0.999	2	0	2	2	0	2			sp|P62492|RB11A_MOUSE
sp|P47968|RPIA_MOUSE	P47968	RPIA_MOUSE	Rpia	303	Mus musculus	Ribose-5-phosphate isomerase	8.91	1	0.999	2	2	2	2	2	2
sp|P48759|PTX3_MOUSE	P48759	PTX3_MOUSE	Ptx3	381	Mus musculus	Pentraxin-related protein PTX3	5.51	1	0.999	2	2	2	2	2	2
sp|P51437|CAMP_MOUSE	P51437	CAMP_MOUSE	Camp	172	Mus musculus	Cathelicidin antimicrobial peptide	19.77	1	0.999	2	2	2	2	2	2
sp|P51910|APOD_MOUSE	P51910	APOD_MOUSE	Apod	189	Mus musculus	Apolipoprotein D	13.23	1	0.9988	2	2	2	2	2	2
sp|P56395|CYB5_MOUSE	P56395	CYB5_MOUSE	Cyb5a	134	Mus musculus	Cytochrome b5	24.63	1	0.999	2	1	2	2	1	2
sp|P56400|GP1BB_MOUSE	P56400	GP1BB_MOUSE	Gp1bb	206	Mus musculus	Platelet glycoprotein Ib beta chain	9.71	1	0.9934	2	2	2	2	2	2
sp|P61982|1433G_MOUSE	P61982	1433G_MOUSE	Ywhag	247	Mus musculus	14-3-3 protein gamma	9.72	1	0.9983	2	1	1	2	1	1
sp|P62259|1433E_MOUSE	P62259	1433E_MOUSE	Ywhae	255	Mus musculus	14-3-3 protein epsilon	7.06	1	0.999	2	1	1	2	1	1
sp|P62962|PROF1_MOUSE	P62962	PROF1_MOUSE	Pfn1	140	Mus musculus	Profilin-1	17.14	1	0.999	2	2	2	2	2	2
sp|P63325|RS10_MOUSE	P63325	RS10_MOUSE	Rps10	165	Mus musculus	Small ribosomal subunit protein eS10	14.55	1	0.9975	2	2	2	2	2	2
sp|P68372|TBB4B_MOUSE	P68372	TBB4B_MOUSE	Tubb4b	445	Mus musculus	Tubulin beta-4B chain	6.07	1	0.999	2	0	2	2	0	2
sp|P70274|SEPP1_MOUSE	P70274	SEPP1_MOUSE	Selenop	380	Mus musculus	Selenoprotein P	6.58	1	0.999	2	2	2	2	2	2	4C(57.0214)
sp|P84228|H32_MOUSE	P84228	H32_MOUSE	H3c2	136	Mus musculus	Histone H3.2	10.29	1	0.9876	2	0	2	2	0	2
sp|P97298|PEDF_MOUSE	P97298	PEDF_MOUSE	Serpinf1	417	Mus musculus	Pigment epithelium-derived factor	6.95	1	0.9989	2	2	2	2	2	2
sp|Q01768|NDKB_MOUSE	Q01768	NDKB_MOUSE	Nme2	152	Mus musculus	Nucleoside diphosphate kinase B	13.16	1	0.995	2	0	2	2	0	2
sp|Q05020|APOC2_MOUSE	Q05020	APOC2_MOUSE	Apoc2	97	Mus musculus	Apolipoprotein C-II	30.93	1	0.999	2	2	2	6	6	6	5M(15.9949), 6M(15.9949)
sp|Q07456|AMBP_MOUSE	Q07456	AMBP_MOUSE	Ambp	349	Mus musculus	Protein AMBP	5.16	1	0.9981	2	2	2	2	2	2
sp|Q07797|LG3BP_MOUSE	Q07797	LG3BP_MOUSE	Lgals3bp	577	Mus musculus	Galectin-3-binding protein	7.11	1	0.999	2	2	2	2	2	2
sp|Q08761|PROS_MOUSE	Q08761	PROS_MOUSE	Pros1	675	Mus musculus	Vitamin K-dependent protein S	3.85	1	0.999	2	2	2	2	2	2
sp|Q08879|FBLN1_MOUSE	Q08879	FBLN1_MOUSE	Fbln1	705	Mus musculus	Fibulin-1	2.41	1	0.999	2	1	2	2	1	2
sp|Q0VBK2|K2C80_MOUSE	Q0VBK2	K2C80_MOUSE	Krt80	452	Mus musculus	Keratin, type II cytoskeletal 80	5.09	1	0.9987	2	2	2	2	2	2
sp|Q3V2T4-2|KTDAP_MOUSE	Q3V2T4-2	KTDAP_MOUSE	Krtdap	91	Mus musculus	Isoform 2 of Keratinocyte differentiation-associated protein	37.36	1	0.999	2	0	2	2	0	2			sp|Q3V2T4|KTDAP_MOUSE
sp|Q61207|SAP_MOUSE	Q61207	SAP_MOUSE	Psap	557	Mus musculus	Prosaposin	3.05	1	0.9938	2	2	2	2	2	2
sp|Q61495|DSG1A_MOUSE	Q61495	DSG1A_MOUSE	Dsg1a	1057	Mus musculus	Desmoglein-1-alpha	1.7	1	0.9944	2	0	2	3	0	3	2M(15.9949)
sp|Q61735-2|CD47_MOUSE	Q61735-2	CD47_MOUSE	Cd47	324	Mus musculus	Isoform 2 of Leukocyte surface antigen CD47	8.33	1	0.999	2	0	2	3	0	3			sp|Q61735|CD47_MOUSE
sp|Q63918|CAVN2_MOUSE	Q63918	CAVN2_MOUSE	Cavin2	418	Mus musculus	Caveolae-associated protein 2	5.26	1	0.999	2	2	2	2	2	2
sp|Q6P069-2|SORCN_MOUSE	Q6P069-2	SORCN_MOUSE	Sri	183	Mus musculus	Isoform 2 of Sorcin	8.74	1	0.9973	2	0	2	2	0	2			sp|Q6P069|SORCN_MOUSE
sp|Q8BWT1|THIM_MOUSE	Q8BWT1	THIM_MOUSE	Acaa2	397	Mus musculus	3-ketoacyl-CoA thiolase, mitochondrial	6.3	1	0.997	2	2	2	2	2	2
sp|Q8CI59-2|STEA3_MOUSE	Q8CI59-2	STEA3_MOUSE	Steap3	526	Mus musculus	Isoform 2 of Metalloreductase STEAP3	3.8	1	0.9979	2	0	2	2	0	2			sp|Q8CI59|STEA3_MOUSE
sp|Q8K0D2-2|HABP2_MOUSE	Q8K0D2-2	HABP2_MOUSE	Habp2	521	Mus musculus	Isoform 2 of Hyaluronan-binding protein 2	4.03	1	0.9957	2	0	2	2	0	2			sp|Q8K0D2|HABP2_MOUSE
sp|Q8VCS0|PGRP2_MOUSE	Q8VCS0	PGRP2_MOUSE	Pglyrp2	530	Mus musculus	N-acetylmuramoyl-L-alanine amidase	4.72	1	0.999	2	0	2	2	0	2
sp|Q91VS7|MGST1_MOUSE	Q91VS7	MGST1_MOUSE	Mgst1	155	Mus musculus	Microsomal glutathione S-transferase 1	18.71	1	0.999	2	2	2	2	2	2	8C(57.0214)
sp|Q91Y47|FA11_MOUSE	Q91Y47	FA11_MOUSE	F11	624	Mus musculus	Coagulation factor XI	4.97	1	0.999	2	2	2	2	2	2
sp|Q9CQV8-2|1433B_MOUSE	Q9CQV8-2	1433B_MOUSE	Ywhab	244	Mus musculus	Isoform Short of 14-3-3 protein beta/alpha	9.84	1	0.999	2	0	1	2	0	1			sp|Q9CQV8|1433B_MOUSE
sp|Q9CR57|RL14_MOUSE	Q9CR57	RL14_MOUSE	Rpl14	217	Mus musculus	Large ribosomal subunit protein eL14	11.06	1	0.9987	2	2	2	2	2	2
sp|Q9EQF2|KELL_MOUSE	Q9EQF2	KELL_MOUSE	Kel	713	Mus musculus	Kell blood group glycoprotein homolog	3.79	1	0.9916	2	2	2	2	2	2
sp|Q9JHK5|PLEK_MOUSE	Q9JHK5	PLEK_MOUSE	Plek	350	Mus musculus	Pleckstrin	8	1	0.999	2	2	2	2	2	2	2C(57.0214)
sp|Q9JL99-2|CLC1B_MOUSE	Q9JL99-2	CLC1B_MOUSE	Clec1b	197	Mus musculus	Isoform 2 of C-type lectin domain family 1 member B	12.69	1	0.9987	2	0	2	2	0	2			sp|Q9JL99|CLC1B_MOUSE
sp|Q9JLF6|TGM1_MOUSE	Q9JLF6	TGM1_MOUSE	Tgm1	815	Mus musculus	Protein-glutamine gamma-glutamyltransferase K	2.7	1	0.9886	2	2	2	2	2	2
sp|Q9QUM9|PSA6_MOUSE	Q9QUM9	PSA6_MOUSE	Psma6	246	Mus musculus	Proteasome subunit alpha type-6	9.35	1	0.9988	2	2	2	2	2	2
sp|Q9R1P4|PSA1_MOUSE	Q9R1P4	PSA1_MOUSE	Psma1	263	Mus musculus	Proteasome subunit alpha type-1	7.98	1	0.9941	2	2	2	2	2	2
sp|Q9Z320|K1C27_MOUSE	Q9Z320	K1C27_MOUSE	Krt27	448	Mus musculus	Keratin, type I cytoskeletal 27	6.03	1	0.9978	2	1	1	8	2	2
sp|P01756|HVM12_MOUSE	P01756	HVM12_MOUSE		117	Mus musculus	Ig heavy chain V region MOPC 104E	26.5	0.9999	0.9989	2	0	1	2	0	1			sp|P01757|HVM13_MOUSE
sp|P01759|HVM15_MOUSE	P01759	HVM15_MOUSE		136	Mus musculus	Ig heavy chain V region BCL1	16.18	0.9999	0.999	2	2	2	2	2	2
sp|P08311|CATG_HUMAN	P08311	CATG_HUMAN	CTSG	255	Homo sapiens	Cathepsin G	7.06	0.9999	0.9936	2	2	2	2	2	2
sp|P26041|MOES_MOUSE	P26041	MOES_MOUSE	Msn	577	Mus musculus	Moesin	2.77	0.9999	0.9988	2	0	2	2	0	2
sp|P61089|UBE2N_MOUSE	P61089	UBE2N_MOUSE	Ube2n	152	Mus musculus	Ubiquitin-conjugating enzyme E2 N	19.74	0.9999	0.9805	2	2	2	2	2	2
sp|P63276|RS17_MOUSE	P63276	RS17_MOUSE	Rps17	135	Mus musculus	Small ribosomal subunit protein eS17	23.7	0.9999	0.9972	2	2	2	2	2	2
sp|Q4ZJN1-2|C1QT9_MOUSE	Q4ZJN1-2	C1QT9_MOUSE	C1qtnf9	195	Mus musculus	Isoform 2 of Complement C1q and tumor necrosis factor-related protein 9	12.31	0.9999	0.9989	2	0	2	2	0	2			sp|Q4ZJN1|C1QT9_MOUSE
sp|Q80X90|FLNB_MOUSE	Q80X90	FLNB_MOUSE	Flnb	2602	Mus musculus	Filamin-B	0.73	0.9999	0.991	2	0	0	2	0	0
sp|Q9R182|ANGL3_MOUSE	Q9R182	ANGL3_MOUSE	Angptl3	455	Mus musculus	Angiopoietin-related protein 3	4.18	0.9999	0.9984	2	2	2	2	2	2
sp|A2AVZ9-2|S43A3_MOUSE	A2AVZ9-2	S43A3_MOUSE	Slc43a3	224	Mus musculus	Isoform 2 of Equilibrative nucleobase transporter 1	7.59	0.9998	0.9833	2	0	2	2	0	2			sp|A2AVZ9|S43A3_MOUSE
sp|P01795|HVM26_MOUSE	P01795	HVM26_MOUSE		144	Mus musculus	Ig heavy chain V region M167	6.25	0.9998	0.999	2	0	0	2	0	0
sp|P01786|HVM17_MOUSE	P01786	HVM17_MOUSE		117	Mus musculus	Ig heavy chain V region MOPC 47A	21.37	0.9988	0.9983	2	1	1	4	2	2
sp|Q8VCC2|EST1_MOUSE	Q8VCC2	EST1_MOUSE	Ces1	565	Mus musculus	Liver carboxylesterase 1	2.83	0.9987	0.9908	2	0	0	3	0	0
sp|P01798|HVM29_MOUSE	P01798	HVM29_MOUSE		113	Mus musculus	Ig heavy chain V-III region E109	22.12	0.9978	0.9969	2	1	1	3	1	1
sp|P11589|MUP2_MOUSE	P11589	MUP2_MOUSE	Mup2	180	Mus musculus	Major urinary protein 2	14.44	0.9966	0.9952	2	0	0	2	0	0
sp|P18525|HVM54_MOUSE	P18525	HVM54_MOUSE		117	Mus musculus	Ig heavy chain V region 5-84	23.08	0.9911	0.999	2	1	1	3	1	1
sp|P01643|KV5AA_MOUSE	P01643	KV5AA_MOUSE		108	Mus musculus	Ig kappa chain V-V region MOPC 173	26.85	0.9825	0.999	2	0	1	3	0	2	4M(15.9949)
sp|P26040|EZRI_MOUSE	P26040	EZRI_MOUSE	Ezr	586	Mus musculus	Ezrin	2.73	0.9716	0.9604	2	0	0	2	0	0
sp|P06795|MDR1B_MOUSE	P06795	MDR1B_MOUSE	Abcb1b	1276	Mus musculus	ATP-dependent translocase ABCB1	1.65	0.9127	0.9894	2	1	1	2	1	1
sp|O88451|RDH7_MOUSE	O88451	RDH7_MOUSE	Rdh7	316	Mus musculus	Retinol dehydrogenase 7	3.16	1	0.9985	1	1	1	1	1	1
sp|P01747|HVM03_MOUSE	P01747	HVM03_MOUSE		120	Mus musculus	Ig heavy chain V region 36-65	11.67	1	0.999	1	0	1	1	0	1	12C(57.0214)
sp|P01758|HVM14_MOUSE	P01758	HVM14_MOUSE	Igh-VJ558	117	Mus musculus	Ig heavy chain V region 108A	12.82	1	0.9989	1	1	1	2	2	2	11M(15.9949)
sp|P01820|HVM44_MOUSE	P01820	HVM44_MOUSE		115	Mus musculus	Ig heavy chain V region PJ14	9.57	1	0.999	1	0	1	6	0	6	1M(15.9949)
sp|P01887|B2MG_MOUSE	P01887	B2MG_MOUSE	B2m	119	Mus musculus	Beta-2-microglobulin	8.4	1	0.9986	1	1	1	3	3	3	3M(15.9949), 6M(15.9949)
sp|P08752|GNAI2_MOUSE	P08752	GNAI2_MOUSE	Gnai2	355	Mus musculus	Guanine nucleotide-binding protein G(i) subunit alpha-2	3.1	1	0.9989	1	0	1	1	0	1
sp|P0DP26|CALM1_MOUSE	P0DP26	CALM1_MOUSE	Calm1	149	Mus musculus	Calmodulin-1	11.41	1	0.999	1	0	1	1	0	1			sp|P0DP27|CALM2_MOUSE, sp|P0DP28|CALM3_MOUSE
sp|P10107|ANXA1_MOUSE	P10107	ANXA1_MOUSE	Anxa1	346	Mus musculus	Annexin A1	3.76	1	0.9989	1	1	1	1	1	1
sp|P11499|HS90B_MOUSE	P11499	HS90B_MOUSE	Hsp90ab1	724	Mus musculus	Heat shock protein HSP 90-beta	1.66	1	0.9985	1	0	1	1	0	1
sp|P11680|PROP_MOUSE	P11680	PROP_MOUSE	Cfp	464	Mus musculus	Properdin	2.59	1	0.9988	1	1	1	1	1	1	6C(57.0214)
sp|P11835|ITB2_MOUSE	P11835	ITB2_MOUSE	Itgb2	771	Mus musculus	Integrin beta-2	1.43	1	0.999	1	1	1	1	1	1
sp|P13634|CAH1_MOUSE	P13634	CAH1_MOUSE	Ca1	261	Mus musculus	Carbonic anhydrase 1	4.6	1	0.999	1	1	1	1	1	1
sp|P16546-2|SPTN1_MOUSE	P16546-2	SPTN1_MOUSE	Sptan1	2452	Mus musculus	Isoform 2 of Spectrin alpha chain, non-erythrocytic 1	0.86	1	0.9939	1	0	1	1	0	1			sp|P16546|SPTN1_MOUSE
sp|P18524|HVM53_MOUSE	P18524	HVM53_MOUSE		117	Mus musculus	Ig heavy chain V region RF	9.4	1	0.9971	1	0	1	2	0	2	7M(15.9949)
sp|P19096|FAS_MOUSE	P19096	FAS_MOUSE	Fasn	2504	Mus musculus	Fatty acid synthase	0.44	1	0.9989	1	1	1	1	1	1
sp|P19253|RL13A_MOUSE	P19253	RL13A_MOUSE	Rpl13a	203	Mus musculus	Large ribosomal subunit protein uL13	5.42	1	0.9986	1	1	1	1	1	1	N-term(42.0106)
sp|P21981|TGM2_MOUSE	P21981	TGM2_MOUSE	Tgm2	686	Mus musculus	Protein-glutamine gamma-glutamyltransferase 2	1.17	1	0.9964	1	1	1	1	1	1	N-term(42.0106)
sp|P24270|CATA_MOUSE	P24270	CATA_MOUSE	Cat	527	Mus musculus	Catalase	2.47	1	0.999	1	1	1	1	1	1
sp|P24549|AL1A1_MOUSE	P24549	AL1A1_MOUSE	Aldh1a1	501	Mus musculus	Aldehyde dehydrogenase 1A1	1.6	1	0.9988	1	0	1	1	0	1
sp|P28654|PGS2_MOUSE	P28654	PGS2_MOUSE	Dcn	354	Mus musculus	Decorin	3.11	1	0.9987	1	1	1	1	1	1
sp|P32037|GTR3_MOUSE	P32037	GTR3_MOUSE	Slc2a3	493	Mus musculus	Solute carrier family 2, facilitated glucose transporter member 3	1.83	1	0.999	1	1	1	1	1	1
sp|P35700|PRDX1_MOUSE	P35700	PRDX1_MOUSE	Prdx1	199	Mus musculus	Peroxiredoxin-1	5.53	1	0.9954	1	0	1	1	0	1
sp|P35980|RL18_MOUSE	P35980	RL18_MOUSE	Rpl18	188	Mus musculus	Large ribosomal subunit protein eL18	6.91	1	0.999	1	1	1	1	1	1
sp|P48036|ANXA5_MOUSE	P48036	ANXA5_MOUSE	Anxa5	319	Mus musculus	Annexin A5	2.82	1	0.999	1	0	1	1	0	1
sp|P48962|ADT1_MOUSE	P48962	ADT1_MOUSE	Slc25a4	298	Mus musculus	ADP/ATP translocase 1	4.36	1	0.9986	1	1	1	1	1	1
sp|P49722|PSA2_MOUSE	P49722	PSA2_MOUSE	Psma2	234	Mus musculus	Proteasome subunit alpha type-2	8.97	1	0.999	1	1	1	1	1	1
sp|P49817-2|CAV1_MOUSE	P49817-2	CAV1_MOUSE	Cav1	147	Mus musculus	Isoform 2 of Caveolin-1	5.44	1	0.9962	1	0	1	1	0	1			sp|P49817|CAV1_MOUSE
sp|P56480|ATPB_MOUSE	P56480	ATPB_MOUSE	Atp5f1b	529	Mus musculus	ATP synthase subunit beta, mitochondrial	1.32	1	0.9989	1	1	1	1	1	1
sp|P60766|CDC42_MOUSE	P60766	CDC42_MOUSE	Cdc42	191	Mus musculus	Cell division control protein 42 homolog	5.76	1	0.999	1	0	0	1	0	0
sp|P61164|ACTZ_MOUSE	P61164	ACTZ_MOUSE	Actr1a	376	Mus musculus	Alpha-centractin	4.26	1	0.999	1	0	1	1	0	1
sp|P62082|RS7_MOUSE	P62082	RS7_MOUSE	Rps7	194	Mus musculus	Small ribosomal subunit protein eS7	6.19	1	0.9987	1	1	1	1	1	1
sp|P68254-2|1433T_MOUSE	P68254-2	1433T_MOUSE	Ywhaq	243	Mus musculus	Isoform 2 of 14-3-3 protein theta	4.12	1	0.999	1	0	0	1	0	0			sp|P68254|1433T_MOUSE
sp|P80313|TCPH_MOUSE	P80313	TCPH_MOUSE	Cct7	544	Mus musculus	T-complex protein 1 subunit eta	2.57	1	0.9985	1	1	1	1	1	1
sp|P80316|TCPE_MOUSE	P80316	TCPE_MOUSE	Cct5	541	Mus musculus	T-complex protein 1 subunit epsilon	1.48	1	0.999	1	1	1	1	1	1
sp|P82198|BGH3_MOUSE	P82198	BGH3_MOUSE	Tgfbi	683	Mus musculus	Transforming growth factor-beta-induced protein ig-h3	2.05	1	0.999	1	1	1	1	1	1
sp|P99026|PSB4_MOUSE	P99026	PSB4_MOUSE	Psmb4	264	Mus musculus	Proteasome subunit beta type-4	8.33	1	0.9989	1	1	1	1	1	1
sp|Q03265|ATPA_MOUSE	Q03265	ATPA_MOUSE	Atp5f1a	553	Mus musculus	ATP synthase subunit alpha, mitochondrial	2.89	1	0.999	1	1	1	1	1	1
sp|Q19LI2|A1BG_MOUSE	Q19LI2	A1BG_MOUSE	A1bg	512	Mus musculus	Alpha-1B-glycoprotein	2.34	1	0.9974	1	1	1	1	1	1
sp|Q2VIS4|FILA2_MOUSE	Q2VIS4	FILA2_MOUSE	Flg2	2362	Mus musculus	Filaggrin-2	0.72	1	0.999	1	1	1	2	2	2	14M(15.9949)
sp|Q3THE2|ML12B_MOUSE	Q3THE2	ML12B_MOUSE	Myl12b	172	Mus musculus	Myosin regulatory light chain 12B	10.47	1	0.999	1	0	1	1	0	1
sp|Q60692|PSB6_MOUSE	Q60692	PSB6_MOUSE	Psmb6	238	Mus musculus	Proteasome subunit beta type-6	4.2	1	0.9911	1	1	1	1	1	1
sp|Q61176|ARGI1_MOUSE	Q61176	ARGI1_MOUSE	Arg1	323	Mus musculus	Arginase-1	2.48	1	0.9941	1	1	1	1	1	1
sp|Q61233|PLSL_MOUSE	Q61233	PLSL_MOUSE	Lcp1	627	Mus musculus	Plastin-2	3.99	1	0.999	1	1	1	1	1	1
sp|Q63880-2|EST3A_MOUSE	Q63880-2	EST3A_MOUSE	Ces3a	524	Mus musculus	Isoform 2 of Carboxylesterase 3A	1.91	1	0.9936	1	0	1	1	0	1			sp|Q63880|EST3A_MOUSE, sp|Q8VCU1-2|EST3B_MOUSE, sp|Q8VCU1|EST3B_MOUSE
sp|Q6IRU2|TPM4_MOUSE	Q6IRU2	TPM4_MOUSE	Tpm4	248	Mus musculus	Tropomyosin alpha-4 chain	4.03	1	0.9979	1	1	1	1	1	1
sp|Q8CIM7|CP2DQ_MOUSE	Q8CIM7	CP2DQ_MOUSE	Cyp2d26	500	Mus musculus	Cytochrome P450 2D26	2.4	1	0.9923	1	1	1	1	1	1
sp|Q8K479|C1QT5_MOUSE	Q8K479	C1QT5_MOUSE	C1qtnf5	243	Mus musculus	Complement C1q tumor necrosis factor-related protein 5	5.35	1	0.9977	1	1	1	1	1	1
sp|Q8K558-2|TRML1_MOUSE	Q8K558-2	TRML1_MOUSE	Treml1	322	Mus musculus	Isoform 2 of Trem-like transcript 1 protein	4.04	1	0.9989	1	0	1	1	0	1			sp|Q8K558|TRML1_MOUSE
sp|Q8QZY6|TSN14_MOUSE	Q8QZY6	TSN14_MOUSE	Tspan14	270	Mus musculus	Tetraspanin-14	6.3	1	0.999	1	1	1	1	1	1
sp|Q8R0Y6|AL1L1_MOUSE	Q8R0Y6	AL1L1_MOUSE	Aldh1l1	902	Mus musculus	Cytosolic 10-formyltetrahydrofolate dehydrogenase	1	1	0.999	1	1	1	1	1	1
sp|Q99K41|EMIL1_MOUSE	Q99K41	EMIL1_MOUSE	Emilin1	1017	Mus musculus	EMILIN-1	1.47	1	0.999	1	1	1	2	2	2
sp|Q99P58|RB27B_MOUSE	Q99P58	RB27B_MOUSE	Rab27b	218	Mus musculus	Ras-related protein Rab-27B	6.42	1	0.999	1	1	1	1	1	1
sp|Q9CPR4|RL17_MOUSE	Q9CPR4	RL17_MOUSE	Rpl17	184	Mus musculus	Large ribosomal subunit protein uL22	7.61	1	0.9967	1	1	1	1	1	1
sp|Q9CZM2|RL15_MOUSE	Q9CZM2	RL15_MOUSE	Rpl15	204	Mus musculus	Large ribosomal subunit protein eL15	4.41	1	0.9989	1	1	1	1	1	1
sp|Q9D1G1|RAB1B_MOUSE	Q9D1G1	RAB1B_MOUSE	Rab1b	201	Mus musculus	Ras-related protein Rab-1B	5.47	1	0.9978	1	0	0	1	0	0
sp|Q9EQK5|MVP_MOUSE	Q9EQK5	MVP_MOUSE	Mvp	861	Mus musculus	Major vault protein	1.16	1	0.9989	1	1	1	1	1	1
sp|Q9ES46|PARVB_MOUSE	Q9ES46	PARVB_MOUSE	Parvb	365	Mus musculus	Beta-parvin	3.84	1	0.999	1	1	1	1	1	1
sp|Q9R098|HGFA_MOUSE	Q9R098	HGFA_MOUSE	Hgfac	653	Mus musculus	Hepatocyte growth factor activator	1.84	1	0.9987	1	1	1	1	1	1
sp|Q9R1P1|PSB3_MOUSE	Q9R1P1	PSB3_MOUSE	Psmb3	205	Mus musculus	Proteasome subunit beta type-3	8.78	1	0.9918	1	1	1	1	1	1
sp|Q9WVA4|TAGL2_MOUSE	Q9WVA4	TAGL2_MOUSE	Tagln2	199	Mus musculus	Transgelin-2	7.04	1	0.9981	1	1	1	1	1	1
sp|P01749|HVM05_MOUSE	P01749	HVM05_MOUSE	Ighv1-61	117	Mus musculus	Ig heavy chain V region 3	20.51	0.9999	0.999	1	1	1	2	2	2	22C(57.0214)
sp|P04945|KV6AB_MOUSE	P04945	KV6AB_MOUSE		108	Mus musculus	Ig kappa chain V-VI region NQ2-6.1	14.81	0.9999	0.999	1	1	1	2	2	2
sp|P10605|CATB_MOUSE	P10605	CATB_MOUSE	Ctsb	339	Mus musculus	Cathepsin B	4.72	0.9999	0.999	1	1	1	1	1	1
sp|P17751-2|TPIS_MOUSE	P17751-2	TPIS_MOUSE	Tpi1	299	Mus musculus	Isoform 2 of Triosephosphate isomerase	4.01	0.9999	0.9988	1	0	1	1	0	1			sp|P17751|TPIS_MOUSE
sp|P24063-2|ITAL_MOUSE	P24063-2	ITAL_MOUSE	Itgal	1161	Mus musculus	Isoform 2 of Integrin alpha-L	0.6	0.9999	0.9988	1	0	1	1	0	1			sp|P24063|ITAL_MOUSE
sp|Q9Z2U0|PSA7_MOUSE	Q9Z2U0	PSA7_MOUSE	Psma7	248	Mus musculus	Proteasome subunit alpha type-7	6.05	0.9999	0.996	1	1	1	1	1	1
sp|Q9CZX8|RS19_MOUSE	Q9CZX8	RS19_MOUSE	Rps19	145	Mus musculus	Small ribosomal subunit protein eS19	6.9	0.9998	0.9972	1	1	1	1	1	1
sp|P35278|RAB5C_MOUSE	P35278	RAB5C_MOUSE	Rab5c	216	Mus musculus	Ras-related protein Rab-5C	5.09	0.9996	0.9944	1	0	1	1	0	1
sp|Q9EST1|GSDMA_MOUSE	Q9EST1	GSDMA_MOUSE	Gsdma	446	Mus musculus	Gasdermin-A	2.02	0.9995	0.9794	1	1	1	1	1	1
sp|P84750|KVM5_MOUSE	P84750	KVM5_MOUSE		121	Mus musculus	Ig kappa chain V region Mem5 (Fragment)	8.26	0.9993	0.9731	1	1	1	1	1	1
sp|O55131|SEPT7_MOUSE	O55131	SEPT7_MOUSE	Septin7	436	Mus musculus	Septin-7	5.28	0.9992	0.9863	1	1	1	1	1	1
sp|Q99PS0|K1C23_MOUSE	Q99PS0	K1C23_MOUSE	Krt23	422	Mus musculus	Keratin, type I cytoskeletal 23	2.13	0.9987	0.9954	1	0	0	1	0	0
sp|Q8CIM1|LRC45_MOUSE	Q8CIM1	LRC45_MOUSE	Lrrc45	670	Mus musculus	Leucine-rich repeat-containing protein 45	1.34	0.9981	0.9621	1	1	1	2	2	2
sp|Q91YN9|BAG2_MOUSE	Q91YN9	BAG2_MOUSE	Bag2	210	Mus musculus	BAG family molecular chaperone regulator 2	4.76	0.9981	0.9845	1	1	1	1	1	1
sp|O70435|PSA3_MOUSE	O70435	PSA3_MOUSE	Psma3	255	Mus musculus	Proteasome subunit alpha type-3	5.49	0.9979	0.958	1	1	1	1	1	1
sp|P01726|LV1D_MOUSE	P01726	LV1D_MOUSE		129	Mus musculus	Ig lambda-1 chain V region H2020	6.98	0.9907	0.999	1	0	0	2	0	0
sp|P68510|1433F_MOUSE	P68510	1433F_MOUSE	Ywhah	246	Mus musculus	14-3-3 protein eta	4.07	0.9889	0.9987	1	0	0	1	0	0
sp|P84751|HVM63_MOUSE	P84751	HVM63_MOUSE		237	Mus musculus	Ig heavy chain Mem5 (Fragment)	3.8	0.9718	0.9968	1	1	1	1	1	1
sp|P01627|KV2A2_MOUSE	P01627	KV2A2_MOUSE	Igkv2-112	120	Mus musculus	Immunoglobulin kappa variable 2-112	13.33	0.9547	0.999	1	0	1	1	0	1			sp|P01628|KV2A3_MOUSE
sp|P01652|KV5AK_MOUSE	P01652	KV5AK_MOUSE		108	Mus musculus	Ig kappa chain V-V region J606	14.81	0.9547	0.999	1	1	1	1	1	1
sp|P07146|TRY2_MOUSE	P07146	TRY2_MOUSE	Prss2	246	Mus musculus	Anionic trypsin-2	8.13	0.9547	0.999	1	1	1	1	1	1
sp|P62746|RHOB_MOUSE	P62746	RHOB_MOUSE	Rhob	196	Mus musculus	Rho-related GTP-binding protein RhoB	8.67	0.9547	0.999	1	0	1	1	0	1			sp|Q62159|RHOC_MOUSE, sp|Q9QUI0|RHOA_MOUSE
sp|Q8R3S2-2|TSN33_MOUSE	Q8R3S2-2	TSN33_MOUSE	Tspan33	282	Mus musculus	Isoform 2 of Tetraspanin-33	4.96	0.9547	0.999	1	0	1	2	0	2			sp|Q8R3S2|TSN33_MOUSE
sp|Q9D1H9|MFAP4_MOUSE	Q9D1H9	MFAP4_MOUSE	Mfap4	257	Mus musculus	Microfibril-associated glycoprotein 4	7	0.9547	0.999	1	1	1	1	1	1
sp|Q9WVJ3|CBPQ_MOUSE	Q9WVJ3	CBPQ_MOUSE	Cpq	470	Mus musculus	Carboxypeptidase Q	2.34	0.9523	0.9989	1	1	1	1	1	1
sp|P08103-2|HCK_MOUSE	P08103-2	HCK_MOUSE	Hck	503	Mus musculus	Isoform 2 of Tyrosine-protein kinase HCK	1.59	0.9493	0.9792	1	0	1	1	0	1			sp|P08103|HCK_MOUSE, sp|P25911-2|LYN_MOUSE, sp|P25911|LYN_MOUSE, sp|P39688-2|FYN_MOUSE, sp|P39688|FYN_MOUSE, sp|Q04736|YES_MOUSE
sp|P10599|THIO_HUMAN	P10599	THIO_HUMAN	TXN	105	Homo sapiens	Thioredoxin	12.38	0.949	0.9989	1	1	1	1	1	1
sp|P01629|KV2A4_MOUSE	P01629	KV2A4_MOUSE		112	Mus musculus	Ig kappa chain V-II region 2S1.3	11.61	0.9476	0.9988	1	1	1	1	1	1
sp|Q9D8E6|RL4_MOUSE	Q9D8E6	RL4_MOUSE	Rpl4	419	Mus musculus	Large ribosomal subunit protein uL4	2.86	0.9445	0.9988	1	1	1	1	1	1
sp|P24668|MPRD_MOUSE	P24668	MPRD_MOUSE	M6pr	278	Mus musculus	Cation-dependent mannose-6-phosphate receptor	5.04	0.9393	0.9986	1	1	1	1	1	1
sp|P11247|PERM_MOUSE	P11247	PERM_MOUSE	Mpo	718	Mus musculus	Myeloperoxidase	1.67	0.9387	0.9986	1	1	1	1	1	1
sp|Q9QUT0|RHAG_MOUSE	Q9QUT0	RHAG_MOUSE	Rhag	438	Mus musculus	Ammonium transporter Rh type A	2.05	0.9387	0.9986	1	1	1	1	1	1
sp|P0C8K7|SMIM1_MOUSE	P0C8K7	SMIM1_MOUSE	Smim1	78	Mus musculus	Small integral membrane protein 1	15.38	0.9281	0.9984	1	1	1	1	1	1	N-term(42.0106)
sp|Q9Z2U1|PSA5_MOUSE	Q9Z2U1	PSA5_MOUSE	Psma5	241	Mus musculus	Proteasome subunit alpha type-5	7.88	0.9256	0.9983	1	1	1	1	1	1
sp|P97300-1|NPTN_MOUSE	P97300-1	NPTN_MOUSE	Nptn	281	Mus musculus	Isoform 1 of Neuroplastin	6.05	0.9253	0.9578	1	0	1	2	0	2	16M(15.9949)		sp|P97300-4|NPTN_MOUSE, sp|P97300|NPTN_MOUSE
sp|Q8K426|RETNG_MOUSE	Q8K426	RETNG_MOUSE	Retnlg	117	Mus musculus	Resistin-like gamma	7.69	0.9171	0.9981	1	1	1	1	1	1	3C(57.0214)
sp|Q5BKQ4|LIPR1_MOUSE	Q5BKQ4	LIPR1_MOUSE	Pnliprp1	473	Mus musculus	Inactive pancreatic lipase-related protein 1	2.96	0.9094	0.9979	1	1	1	1	1	1
sp|Q8VDM4|PSMD2_MOUSE	Q8VDM4	PSMD2_MOUSE	Psmd2	908	Mus musculus	26S proteasome non-ATPase regulatory subunit 2	0.99	0.9053	0.9978	1	1	1	1	1	1
sp|O35664-2|INAR2_MOUSE	O35664-2	INAR2_MOUSE	Ifnar2	247	Mus musculus	Isoform 2 of Interferon alpha/beta receptor 2	4.05	0.9034	0.9977	1	0	1	1	0	1			sp|O35664-3|INAR2_MOUSE, sp|O35664|INAR2_MOUSE
sp|G3X9C2|FBX50_MOUSE	G3X9C2	FBX50_MOUSE	Nccrp1	266	Mus musculus	F-box only protein 50	4.14	0.8975	0.9976	1	1	1	1	1	1
sp|P11352|GPX1_MOUSE	P11352	GPX1_MOUSE	Gpx1	201	Mus musculus	Glutathione peroxidase 1	5.47	0.8758	0.997	1	1	1	1	1	1
sp|P38647|GRP75_MOUSE	P38647	GRP75_MOUSE	Hspa9	679	Mus musculus	Stress-70 protein, mitochondrial	1.03	0.8604	0.9822	1	0	0	1	0	0
sp|Q3T9M1-3|MFS2B_MOUSE	Q3T9M1-3	MFS2B_MOUSE	Mfsd2b	347	Mus musculus	Isoform 3 of Sphingosine-1-phosphate transporter MFSD2B	4.61	0.8601	0.9966	1	0	1	1	0	1			sp|Q3T9M1|MFS2B_MOUSE
sp|P84099|RL19_MOUSE	P84099	RL19_MOUSE	Rpl19	196	Mus musculus	Large ribosomal subunit protein eL19	4.59	0.817	0.9953	1	1	1	1	1	1
sp|P01680|KV4A1_MOUSE	P01680	KV4A1_MOUSE		129	Mus musculus	Ig kappa chain V-IV region S107B	9.3	0.8117	0.9951	1	1	1	1	1	1
sp|P63038-2|CH60_MOUSE	P63038-2	CH60_MOUSE	Hspd1	258	Mus musculus	Isoform 2 of 60 kDa heat shock protein, mitochondrial	4.65	0.7957	0.9946	1	0	1	1	0	1			sp|P63038|CH60_MOUSE
sp|P02104|HBE_MOUSE	P02104	HBE_MOUSE	Hbb-y	147	Mus musculus	Hemoglobin subunit epsilon-Y2	6.8	0.7789	0.9692	1	0	0	2	0	0
sp|P02534|K1M1_SHEEP	P02534	K1M1_SHEEP		412	Ovis aries	Keratin, type I microfibrillar 48 kDa, component 8C-1	1.7	0.7754	0.9694	1	0	0	2	0	0			sp|Q15323|K1H1_HUMAN, sp|Q61765|K1H1_MOUSE, sp|Q61897|KT33B_MOUSE
sp|P14131|RS16_MOUSE	P14131	RS16_MOUSE	Rps16	146	Mus musculus	Small ribosomal subunit protein uS9	6.85	0.7736	0.9939	1	1	1	1	1	1
sp|O09117-2|SYPL1_MOUSE	O09117-2	SYPL1_MOUSE	Sypl1	243	Mus musculus	Isoform 2 of Synaptophysin-like protein 1	10.29	0.7664	0.9936	1	0	1	1	0	1	25M(15.9949)		sp|O09117|SYPL1_MOUSE
sp|Q80SZ7|GBG5_MOUSE	Q80SZ7	GBG5_MOUSE	Gng5	68	Mus musculus	Guanine nucleotide-binding protein G(I)/G(S)/G(O) subunit gamma-5	13.24	0.7278	0.9922	1	1	1	1	1	1
sp|P63024|VAMP3_MOUSE	P63024	VAMP3_MOUSE	Vamp3	103	Mus musculus	Vesicle-associated membrane protein 3	16.5	0.7254	0.9921	1	0	1	1	0	1			sp|P63044|VAMP2_MOUSE
sp|Q9JIZ9|PLS3_MOUSE	Q9JIZ9	PLS3_MOUSE	Plscr3	296	Mus musculus	Phospholipid scramblase 3	2.7	0.7159	0.9917	1	1	1	1	1	1
sp|Q05816|FABP5_MOUSE	Q05816	FABP5_MOUSE	Fabp5	135	Mus musculus	Fatty acid-binding protein 5	6.67	0.6975	0.9909	1	1	1	1	1	1
sp|P02662|CASA1_BOVIN	P02662	CASA1_BOVIN	CSN1S1	214	Bos taurus	Alpha-S1-casein	4.67	0.6947	0.9908	1	1	1	1	1	1
sp|P70704-2|AT8A1_MOUSE	P70704-2	AT8A1_MOUSE	Atp8a1	1149	Mus musculus	Isoform 2 of Phospholipid-transporting ATPase IA	0.78	0.641	0.9883	1	0	1	1	0	1			sp|P70704-3|AT8A1_MOUSE, sp|P70704|AT8A1_MOUSE
sp|Q9DB76|EMC9_MOUSE	Q9DB76	EMC9_MOUSE	Emc9	206	Mus musculus	ER membrane protein complex subunit 9	4.37	0.5963	0.9859	1	1	1	1	1	1
sp|O88487|DC1I2_MOUSE	O88487	DC1I2_MOUSE	Dync1i2	612	Mus musculus	Cytoplasmic dynein 1 intermediate chain 2	1.63	0.584	0.9852	1	1	1	1	1	1
sp|P62331|ARF6_MOUSE	P62331	ARF6_MOUSE	Arf6	175	Mus musculus	ADP-ribosylation factor 6	5.71	0.5652	0.984	1	0	1	1	0	1			sp|Q8BGX0-2|TRI23_MOUSE, sp|Q8BGX0-3|TRI23_MOUSE, sp|Q8BGX0|TRI23_MOUSE
sp|P62855|RS26_MOUSE	P62855	RS26_MOUSE	Rps26	115	Mus musculus	Small ribosomal subunit protein eS26	7.83	0.5537	0.9833	1	1	1	1	1	1
sp|P61358|RL27_MOUSE	P61358	RL27_MOUSE	Rpl27	136	Mus musculus	Large ribosomal subunit protein eL27	15.44	0.538	0.9822	1	1	1	1	1	1
sp|O88792|JAM1_MOUSE	O88792	JAM1_MOUSE	F11r	300	Mus musculus	Junctional adhesion molecule A	3	0.5347	0.982	1	1	1	1	1	1
sp|P50172|DHI1_MOUSE	P50172	DHI1_MOUSE	Hsd11b1	292	Mus musculus	11-beta-hydroxysteroid dehydrogenase 1	3.77	0.5003	0.9793	1	1	1	1	1	1
sp|Q9JJF9|SPP2A_MOUSE	Q9JJF9	SPP2A_MOUSE	Sppl2a	523	Mus musculus	Signal peptide peptidase-like 2A	1.53	0.4903	0.9785	1	1	1	1	1	1
sp|Q80U72-2|SCRIB_MOUSE	Q80U72-2	SCRIB_MOUSE	Scrib	1637	Mus musculus	Isoform 2 of Protein scribble homolog	1.16	0.4791	0.9776	1	0	1	1	0	1			sp|Q80U72-3|SCRIB_MOUSE, sp|Q80U72-4|SCRIB_MOUSE, sp|Q80U72|SCRIB_MOUSE
sp|Q8BHG3|CC50B_MOUSE	Q8BHG3	CC50B_MOUSE	Tmem30b	353	Mus musculus	Cell cycle control protein 50B	2.27	0.4604	0.9759	1	0	1	1	0	1			sp|Q8VEK0|CC50A_MOUSE
sp|Q9ES30|C1QT3_MOUSE	Q9ES30	C1QT3_MOUSE	C1qtnf3	246	Mus musculus	Complement C1q tumor necrosis factor-related protein 3	2.85	0.3856	0.9675	1	1	1	1	1	1
sp|P06745|G6PI_MOUSE	P06745	G6PI_MOUSE	Gpi	558	Mus musculus	Glucose-6-phosphate isomerase	1.61	0.385	0.9674	1	1	1	1	1	1
sp|E9Q1U1-2|CC171_MOUSE	E9Q1U1-2	CC171_MOUSE	Ccdc171	1332	Mus musculus	Isoform 2 of Coiled-coil domain-containing protein 171	0.6	0.3385	0.9604	1	0	1	1	0	1			sp|E9Q1U1|CC171_MOUSE
sp|Q6ZWV7|RL35_MOUSE	Q6ZWV7	RL35_MOUSE	Rpl35	123	Mus musculus	Large ribosomal subunit protein uL29	7.32	0.3257	0.9581	1	1	1	1	1	1
