# Supplementary material for: ICP-MS for Multiplexed Protein Determination in Extracellular Vesicles from APP/PS1 Mice Blood Serum–Application to a Zn Supplementation Pilot Study
Source: Anal Chem. 2025 Sep 15;97(38):20928–36. doi: 10.1021/acs.analchem.5c03630 (PMC12489885; doi:10.1021/acs.analchem.5c03630)
Supplement: Supplementary file 1 [file ac5c03630_si_001.zip › Identified proteins_commercial serum_1 wash_3 replicates (SI ICP-ToFMS).xlsx]

## Sheet: Replicate 1
Protein	Protein ID	Entry Name	Gene	Length	Organism	Protein Description	Coverage	Protein Probability	Top Peptide Probability	Total Peptides	Unique Peptides	Razor Peptides	Total Spectral Count	Unique Spectral Count	Razor Spectral Count	Razor Assigned Modifications	Razor Observed Modifications	Indistinguishable Proteins
sp|E9Q414|APOB_MOUSE	E9Q414	APOB_MOUSE	Apob	4505	Mus musculus	Apolipoprotein B-100	23.71	1	0.999	90	89	90	101	99	101	11M(15.9949), 12M(15.9949), 13M(15.9949), 15M(15.9949), 1M(15.9949), 21M(15.9949), 5M(15.9949), 6M(15.9949), 8M(15.9949)
sp|P01027|CO3_MOUSE	P01027	CO3_MOUSE	C3	1663	Mus musculus	Complement C3	44.44	1	0.999	64	52	64	102	77	102	10C(57.0214), 11C(57.0214), 11M(15.9949), 18M(15.9949), 3C(57.0214), 8C(57.0214)
sp|Q61838|PZP_MOUSE	Q61838	PZP_MOUSE	Pzp	1495	Mus musculus	Pregnancy zone protein	56.79	1	0.999	63	61	63	383	364	383	10C(57.0214), 10M(15.9949), 11M(15.9949), 12C(57.0214), 12M(15.9949), 14C(57.0214), 16C(57.0214), 18M(15.9949), 1M(15.9949), 22C(57.0214), 24C(57.0214), 2C(57.0214), 2M(15.9949), 3C(57.0214), 4C(57.0214), 5C(57.0214), 6C(57.0214), 6M(15.9949), 7C(57.0214), 7M(15.9949), 8M(15.9949), 9C(57.0214)
sp|P11276|FINC_MOUSE	P11276	FINC_MOUSE	Fn1	2477	Mus musculus	Fibronectin	38.8	1	0.999	61	61	61	101	101	101	24C(57.0214), 2C(57.0214), 4C(57.0214), 5C(57.0214), 9C(57.0214), 9M(15.9949)
sp|P01029|CO4B_MOUSE	P01029	CO4B_MOUSE	C4b	1738	Mus musculus	Complement C4-B	37.69	1	0.999	52	52	52	77	77	77	10M(15.9949), 1C(57.0214), 22C(57.0214), 2C(57.0214), 3C(57.0214), 5C(57.0214)
sp|P28665|MUG1_MOUSE	P28665	MUG1_MOUSE	Mug1	1476	Mus musculus	Murinoglobulin-1	42.82	1	0.999	51	31	51	113	60	113	10C(57.0214), 10M(15.9949), 11C(57.0214), 17C(57.0214), 19C(57.0214), 1M(15.9949), 2M(15.9949), 4C(57.0214), 5C(57.0214), 5M(15.9949), 8C(57.0214)
sp|P28666|MUG2_MOUSE	P28666	MUG2_MOUSE	Mug2	1451	Mus musculus	Murinoglobulin-2	37.35	1	0.999	42	22	22	81	28	28	17C(57.0214), 4M(15.9949), 8C(57.0214)
sp|P07724|ALBU_MOUSE	P07724	ALBU_MOUSE	Alb	608	Mus musculus	Albumin	65.3	1	0.999	38	34	38	159	141	159	11C(57.0214), 18C(57.0214), 1C(57.0214), 2C(57.0214), 30C(57.0214), 3C(57.0214), 4C(57.0214), 5C(57.0214), 7C(57.0214), 7M(15.9949), 8C(57.0214)
sp|A6X935|ITIH4_MOUSE	A6X935	ITIH4_MOUSE	Itih4	942	Mus musculus	Inter alpha-trypsin inhibitor, heavy chain 4	49.04	1	0.999	35	1	35	59	2	59
sp|P26039|TLN1_MOUSE	P26039	TLN1_MOUSE	Tln1	2541	Mus musculus	Talin-1	18.77	1	0.999	33	28	33	33	28	33	13C(57.0214)
sp|P06909|CFAH_MOUSE	P06909	CFAH_MOUSE	Cfh	1234	Mus musculus	Complement factor H	30.96	1	0.999	31	31	31	41	41	41	1C(57.0214), 2C(57.0214), 3C(57.0214), 4C(57.0214), 5C(57.0214), 7C(57.0214), 9C(57.0214)
sp|P35441|TSP1_MOUSE	P35441	TSP1_MOUSE	Thbs1	1170	Mus musculus	Thrombospondin-1	27.61	1	0.999	29	27	29	38	36	38	1C(57.0214), 2C(57.0214)
sp|Q921I1|TRFE_MOUSE	Q921I1	TRFE_MOUSE	Tf	697	Mus musculus	Serotransferrin	37.73	1	0.999	27	24	27	44	40	44	10C(57.0214), 2C(57.0214), 5C(57.0214), 6C(57.0214), 8C(57.0214), 9C(57.0214)
sp|Q6GQT1|A2MG_MOUSE	Q6GQT1	A2MG_MOUSE	A2m	1474	Mus musculus	Alpha-2-macroglobulin-P	20.62	1	0.999	26	24	24	43	24	24	10C(57.0214)
sp|P06684|CO5_MOUSE	P06684	CO5_MOUSE	C5	1680	Mus musculus	Complement C5	17.74	1	0.999	26	25	26	31	29	31
sp|Q61147|CERU_MOUSE	Q61147	CERU_MOUSE	Cp	1061	Mus musculus	Ceruloplasmin	29.12	1	0.999	25	25	25	29	29	29	11C(57.0214), 13C(57.0214)
sp|P04264|K2C1_HUMAN	P04264	K2C1_HUMAN	KRT1	644	Homo sapiens	Keratin, type II cytoskeletal 1	43.94	1	0.999	25	15	25	45	26	45	4C(57.0214), 6M(15.9949), 7M(15.9949)
sp|Q62351|TFR1_MOUSE	Q62351	TFR1_MOUSE	Tfrc	763	Mus musculus	Transferrin receptor protein 1	35.52	1	0.999	25	25	25	32	32	32
sp|Q8CG14|CS1A_MOUSE	Q8CG14	CS1A_MOUSE	C1s1	688	Mus musculus	Complement C1s-1 subcomponent	36.77	1	0.999	22	12	22	37	17	37	14C(57.0214), 19C(57.0214), 8C(57.0214), 9C(57.0214)
sp|P13645|K1C10_HUMAN	P13645	K1C10_HUMAN	KRT10	584	Homo sapiens	Keratin, type I cytoskeletal 10	43.32	1	0.999	22	12	21	35	18	32	5C(57.0214)
sp|P16546-2|SPTN1_MOUSE	P16546-2	SPTN1_MOUSE	Sptan1	2452	Mus musculus	Isoform 2 of Spectrin alpha chain, non-erythrocytic 1	10.89	1	0.999	22	0	22	22	0	22			sp|P16546|SPTN1_MOUSE
sp|Q91X72|HEMO_MOUSE	Q91X72	HEMO_MOUSE	Hpx	460	Mus musculus	Hemopexin	45	1	0.999	21	21	21	49	49	49	19C(57.0214), 1C(57.0214), 3C(57.0214), 6C(57.0214), 7C(57.0214)
sp|P01872|IGHM_MOUSE	P01872	IGHM_MOUSE	Ighm	454	Mus musculus	Immunoglobulin heavy constant mu	48.46	1	0.999	21	1	21	95	1	95	12C(57.0214), 12M(15.9949), 21C(57.0214), 3C(57.0214), 4C(57.0214), 5C(57.0214), 5M(15.9949), 6C(57.0214), 7C(57.0214)
sp|P06728|APOA4_MOUSE	P06728	APOA4_MOUSE	Apoa4	395	Mus musculus	Apolipoprotein A-IV	54.43	1	0.999	19	19	19	46	46	46	10M(15.9949), 11M(15.9949), 5M(15.9949), 8M(15.9949), 9M(15.9949)
sp|P35908|K22E_HUMAN	P35908	K22E_HUMAN	KRT2	639	Homo sapiens	Keratin, type II cytoskeletal 2 epidermal	35.21	1	0.999	19	12	16	25	14	19	7M(15.9949)
sp|Q91ZX7|LRP1_MOUSE	Q91ZX7	LRP1_MOUSE	Lrp1	4545	Mus musculus	Prolow-density lipoprotein receptor-related protein 1	4.99	1	0.999	19	18	19	19	18	19
sp|Q00623|APOA1_MOUSE	Q00623	APOA1_MOUSE	Apoa1	264	Mus musculus	Apolipoprotein A-I	68.94	1	0.999	18	18	18	68	68	68	10M(15.9949), 4M(15.9949), 6M(15.9949)
sp|Q9QWK4|CD5L_MOUSE	Q9QWK4	CD5L_MOUSE	Cd5l	352	Mus musculus	CD5 antigen-like	52.27	1	0.999	18	18	18	45	45	45	13C(57.0214), 3C(57.0214), 4C(57.0214), 7C(57.0214), 8C(57.0214)
sp|Q8CG16|C1RA_MOUSE	Q8CG16	C1RA_MOUSE	C1ra	707	Mus musculus	Complement C1r-A subcomponent	29.56	1	0.999	17	4	17	31	5	31	2C(57.0214), 5C(57.0214), 6C(57.0214), 7C(57.0214), 9C(57.0214)
sp|P35527|K1C9_HUMAN	P35527	K1C9_HUMAN	KRT9	623	Homo sapiens	Keratin, type I cytoskeletal 9	30.98	1	0.999	17	16	17	23	20	23	3M(15.9949), 8M(15.9949)
sp|P08226|APOE_MOUSE	P08226	APOE_MOUSE	Apoe	311	Mus musculus	Apolipoprotein E	55.31	1	0.999	16	16	16	34	34	34	10M(15.9949), 1M(15.9949), 26M(15.9949), 30M(15.9949), 3M(15.9949), 5M(15.9949), 6M(15.9949)
sp|P07759|SPA3K_MOUSE	P07759	SPA3K_MOUSE	Serpina3k	418	Mus musculus	Serine protease inhibitor A3K	45.22	1	0.999	16	11	16	27	21	27	2M(15.9949), 6C(57.0214), 9M(15.9949)
sp|P22599|A1AT2_MOUSE	P22599	A1AT2_MOUSE	Serpina1b	413	Mus musculus	Alpha-1-antitrypsin 1-2	44.79	1	0.999	15	4	6	34	6	9
sp|Q00896|A1AT3_MOUSE	Q00896	A1AT3_MOUSE	Serpina1c	412	Mus musculus	Alpha-1-antitrypsin 1-3	50	1	0.999	15	0	15	36	0	36	3M(15.9949)
sp|P13020-2|GELS_MOUSE	P13020-2	GELS_MOUSE	Gsn	731	Mus musculus	Isoform 2 of Gelsolin	25.58	1	0.999	15	0	15	20	0	20			sp|P13020|GELS_MOUSE
sp|P63017|HSP7C_MOUSE	P63017	HSP7C_MOUSE	Hspa8	646	Mus musculus	Heat shock cognate 71 kDa protein	28.48	1	0.999	15	8	15	16	9	16	1C(57.0214)
sp|Q61703|ITIH2_MOUSE	Q61703	ITIH2_MOUSE	Itih2	946	Mus musculus	Inter-alpha-trypsin inhibitor heavy chain H2	19.87	1	0.999	15	15	15	17	17	17
sp|Q8VDD5|MYH9_MOUSE	Q8VDD5	MYH9_MOUSE	Myh9	1960	Mus musculus	Myosin-9	9.44	1	0.999	15	11	15	15	11	15
sp|P05213|TBA1B_MOUSE	P05213	TBA1B_MOUSE	Tuba1b	451	Mus musculus	Tubulin alpha-1B chain	60.31	0.9999	0.9989	15	0	2	17	0	2
sp|Q00897|A1AT4_MOUSE	Q00897	A1AT4_MOUSE	Serpina1d	413	Mus musculus	Alpha-1-antitrypsin 1-4	47.22	1	0.999	14	3	3	31	4	4
sp|Q61704|ITIH3_MOUSE	Q61704	ITIH3_MOUSE	Itih3	889	Mus musculus	Inter-alpha-trypsin inhibitor heavy chain H3	24.75	1	0.999	14	14	14	15	15	15
sp|P98064-2|MASP1_MOUSE	P98064-2	MASP1_MOUSE	Masp1	733	Mus musculus	Isoform 2 of Mannan-binding lectin serine protease 1	21.69	1	0.999	14	3	3	20	3	3
sp|P60710|ACTB_MOUSE	P60710	ACTB_MOUSE	Actb	375	Mus musculus	Actin, cytoplasmic 1	49.6	1	0.999	13	1	13	16	1	16	10M(15.9949), 16C(57.0214), 1C(57.0214), 2C(57.0214), 7M(15.9949), N-term(42.0106)
sp|P68373|TBA1C_MOUSE	P68373	TBA1C_MOUSE	Tuba1c	449	Mus musculus	Tubulin alpha-1C chain	53.01	1	0.999	13	1	5	16	2	6	15C(57.0214), 18C(57.0214), 22M(15.9949), 23C(57.0214), 2C(57.0214), 5C(57.0214)
sp|P68368|TBA4A_MOUSE	P68368	TBA4A_MOUSE	Tuba4a	448	Mus musculus	Tubulin alpha-4A chain	41.52	1	0.999	13	3	12	15	3	14	15C(57.0214), 4M(15.9949), 8C(57.0214)
sp|P04186|CFAB_MOUSE	P04186	CFAB_MOUSE	Cfb	761	Mus musculus	Complement factor B	14.85	1	0.999	12	12	12	14	14	14
sp|Q06890|CLUS_MOUSE	Q06890	CLUS_MOUSE	Clu	448	Mus musculus	Clusterin	29.02	1	0.999	12	12	12	24	24	24
sp|O88783|FA5_MOUSE	O88783	FA5_MOUSE	F5	2183	Mus musculus	Coagulation factor V	5.96	1	0.999	12	12	12	12	12	12
sp|Q61646|HPT_MOUSE	Q61646	HPT_MOUSE	Hp	347	Mus musculus	Haptoglobin	36.89	1	0.999	12	12	12	31	31	31	2C(57.0214), 3M(15.9949), 5C(57.0214)
sp|Q9ESB3|HRG_MOUSE	Q9ESB3	HRG_MOUSE	Hrg	525	Mus musculus	Histidine-rich glycoprotein	24.38	1	0.999	12	12	12	21	21	21	10C(57.0214), 3C(57.0214), 5C(57.0214)
sp|P11499|HS90B_MOUSE	P11499	HS90B_MOUSE	Hsp90ab1	724	Mus musculus	Heat shock protein HSP 90-beta	21.27	1	0.999	12	5	12	14	5	14	11M(15.9949)
sp|P97290|IC1_MOUSE	P97290	IC1_MOUSE	Serping1	504	Mus musculus	Plasma protease C1 inhibitor	32.94	1	0.999	12	12	12	20	20	20
sp|P01878|IGHA_MOUSE	P01878	IGHA_MOUSE		344	Mus musculus	Ig alpha chain C region	52.33	1	0.999	12	12	12	37	37	37	1C(57.0214), 21C(57.0214), 30C(57.0214), 7C(57.0214)
sp|P98064|MASP1_MOUSE	P98064	MASP1_MOUSE	Masp1	704	Mus musculus	Mannan-binding lectin serine protease 1	18.61	1	0.999	12	1	12	19	2	19	12C(57.0214), 3C(57.0214), 4C(57.0214), 7C(57.0214)
sp|P99024|TBB5_MOUSE	P99024	TBB5_MOUSE	Tubb5	444	Mus musculus	Tubulin beta-5 chain	44.82	1	0.999	12	4	4	12	4	4
sp|Q8CFG8|CS1B_MOUSE	Q8CFG8	CS1B_MOUSE	C1s2	688	Mus musculus	Complement C1s-1 subcomponent	18.6	0.9999	0.9989	11	1	1	21	1	1	8C(57.0214)
sp|P02088|HBB1_MOUSE	P02088	HBB1_MOUSE	Hbb-b1	147	Mus musculus	Hemoglobin subunit beta-1	82.99	1	0.999	11	5	11	15	6	15	11C(57.0214), 15M(15.9949), 5C(57.0214)
sp|Q61702|ITIH1_MOUSE	Q61702	ITIH1_MOUSE	Itih1	907	Mus musculus	Inter-alpha-trypsin inhibitor heavy chain H1	14.22	1	0.999	11	11	11	15	15	15
sp|P52480|KPYM_MOUSE	P52480	KPYM_MOUSE	Pkm	531	Mus musculus	Pyruvate kinase PKM	28.06	1	0.999	11	2	11	12	2	12
sp|Q91WP0|MASP2_MOUSE	Q91WP0	MASP2_MOUSE	Masp2	685	Mus musculus	Mannan-binding lectin serine protease 2	20.15	1	0.999	11	8	11	15	8	15	3C(57.0214), 7C(57.0214)
sp|O70570|PIGR_MOUSE	O70570	PIGR_MOUSE	Pigr	771	Mus musculus	Polymeric immunoglobulin receptor	19.33	1	0.999	11	11	11	15	15	15	11C(57.0214), 21C(57.0214), 3C(57.0214), 7C(57.0214)
sp|P20918|PLMN_MOUSE	P20918	PLMN_MOUSE	Plg	812	Mus musculus	Plasminogen	12.68	1	0.999	11	11	11	15	15	15	10C(57.0214), 4C(57.0214)
sp|Q64727|VINC_MOUSE	Q64727	VINC_MOUSE	Vcl	1066	Mus musculus	Vinculin	13.51	1	0.999	11	11	11	11	11	11
sp|P98086|C1QA_MOUSE	P98086	C1QA_MOUSE	C1qa	245	Mus musculus	Complement C1q subcomponent subunit A	35.1	1	0.999	10	10	10	34	34	34	3C(57.0214), 4C(57.0214), 4M(15.9949)
sp|Q8BH35|CO8B_MOUSE	Q8BH35	CO8B_MOUSE	C8b	589	Mus musculus	Complement component C8 beta chain	21.56	1	0.999	10	1	10	11	1	11
sp|Q8BTM8|FLNA_MOUSE	Q8BTM8	FLNA_MOUSE	Flna	2647	Mus musculus	Filamin-A	4.68	1	0.999	10	6	10	10	6	10
sp|P07901|HS90A_MOUSE	P07901	HS90A_MOUSE	Hsp90aa1	733	Mus musculus	Heat shock protein HSP 90-alpha	17.46	1	0.999	10	3	3	12	3	3
sp|P01867-2|IGG2B_MOUSE	P01867-2	IGG2B_MOUSE	Ighg2b	335	Mus musculus	Isoform 2 of Immunoglobulin heavy constant gamma 2B	49.85	1	0.999	10	0	9	23	0	22	13C(57.0214), 1C(57.0214), 25C(57.0214), 3C(57.0214), 6C(57.0214)		sp|P01867|IGG2B_MOUSE
sp|O08677|KNG1_MOUSE	O08677	KNG1_MOUSE	Kng1	661	Mus musculus	Kininogen-1	17.1	1	0.999	10	0	10	14	0	14	10C(57.0214), 11C(57.0214)
sp|O08677-2|KNG1_MOUSE	O08677-2	KNG1_MOUSE	Kng1	432	Mus musculus	Isoform LMW of Kininogen-1	25.46	0.9998	0.9963	10	1	1	14	1	1
sp|Q07797|LG3BP_MOUSE	Q07797	LG3BP_MOUSE	Lgals3bp	577	Mus musculus	Galectin-3-binding protein	25.48	1	0.999	10	10	10	11	11	11	5C(57.0214)
sp|P41317|MBL2_MOUSE	P41317	MBL2_MOUSE	Mbl2	244	Mus musculus	Mannose-binding protein C	39.75	1	0.999	10	8	10	25	23	25	3C(57.0214)
sp|P68372|TBB4B_MOUSE	P68372	TBB4B_MOUSE	Tubb4b	445	Mus musculus	Tubulin beta-4B chain	37.53	1	0.999	10	1	8	10	1	8	27C(57.0214), 37C(57.0214)
sp|P29788|VTNC_MOUSE	P29788	VTNC_MOUSE	Vtn	478	Mus musculus	Vitronectin	28.03	1	0.999	10	9	10	17	15	17	26C(57.0214), 4C(57.0214)
sp|Q00898|A1AT5_MOUSE	Q00898	A1AT5_MOUSE	Serpina1e	413	Mus musculus	Alpha-1-antitrypsin 1-5	20.1	0.998	0.9783	9	1	1	14	1	1
sp|P32261|ANT3_MOUSE	P32261	ANT3_MOUSE	Serpinc1	465	Mus musculus	Antithrombin-III	17.42	1	0.999	9	6	9	9	6	9
sp|P82198|BGH3_MOUSE	P82198	BGH3_MOUSE	Tgfbi	683	Mus musculus	Transforming growth factor-beta-induced protein ig-h3	19.03	1	0.999	9	9	9	9	9	9
sp|P23953|EST1C_MOUSE	P23953	EST1C_MOUSE	Ces1c	554	Mus musculus	Carboxylesterase 1C	15.7	1	0.999	9	6	9	12	7	12
sp|Q8BH61|F13A_MOUSE	Q8BH61	F13A_MOUSE	F13a1	732	Mus musculus	Coagulation factor XIII A chain	12.98	1	0.999	9	9	9	9	9	9	9C(57.0214)
sp|P01863|GCAA_MOUSE	P01863	GCAA_MOUSE	Ighg	330	Mus musculus	Ig gamma-2A chain C region, A allele	35.76	1	0.999	9	0	9	25	0	25	10C(57.0214), 12C(57.0214), 13M(15.9949), 5C(57.0214), 7C(57.0214)		sp|P01865|GCAM_MOUSE
sp|P01942|HBA_MOUSE	P01942	HBA_MOUSE	Hba	142	Mus musculus	Hemoglobin subunit alpha	87.32	1	0.999	9	7	9	13	9	13	5C(57.0214)
sp|P03987-2|IGHG3_MOUSE	P03987-2	IGHG3_MOUSE		329	Mus musculus	Isoform 2 of Ig gamma-3 chain C region	31	1	0.999	9	0	9	19	0	19			sp|P03987|IGHG3_MOUSE
sp|P02535-2|K1C10_MOUSE	P02535-2	K1C10_MOUSE	Krt10	561	Mus musculus	Isoform 2 of Keratin, type I cytoskeletal 10	14.97	1	0.9934	9	0	1	13	0	1			sp|P02535-3|K1C10_MOUSE, sp|P02535|K1C10_MOUSE
sp|O70362|PHLD_MOUSE	O70362	PHLD_MOUSE	Gpld1	837	Mus musculus	Phosphatidylinositol-glycan-specific phospholipase D	13.5	1	0.999	9	9	9	10	10	10
sp|P19221|THRB_MOUSE	P19221	THRB_MOUSE	F2	618	Mus musculus	Prothrombin	16.18	1	0.999	9	9	9	16	16	16	7C(57.0214), 8M(15.9949), 9C(57.0214)
sp|P21614|VTDB_MOUSE	P21614	VTDB_MOUSE	Gc	476	Mus musculus	Vitamin D-binding protein	14.92	1	0.999	9	9	9	11	11	11
sp|Q61247|A2AP_MOUSE	Q61247	A2AP_MOUSE	Serpinf2	491	Mus musculus	Alpha-2-antiplasmin	18.53	1	0.999	8	8	8	8	8	8
sp|P04919-2|B3AT_MOUSE	P04919-2	B3AT_MOUSE	Slc4a1	850	Mus musculus	Isoform 2 of Band 3 anion transport protein	12.12	1	0.999	8	0	8	8	0	8	6C(57.0214)		sp|P04919|B3AT_MOUSE
sp|P14106|C1QB_MOUSE	P14106	C1QB_MOUSE	C1qb	253	Mus musculus	Complement C1q subcomponent subunit B	45.45	1	0.999	8	7	8	39	30	39	4C(57.0214), 5C(57.0214)
sp|Q9DBB9|CPN2_MOUSE	Q9DBB9	CPN2_MOUSE	Cpn2	547	Mus musculus	Carboxypeptidase N subunit 2	15.72	1	0.999	8	8	8	9	9	9
sp|P10126|EF1A1_MOUSE	P10126	EF1A1_MOUSE	Eef1a1	462	Mus musculus	Elongation factor 1-alpha 1	24.68	1	0.9984	8	2	8	9	2	9	11C(57.0214)
sp|P01898|HA10_MOUSE	P01898	HA10_MOUSE	H2-Q10	325	Mus musculus	H-2 class I histocompatibility antigen, Q10 alpha chain	27.08	1	0.999	8	4	8	9	4	9
sp|Q9QUM0|ITA2B_MOUSE	Q9QUM0	ITA2B_MOUSE	Itga2b	1033	Mus musculus	Integrin alpha-IIb	10.55	1	0.999	8	8	8	8	8	8	4C(57.0214)
sp|P50446|K2C6A_MOUSE	P50446	K2C6A_MOUSE	Krt6a	553	Mus musculus	Keratin, type II cytoskeletal 6A	13.56	1	0.9981	8	1	4	9	1	4
sp|P26262|KLKB1_MOUSE	P26262	KLKB1_MOUSE	Klkb1	638	Mus musculus	Plasma kallikrein	14.73	1	0.999	8	8	8	11	11	11	15C(57.0214)
sp|Q8BND5-2|QSOX1_MOUSE	Q8BND5-2	QSOX1_MOUSE	Qsox1	661	Mus musculus	Isoform 2 of Sulfhydryl oxidase 1	11.5	1	0.999	8	0	8	8	0	8			sp|Q8BND5-3|QSOX1_MOUSE, sp|Q8BND5|QSOX1_MOUSE
sp|P31532|SAA4_MOUSE	P31532	SAA4_MOUSE	Saa4	130	Mus musculus	Serum amyloid A-4 protein	55.38	1	0.999	8	8	8	8	8	8
sp|Q8K182|CO8A_MOUSE	Q8K182	CO8A_MOUSE	C8a	587	Mus musculus	Complement component C8 alpha chain	12.1	1	0.999	7	7	7	7	7	7
sp|P16858|G3P_MOUSE	P16858	G3P_MOUSE	Gapdh	333	Mus musculus	Glyceraldehyde-3-phosphate dehydrogenase	30.93	1	0.999	7	6	7	7	6	7
sp|P01868|IGHG1_MOUSE	P01868	IGHG1_MOUSE	Ighg1	324	Mus musculus	Ig gamma-1 chain C region secreted form	38.58	1	0.999	7	0	7	10	0	10	11C(57.0214), 25C(57.0214), 3C(57.0214)		sp|P01869|IGH1M_MOUSE
sp|P01837|IGKC_MOUSE	P01837	IGKC_MOUSE	Igkc	107	Mus musculus	Immunoglobulin kappa constant	81.31	1	0.999	7	7	7	98	98	98	26C(57.0214), 27C(57.0214), 6C(57.0214), 6M(15.9949)
sp|Q922U2|K2C5_MOUSE	Q922U2	K2C5_MOUSE	Krt5	580	Mus musculus	Keratin, type II cytoskeletal 5	10	1	0.9987	7	1	1	8	1	1	9M(15.9949)
sp|Q8BGZ7|K2C75_MOUSE	Q8BGZ7	K2C75_MOUSE	Krt75	551	Mus musculus	Keratin, type II cytoskeletal 75	11.8	0.997	0.9848	7	1	1	8	1	1
sp|Q61805|LBP_MOUSE	Q61805	LBP_MOUSE	Lbp	481	Mus musculus	Lipopolysaccharide-binding protein	16.63	1	0.999	7	7	7	7	7	7	13C(57.0214)
sp|P06151|LDHA_MOUSE	P06151	LDHA_MOUSE	Ldha	332	Mus musculus	L-lactate dehydrogenase A chain	24.1	1	0.999	7	6	7	7	6	7
sp|P55065|PLTP_MOUSE	P55065	PLTP_MOUSE	Pltp	493	Mus musculus	Phospholipid transfer protein	17.85	1	0.999	7	7	7	7	7	7	7M(15.9949)
sp|P52430|PON1_MOUSE	P52430	PON1_MOUSE	Pon1	355	Mus musculus	Serum paraoxonase/arylesterase 1	29.01	1	0.999	7	7	7	8	8	8	10C(57.0214)
sp|Q9Z2U0|PSA7_MOUSE	Q9Z2U0	PSA7_MOUSE	Psma7	248	Mus musculus	Proteasome subunit alpha type-7	33.06	1	0.999	7	4	7	8	5	8
sp|P00761|TRYP_PIG	P00761	TRYP_PIG		231	Sus scrofa	Trypsin	41.99	1	0.999	7	7	7	73	73	73	12C(57.0214), 17M(15.9949), 2C(57.0214), 9C(57.0214)
sp|Q8K1B8|URP2_MOUSE	Q8K1B8	URP2_MOUSE	Fermt3	665	Mus musculus	Fermitin family homolog 3	12.48	1	0.999	7	7	7	7	7	7
sp|P00687|AMY1_MOUSE	P00687	AMY1_MOUSE	Amy1	511	Mus musculus	Alpha-amylase 1	14.29	1	0.999	6	2	6	6	2	6
sp|Q02105|C1QC_MOUSE	Q02105	C1QC_MOUSE	C1qc	246	Mus musculus	Complement C1q subcomponent subunit C	30.08	1	0.999	6	6	6	23	23	23	5C(57.0214)
sp|P17182|ENOA_MOUSE	P17182	ENOA_MOUSE	Eno1	434	Mus musculus	Alpha-enolase	23.96	1	0.999	6	3	6	6	3	6	14C(57.0214), 17C(57.0214)
sp|P29699|FETUA_MOUSE	P29699	FETUA_MOUSE	Ahsg	345	Mus musculus	Alpha-2-HS-glycoprotein	25.22	1	0.999	6	6	6	9	9	9	11C(57.0214), 14C(57.0214), 16C(57.0214), 1C(57.0214)
sp|P46412|GPX3_MOUSE	P46412	GPX3_MOUSE	Gpx3	226	Mus musculus	Glutathione peroxidase 3	32.3	1	0.999	6	5	6	12	11	12	3C(57.0214)
sp|P02089|HBB2_MOUSE	P02089	HBB2_MOUSE	Hbb-b2	147	Mus musculus	Hemoglobin subunit beta-2	43.54	0.9999	0.999	6	0	0	9	0	0
sp|P49182|HEP2_MOUSE	P49182	HEP2_MOUSE	Serpind1	478	Mus musculus	Heparin cofactor 2	11.72	1	0.9989	6	6	6	6	6	6
sp|P06330|HVM51_MOUSE	P06330	HVM51_MOUSE		118	Mus musculus	Ig heavy chain V region AC38 205.12	72.03	1	0.999	6	3	6	20	7	20	12C(57.0214)
sp|P01592|IGJ_MOUSE	P01592	IGJ_MOUSE	Jchain	159	Mus musculus	Immunoglobulin J chain	42.77	1	0.9989	6	6	6	18	18	18	10C(57.0214), 11C(57.0214), 1C(57.0214), 1M(15.9949)
sp|O77727|K1C15_SHEEP	O77727	K1C15_SHEEP	KRT15	453	Ovis aries	Keratin, type I cytoskeletal 15	12.14	1	0.9985	6	1	3	8	1	3
sp|P01844|LAC2_MOUSE	P01844	LAC2_MOUSE	Iglc2	104	Mus musculus	Ig lambda-2 chain C region	85.58	1	0.999	6	3	6	21	15	21	5C(57.0214), 7C(57.0214)
sp|Q9QUM9|PSA6_MOUSE	Q9QUM9	PSA6_MOUSE	Psma6	246	Mus musculus	Proteasome subunit alpha type-6	29.27	1	0.999	6	6	6	7	7	7
sp|P12246|SAMP_MOUSE	P12246	SAMP_MOUSE	Apcs	224	Mus musculus	Serum amyloid P-component	26.34	1	0.999	6	6	6	8	8	8
sp|Q91WP6|SPA3N_MOUSE	Q91WP6	SPA3N_MOUSE	Serpina3n	418	Mus musculus	Serine protease inhibitor A3N	19.86	1	0.999	6	2	4	6	2	4
sp|Q62261-2|SPTB2_MOUSE	Q62261-2	SPTB2_MOUSE	Sptbn1	2154	Mus musculus	Isoform 2 of Spectrin beta chain, non-erythrocytic 1	2.74	1	0.999	6	0	6	7	0	7			sp|Q62261|SPTB2_MOUSE
sp|A2AQ07|TBB1_MOUSE	A2AQ07	TBB1_MOUSE	Tubb1	451	Mus musculus	Tubulin beta-1 chain	17.29	1	0.999	6	4	6	6	4	6
sp|P63101|1433Z_MOUSE	P63101	1433Z_MOUSE	Ywhaz	245	Mus musculus	14-3-3 protein zeta/delta	27.35	1	0.999	5	3	5	5	3	5	3C(57.0214)
sp|Q7TPR4|ACTN1_MOUSE	Q7TPR4	ACTN1_MOUSE	Actn1	892	Mus musculus	Alpha-actinin-1	5.83	1	0.9989	5	0	5	5	0	5
sp|O35598|ADA10_MOUSE	O35598	ADA10_MOUSE	Adam10	749	Mus musculus	Disintegrin and metalloproteinase domain-containing protein 10	7.88	1	0.999	5	5	5	5	5	5	10C(57.0214)
sp|P02769|ALBU_BOVIN	P02769	ALBU_BOVIN	ALB	607	Bos taurus	Albumin	9.23	1	0.999	5	2	4	9	2	4
sp|P0DTE7|AMY1B_HUMAN	P0DTE7	AMY1B_HUMAN	AMY1B	511	Homo sapiens	Alpha-amylase 1B	11.15	1	0.997	5	0	2	5	0	2			sp|P0DTE8|AMY1C_HUMAN, sp|P0DUB6|AMY1A_HUMAN
sp|P08607|C4BPA_MOUSE	P08607	C4BPA_MOUSE	C4bpa	469	Mus musculus	C4b-binding protein	11.3	1	0.999	5	5	5	6	6	6	8C(57.0214)
sp|Q9JJN5|CBPN_MOUSE	Q9JJN5	CBPN_MOUSE	Cpn1	457	Mus musculus	Carboxypeptidase N catalytic chain	11.82	1	0.999	5	5	5	7	7	7
sp|P06683|CO9_MOUSE	P06683	CO9_MOUSE	C9	548	Mus musculus	Complement component C9	9.31	1	0.9988	5	5	5	5	5	5
sp|O70165|FCN1_MOUSE	O70165	FCN1_MOUSE	Fcn1	334	Mus musculus	Ficolin-1	16.77	1	0.999	5	5	5	5	5	5
sp|P01747|HVM03_MOUSE	P01747	HVM03_MOUSE		120	Mus musculus	Ig heavy chain V region 36-65	55.83	1	0.999	5	1	5	7	2	7	12C(57.0214)
sp|P01806|HVM36_MOUSE	P01806	HVM36_MOUSE		116	Mus musculus	Ig heavy chain V region 441	47.41	1	0.999	5	0	5	14	0	14	3C(57.0214), 9C(57.0214)		sp|P01807|HVM37_MOUSE, sp|P01808|HVM38_MOUSE
sp|Q9DBD0|ICA_MOUSE	Q9DBD0	ICA_MOUSE	Ica	700	Mus musculus	Inhibitor of carbonic anhydrase	7.43	1	0.999	5	4	4	6	4	4	11C(57.0214)
sp|Q80V26|IMPA3_MOUSE	Q80V26	IMPA3_MOUSE	Bpnt2	356	Mus musculus	Golgi-resident adenosine 3',5'-bisphosphate 3'-phosphatase	14.04	1	0.999	5	4	5	5	4	5
sp|Q9QWL7|K1C17_MOUSE	Q9QWL7	K1C17_MOUSE	Krt17	433	Mus musculus	Keratin, type I cytoskeletal 17	10.39	1	0.9989	5	0	3	8	0	3
sp|P01647|KV5AE_MOUSE	P01647	KV5AE_MOUSE		108	Mus musculus	Ig kappa chain V-V region HP 124E1	57.41	1	0.999	5	1	2	13	2	6	4M(15.9949), N-term(42.0106)
sp|P01648|KV5AF_MOUSE	P01648	KV5AF_MOUSE		108	Mus musculus	Ig kappa chain V-V region HP 91A3	57.41	1	0.9989	5	1	5	13	1	13	4M(15.9949), N-term(42.0106)
sp|P01843|LAC1_MOUSE	P01843	LAC1_MOUSE		105	Mus musculus	Ig lambda-1 chain C region	80.95	1	0.999	5	5	5	15	15	15	5C(57.0214), 6C(57.0214)
sp|O70435|PSA3_MOUSE	O70435	PSA3_MOUSE	Psma3	255	Mus musculus	Proteasome subunit alpha type-3	24.31	1	0.999	5	5	5	5	5	5	N-term(42.0106)
sp|Q9R1P0|PSA4_MOUSE	Q9R1P0	PSA4_MOUSE	Psma4	261	Mus musculus	Proteasome subunit alpha type-4	21.07	1	0.999	5	5	5	5	5	5
sp|Q8CI94|PYGB_MOUSE	Q8CI94	PYGB_MOUSE	Pygb	843	Mus musculus	Glycogen phosphorylase, brain form	6.52	1	0.9983	5	1	2	5	1	2
sp|Q9ET01|PYGL_MOUSE	Q9ET01	PYGL_MOUSE	Pygl	850	Mus musculus	Glycogen phosphorylase, liver form	5.41	1	0.9989	5	2	5	5	2	5
sp|P54116|STOM_MOUSE	P54116	STOM_MOUSE	Stom	284	Mus musculus	Stomatin	20.07	1	0.999	5	4	5	5	4	5
sp|O88968|TCO2_MOUSE	O88968	TCO2_MOUSE	Tcn2	430	Mus musculus	Transcobalamin-2	11.86	1	0.999	5	5	5	5	5	5
sp|Q01853|TERA_MOUSE	Q01853	TERA_MOUSE	Vcp	806	Mus musculus	Transitional endoplasmic reticulum ATPase	6.95	1	0.999	5	5	5	5	5	5
sp|P07309|TTHY_MOUSE	P07309	TTHY_MOUSE	Ttr	147	Mus musculus	Transthyretin	46.26	1	0.999	5	5	5	8	8	8
sp|Q64726|ZA2G_MOUSE	Q64726	ZA2G_MOUSE	Azgp1	307	Mus musculus	Zinc-alpha-2-glycoprotein	21.17	1	0.999	5	5	5	5	5	5
sp|P10852-2|4F2_MOUSE	P10852-2	4F2_MOUSE	Slc3a2	565	Mus musculus	Isoform 2 of 4F2 cell-surface antigen heavy chain	7.96	1	0.9989	4	0	4	4	0	4			sp|P10852|4F2_MOUSE
sp|Q8BFZ3|ACTBL_MOUSE	Q8BFZ3	ACTBL_MOUSE	Actbl2	376	Mus musculus	Beta-actin-like protein 2	11.17	0.9991	0.9952	4	0	0	5	0	0
sp|P11859|ANGT_MOUSE	P11859	ANGT_MOUSE	Agt	477	Mus musculus	Angiotensinogen	10.27	1	0.999	4	4	4	4	4	4
sp|P34928|APOC1_MOUSE	P34928	APOC1_MOUSE	Apoc1	88	Mus musculus	Apolipoprotein C-I	30.68	1	0.998	4	4	4	9	9	9
sp|Q01339|APOH_MOUSE	Q01339	APOH_MOUSE	Apoh	345	Mus musculus	Beta-2-glycoprotein 1	10.72	1	0.999	4	4	4	4	4	4	10C(57.0214), 4C(57.0214), 8C(57.0214)
sp|Q06770|CBG_MOUSE	Q06770	CBG_MOUSE	Serpina6	397	Mus musculus	Corticosteroid-binding globulin	10.08	1	0.999	4	4	4	4	4	4
sp|Q9JHH6|CBPB2_MOUSE	Q9JHH6	CBPB2_MOUSE	Cpb2	422	Mus musculus	Carboxypeptidase B2	7.58	1	0.9972	4	4	4	5	5	5	1C(57.0214)
sp|Q61129|CFAI_MOUSE	Q61129	CFAI_MOUSE	Cfi	603	Mus musculus	Complement factor I	9.29	1	0.999	4	4	4	4	4	4
sp|Q9JHU4|DYHC1_MOUSE	Q9JHU4	DYHC1_MOUSE	Dync1h1	4644	Mus musculus	Cytoplasmic dynein 1 heavy chain 1	0.93	1	0.9977	4	4	4	4	4	4
sp|P57776|EF1D_MOUSE	P57776	EF1D_MOUSE	Eef1d	281	Mus musculus	Elongation factor 1-delta	16.37	1	0.9989	4	0	4	4	0	4	N-term(42.0106)
sp|P01864|GCAB_MOUSE	P01864	GCAB_MOUSE		335	Mus musculus	Ig gamma-2A chain C region secreted form	17.01	1	0.999	4	2	2	23	13	13	14M(15.9949)
sp|P10853|H2B1F_MOUSE	P10853	H2B1F_MOUSE	H2bc7	126	Mus musculus	Histone H2B type 1-F/J/L	34.92	1	0.999	4	0	4	8	0	8	2M(15.9949), 5M(15.9949)		sp|P10854|H2B1M_MOUSE, sp|Q64475|H2B1B_MOUSE, sp|Q64478|H2B1H_MOUSE, sp|Q64525|H2B2B_MOUSE, sp|Q6ZWY9|H2B1C_MOUSE, sp|Q8CGP1|H2B1K_MOUSE, sp|Q8CGP2-2|H2B1P_MOUSE, sp|Q8CGP2|H2B1P_MOUSE
sp|Q9Z204-2|HNRPC_MOUSE	Q9Z204-2	HNRPC_MOUSE	Hnrnpc	300	Mus musculus	Isoform C1 of Heterogeneous nuclear ribonucleoproteins C1/C2	17	1	0.999	4	0	4	4	0	4			sp|Q9Z204-3|HNRPC_MOUSE, sp|Q9Z204-4|HNRPC_MOUSE
sp|P16627|HS71L_MOUSE	P16627	HS71L_MOUSE	Hspa1l	641	Mus musculus	Heat shock 70 kDa protein 1-like	9.83	0.9998	0.999	4	0	1	4	0	1
sp|P01756|HVM12_MOUSE	P01756	HVM12_MOUSE		117	Mus musculus	Ig heavy chain V region MOPC 104E	49.57	1	0.9989	4	0	1	14	0	1			sp|P01757|HVM13_MOUSE
sp|P01801|HVM32_MOUSE	P01801	HVM32_MOUSE		115	Mus musculus	Ig heavy chain V-III region J606	42.61	1	0.999	4	1	4	10	3	10	15M(15.9949)
sp|P01810|HVM40_MOUSE	P01810	HVM40_MOUSE		119	Mus musculus	Ig heavy chain V region J539	38.66	1	0.999	4	1	1	11	2	2	3C(57.0214)
sp|P06336|IGHE_MOUSE	P06336	IGHE_MOUSE		421	Mus musculus	Ig epsilon chain C region	11.88	1	0.999	4	4	4	4	4	4	3C(57.0214)
sp|Q9Z2K1|K1C16_MOUSE	Q9Z2K1	K1C16_MOUSE	Krt16	469	Mus musculus	Keratin, type I cytoskeletal 16	7.68	0.9997	0.9983	4	1	1	5	1	1
sp|Q6IFX2|K1C42_MOUSE	Q6IFX2	K1C42_MOUSE	Krt42	452	Mus musculus	Keratin, type I cytoskeletal 42	8.19	0.9941	0.9704	4	0	0	5	0	0
sp|Q6NXH9|K2C73_MOUSE	Q6NXH9	K2C73_MOUSE	Krt73	539	Mus musculus	Keratin, type II cytoskeletal 73	7.79	0.9998	0.9989	4	1	1	6	1	1
sp|P01654|KV3A1_MOUSE	P01654	KV3A1_MOUSE		111	Mus musculus	Ig kappa chain V-III region PC 2880/PC 1229	63.06	1	0.999	4	0	4	8	0	8
sp|P01635|KV5A3_MOUSE	P01635	KV5A3_MOUSE	Igkv12-41	115	Mus musculus	Immunoglobulin kappa chain variable 12-41 (Fragment)	40.87	1	0.999	4	4	4	9	9	9
sp|P01636|KV5A4_MOUSE	P01636	KV5A4_MOUSE		108	Mus musculus	Ig kappa chain V-V region MOPC 149	43.52	1	0.999	4	4	4	11	11	11
sp|P01646|KV5AD_MOUSE	P01646	KV5AD_MOUSE		108	Mus musculus	Ig kappa chain V-V region HP 123E6	40.74	0.9996	0.999	4	0	1	11	0	4
sp|P01845|LAC3_MOUSE	P01845	LAC3_MOUSE	Iglc3	104	Mus musculus	Ig lambda-3 chain C region	67.31	1	0.9988	4	1	1	7	1	1
sp|P39039|MBL1_MOUSE	P39039	MBL1_MOUSE	Mbl1	239	Mus musculus	Mannose-binding protein A	13.81	1	0.9977	4	1	2	4	1	2
sp|Q60605-2|MYL6_MOUSE	Q60605-2	MYL6_MOUSE	Myl6	151	Mus musculus	Isoform Smooth muscle of Myosin light polypeptide 6	28.48	1	0.9987	4	0	4	4	0	4			sp|Q60605|MYL6_MOUSE
sp|Q61171|PRDX2_MOUSE	Q61171	PRDX2_MOUSE	Prdx2	198	Mus musculus	Peroxiredoxin-2	29.8	1	0.999	4	3	4	5	4	5	3C(57.0214)
sp|Q9R1P4|PSA1_MOUSE	Q9R1P4	PSA1_MOUSE	Psma1	263	Mus musculus	Proteasome subunit alpha type-1	16.73	1	0.9988	4	4	4	5	5	5
sp|Q9R1P3|PSB2_MOUSE	Q9R1P3	PSB2_MOUSE	Psmb2	201	Mus musculus	Proteasome subunit beta type-2	21.89	1	0.9988	4	4	4	4	4	4
sp|Q9WUB3|PYGM_MOUSE	Q9WUB3	PYGM_MOUSE	Pygm	842	Mus musculus	Glycogen phosphorylase, muscle form	4.39	0.9986	0.9931	4	0	0	4	0	0
sp|Q99JI6|RAP1B_MOUSE	Q99JI6	RAP1B_MOUSE	Rap1b	184	Mus musculus	Ras-related protein Rap-1b	26.09	1	0.999	4	0	4	4	0	4
sp|P05366|SAA1_MOUSE	P05366	SAA1_MOUSE	Saa1	122	Mus musculus	Serum amyloid A-1 protein	33.61	1	0.999	4	2	4	6	3	6
sp|P54751|SIA4A_MOUSE	P54751	SIA4A_MOUSE	St3gal1	337	Mus musculus	CMP-N-acetylneuraminate-beta-galactosamide-alpha-2,3-sialyltransferase 1	14.24	1	0.999	4	4	4	5	5	5
sp|Q6P069-2|SORCN_MOUSE	Q6P069-2	SORCN_MOUSE	Sri	183	Mus musculus	Isoform 2 of Sorcin	20.22	1	0.9985	4	0	4	4	0	4			sp|Q6P069|SORCN_MOUSE
sp|P80314|TCPB_MOUSE	P80314	TCPB_MOUSE	Cct2	535	Mus musculus	T-complex protein 1 subunit beta	16.64	1	0.999	4	4	4	4	4	4	13C(57.0214)
sp|P39876|TIMP3_MOUSE	P39876	TIMP3_MOUSE	Timp3	211	Mus musculus	Metalloproteinase inhibitor 3	18.96	1	0.999	4	4	4	6	6	6	6C(57.0214)
sp|O89020-3|AFAM_MOUSE	O89020-3	AFAM_MOUSE	Afm	611	Mus musculus	Isoform 3 of Afamin	4.75	1	0.9989	3	0	3	3	0	3			sp|O89020|AFAM_MOUSE
sp|P70389|ALS_MOUSE	P70389	ALS_MOUSE	Igfals	603	Mus musculus	Insulin-like growth factor-binding protein complex acid labile subunit	4.81	1	0.999	3	3	3	3	3	3
sp|O08538|ANGP1_MOUSE	O08538	ANGP1_MOUSE	Angpt1	498	Mus musculus	Angiopoietin-1	6.02	1	0.9988	3	3	3	3	3	3
sp|P97384|ANX11_MOUSE	P97384	ANX11_MOUSE	Anxa11	503	Mus musculus	Annexin A11	5.37	1	0.999	3	2	3	3	2	3
sp|P33622|APOC3_MOUSE	P33622	APOC3_MOUSE	Apoc3	99	Mus musculus	Apolipoprotein C-III	46.46	1	0.999	3	3	3	7	7	7	3M(15.9949)
sp|Q61268|APOC4_MOUSE	Q61268	APOC4_MOUSE	Apoc4	124	Mus musculus	Apolipoprotein C-IV	34.68	1	0.999	3	3	3	6	6	6	14M(15.9949), 4M(15.9949)
sp|Q02013|AQP1_MOUSE	Q02013	AQP1_MOUSE	Aqp1	269	Mus musculus	Aquaporin-1	14.5	1	0.999	3	3	3	3	3	3
sp|Q09200|B4GN1_MOUSE	Q09200	B4GN1_MOUSE	B4galnt1	533	Mus musculus	Beta-1,4 N-acetylgalactosaminyltransferase 1	5.44	1	0.9986	3	3	3	3	3	3
sp|P18572-2|BASI_MOUSE	P18572-2	BASI_MOUSE	Bsg	273	Mus musculus	Isoform 2 of Basigin	11.36	1	0.9983	3	0	3	3	0	3			sp|P18572|BASI_MOUSE
sp|P20029|BIP_MOUSE	P20029	BIP_MOUSE	Hspa5	655	Mus musculus	Endoplasmic reticulum chaperone BiP	6.26	0.9999	0.9595	3	1	1	3	1	1
sp|Q8VCG4|CO8G_MOUSE	Q8VCG4	CO8G_MOUSE	C8g	202	Mus musculus	Complement component C8 gamma chain	20.79	1	0.999	3	3	3	3	3	3
sp|Q3SXB8|COL11_MOUSE	Q3SXB8	COL11_MOUSE	Colec11	272	Mus musculus	Collectin-11	13.24	1	0.999	3	0	3	3	0	3
sp|P14847|CRP_MOUSE	P14847	CRP_MOUSE	Crp	225	Mus musculus	C-reactive protein	16	1	0.9989	3	3	3	3	3	3
sp|Q61508|ECM1_MOUSE	Q61508	ECM1_MOUSE	Ecm1	559	Mus musculus	Extracellular matrix protein 1	5.55	1	0.999	3	2	3	3	2	3
sp|P58252|EF2_MOUSE	P58252	EF2_MOUSE	Eef2	858	Mus musculus	Elongation factor 2	3.03	1	0.9856	3	3	3	3	3	3
sp|Q9EQP2|EHD4_MOUSE	Q9EQP2	EHD4_MOUSE	Ehd4	541	Mus musculus	EH domain-containing protein 4	7.21	1	0.9988	3	2	3	3	2	3
sp|O88947|FA10_MOUSE	O88947	FA10_MOUSE	F10	481	Mus musculus	Coagulation factor X	6.44	1	0.9986	3	3	3	3	3	3
sp|Q08879|FBLN1_MOUSE	Q08879	FBLN1_MOUSE	Fbln1	705	Mus musculus	Fibulin-1	4.68	1	0.9987	3	2	3	3	2	3
sp|Q8VHX6-2|FLNC_MOUSE	Q8VHX6-2	FLNC_MOUSE	Flnc	2693	Mus musculus	Isoform 2 of Filamin-C	1.04	1	0.9985	3	0	0	3	0	0			sp|Q8VHX6|FLNC_MOUSE
sp|C0HKE1|H2A1B_MOUSE	C0HKE1	H2A1B_MOUSE	H2ac4	130	Mus musculus	Histone H2A type 1-B	26.92	1	0.9989	3	0	3	3	0	3			sp|C0HKE2|H2A1C_MOUSE, sp|C0HKE3|H2A1D_MOUSE, sp|C0HKE4|H2A1E_MOUSE, sp|C0HKE5|H2A1G_MOUSE, sp|C0HKE6|H2A1I_MOUSE, sp|C0HKE7|H2A1N_MOUSE, sp|C0HKE8|H2A1O_MOUSE, sp|C0HKE9|H2A1P_MOUSE, sp|Q64523|H2A2C_MOUSE, sp|Q6GSS7|H2A2A_MOUSE, sp|Q8BFU2|H2A3_MOUSE, sp|Q8CGP5|H2A1F_MOUSE, sp|Q8CGP6|H2A1H_MOUSE, sp|Q8CGP7|H2A1K_MOUSE, sp|Q8R1M2|H2AJ_MOUSE
sp|P62806|H4_MOUSE	P62806	H4_MOUSE	H4c1	103	Mus musculus	Histone H4	29.13	1	0.999	3	3	3	4	4	4
sp|P01897|HA1L_MOUSE	P01897	HA1L_MOUSE	H2-L	362	Mus musculus	H-2 class I histocompatibility antigen, L-D alpha chain	9.39	0.9847	0.9987	3	0	1	4	0	1
sp|P01750|HVM06_MOUSE	P01750	HVM06_MOUSE		117	Mus musculus	Ig heavy chain V region 102	29.06	1	0.999	3	1	2	8	2	3
sp|P01786|HVM17_MOUSE	P01786	HVM17_MOUSE		117	Mus musculus	Ig heavy chain V region MOPC 47A	30.77	1	0.9983	3	2	2	5	3	3	9C(57.0214)
sp|P01787|HVM18_MOUSE	P01787	HVM18_MOUSE		123	Mus musculus	Ig heavy chain V regions TEPC 15/S107/HPCM1/HPCM2/HPCM3	30.08	1	0.999	3	0	3	6	0	6			sp|P01788|HVM19_MOUSE, sp|P01790|HVM21_MOUSE, sp|P01791|HVM22_MOUSE, sp|P01794|HVM25_MOUSE
sp|P18524|HVM53_MOUSE	P18524	HVM53_MOUSE		117	Mus musculus	Ig heavy chain V region RF	27.35	1	0.9981	3	1	2	8	3	5
sp|Q61730-2|IL1AP_MOUSE	Q61730-2	IL1AP_MOUSE	Il1rap	360	Mus musculus	Isoform 2 of Interleukin-1 receptor accessory protein	8.33	1	0.9986	3	0	3	3	0	3			sp|Q61730-3|IL1AP_MOUSE, sp|Q61730|IL1AP_MOUSE
sp|P09055-2|ITB1_MOUSE	P09055-2	ITB1_MOUSE	Itgb1	801	Mus musculus	Isoform 2 of Integrin beta-1	3.62	1	0.9989	3	0	3	3	0	3			sp|P09055|ITB1_MOUSE
sp|O54890|ITB3_MOUSE	O54890	ITB3_MOUSE	Itgb3	787	Mus musculus	Integrin beta-3	4.57	1	0.999	3	3	3	3	3	3
sp|P07310|KCRM_MOUSE	P07310	KCRM_MOUSE	Ckm	381	Mus musculus	Creatine kinase M-type	10.76	1	0.9973	3	1	3	3	1	3
sp|P01632|KV1A1_MOUSE	P01632	KV1A1_MOUSE	Igkv7-33	114	Mus musculus	Ig kappa chain V-I region S107A	30.7	1	0.999	3	2	3	5	2	5
sp|P03977|KV3A4_MOUSE	P03977	KV3A4_MOUSE		111	Mus musculus	Ig kappa chain V-III region 50S10.1	40.54	0.9967	0.9954	3	1	1	5	1	1
sp|P01660|KV3A8_MOUSE	P01660	KV3A8_MOUSE		111	Mus musculus	Ig kappa chain V-III region PC 3741/TEPC 111	48.65	0.9998	0.999	3	1	2	5	2	3
sp|P01662|KV3AA_MOUSE	P01662	KV3AA_MOUSE		111	Mus musculus	Ig kappa chain V-III region ABPC 22/PC 9245	53.15	1	0.999	3	0	1	3	0	1			sp|P01663|KV3AB_MOUSE
sp|P01665|KV3AD_MOUSE	P01665	KV3AD_MOUSE		111	Mus musculus	Ig kappa chain V-III region PC 7043	53.15	0.9993	0.999	3	0	2	4	0	2			sp|P01666|KV3AE_MOUSE
sp|P01667|KV3AF_MOUSE	P01667	KV3AF_MOUSE		111	Mus musculus	Ig kappa chain V-III region PC 6308	53.15	0.9992	0.9989	3	1	1	4	1	1
sp|P01671|KV3AJ_MOUSE	P01671	KV3AJ_MOUSE		111	Mus musculus	Ig kappa chain V-III region PC 7175	40.54	1	0.999	3	0	2	4	0	2
sp|P01633|KV5A1_MOUSE	P01633	KV5A1_MOUSE	Igkv6-17	149	Mus musculus	Immunoglobulin kappa chain variable 6-17	16.78	1	0.9969	3	2	3	12	9	12	2M(15.9949)
sp|P01634|KV5A2_MOUSE	P01634	KV5A2_MOUSE		136	Mus musculus	Ig kappa chain V-V region MOPC 21	18.38	0.9956	0.9939	3	1	1	8	2	2
sp|P01637|KV5A5_MOUSE	P01637	KV5A5_MOUSE		128	Mus musculus	Ig kappa chain V-V region T1	32.03	0.9998	0.999	3	1	1	6	2	2
sp|P01638|KV5A6_MOUSE	P01638	KV5A6_MOUSE		115	Mus musculus	Ig kappa chain V-V region L6 (Fragment)	35.65	1	0.999	3	1	3	5	1	5
sp|P01642|KV5A9_MOUSE	P01642	KV5A9_MOUSE	Gm10881	115	Mus musculus	Ig kappa chain V-V region L7 (Fragment)	40	1	0.999	3	3	3	4	4	4
sp|P01643|KV5AA_MOUSE	P01643	KV5AA_MOUSE		108	Mus musculus	Ig kappa chain V-V region MOPC 173	37.96	0.9998	0.999	3	1	1	6	1	1
sp|P04940|KV6A6_MOUSE	P04940	KV6A6_MOUSE		107	Mus musculus	Ig kappa chain V-VI region NQ2-17.4.1	30.84	1	0.9914	3	0	3	7	0	7
sp|P84750|KVM5_MOUSE	P84750	KVM5_MOUSE		121	Mus musculus	Ig kappa chain V region Mem5 (Fragment)	21.49	1	0.9976	3	3	3	5	5	5
sp|P42703-2|LIFR_MOUSE	P42703-2	LIFR_MOUSE	Lifr	719	Mus musculus	Isoform 2 of Leukemia inhibitory factor receptor	4.03	1	0.9989	3	0	3	3	0	3			sp|P42703|LIFR_MOUSE
sp|P51885|LUM_MOUSE	P51885	LUM_MOUSE	Lum	338	Mus musculus	Lumican	8.58	1	0.9982	3	3	3	3	3	3
sp|P01723|LV1A_MOUSE	P01723	LV1A_MOUSE		117	Mus musculus	Ig lambda-1 chain V region	41.88	1	0.999	3	0	2	6	0	3			sp|P01727|LV1E_MOUSE
sp|P01728|LV2A_MOUSE	P01728	LV2A_MOUSE		117	Mus musculus	Ig lambda-2 chain V region	41.88	1	0.999	3	1	3	6	1	6
sp|B2RPV6|MMRN1_MOUSE	B2RPV6	MMRN1_MOUSE	Mmrn1	1210	Mus musculus	Multimerin-1	2.07	1	0.999	3	3	3	3	3	3
sp|P09405|NUCL_MOUSE	P09405	NUCL_MOUSE	Ncl	707	Mus musculus	Nucleolin	6.36	1	0.999	3	3	3	3	3	3
sp|Q9Z126|PLF4_MOUSE	Q9Z126	PLF4_MOUSE	Pf4	105	Mus musculus	Platelet factor 4	28.57	1	0.9989	3	3	3	9	9	9	2C(57.0214)
sp|Q61233|PLSL_MOUSE	Q61233	PLSL_MOUSE	Lcp1	627	Mus musculus	Plastin-2	6.38	1	0.999	3	3	3	3	3	3
sp|P62937|PPIA_HUMAN	P62937	PPIA_HUMAN	PPIA	165	Homo sapiens	Peptidyl-prolyl cis-trans isomerase A	23.03	1	0.9978	3	1	3	3	1	3
sp|P35700|PRDX1_MOUSE	P35700	PRDX1_MOUSE	Prdx1	199	Mus musculus	Peroxiredoxin-1	15.08	1	0.9972	3	0	3	3	0	3
sp|P49722|PSA2_MOUSE	P49722	PSA2_MOUSE	Psma2	234	Mus musculus	Proteasome subunit alpha type-2	23.08	1	0.999	3	3	3	3	3	3
sp|O35955|PSB10_MOUSE	O35955	PSB10_MOUSE	Psmb10	273	Mus musculus	Proteasome subunit beta type-10	15.38	1	0.999	3	3	3	3	3	3
sp|Q9R1P1|PSB3_MOUSE	Q9R1P1	PSB3_MOUSE	Psmb3	205	Mus musculus	Proteasome subunit beta type-3	19.51	1	0.999	3	3	3	3	3	3
sp|P49312-2|ROA1_MOUSE	P49312-2	ROA1_MOUSE	Hnrnpa1	268	Mus musculus	Isoform Short of Heterogeneous nuclear ribonucleoprotein A1	15.67	1	0.999	3	0	3	4	0	4	12C(57.0214), 15M(15.9949), 7M(15.9949)		sp|P49312|ROA1_MOUSE
sp|P63323|RS12_MOUSE	P63323	RS12_MOUSE	Rps12	132	Mus musculus	40S ribosomal protein S12	34.85	1	0.9912	3	3	3	3	3	3	6C(57.0214), 8C(57.0214), N-term(42.0106)
sp|P05367|SAA2_MOUSE	P05367	SAA2_MOUSE	Saa2	122	Mus musculus	Serum amyloid A-2 protein	25.41	1	0.9989	3	1	1	4	1	1
sp|P62320|SMD3_MOUSE	P62320	SMD3_MOUSE	Snrpd3	126	Mus musculus	Small nuclear ribonucleoprotein Sm D3	31.75	1	0.9942	3	3	3	3	3	3	12C(57.0214)
sp|P0CG49|UBB_MOUSE	P0CG49	UBB_MOUSE	Ubb	305	Mus musculus	Polyubiquitin-B	44.59	1	0.999	3	0	3	3	0	3			sp|P0CG50|UBC_MOUSE, sp|P62979|RS27A_HUMAN, sp|P62983|RS27A_MOUSE, sp|P62984|RL40_MOUSE
sp|P62259|1433E_MOUSE	P62259	1433E_MOUSE	Ywhae	255	Mus musculus	14-3-3 protein epsilon	7.06	0.9916	0.9885	2	0	0	2	0	0
sp|Q19LI2|A1BG_MOUSE	Q19LI2	A1BG_MOUSE	A1bg	512	Mus musculus	Alpha-1B-glycoprotein	4.1	1	0.999	2	2	2	2	2	2
sp|P24549|AL1A1_MOUSE	P24549	AL1A1_MOUSE	Aldh1a1	501	Mus musculus	Aldehyde dehydrogenase 1A1	5.99	1	0.9988	2	2	2	2	2	2
sp|Q91Y97|ALDOB_MOUSE	Q91Y97	ALDOB_MOUSE	Aldob	364	Mus musculus	Fructose-bisphosphate aldolase B	5.77	1	0.9979	2	2	2	2	2	2
sp|Q07456|AMBP_MOUSE	Q07456	AMBP_MOUSE	Ambp	349	Mus musculus	Protein AMBP	5.16	1	0.9986	2	2	2	4	4	4
sp|Q07076|ANXA7_MOUSE	Q07076	ANXA7_MOUSE	Anxa7	463	Mus musculus	Annexin A7	4.32	1	0.9971	2	2	2	2	2	2
sp|P09813|APOA2_MOUSE	P09813	APOA2_MOUSE	Apoa2	102	Mus musculus	Apolipoprotein A-II	18.63	1	0.9983	2	2	2	9	9	9
sp|P61205|ARF3_MOUSE	P61205	ARF3_MOUSE	Arf3	181	Mus musculus	ADP-ribosylation factor 3	15.47	0.9986	0.999	2	0	2	2	0	2			sp|P84078|ARF1_MOUSE
sp|P84084|ARF5_MOUSE	P84084	ARF5_MOUSE	Arf5	180	Mus musculus	ADP-ribosylation factor 5	15.56	0.984	0.978	2	0	0	2	0	0
sp|Q769J6|ATS13_MOUSE	Q769J6	ATS13_MOUSE	Adamts13	1426	Mus musculus	A disintegrin and metalloproteinase with thrombospondin motifs 13	1.82	1	0.9964	2	2	2	2	2	2
sp|Q9Z222|B3GN2_MOUSE	Q9Z222	B3GN2_MOUSE	B3GNT2	397	Mus musculus	N-acetyllactosaminide beta-1,3-N-acetylglucosaminyltransferase 2	5.79	1	0.9949	2	2	2	2	2	2
sp|P0DP26|CALM1_MOUSE	P0DP26	CALM1_MOUSE	Calm1	149	Mus musculus	Calmodulin-1	23.49	1	0.999	2	0	2	2	0	2	N-term(42.0106)		sp|P0DP27|CALM2_MOUSE, sp|P0DP28|CALM3_MOUSE
sp|Q61735-2|CD47_MOUSE	Q61735-2	CD47_MOUSE	Cd47	324	Mus musculus	Isoform 2 of Leukocyte surface antigen CD47	8.33	1	0.9982	2	0	2	2	0	2			sp|Q61735|CD47_MOUSE
sp|P63038|CH60_MOUSE	P63038	CH60_MOUSE	Hspd1	573	Mus musculus	60 kDa heat shock protein, mitochondrial	6.81	1	0.999	2	2	2	2	2	2
sp|Q9D7Z6|CLCA1_MOUSE	Q9D7Z6	CLCA1_MOUSE	Clca1	913	Mus musculus	Calcium-activated chloride channel regulator 1	2.41	1	0.9989	2	2	2	2	2	2
sp|Q68FD5|CLH1_MOUSE	Q68FD5	CLH1_MOUSE	Cltc	1675	Mus musculus	Clathrin heavy chain 1	1.43	1	0.9984	2	2	2	2	2	2
sp|P18760|COF1_MOUSE	P18760	COF1_MOUSE	Cfl1	166	Mus musculus	Cofilin-1	13.86	1	0.9989	2	1	2	2	1	2	N-term(42.0106)
sp|Q8CF98|COL10_MOUSE	Q8CF98	COL10_MOUSE	Colec10	277	Mus musculus	Collectin-10	8.66	1	0.999	2	2	2	2	2	2
sp|Q91W50|CSDE1_MOUSE	Q91W50	CSDE1_MOUSE	Csde1	798	Mus musculus	Cold shock domain-containing protein E1	4.01	1	0.9988	2	2	2	2	2	2
sp|P12399|CTL2A_MOUSE	P12399	CTL2A_MOUSE	Ctla2a	137	Mus musculus	Protein CTLA-2-alpha	11.68	1	0.9955	2	1	2	2	1	2
sp|Q01279|EGFR_MOUSE	Q01279	EGFR_MOUSE	Egfr	1210	Mus musculus	Epidermal growth factor receptor	1.57	1	0.9986	2	2	2	2	2	2
sp|Q9QXY6|EHD3_MOUSE	Q9QXY6	EHD3_MOUSE	Ehd3	535	Mus musculus	EH domain-containing protein 3	3.74	1	0.9989	2	1	1	2	1	1
sp|Q63880-2|EST3A_MOUSE	Q63880-2	EST3A_MOUSE	Ces3a	524	Mus musculus	Isoform 2 of Carboxylesterase 3A	4.58	1	0.9988	2	0	2	2	0	2			sp|Q63880|EST3A_MOUSE
sp|Q80YC5|FA12_MOUSE	Q80YC5	FA12_MOUSE	F12	597	Mus musculus	Coagulation factor XII	4.36	1	0.999	2	2	2	2	2	2
sp|Q9QXC1|FETUB_MOUSE	Q9QXC1	FETUB_MOUSE	Fetub	388	Mus musculus	Fetuin-B	4.9	1	0.999	2	2	2	2	2	2
sp|Q8K0E8|FIBB_MOUSE	Q8K0E8	FIBB_MOUSE	Fgb	481	Mus musculus	Fibrinogen beta chain	4.99	1	0.9989	2	2	2	2	2	2
sp|P14429|HA17_MOUSE	P14429	HA17_MOUSE	H2-Q7	334	Mus musculus	H-2 class I histocompatibility antigen, Q7 alpha chain	5.99	0.9999	0.9985	2	0	0	3	0	0			sp|P14430|HA18_MOUSE
sp|P10518|HEM2_MOUSE	P10518	HEM2_MOUSE	Alad	330	Mus musculus	Delta-aminolevulinic acid dehydratase	6.36	0.9996	0.9741	2	2	2	2	2	2	1C(57.0214)
sp|Q9R098|HGFA_MOUSE	Q9R098	HGFA_MOUSE	Hgfac	653	Mus musculus	Hepatocyte growth factor activator	3.52	1	0.9989	2	2	2	2	2	2
sp|P26928|HGFL_MOUSE	P26928	HGFL_MOUSE	Mst1	716	Mus musculus	Hepatocyte growth factor-like protein	2.51	1	0.9978	2	2	2	3	3	3
sp|P61979-2|HNRPK_MOUSE	P61979-2	HNRPK_MOUSE	Hnrnpk	464	Mus musculus	Isoform 2 of Heterogeneous nuclear ribonucleoprotein K	6.68	1	0.999	2	0	2	2	0	2			sp|P61979-3|HNRPK_MOUSE, sp|P61979|HNRPK_MOUSE
sp|Q8VEK3-2|HNRPU_MOUSE	Q8VEK3-2	HNRPU_MOUSE	Hnrnpu	793	Mus musculus	Isoform 2 of Heterogeneous nuclear ribonucleoprotein U	2.4	0.9995	0.9887	2	0	2	2	0	2			sp|Q8VEK3|HNRPU_MOUSE
sp|Q61316|HSP74_MOUSE	Q61316	HSP74_MOUSE	Hspa4	841	Mus musculus	Heat shock 70 kDa protein 4	3.33	1	0.9987	2	2	2	2	2	2
sp|P01749|HVM05_MOUSE	P01749	HVM05_MOUSE	Ighv1-61	117	Mus musculus	Ig heavy chain V region 3	26.5	1	0.999	2	1	1	6	1	1	22C(57.0214)
sp|P01798|HVM29_MOUSE	P01798	HVM29_MOUSE		113	Mus musculus	Ig heavy chain V-III region E109	22.12	0.9979	0.9972	2	1	1	5	1	1
sp|P06327|HVM52_MOUSE	P06327	HVM52_MOUSE	Gm5629	117	Mus musculus	Ig heavy chain V region VH558 A1/A4	18.8	1	0.999	2	2	2	5	5	5
sp|P18525|HVM54_MOUSE	P18525	HVM54_MOUSE		117	Mus musculus	Ig heavy chain V region 5-84	23.08	0.9993	0.999	2	1	1	3	2	2
sp|P18527|HVM56_MOUSE	P18527	HVM56_MOUSE		97	Mus musculus	Ig heavy chain V region 914	27.84	1	0.999	2	1	1	2	1	1
sp|P18528|HVM57_MOUSE	P18528	HVM57_MOUSE		98	Mus musculus	Ig heavy chain V region 6.96	30.61	1	0.999	2	1	2	5	4	5	9C(57.0214), N-term(42.0106)
sp|P18531|HVM60_MOUSE	P18531	HVM60_MOUSE	Ighv3-6	116	Mus musculus	Ig heavy chain V region 3-6	31.03	1	0.999	2	2	2	2	2	2	14C(57.0214)
sp|P63242|IF5A1_MOUSE	P63242	IF5A1_MOUSE	Eif5a	154	Mus musculus	Eukaryotic translation initiation factor 5A-1	30.52	1	0.999	2	2	2	2	2	2	3C(57.0214)
sp|Q61739-2|ITA6_MOUSE	Q61739-2	ITA6_MOUSE	Itga6	1073	Mus musculus	Isoform Alpha-6X1A of Integrin alpha-6	1.77	1	0.9989	2	0	2	2	0	2			sp|Q61739|ITA6_MOUSE
sp|Q6WVG3|KCD12_MOUSE	Q6WVG3	KCD12_MOUSE	Kctd12	327	Mus musculus	BTB/POZ domain-containing protein KCTD12	6.73	1	0.9988	2	2	2	2	2	2
sp|Q61768|KINH_MOUSE	Q61768	KINH_MOUSE	Kif5b	963	Mus musculus	Kinesin-1 heavy chain	2.39	1	0.9989	2	1	2	2	1	2
sp|P03976|KV2A5_MOUSE	P03976	KV2A5_MOUSE		113	Mus musculus	Ig kappa chain V-II region 17S29.1	46.02	1	0.999	2	2	2	4	4	4
sp|P01630|KV2A6_MOUSE	P01630	KV2A6_MOUSE		113	Mus musculus	Ig kappa chain V-II region 7S34.1	21.24	1	0.999	2	2	2	10	10	10	1M(15.9949)
sp|P01631|KV2A7_MOUSE	P01631	KV2A7_MOUSE		113	Mus musculus	Ig kappa chain V-II region 26-10	17.7	1	0.999	2	2	2	14	14	14
sp|P01672|KV3AK_MOUSE	P01672	KV3AK_MOUSE		111	Mus musculus	Ig kappa chain V-III region PC 7940	30.63	1	0.9971	2	0	0	3	0	0
sp|P01639|KV5A7_MOUSE	P01639	KV5A7_MOUSE	Igkv9-120	130	Mus musculus	Immunoglobulin kappa chain variable 9-120	26.92	1	0.999	2	2	2	3	3	3
sp|P01675|KV6A1_MOUSE	P01675	KV6A1_MOUSE		107	Mus musculus	Ig kappa chain V-VI region XRPC 44	24.3	1	0.999	2	0	1	3	0	1			sp|P01676|KV6A2_MOUSE, sp|P01677|KV6A3_MOUSE, sp|P01678|KV6A4_MOUSE, sp|P01679|KV6A5_MOUSE
sp|P48678-2|LMNA_MOUSE	P48678-2	LMNA_MOUSE	Lmna	574	Mus musculus	Isoform C of Prelamin-A/C	4.18	1	0.9988	2	0	2	2	0	2			sp|P48678|LMNA_MOUSE
sp|Q3THE2|ML12B_MOUSE	Q3THE2	ML12B_MOUSE	Myl12b	172	Mus musculus	Myosin regulatory light chain 12B	12.21	1	0.9989	2	2	2	2	2	2
sp|P26041|MOES_MOUSE	P26041	MOES_MOUSE	Msn	577	Mus musculus	Moesin	3.12	1	0.9978	2	1	2	2	1	2
sp|Q9DCJ9|NPL_MOUSE	Q9DCJ9	NPL_MOUSE	Npl	320	Mus musculus	N-acetylneuraminate lyase	6.88	1	0.9981	2	2	2	2	2	2
sp|Q9WU78|PDC6I_MOUSE	Q9WU78	PDC6I_MOUSE	Pdcd6ip	869	Mus musculus	Programmed cell death 6-interacting protein	1.96	1	0.9989	2	1	2	2	1	2
sp|P12815-2|PDCD6_MOUSE	P12815-2	PDCD6_MOUSE	Pdcd6	189	Mus musculus	Isoform 2 of Programmed cell death protein 6	12.7	1	0.9926	2	0	2	2	0	2			sp|P12815|PDCD6_MOUSE
sp|P62962|PROF1_MOUSE	P62962	PROF1_MOUSE	Pfn1	140	Mus musculus	Profilin-1	20	1	0.9989	2	2	2	3	3	3
sp|Q9Z2U1|PSA5_MOUSE	Q9Z2U1	PSA5_MOUSE	Psma5	241	Mus musculus	Proteasome subunit alpha type-5	12.86	1	0.999	2	2	2	2	2	2
sp|O09061|PSB1_MOUSE	O09061	PSB1_MOUSE	Psmb1	240	Mus musculus	Proteasome subunit beta type-1	12.08	1	0.9987	2	2	2	2	2	2
sp|P28063|PSB8_MOUSE	P28063	PSB8_MOUSE	Psmb8	276	Mus musculus	Proteasome subunit beta type-8	8.7	1	0.999	2	2	2	2	2	2
sp|P28076|PSB9_MOUSE	P28076	PSB9_MOUSE	Psmb9	219	Mus musculus	Proteasome subunit beta type-9	8.68	1	0.999	2	2	2	2	2	2
sp|Q8BG32|PSD11_MOUSE	Q8BG32	PSD11_MOUSE	Psmd11	422	Mus musculus	26S proteasome non-ATPase regulatory subunit 11	5.69	1	0.9986	2	2	2	2	2	2
sp|P26516|PSMD7_MOUSE	P26516	PSMD7_MOUSE	Psmd7	321	Mus musculus	26S proteasome non-ATPase regulatory subunit 7	10.59	1	0.9986	2	2	2	2	2	2
sp|O88569-2|ROA2_MOUSE	O88569-2	ROA2_MOUSE	Hnrnpa2b1	341	Mus musculus	Isoform 2 of Heterogeneous nuclear ribonucleoproteins A2/B1	7.62	1	0.999	2	0	2	2	0	2			sp|O88569-3|ROA2_MOUSE, sp|O88569|ROA2_MOUSE
sp|Q60864|STIP1_MOUSE	Q60864	STIP1_MOUSE	Stip1	543	Mus musculus	Stress-induced-phosphoprotein 1	4.05	1	0.9945	2	2	2	2	2	2
sp|Q6Y685-2|TACC1_MOUSE	Q6Y685-2	TACC1_MOUSE	Tacc1	368	Mus musculus	Isoform 2 of Transforming acidic coiled-coil-containing protein 1	5.71	1	0.9985	2	0	2	2	0	2			sp|Q6Y685|TACC1_MOUSE
sp|Q3UX10|TBAL3_MOUSE	Q3UX10	TBAL3_MOUSE	Tubal3	446	Mus musculus	Tubulin alpha chain-like 3	5.38	0.7106	0.9634	2	1	1	2	1	1
sp|Q6IRU2|TPM4_MOUSE	Q6IRU2	TPM4_MOUSE	Tpm4	248	Mus musculus	Tropomyosin alpha-4 chain	8.06	1	0.9989	2	2	2	2	2	2	N-term(42.0106)
sp|P20152|VIME_MOUSE	P20152	VIME_MOUSE	Vim	466	Mus musculus	Vimentin	5.58	1	0.999	2	1	1	2	1	1
sp|Q8CIZ8|VWF_MOUSE	Q8CIZ8	VWF_MOUSE	Vwf	2813	Mus musculus	von Willebrand factor	0.71	1	0.999	2	1	2	2	1	2
sp|Q8R121|ZPI_MOUSE	Q8R121	ZPI_MOUSE	Serpina10	448	Mus musculus	Protein Z-dependent protease inhibitor	4.91	1	0.999	2	0	2	2	0	2
sp|Q60590|A1AG1_MOUSE	Q60590	A1AG1_MOUSE	Orm1	207	Mus musculus	Alpha-1-acid glycoprotein 1	7.25	1	0.999	1	1	1	1	1	1
sp|P07361|A1AG2_MOUSE	P07361	A1AG2_MOUSE	Orm2	207	Mus musculus	Alpha-1-acid glycoprotein 2	4.35	1	0.9984	1	1	1	1	1	1
sp|Q8R146-2|ACPH_MOUSE	Q8R146-2	ACPH_MOUSE	Apeh	717	Mus musculus	Isoform 2 of Acylamino-acid-releasing enzyme	1.26	1	0.995	1	0	1	1	0	1			sp|Q8R146|ACPH_MOUSE
sp|Q60994|ADIPO_MOUSE	Q60994	ADIPO_MOUSE	Adipoq	247	Mus musculus	Adiponectin	4.86	1	0.9979	1	1	1	1	1	1
sp|P51881|ADT2_MOUSE	P51881	ADT2_MOUSE	Slc25a5	298	Mus musculus	ADP/ATP translocase 2	4.36	0.9038	0.9972	1	1	1	1	1	1
sp|P97822-2|AN32E_MOUSE	P97822-2	AN32E_MOUSE	Anp32e	248	Mus musculus	Isoform 2 of Acidic leucine-rich nuclear phosphoprotein 32 family member E	6.85	0.9623	0.999	1	0	1	1	0	1			sp|P97822|AN32E_MOUSE
sp|Q9R182|ANGL3_MOUSE	Q9R182	ANGL3_MOUSE	Angptl3	455	Mus musculus	Angiopoietin-related protein 3	2.42	1	0.9989	1	1	1	1	1	1
sp|Q8R0Z6|ANGL6_MOUSE	Q8R0Z6	ANGL6_MOUSE	Angptl6	457	Mus musculus	Angiopoietin-related protein 6	3.06	1	0.9988	1	1	1	1	1	1
sp|P48036|ANXA5_MOUSE	P48036	ANXA5_MOUSE	Anxa5	319	Mus musculus	Annexin A5	5.02	1	0.999	1	1	1	1	1	1
sp|P17427|AP2A2_MOUSE	P17427	AP2A2_MOUSE	Ap2a2	938	Mus musculus	AP-2 complex subunit alpha-2	1.28	0.9999	0.9942	1	1	1	1	1	1
sp|P84091|AP2M1_MOUSE	P84091	AP2M1_MOUSE	Ap2m1	435	Mus musculus	AP-2 complex subunit mu	2.07	1	0.9627	1	1	1	1	1	1
sp|Q8C7G5|APOA5_MOUSE	Q8C7G5	APOA5_MOUSE	Apoa5	368	Mus musculus	Apolipoprotein A-V	3.53	1	0.999	1	1	1	1	1	1
sp|Q05020|APOC2_MOUSE	Q05020	APOC2_MOUSE	Apoc2	97	Mus musculus	Apolipoprotein C-II	9.28	1	0.9971	1	1	1	5	5	5	6M(15.9949)
sp|P51910|APOD_MOUSE	P51910	APOD_MOUSE	Apod	189	Mus musculus	Apolipoprotein D	6.35	0.9997	0.993	1	1	1	1	1	1
sp|Q9Z1R3|APOM_MOUSE	Q9Z1R3	APOM_MOUSE	Apom	190	Mus musculus	Apolipoprotein M	3.68	1	0.999	1	1	1	2	2	2
sp|Q91YI0|ARLY_MOUSE	Q91YI0	ARLY_MOUSE	Asl	464	Mus musculus	Argininosuccinate lyase	2.37	1	0.9978	1	1	1	1	1	1
sp|Q9JM76|ARPC3_MOUSE	Q9JM76	ARPC3_MOUSE	Arpc3	178	Mus musculus	Actin-related protein 2/3 complex subunit 3	7.3	0.8858	0.9967	1	1	1	1	1	1
sp|Q8VDN2|AT1A1_MOUSE	Q8VDN2	AT1A1_MOUSE	Atp1a1	1023	Mus musculus	Sodium/potassium-transporting ATPase subunit alpha-1	1.76	0.9998	0.9986	1	0	1	1	0	1
sp|Q03265|ATPA_MOUSE	Q03265	ATPA_MOUSE	Atp5f1a	553	Mus musculus	ATP synthase subunit alpha, mitochondrial	2.71	0.93	0.9981	1	1	1	1	1	1
sp|P01887|B2MG_MOUSE	P01887	B2MG_MOUSE	B2m	119	Mus musculus	Beta-2-microglobulin	8.4	0.9608	0.9989	1	1	1	1	1	1
sp|Q8R016|BLMH_MOUSE	Q8R016	BLMH_MOUSE	Blmh	455	Mus musculus	Bleomycin hydrolase	2.64	0.9996	0.9889	1	1	1	1	1	1
sp|P07743|BPIA2_MOUSE	P07743	BPIA2_MOUSE	Bpifa2	235	Mus musculus	BPI fold-containing family A member 2	3.4	1	0.999	1	0	1	1	0	1
sp|Q64152-2|BTF3_MOUSE	Q64152-2	BTF3_MOUSE	Btf3	162	Mus musculus	Isoform 2 of Transcription factor BTF3	17.28	0.4292	0.9667	1	0	1	1	0	1			sp|Q64152|BTF3_MOUSE
sp|Q2VLH6-2|C163A_MOUSE	Q2VLH6-2	C163A_MOUSE	Cd163	1159	Mus musculus	Isoform 2 of Scavenger receptor cysteine-rich type 1 protein M130	1.12	1	0.9954	1	0	1	1	0	1	4C(57.0214)		sp|Q2VLH6|C163A_MOUSE
sp|O55017-2|CAC1B_MOUSE	O55017-2	CAC1B_MOUSE	Cacna1b	2348	Mus musculus	Isoform NB2 of Voltage-dependent N-type calcium channel subunit alpha-1B	0.38	0.4678	0.9714	1	0	1	2	0	2			sp|O55017|CAC1B_MOUSE
sp|P04040|CATA_HUMAN	P04040	CATA_HUMAN	CAT	527	Homo sapiens	Catalase	1.71	1	0.996	1	0	1	1	0	1
sp|Q63918|CAVN2_MOUSE	Q63918	CAVN2_MOUSE	Cavin2	418	Mus musculus	Caveolae-associated protein 2	3.83	0.9998	0.9933	1	1	1	1	1	1
sp|P23198|CBX3_MOUSE	P23198	CBX3_MOUSE	Cbx3	183	Mus musculus	Chromobox protein homolog 3	8.74	0.9586	0.9989	1	0	1	1	0	1			sp|P83917|CBX1_MOUSE
sp|Q08857|CD36_MOUSE	Q08857	CD36_MOUSE	Cd36	472	Mus musculus	Platelet glycoprotein 4	2.75	1	0.9986	1	1	1	1	1	1
sp|P15379-10|CD44_MOUSE	P15379-10	CD44_MOUSE	Cd44	616	Mus musculus	Isoform 8 of CD44 antigen	1.95	0.9268	0.998	1	0	1	1	0	1			sp|P15379-11|CD44_MOUSE, sp|P15379-12|CD44_MOUSE, sp|P15379-13|CD44_MOUSE, sp|P15379-2|CD44_MOUSE, sp|P15379-3|CD44_MOUSE, sp|P15379-4|CD44_MOUSE, sp|P15379-5|CD44_MOUSE, sp|P15379-6|CD44_MOUSE, sp|P15379-7|CD44_MOUSE, sp|P15379-8|CD44_MOUSE, sp|P15379-9|CD44_MOUSE, sp|P15379|CD44_MOUSE
sp|O88200|CLC11_MOUSE	O88200	CLC11_MOUSE	Clec11a	328	Mus musculus	C-type lectin domain family 11 member A	4.27	1	0.9989	1	1	1	1	1	1
sp|Q9JL99-2|CLC1B_MOUSE	Q9JL99-2	CLC1B_MOUSE	Clec1b	197	Mus musculus	Isoform 2 of C-type lectin domain family 1 member B	6.6	1	0.9937	1	0	1	1	0	1			sp|Q9JL99|CLC1B_MOUSE
sp|Q9WUM4|COR1C_MOUSE	Q9WUM4	COR1C_MOUSE	Coro1c	474	Mus musculus	Coronin-1C	3.38	1	0.998	1	1	1	1	1	1
sp|O88544|CSN4_MOUSE	O88544	CSN4_MOUSE	Cops4	406	Mus musculus	COP9 signalosome complex subunit 4	2.96	1	0.9978	1	1	1	1	1	1
sp|Q9JII5-2|DAZP1_MOUSE	Q9JII5-2	DAZP1_MOUSE	Dazap1	405	Mus musculus	Isoform 2 of DAZ-associated protein 1	3.7	0.4944	0.9742	1	0	1	1	0	1			sp|Q9JII5|DAZP1_MOUSE
sp|O08788-2|DCTN1_MOUSE	O08788-2	DCTN1_MOUSE	Dctn1	1243	Mus musculus	Isoform 2 of Dynactin subunit 1	0.97	1	0.9632	1	0	1	1	0	1			sp|O08788|DCTN1_MOUSE
sp|Q99KJ8|DCTN2_MOUSE	Q99KJ8	DCTN2_MOUSE	Dctn2	402	Mus musculus	Dynactin subunit 2	3.73	1	0.9989	1	1	1	1	1	1
sp|P39053-3|DYN1_MOUSE	P39053-3	DYN1_MOUSE	Dnm1	851	Mus musculus	Isoform 3 of Dynamin-1	1.18	0.9985	0.9776	1	0	1	1	0	1			sp|P39053-4|DYN1_MOUSE, sp|P39053-5|DYN1_MOUSE, sp|P39053-6|DYN1_MOUSE, sp|P39053|DYN1_MOUSE, sp|P39054-2|DYN2_MOUSE, sp|P39054|DYN2_MOUSE
sp|Q9D8N0|EF1G_MOUSE	Q9D8N0	EF1G_MOUSE	Eef1g	437	Mus musculus	Elongation factor 1-gamma	2.75	0.3738	0.9584	1	1	1	1	1	1	5C(57.0214)
sp|Q9DCH4|EIF3F_MOUSE	Q9DCH4	EIF3F_MOUSE	Eif3f	361	Mus musculus	Eukaryotic translation initiation factor 3 subunit F	4.71	0.9997	0.9878	1	1	1	1	1	1
sp|P42567|EPS15_MOUSE	P42567	EPS15_MOUSE	Eps15	897	Mus musculus	Epidermal growth factor receptor substrate 15	2.23	1	0.9865	1	1	1	1	1	1	N-term(42.0106)
sp|Q99L47|F10A1_MOUSE	Q99L47	F10A1_MOUSE	St13	371	Mus musculus	Hsc70-interacting protein	3.5	0.6496	0.9862	1	1	1	1	1	1
sp|Q91VU0|FAM3C_MOUSE	Q91VU0	FAM3C_MOUSE	Fam3c	227	Mus musculus	Protein FAM3C	3.52	0.9999	0.987	1	1	1	1	1	1
sp|Q9WVH9|FBLN5_MOUSE	Q9WVH9	FBLN5_MOUSE	Fbln5	448	Mus musculus	Fibulin-5	2.01	1	0.999	1	1	1	1	1	1
sp|E9PV24-2|FIBA_MOUSE	E9PV24-2	FIBA_MOUSE	Fga	557	Mus musculus	Isoform 2 of Fibrinogen alpha chain	3.59	1	0.9989	1	0	1	1	0	1			sp|E9PV24|FIBA_MOUSE
sp|Q61553|FSCN1_MOUSE	Q61553	FSCN1_MOUSE	Fscn1	493	Mus musculus	Fascin	4.26	0.9628	0.999	1	1	1	1	1	1	10C(57.0214)
sp|Q80VA0-2|GALT7_MOUSE	Q80VA0-2	GALT7_MOUSE	Galnt7	657	Mus musculus	Isoform 2 of N-acetylgalactosaminyltransferase 7	1.98	1	0.999	1	0	1	1	0	1			sp|Q80VA0|GALT7_MOUSE
sp|Q8BHN3-2|GANAB_MOUSE	Q8BHN3-2	GANAB_MOUSE	Ganab	966	Mus musculus	Isoform 2 of Neutral alpha-glucosidase AB	0.72	1	0.9966	1	0	1	2	0	2			sp|Q8BHN3|GANAB_MOUSE
sp|P56400|GP1BB_MOUSE	P56400	GP1BB_MOUSE	Gp1bb	206	Mus musculus	Platelet glycoprotein Ib beta chain	5.34	0.6625	0.987	1	1	1	1	1	1
sp|P09211|GSTP1_HUMAN	P09211	GSTP1_HUMAN	GSTP1	210	Homo sapiens	Glutathione S-transferase P	7.14	0.9267	0.998	1	1	1	1	1	1
sp|P32037|GTR3_MOUSE	P32037	GTR3_MOUSE	Slc2a3	493	Mus musculus	Solute carrier family 2, facilitated glucose transporter member 3	1.83	1	0.9985	1	1	1	1	1	1
sp|P04223-2|HA1K_MOUSE	P04223-2	HA1K_MOUSE	H2-K1	360	Mus musculus	Isoform 2 of H-2 class I histocompatibility antigen, K-K alpha chain	2.78	0.9999	0.999	1	0	0	2	0	0			sp|P04223|HA1K_MOUSE
sp|O35737|HNRH1_MOUSE	O35737	HNRH1_MOUSE	Hnrnph1	449	Mus musculus	Heterogeneous nuclear ribonucleoprotein H	3.79	0.9621	0.999	1	0	1	1	0	1			sp|P70333|HNRH2_MOUSE
sp|Q60668-2|HNRPD_MOUSE	Q60668-2	HNRPD_MOUSE	Hnrnpd	336	Mus musculus	Isoform 2 of Heterogeneous nuclear ribonucleoprotein D0	4.17	0.6569	0.9866	1	0	1	1	0	1			sp|Q60668-3|HNRPD_MOUSE, sp|Q60668-4|HNRPD_MOUSE, sp|Q60668|HNRPD_MOUSE
sp|Q9Z2X1-2|HNRPF_MOUSE	Q9Z2X1-2	HNRPF_MOUSE	Hnrnpf	395	Mus musculus	Isoform 2 of Heterogeneous nuclear ribonucleoprotein F	4.3	0.9614	0.999	1	0	1	1	0	1			sp|Q9Z2X1|HNRPF_MOUSE
sp|Q8R081|HNRPL_MOUSE	Q8R081	HNRPL_MOUSE	Hnrnpl	586	Mus musculus	Heterogeneous nuclear ribonucleoprotein L	5.46	0.9628	0.999	1	1	1	1	1	1	26C(57.0214)
sp|P01741|HVM00_MOUSE	P01741	HVM00_MOUSE		114	Mus musculus	Ig heavy chain V region	11.4	1	0.999	1	1	1	5	5	5
sp|P01758|HVM14_MOUSE	P01758	HVM14_MOUSE	Igh-VJ558	117	Mus musculus	Ig heavy chain V region 108A	12.82	1	0.999	1	1	1	1	1	1
sp|P01811|HVM41_MOUSE	P01811	HVM41_MOUSE		117	Mus musculus	Ig heavy chain V region UPC10	13.68	1	0.9976	1	0	0	4	0	0
sp|P01819|HVM43_MOUSE	P01819	HVM43_MOUSE		144	Mus musculus	Ig heavy chain V region MOPC 141	7.64	0.9535	0.9987	1	0	1	1	0	1			sp|P01820|HVM44_MOUSE
sp|P47878|IBP3_MOUSE	P47878	IBP3_MOUSE	Igfbp3	292	Mus musculus	Insulin-like growth factor-binding protein 3	2.74	0.425	0.9661	1	1	1	1	1	1
sp|P60843|IF4A1_MOUSE	P60843	IF4A1_MOUSE	Eif4a1	406	Mus musculus	Eukaryotic initiation factor 4A-I	3.2	1	0.9979	1	0	1	1	0	1
sp|Q9CXY6|ILF2_MOUSE	Q9CXY6	ILF2_MOUSE	Ilf2	390	Mus musculus	Interleukin enhancer-binding factor 2	7.18	0.9628	0.999	1	1	1	1	1	1
sp|Q9Z1X4-2|ILF3_MOUSE	Q9Z1X4-2	ILF3_MOUSE	Ilf3	716	Mus musculus	Isoform 2 of Interleukin enhancer-binding factor 3	2.09	0.9451	0.9985	1	0	1	1	0	1			sp|Q9Z1X4-3|ILF3_MOUSE, sp|Q9Z1X4|ILF3_MOUSE
sp|O55222|ILK_MOUSE	O55222	ILK_MOUSE	Ilk	452	Mus musculus	Integrin-linked protein kinase	3.1	1	0.999	1	1	1	1	1	1
sp|Q64291|K1C12_MOUSE	Q64291	K1C12_MOUSE	Krt12	487	Mus musculus	Keratin, type I cytoskeletal 12	1.64	0.596	0.9827	1	1	1	1	1	1
sp|Q9WTP6-2|KAD2_MOUSE	Q9WTP6-2	KAD2_MOUSE	Ak2	232	Mus musculus	Isoform 2 of Adenylate kinase 2, mitochondrial	5.6	0.9605	0.9989	1	0	1	1	0	1			sp|Q9WTP6|KAD2_MOUSE
sp|P48025|KSYK_MOUSE	P48025	KSYK_MOUSE	Syk	629	Mus musculus	Tyrosine-protein kinase SYK	3.02	0.9995	0.9826	1	1	1	1	1	1
sp|P01627|KV2A2_MOUSE	P01627	KV2A2_MOUSE	Igkv2-112	120	Mus musculus	Immunoglobulin kappa variable 2-112	13.33	0.9627	0.999	1	0	1	1	0	1			sp|P01628|KV2A3_MOUSE
sp|P01629|KV2A4_MOUSE	P01629	KV2A4_MOUSE		112	Mus musculus	Ig kappa chain V-II region 2S1.3	11.61	0.9626	0.999	1	1	1	4	4	4
sp|P01674|KV3AM_MOUSE	P01674	KV3AM_MOUSE		108	Mus musculus	Ig kappa chain V-III region PC 2154	11.11	0.9603	0.9989	1	1	1	1	1	1
sp|P01680|KV4A1_MOUSE	P01680	KV4A1_MOUSE		129	Mus musculus	Ig kappa chain V-IV region S107B	9.3	0.9479	0.9986	1	1	1	4	4	4
sp|P01652|KV5AK_MOUSE	P01652	KV5AK_MOUSE		108	Mus musculus	Ig kappa chain V-V region J606	14.81	0.9627	0.999	1	1	1	1	1	1
sp|P04945|KV6AB_MOUSE	P04945	KV6AB_MOUSE		108	Mus musculus	Ig kappa chain V-VI region NQ2-6.1	14.81	0.9628	0.999	1	1	1	1	1	1
sp|P16301|LCAT_MOUSE	P16301	LCAT_MOUSE	Lcat	438	Mus musculus	Phosphatidylcholine-sterol acyltransferase	3.88	1	0.999	1	1	1	1	1	1
sp|Q99JW4|LIMS1_MOUSE	Q99JW4	LIMS1_MOUSE	Lims1	325	Mus musculus	LIM and senescent cell antigen-like-containing domain protein 1	3.69	1	0.9978	1	1	1	1	1	1
sp|Q8CIM1|LRC45_MOUSE	Q8CIM1	LRC45_MOUSE	Lrrc45	670	Mus musculus	Leucine-rich repeat-containing protein 45	1.34	0.5171	0.9764	1	1	1	2	2	2
sp|P01724|LV1B_MOUSE	P01724	LV1B_MOUSE		129	Mus musculus	Ig lambda-1 chain V regions MOPC 104E/RPC20/J558/S104	5.43	0.9876	0.9988	1	0	0	2	0	0
sp|P01725|LV1C_MOUSE	P01725	LV1C_MOUSE		110	Mus musculus	Ig lambda-1 chain V region S178	6.36	0.935	0.9935	1	0	0	2	0	0
sp|P45700|MA1A1_MOUSE	P45700	MA1A1_MOUSE	Man1a1	655	Mus musculus	Mannosyl-oligosaccharide 1,2-alpha-mannosidase IA	1.68	1	0.9983	1	1	1	1	1	1
sp|P27046|MA2A1_MOUSE	P27046	MA2A1_MOUSE	Man2a1	1150	Mus musculus	Alpha-mannosidase 2	0.96	1	0.9976	1	1	1	1	1	1
sp|Q61166|MARE1_MOUSE	Q61166	MARE1_MOUSE	Mapre1	268	Mus musculus	Microtubule-associated protein RP/EB family member 1	5.97	0.9997	0.9929	1	1	1	1	1	1	N-term(42.0106)
sp|Q8R4G6|MGT5A_MOUSE	Q8R4G6	MGT5A_MOUSE	Mgat5	740	Mus musculus	Alpha-1,6-mannosylglycoprotein 6-beta-N-acetylglucosaminyltransferase A	1.76	0.9994	0.9757	1	1	1	1	1	1
sp|Q9Z2L6|MINP1_MOUSE	Q9Z2L6	MINP1_MOUSE	Minpp1	481	Mus musculus	Multiple inositol polyphosphate phosphatase 1	2.29	0.9242	0.9979	1	1	1	1	1	1
sp|P53986|MOT1_MOUSE	P53986	MOT1_MOUSE	Slc16a1	493	Mus musculus	Monocarboxylate transporter 1	1.83	0.5483	0.9791	1	1	1	1	1	1
sp|Q01768|NDKB_MOUSE	Q01768	NDKB_MOUSE	Nme2	152	Mus musculus	Nucleoside diphosphate kinase B	6.58	0.9967	0.9792	1	1	1	1	1	1
sp|Q61937|NPM_MOUSE	Q61937	NPM_MOUSE	Npm1	292	Mus musculus	Nucleophosmin	6.51	0.9628	0.999	1	1	1	1	1	1
sp|Q9DBP0|NPT2B_MOUSE	Q9DBP0	NPT2B_MOUSE	Slc34a2	697	Mus musculus	Sodium-dependent phosphate transport protein 2B	1	0.6548	0.9865	1	1	1	1	1	1
sp|O35685|NUDC_MOUSE	O35685	NUDC_MOUSE	Nudc	332	Mus musculus	Nuclear migration protein nudC	4.22	1	0.9981	1	1	1	1	1	1
sp|Q99J31|OPHN1_MOUSE	Q99J31	OPHN1_MOUSE	Ophn1	802	Mus musculus	Oligophrenin-1	1.62	1	0.9981	1	1	1	1	1	1
sp|P29341|PABP1_MOUSE	P29341	PABP1_MOUSE	Pabpc1	636	Mus musculus	Polyadenylate-binding protein 1	1.42	1	0.9705	1	1	1	1	1	1
sp|Q60963|PAFA_MOUSE	Q60963	PAFA_MOUSE	Pla2g7	440	Mus musculus	Platelet-activating factor acetylhydrolase	3.41	1	0.9984	1	1	1	1	1	1
sp|Q61183-2|PAPOA_MOUSE	Q61183-2	PAPOA_MOUSE	Papola	375	Mus musculus	Isoform 2 of Poly(A) polymerase alpha	3.47	0.5128	0.976	1	0	1	1	0	1			sp|Q61183-3|PAPOA_MOUSE, sp|Q61183-4|PAPOA_MOUSE, sp|Q61183|PAPOA_MOUSE
sp|Q9ES46|PARVB_MOUSE	Q9ES46	PARVB_MOUSE	Parvb	365	Mus musculus	Beta-parvin	3.84	0.9466	0.9985	1	1	1	1	1	1
sp|P60335|PCBP1_MOUSE	P60335	PCBP1_MOUSE	Pcbp1	356	Mus musculus	Poly(rC)-binding protein 1	6.46	0.7681	0.9922	1	1	1	1	1	1
sp|Q8CG03|PDE5A_MOUSE	Q8CG03	PDE5A_MOUSE	Pde5a	865	Mus musculus	cGMP-specific 3',5'-cyclic phosphodiesterase	1.39	1	0.9984	1	1	1	1	1	1
sp|Q3TJD7|PDLI7_MOUSE	Q3TJD7	PDLI7_MOUSE	Pdlim7	457	Mus musculus	PDZ and LIM domain protein 7	2.41	0.4063	0.9635	1	1	1	1	1	1
sp|Q9DBJ1|PGAM1_MOUSE	Q9DBJ1	PGAM1_MOUSE	Pgam1	254	Mus musculus	Phosphoglycerate mutase 1	10.63	0.9986	0.9913	1	1	1	1	1	1
sp|O88593|PGRP1_MOUSE	O88593	PGRP1_MOUSE	Pglyrp1	182	Mus musculus	Peptidoglycan recognition protein 1	6.59	1	0.9982	1	1	1	1	1	1	8C(57.0214)
sp|Q8VCS0-2|PGRP2_MOUSE	Q8VCS0-2	PGRP2_MOUSE	Pglyrp2	501	Mus musculus	Isoform 2 of N-acetylmuramoyl-L-alanine amidase	2.2	1	0.9989	1	0	1	1	0	1			sp|Q8VCS0|PGRP2_MOUSE
sp|O08709|PRDX6_MOUSE	O08709	PRDX6_MOUSE	Prdx6	224	Mus musculus	Peroxiredoxin-6	4.91	1	0.9901	1	1	1	1	1	1
sp|Q9CQW3|PROZ_MOUSE	Q9CQW3	PROZ_MOUSE	Proz	399	Mus musculus	Vitamin K-dependent protein Z	3.26	0.9999	0.9987	1	1	1	1	1	1
sp|Q9CS42|PRPS2_MOUSE	Q9CS42	PRPS2_MOUSE	Prps2	318	Mus musculus	Ribose-phosphate pyrophosphokinase 2	2.52	0.4965	0.9744	1	0	1	2	0	2			sp|Q9D7G0|PRPS1_MOUSE
sp|P99026|PSB4_MOUSE	P99026	PSB4_MOUSE	Psmb4	264	Mus musculus	Proteasome subunit beta type-4	5.68	1	0.9989	1	1	1	1	1	1
sp|Q8BJY1|PSMD5_MOUSE	Q8BJY1	PSMD5_MOUSE	Psmd5	504	Mus musculus	26S proteasome non-ATPase regulatory subunit 5	1.79	1	0.9956	1	1	1	1	1	1
sp|Q99JI4|PSMD6_MOUSE	Q99JI4	PSMD6_MOUSE	Psmd6	389	Mus musculus	26S proteasome non-ATPase regulatory subunit 6	2.06	1	0.9739	1	1	1	1	1	1
sp|P26350|PTMA_MOUSE	P26350	PTMA_MOUSE	Ptma	111	Mus musculus	Prothymosin alpha	12.61	0.9604	0.9989	1	1	1	1	1	1	N-term(42.0106)
sp|P48759|PTX3_MOUSE	P48759	PTX3_MOUSE	Ptx3	381	Mus musculus	Pentraxin-related protein PTX3	2.62	1	0.9988	1	1	1	1	1	1
sp|P35278|RAB5C_MOUSE	P35278	RAB5C_MOUSE	Rab5c	216	Mus musculus	Ras-related protein Rab-5C	5.09	1	0.9971	1	0	1	1	0	1			sp|P61021|RAB5B_MOUSE, sp|Q9CQD1|RAB5A_MOUSE
sp|P55258|RAB8A_MOUSE	P55258	RAB8A_MOUSE	Rab8a	207	Mus musculus	Ras-related protein Rab-8A	5.31	0.9987	0.9884	1	0	1	1	0	1			sp|P61028|RAB8B_MOUSE
sp|P60764|RAC3_MOUSE	P60764	RAC3_MOUSE	Rac3	192	Mus musculus	Ras-related C3 botulinum toxin substrate 3	4.17	0.9999	0.9957	1	0	1	1	0	1			sp|P63001|RAC1_MOUSE, sp|Q05144|RAC2_MOUSE
sp|P62827|RAN_MOUSE	P62827	RAN_MOUSE	Ran	216	Mus musculus	GTP-binding nuclear protein Ran	5.09	0.9998	0.9877	1	0	1	1	0	1			sp|Q61820|RANT_MOUSE
sp|Q60790|RASA3_MOUSE	Q60790	RASA3_MOUSE	Rasa3	834	Mus musculus	Ras GTPase-activating protein 3	1.2	1	0.9945	1	1	1	1	1	1
sp|Q00724|RET4_MOUSE	Q00724	RET4_MOUSE	Rbp4	201	Mus musculus	Retinol-binding protein 4	4.98	1	0.9985	1	1	1	1	1	1
sp|Q8K426|RETNG_MOUSE	Q8K426	RETNG_MOUSE	Retnlg	117	Mus musculus	Resistin-like gamma	10.26	0.9607	0.9989	1	1	1	1	1	1	4C(57.0214)
sp|Q9CXW4|RL11_MOUSE	Q9CXW4	RL11_MOUSE	Rpl11	178	Mus musculus	60S ribosomal protein L11	7.87	0.8157	0.9942	1	1	1	1	1	1
sp|Q9CPR4|RL17_MOUSE	Q9CPR4	RL17_MOUSE	Rpl17	184	Mus musculus	60S ribosomal protein L17	8.7	0.8987	0.9971	1	1	1	1	1	1
sp|P14869|RLA0_MOUSE	P14869	RLA0_MOUSE	Rplp0	317	Mus musculus	60S acidic ribosomal protein P0	4.1	0.9999	0.9944	1	1	1	1	1	1
sp|P47955|RLA1_MOUSE	P47955	RLA1_MOUSE	Rplp1	114	Mus musculus	60S acidic ribosomal protein P1	22.81	0.7327	0.9906	1	1	1	1	1	1	8C(57.0214), N-term(42.0106)
sp|P70335-2|ROCK1_MOUSE	P70335-2	ROCK1_MOUSE	Rock1	1353	Mus musculus	Isoform 2 of Rho-associated protein kinase 1	0.74	1	0.9861	1	0	1	1	0	1			sp|P70335|ROCK1_MOUSE
sp|P63325|RS10_MOUSE	P63325	RS10_MOUSE	Rps10	165	Mus musculus	40S ribosomal protein S10	8.48	0.9626	0.999	1	1	1	1	1	1
sp|P62267|RS23_MOUSE	P62267	RS23_MOUSE	Rps23	143	Mus musculus	40S ribosomal protein S23	18.88	0.9628	0.999	1	1	1	1	1	1	10C(57.0214)
sp|P97351|RS3A_MOUSE	P97351	RS3A_MOUSE	Rps3a	264	Mus musculus	40S ribosomal protein S3a	6.44	0.9625	0.999	1	1	1	1	1	1
sp|D3YXK2|SAFB1_MOUSE	D3YXK2	SAFB1_MOUSE	Safb	937	Mus musculus	Scaffold attachment factor B1	1.07	0.6131	0.9839	1	0	1	1	0	1	9C(57.0214)		sp|Q80YR5|SAFB2_MOUSE
sp|Q61207|SAP_MOUSE	Q61207	SAP_MOUSE	Psap	557	Mus musculus	Prosaposin	1.8	0.9988	0.979	1	1	1	1	1	1
sp|Q60857|SC6A4_MOUSE	Q60857	SC6A4_MOUSE	Slc6a4	630	Mus musculus	Sodium-dependent serotonin transporter	1.43	0.9985	0.9933	1	1	1	1	1	1
sp|O08992|SDCB1_MOUSE	O08992	SDCB1_MOUSE	Sdcbp	299	Mus musculus	Syntenin-1	3.34	1	0.9975	1	1	1	1	1	1	N-term(42.0106)
sp|Q9ES52-2|SHIP1_MOUSE	Q9ES52-2	SHIP1_MOUSE	Inpp5d	1190	Mus musculus	Isoform 2 of Phosphatidylinositol 3,4,5-trisphosphate 5-phosphatase 1	1.18	1	0.9989	1	0	1	1	0	1			sp|Q9ES52-3|SHIP1_MOUSE, sp|Q9ES52-4|SHIP1_MOUSE, sp|Q9ES52|SHIP1_MOUSE
sp|Q8R570|SNP47_MOUSE	Q8R570	SNP47_MOUSE	Snap47	413	Mus musculus	Synaptosomal-associated protein 47	1.69	0.5583	0.9799	1	1	1	1	1	1
sp|Q9D9W0|SPC1L_MOUSE	Q9D9W0	SPC1L_MOUSE	Spatc1l	342	Mus musculus	Speriolin-like protein	2.05	0.522	0.9768	1	1	1	1	1	1
sp|Q8CI59-2|STEA3_MOUSE	Q8CI59-2	STEA3_MOUSE	Steap3	526	Mus musculus	Isoform 2 of Metalloreductase STEAP3	2.09	0.9997	0.9814	1	0	1	1	0	1			sp|Q8CI59|STEA3_MOUSE
sp|Q9WVA4|TAGL2_MOUSE	Q9WVA4	TAGL2_MOUSE	Tagln2	199	Mus musculus	Transgelin-2	9.05	1	0.9988	1	1	1	1	1	1
sp|P11983|TCPA_MOUSE	P11983	TCPA_MOUSE	Tcp1	556	Mus musculus	T-complex protein 1 subunit alpha	3.6	0.905	0.9973	1	1	1	1	1	1
sp|P80315|TCPD_MOUSE	P80315	TCPD_MOUSE	Cct4	539	Mus musculus	T-complex protein 1 subunit delta	3.53	0.9536	0.9987	1	1	1	1	1	1	8C(57.0214)
sp|P80316|TCPE_MOUSE	P80316	TCPE_MOUSE	Cct5	541	Mus musculus	T-complex protein 1 subunit epsilon	4.07	0.9359	0.9982	1	1	1	1	1	1	12C(57.0214)
sp|P80313|TCPH_MOUSE	P80313	TCPH_MOUSE	Cct7	544	Mus musculus	T-complex protein 1 subunit eta	3.86	0.9628	0.999	1	1	1	1	1	1
sp|P80317|TCPZ_MOUSE	P80317	TCPZ_MOUSE	Cct6a	531	Mus musculus	T-complex protein 1 subunit zeta	3.2	0.9985	0.9944	1	1	1	1	1	1
sp|P04202|TGFB1_MOUSE	P04202	TGFB1_MOUSE	Tgfb1	390	Mus musculus	Transforming growth factor beta-1 proprotein	2.82	1	0.9989	1	1	1	1	1	1
sp|P10599|THIO_HUMAN	P10599	THIO_HUMAN	TXN	105	Homo sapiens	Thioredoxin	12.38	0.8686	0.9961	1	1	1	1	1	1
sp|P40142|TKT_MOUSE	P40142	TKT_MOUSE	Tkt	623	Mus musculus	Transketolase	1.28	1	0.9845	1	1	1	1	1	1
sp|Q8BJU2|TSN9_MOUSE	Q8BJU2	TSN9_MOUSE	Tspan9	239	Mus musculus	Tetraspanin-9	6.28	0.9998	0.9841	1	1	1	1	1	1
sp|Q9Z1T2|TSP4_MOUSE	Q9Z1T2	TSP4_MOUSE	Thbs4	963	Mus musculus	Thrombospondin-4	1.35	1	0.9989	1	0	1	1	0	1
sp|P68037|UB2L3_MOUSE	P68037	UB2L3_MOUSE	Ube2l3	154	Mus musculus	Ubiquitin-conjugating enzyme E2 L3	16.23	0.9628	0.999	1	1	1	1	1	1
sp|Q02053|UBA1_MOUSE	Q02053	UBA1_MOUSE	Uba1	1058	Mus musculus	Ubiquitin-like modifier-activating enzyme 1	1.42	1	0.999	1	1	1	1	1	1
sp|Q9Z1Z0|USO1_MOUSE	Q9Z1Z0	USO1_MOUSE	Uso1	959	Mus musculus	General vesicular transport factor p115	1.04	1	0.9984	1	0	1	1	0	1
sp|O70410|V2R1_MOUSE	O70410	V2R1_MOUSE	Vmn2r1	912	Mus musculus	Vomeronasal type-2 receptor 1	0.77	0.4744	0.9721	1	1	1	1	1	1
sp|O70404|VAMP8_MOUSE	O70404	VAMP8_MOUSE	Vamp8	101	Mus musculus	Vesicle-associated membrane protein 8	9.9	0.9998	0.9882	1	1	1	1	1	1
sp|Q9R0C8-4|VAV3_MOUSE	Q9R0C8-4	VAV3_MOUSE	Vav3	574	Mus musculus	Isoform 4 of Guanine nucleotide exchange factor VAV3	1.74	0.9916	0.9943	1	0	1	1	0	1			sp|Q9R0C8|VAV3_MOUSE
sp|Q60930|VDAC2_MOUSE	Q60930	VDAC2_MOUSE	Vdac2	295	Mus musculus	Voltage-dependent anion-selective channel protein 2	7.46	0.9424	0.9984	1	1	1	1	1	1	18C(57.0214)
sp|Q9QZ25|VNN3_MOUSE	Q9QZ25	VNN3_MOUSE	Vnn3	500	Mus musculus	Vascular non-inflammatory molecule 3	2.6	1	0.9989	1	1	1	1	1	1
sp|P62960|YBOX1_MOUSE	P62960	YBOX1_MOUSE	Ybx1	322	Mus musculus	Y-box-binding protein 1	5.28	0.9188	0.9977	1	0	1	1	0	1			sp|Q9JKB3-2|YBOX3_MOUSE, sp|Q9JKB3|YBOX3_MOUSE, sp|Q9Z2C8-2|YBOX2_MOUSE, sp|Q9Z2C8|YBOX2_MOUSE

## Sheet: Replicate 2
Protein	Protein ID	Entry Name	Gene	Length	Organism	Protein Description	Coverage	Protein Probability	Top Peptide Probability	Total Peptides	Unique Peptides	Razor Peptides	Total Spectral Count	Unique Spectral Count	Razor Spectral Count	Razor Assigned Modifications	Razor Observed Modifications	Indistinguishable Proteins
sp|E9Q414|APOB_MOUSE	E9Q414	APOB_MOUSE	Apob	4505	Mus musculus	Apolipoprotein B-100	28.81	1	0.999	111	110	111	128	126	128	10M(15.9949), 11M(15.9949), 12M(15.9949), 13M(15.9949), 15M(15.9949), 1M(15.9949), 21M(15.9949), 2M(15.9949), 5M(15.9949), 6C(57.0214), 6M(15.9949), 7M(15.9949), 8M(15.9949), 9M(15.9949)
sp|P01027|CO3_MOUSE	P01027	CO3_MOUSE	C3	1663	Mus musculus	Complement C3	56.64	1	0.999	77	61	77	136	103	136	10C(57.0214), 11C(57.0214), 11M(15.9949), 14M(15.9949), 18M(15.9949), 2M(15.9949), 3C(57.0214), 3M(15.9949), 5C(57.0214), 7M(15.9949), 8C(57.0214), 9C(57.0214)
sp|P11276|FINC_MOUSE	P11276	FINC_MOUSE	Fn1	2477	Mus musculus	Fibronectin	43.36	1	0.999	70	70	70	120	120	120	17M(15.9949), 24C(57.0214), 2C(57.0214), 3C(57.0214), 4C(57.0214), 4M(15.9949), 5C(57.0214), 7C(57.0214), 9C(57.0214), 9M(15.9949)
sp|Q61838|PZP_MOUSE	Q61838	PZP_MOUSE	Pzp	1495	Mus musculus	Pregnancy zone protein	58.26	1	0.999	70	68	70	523	503	523	10C(57.0214), 10M(15.9949), 11M(15.9949), 12C(57.0214), 12M(15.9949), 14C(57.0214), 16C(57.0214), 17C(57.0214), 18M(15.9949), 1M(15.9949), 2C(57.0214), 2M(15.9949), 3C(57.0214), 4C(57.0214), 5C(57.0214), 5M(15.9949), 6C(57.0214), 6M(15.9949), 7C(57.0214), 7M(15.9949), 8M(15.9949), 9C(57.0214)
sp|P01029|CO4B_MOUSE	P01029	CO4B_MOUSE	C4b	1738	Mus musculus	Complement C4-B	38.55	1	0.999	56	56	56	93	93	93	10M(15.9949), 1C(57.0214), 2C(57.0214), 3C(57.0214), 5C(57.0214)
sp|P28665|MUG1_MOUSE	P28665	MUG1_MOUSE	Mug1	1476	Mus musculus	Murinoglobulin-1	47.63	1	0.999	56	34	56	138	71	138	10M(15.9949), 11C(57.0214), 12C(57.0214), 14M(15.9949), 17C(57.0214), 19C(57.0214), 1M(15.9949), 2M(15.9949), 4C(57.0214), 5M(15.9949), 6M(15.9949), 8C(57.0214)
sp|P26039|TLN1_MOUSE	P26039	TLN1_MOUSE	Tln1	2541	Mus musculus	Talin-1	24.68	1	0.999	49	44	49	51	46	51
sp|P28666|MUG2_MOUSE	P28666	MUG2_MOUSE	Mug2	1451	Mus musculus	Murinoglobulin-2	44.18	1	0.999	47	25	25	97	30	30	2C(57.0214), 4M(15.9949)
sp|P07724|ALBU_MOUSE	P07724	ALBU_MOUSE	Alb	608	Mus musculus	Albumin	67.11	1	0.999	40	36	40	223	200	223	11C(57.0214), 13C(57.0214), 14C(57.0214), 17M(15.9949), 18C(57.0214), 1C(57.0214), 2C(57.0214), 2M(15.9949), 30C(57.0214), 31C(57.0214), 3C(57.0214), 4C(57.0214), 5C(57.0214), 7C(57.0214), 7M(15.9949), 8C(57.0214)
sp|P35441|TSP1_MOUSE	P35441	TSP1_MOUSE	Thbs1	1170	Mus musculus	Thrombospondin-1	29.83	1	0.999	35	33	35	47	44	47	2C(57.0214), 3C(57.0214), 5M(15.9949), 7C(57.0214)
sp|A6X935|ITIH4_MOUSE	A6X935	ITIH4_MOUSE	Itih4	942	Mus musculus	Inter alpha-trypsin inhibitor, heavy chain 4	49.89	1	0.999	34	1	34	60	2	60	3M(15.9949)
sp|P06909|CFAH_MOUSE	P06909	CFAH_MOUSE	Cfh	1234	Mus musculus	Complement factor H	33.14	1	0.999	34	34	34	46	46	46	13C(57.0214), 1C(57.0214), 2C(57.0214), 3C(57.0214), 4C(57.0214), 5C(57.0214), 7C(57.0214), 9C(57.0214)
sp|Q6GQT1|A2MG_MOUSE	Q6GQT1	A2MG_MOUSE	A2m	1474	Mus musculus	Alpha-2-macroglobulin-P	27.48	1	0.999	34	32	32	53	33	33	10C(57.0214)
sp|Q921I1|TRFE_MOUSE	Q921I1	TRFE_MOUSE	Tf	697	Mus musculus	Serotransferrin	44.48	1	0.999	33	29	33	70	65	70	10C(57.0214), 10M(15.9949), 13C(57.0214), 13M(15.9949), 1C(57.0214), 2C(57.0214), 5C(57.0214), 6C(57.0214), 7C(57.0214), 8C(57.0214), 8M(15.9949), 9C(57.0214)
sp|P06684|CO5_MOUSE	P06684	CO5_MOUSE	C5	1680	Mus musculus	Complement C5	22.8	1	0.999	32	30	32	35	32	35
sp|Q61147|CERU_MOUSE	Q61147	CERU_MOUSE	Cp	1061	Mus musculus	Ceruloplasmin	36.66	1	0.999	32	32	32	43	43	43	10M(15.9949), 11C(57.0214), 13C(57.0214), 6C(57.0214), 7C(57.0214)
sp|P04264|K2C1_HUMAN	P04264	K2C1_HUMAN	KRT1	644	Homo sapiens	Keratin, type II cytoskeletal 1	47.98	1	0.999	31	18	31	53	34	53	2M(15.9949), 4C(57.0214), 5M(15.9949)
sp|Q8CG14|CS1A_MOUSE	Q8CG14	CS1A_MOUSE	C1s1	688	Mus musculus	Complement C1s-1 subcomponent	48.69	1	0.999	26	16	26	47	28	47	11M(15.9949), 14C(57.0214), 15M(15.9949), 17C(57.0214), 19C(57.0214), 1C(57.0214), 5C(57.0214), 6M(15.9949), 8C(57.0214), 9C(57.0214)
sp|P06728|APOA4_MOUSE	P06728	APOA4_MOUSE	Apoa4	395	Mus musculus	Apolipoprotein A-IV	71.65	1	0.999	25	25	25	63	63	63	10M(15.9949), 11M(15.9949), 12M(15.9949), 23M(15.9949), 5M(15.9949), 8M(15.9949), 9M(15.9949)
sp|P16546-2|SPTN1_MOUSE	P16546-2	SPTN1_MOUSE	Sptan1	2452	Mus musculus	Isoform 2 of Spectrin alpha chain, non-erythrocytic 1	10.81	1	0.999	23	0	23	23	0	23			sp|P16546|SPTN1_MOUSE
sp|Q62351|TFR1_MOUSE	Q62351	TFR1_MOUSE	Tfrc	763	Mus musculus	Transferrin receptor protein 1	33.03	1	0.999	23	23	23	26	26	26
sp|P35527|K1C9_HUMAN	P35527	K1C9_HUMAN	KRT9	623	Homo sapiens	Keratin, type I cytoskeletal 9	43.5	1	0.999	22	21	22	32	30	32	1M(15.9949), 3M(15.9949), 5M(15.9949), 8M(15.9949)
sp|Q91X72|HEMO_MOUSE	Q91X72	HEMO_MOUSE	Hpx	460	Mus musculus	Hemopexin	46.96	1	0.999	22	22	22	60	60	60	19C(57.0214), 1C(57.0214), 3C(57.0214), 6C(57.0214), 7C(57.0214)
sp|P01872|IGHM_MOUSE	P01872	IGHM_MOUSE	Ighm	454	Mus musculus	Immunoglobulin heavy constant mu	48.46	1	0.999	21	1	21	118	1	118	12C(57.0214), 12M(15.9949), 21C(57.0214), 3C(57.0214), 4C(57.0214), 5C(57.0214), 5M(15.9949), 6C(57.0214), 7C(57.0214)
sp|P13645|K1C10_HUMAN	P13645	K1C10_HUMAN	KRT10	584	Homo sapiens	Keratin, type I cytoskeletal 10	38.7	1	0.999	21	11	20	27	11	25	3M(15.9949), 5C(57.0214)
sp|Q00623|APOA1_MOUSE	Q00623	APOA1_MOUSE	Apoa1	264	Mus musculus	Apolipoprotein A-I	56.06	1	0.999	21	21	21	82	82	82	10M(15.9949), 3M(15.9949), 4M(15.9949), 6M(15.9949)
sp|Q91ZX7|LRP1_MOUSE	Q91ZX7	LRP1_MOUSE	Lrp1	4545	Mus musculus	Prolow-density lipoprotein receptor-related protein 1	5.48	1	0.999	21	20	21	23	22	23
sp|P13020-2|GELS_MOUSE	P13020-2	GELS_MOUSE	Gsn	731	Mus musculus	Isoform 2 of Gelsolin	35.16	1	0.999	20	0	20	29	0	29	4C(57.0214)		sp|P13020|GELS_MOUSE
sp|O88783|FA5_MOUSE	O88783	FA5_MOUSE	F5	2183	Mus musculus	Coagulation factor V	9.44	1	0.999	19	19	19	19	19	19
sp|Q61702|ITIH1_MOUSE	Q61702	ITIH1_MOUSE	Itih1	907	Mus musculus	Inter-alpha-trypsin inhibitor heavy chain H1	28.22	1	0.999	19	19	19	21	21	21
sp|Q61703|ITIH2_MOUSE	Q61703	ITIH2_MOUSE	Itih2	946	Mus musculus	Inter-alpha-trypsin inhibitor heavy chain H2	27.06	1	0.999	19	19	19	22	22	22
sp|Q8CG16|C1RA_MOUSE	Q8CG16	C1RA_MOUSE	C1ra	707	Mus musculus	Complement C1r-A subcomponent	36.21	1	0.999	19	5	19	29	7	29	14C(57.0214), 15C(57.0214), 1M(15.9949), 2C(57.0214), 5C(57.0214), 6C(57.0214), 7C(57.0214), 9C(57.0214)
sp|Q9QWK4|CD5L_MOUSE	Q9QWK4	CD5L_MOUSE	Cd5l	352	Mus musculus	CD5 antigen-like	54.26	1	0.999	19	19	19	42	42	42	13C(57.0214), 3C(57.0214), 4C(57.0214), 5M(15.9949), 6C(57.0214), 7C(57.0214), 8C(57.0214)
sp|P07759|SPA3K_MOUSE	P07759	SPA3K_MOUSE	Serpina3k	418	Mus musculus	Serine protease inhibitor A3K	45.93	1	0.999	17	11	17	34	24	34	1M(15.9949), 2M(15.9949), 6C(57.0214), 9C(57.0214), 9M(15.9949)
sp|P08226|APOE_MOUSE	P08226	APOE_MOUSE	Apoe	311	Mus musculus	Apolipoprotein E	59.81	1	0.999	17	17	17	40	40	40	10M(15.9949), 1M(15.9949), 26M(15.9949), 30M(15.9949), 3M(15.9949), 5M(15.9949), 6M(15.9949)
sp|P35908|K22E_HUMAN	P35908	K22E_HUMAN	KRT2	639	Homo sapiens	Keratin, type II cytoskeletal 2 epidermal	33.02	1	0.999	17	9	14	21	9	14
sp|P98064|MASP1_MOUSE	P98064	MASP1_MOUSE	Masp1	704	Mus musculus	Mannan-binding lectin serine protease 1	27.98	1	0.999	17	6	17	24	8	24	12C(57.0214), 3C(57.0214), 4C(57.0214), 7C(57.0214)
sp|Q06890|CLUS_MOUSE	Q06890	CLUS_MOUSE	Clu	448	Mus musculus	Clusterin	33.26	1	0.999	17	17	17	34	34	34	2M(15.9949)
sp|P04186|CFAB_MOUSE	P04186	CFAB_MOUSE	Cfb	761	Mus musculus	Complement factor B	20.89	1	0.999	16	16	16	18	18	18	1C(57.0214), 9C(57.0214)
sp|P20918|PLMN_MOUSE	P20918	PLMN_MOUSE	Plg	812	Mus musculus	Plasminogen	19.58	1	0.999	16	16	16	19	19	19	10C(57.0214), 4C(57.0214), 6C(57.0214)
sp|P22599|A1AT2_MOUSE	P22599	A1AT2_MOUSE	Serpina1b	413	Mus musculus	Alpha-1-antitrypsin 1-2	48.91	1	0.999	16	5	7	42	8	14
sp|P98064-2|MASP1_MOUSE	P98064-2	MASP1_MOUSE	Masp1	733	Mus musculus	Isoform 2 of Mannan-binding lectin serine protease 1	26.06	1	0.999	16	5	5	21	5	5
sp|Q00896|A1AT3_MOUSE	Q00896	A1AT3_MOUSE	Serpina1c	412	Mus musculus	Alpha-1-antitrypsin 1-3	50.24	1	0.999	16	0	16	50	0	50	1M(15.9949), 3M(15.9949)
sp|Q00897|A1AT4_MOUSE	Q00897	A1AT4_MOUSE	Serpina1d	413	Mus musculus	Alpha-1-antitrypsin 1-4	51.82	1	0.999	16	5	5	38	5	5
sp|Q61646|HPT_MOUSE	Q61646	HPT_MOUSE	Hp	347	Mus musculus	Haptoglobin	44.96	1	0.999	16	16	16	37	37	37	2C(57.0214), 3M(15.9949), 4C(57.0214), 5C(57.0214), 6M(15.9949), 7M(15.9949), 8C(57.0214)
sp|Q61704|ITIH3_MOUSE	Q61704	ITIH3_MOUSE	Itih3	889	Mus musculus	Inter-alpha-trypsin inhibitor heavy chain H3	25.08	1	0.999	16	16	16	21	21	21	7M(15.9949)
sp|Q8VDD5|MYH9_MOUSE	Q8VDD5	MYH9_MOUSE	Myh9	1960	Mus musculus	Myosin-9	9.85	1	0.999	16	13	16	16	13	16
sp|Q91WP0|MASP2_MOUSE	Q91WP0	MASP2_MOUSE	Masp2	685	Mus musculus	Mannan-binding lectin serine protease 2	29.2	1	0.999	16	12	16	22	14	22	11C(57.0214), 1C(57.0214), 3C(57.0214), 3M(15.9949), 7C(57.0214)
sp|P32261|ANT3_MOUSE	P32261	ANT3_MOUSE	Serpinc1	465	Mus musculus	Antithrombin-III	32.26	1	0.999	15	9	15	15	9	15	8C(57.0214)
sp|O70362|PHLD_MOUSE	O70362	PHLD_MOUSE	Gpld1	837	Mus musculus	Phosphatidylinositol-glycan-specific phospholipase D	22.58	1	0.999	14	14	14	15	15	15	1M(15.9949), 6M(15.9949)
sp|P97290|IC1_MOUSE	P97290	IC1_MOUSE	Serping1	504	Mus musculus	Plasma protease C1 inhibitor	36.71	1	0.999	14	14	14	25	25	25	1M(15.9949), 4C(57.0214)
sp|Q9ESB3|HRG_MOUSE	Q9ESB3	HRG_MOUSE	Hrg	525	Mus musculus	Histidine-rich glycoprotein	27.05	1	0.999	14	14	14	25	25	25	10C(57.0214), 2C(57.0214), 3C(57.0214), 5C(57.0214), 8C(57.0214)
sp|O08677|KNG1_MOUSE	O08677	KNG1_MOUSE	Kng1	661	Mus musculus	Kininogen-1	22.24	1	0.999	13	1	13	23	1	23	10C(57.0214), 11C(57.0214), 5M(15.9949), 6M(15.9949)
sp|Q64727|VINC_MOUSE	Q64727	VINC_MOUSE	Vcl	1066	Mus musculus	Vinculin	14.35	1	0.999	13	13	13	13	13	13
sp|Q9DBD0|ICA_MOUSE	Q9DBD0	ICA_MOUSE	Ica	700	Mus musculus	Inhibitor of carbonic anhydrase	20.71	1	0.999	13	12	12	16	14	14	11C(57.0214)
sp|P19221|THRB_MOUSE	P19221	THRB_MOUSE	F2	618	Mus musculus	Prothrombin	21.68	1	0.999	12	12	12	21	21	21	13C(57.0214), 4C(57.0214), 7C(57.0214), 8M(15.9949), 9C(57.0214)
sp|P63017|HSP7C_MOUSE	P63017	HSP7C_MOUSE	Hspa8	646	Mus musculus	Heat shock cognate 71 kDa protein	20.59	1	0.999	12	5	12	14	7	14	1C(57.0214)
sp|Q07797|LG3BP_MOUSE	Q07797	LG3BP_MOUSE	Lgals3bp	577	Mus musculus	Galectin-3-binding protein	27.56	1	0.999	12	12	12	13	13	13	14C(57.0214), 7C(57.0214)
sp|Q922U2|K2C5_MOUSE	Q922U2	K2C5_MOUSE	Krt5	580	Mus musculus	Keratin, type II cytoskeletal 5	13.45	1	0.9987	12	2	2	12	2	2
sp|Q9DBB9|CPN2_MOUSE	Q9DBB9	CPN2_MOUSE	Cpn2	547	Mus musculus	Carboxypeptidase N subunit 2	25.59	1	0.999	12	12	12	17	17	17	11M(15.9949)
sp|O08677-2|KNG1_MOUSE	O08677-2	KNG1_MOUSE	Kng1	432	Mus musculus	Isoform LMW of Kininogen-1	29.17	0.9998	0.9963	12	1	1	22	2	2
sp|P01878|IGHA_MOUSE	P01878	IGHA_MOUSE		344	Mus musculus	Ig alpha chain C region	42.73	1	0.999	11	11	11	45	45	45	16M(15.9949), 1C(57.0214), 21C(57.0214), 7C(57.0214)
sp|P06683|CO9_MOUSE	P06683	CO9_MOUSE	C9	548	Mus musculus	Complement component C9	18.61	1	0.9988	11	11	11	12	12	12
sp|P41317|MBL2_MOUSE	P41317	MBL2_MOUSE	Mbl2	244	Mus musculus	Mannose-binding protein C	50.41	1	0.999	11	9	11	27	24	27	18C(57.0214), 3C(57.0214)
sp|P52480|KPYM_MOUSE	P52480	KPYM_MOUSE	Pkm	531	Mus musculus	Pyruvate kinase PKM	26.93	1	0.999	11	1	11	12	1	12
sp|P60710|ACTB_MOUSE	P60710	ACTB_MOUSE	Actb	375	Mus musculus	Actin, cytoplasmic 1	39.47	1	0.999	11	0	11	15	0	15	2C(57.0214)
sp|P68368|TBA4A_MOUSE	P68368	TBA4A_MOUSE	Tuba4a	448	Mus musculus	Tubulin alpha-4A chain	32.37	1	0.999	11	2	11	13	2	13	15C(57.0214)
sp|P82198|BGH3_MOUSE	P82198	BGH3_MOUSE	Tgfbi	683	Mus musculus	Transforming growth factor-beta-induced protein ig-h3	18.74	1	0.999	11	11	11	11	11	11
sp|Q61247|A2AP_MOUSE	Q61247	A2AP_MOUSE	Serpinf2	491	Mus musculus	Alpha-2-antiplasmin	23.01	1	0.999	11	11	11	13	13	13
sp|Q8BH35|CO8B_MOUSE	Q8BH35	CO8B_MOUSE	C8b	589	Mus musculus	Complement component C8 beta chain	23.94	1	0.999	11	1	11	11	1	11	12C(57.0214)
sp|Q8BND5-2|QSOX1_MOUSE	Q8BND5-2	QSOX1_MOUSE	Qsox1	661	Mus musculus	Isoform 2 of Sulfhydryl oxidase 1	19.52	1	0.999	11	0	11	11	0	11			sp|Q8BND5-3|QSOX1_MOUSE, sp|Q8BND5|QSOX1_MOUSE
sp|P05213|TBA1B_MOUSE	P05213	TBA1B_MOUSE	Tuba1b	451	Mus musculus	Tubulin alpha-1B chain	33.48	0.9999	0.9989	11	0	0	13	0	0
sp|Q8CFG8|CS1B_MOUSE	Q8CFG8	CS1B_MOUSE	C1s2	688	Mus musculus	Complement C1s-1 subcomponent	18.6	0.9999	0.9989	11	1	1	20	1	1	8C(57.0214)
sp|O70570|PIGR_MOUSE	O70570	PIGR_MOUSE	Pigr	771	Mus musculus	Polymeric immunoglobulin receptor	13.88	1	0.999	10	10	10	14	14	14	11C(57.0214), 3C(57.0214), 8C(57.0214)
sp|P01898|HA10_MOUSE	P01898	HA10_MOUSE	H2-Q10	325	Mus musculus	H-2 class I histocompatibility antigen, Q10 alpha chain	35.08	1	0.999	10	6	10	11	6	11	11M(15.9949)
sp|P03987-2|IGHG3_MOUSE	P03987-2	IGHG3_MOUSE		329	Mus musculus	Isoform 2 of Ig gamma-3 chain C region	40.12	1	0.999	10	0	10	20	0	20	16C(57.0214)		sp|P03987|IGHG3_MOUSE
sp|P21614|VTDB_MOUSE	P21614	VTDB_MOUSE	Gc	476	Mus musculus	Vitamin D-binding protein	16.39	1	0.999	10	10	10	13	13	13
sp|P26262|KLKB1_MOUSE	P26262	KLKB1_MOUSE	Klkb1	638	Mus musculus	Plasma kallikrein	17.87	1	0.999	10	10	10	10	10	10	15C(57.0214)
sp|P68373|TBA1C_MOUSE	P68373	TBA1C_MOUSE	Tuba1c	449	Mus musculus	Tubulin alpha-1C chain	28.29	1	0.999	10	0	2	12	0	2
sp|Q8BH61|F13A_MOUSE	Q8BH61	F13A_MOUSE	F13a1	732	Mus musculus	Coagulation factor XIII A chain	14.21	1	0.999	10	10	10	10	10	10	9C(57.0214)
sp|Q8K182|CO8A_MOUSE	Q8K182	CO8A_MOUSE	C8a	587	Mus musculus	Complement component C8 alpha chain	18.57	1	0.999	10	10	10	11	11	11	9C(57.0214)
sp|P01942|HBA_MOUSE	P01942	HBA_MOUSE	Hba	142	Mus musculus	Hemoglobin subunit alpha	87.32	1	0.999	9	7	9	15	13	15	5C(57.0214)
sp|P02088|HBB1_MOUSE	P02088	HBB1_MOUSE	Hbb-b1	147	Mus musculus	Hemoglobin subunit beta-1	66.67	1	0.999	9	5	9	13	6	13	11C(57.0214), 15M(15.9949), 5C(57.0214)
sp|P04919-2|B3AT_MOUSE	P04919-2	B3AT_MOUSE	Slc4a1	850	Mus musculus	Isoform 2 of Band 3 anion transport protein	11.53	1	0.999	9	0	9	9	0	9	6C(57.0214)		sp|P04919|B3AT_MOUSE
sp|P08607|C4BPA_MOUSE	P08607	C4BPA_MOUSE	C4bpa	469	Mus musculus	C4b-binding protein	24.31	1	0.999	9	9	9	11	11	11	11C(57.0214), 12C(57.0214), 18C(57.0214), 5C(57.0214), 8C(57.0214)
sp|P23953|EST1C_MOUSE	P23953	EST1C_MOUSE	Ces1c	554	Mus musculus	Carboxylesterase 1C	15.7	1	0.999	9	6	9	16	9	16	1M(15.9949)
sp|P98086|C1QA_MOUSE	P98086	C1QA_MOUSE	C1qa	245	Mus musculus	Complement C1q subcomponent subunit A	27.76	1	0.999	9	9	9	27	27	27	4C(57.0214), 4M(15.9949)
sp|Q01339|APOH_MOUSE	Q01339	APOH_MOUSE	Apoh	345	Mus musculus	Beta-2-glycoprotein 1	28.99	1	0.999	9	9	9	9	9	9	10C(57.0214), 13C(57.0214), 2C(57.0214), 4C(57.0214), 8C(57.0214), 9C(57.0214)
sp|Q61805|LBP_MOUSE	Q61805	LBP_MOUSE	Lbp	481	Mus musculus	Lipopolysaccharide-binding protein	19.54	1	0.999	9	9	9	9	9	9
sp|Q8BTM8|FLNA_MOUSE	Q8BTM8	FLNA_MOUSE	Flna	2647	Mus musculus	Filamin-A	3.93	1	0.999	9	5	9	9	5	9
sp|Q91WP6|SPA3N_MOUSE	Q91WP6	SPA3N_MOUSE	Serpina3n	418	Mus musculus	Serine protease inhibitor A3N	24.4	1	0.999	9	6	7	11	6	7
sp|Q9JJN5|CBPN_MOUSE	Q9JJN5	CBPN_MOUSE	Cpn1	457	Mus musculus	Carboxypeptidase N catalytic chain	25.38	1	0.999	9	9	9	10	10	10
sp|Q9QUM0|ITA2B_MOUSE	Q9QUM0	ITA2B_MOUSE	Itga2b	1033	Mus musculus	Integrin alpha-IIb	10.36	1	0.999	9	9	9	9	9	9	4C(57.0214)
sp|A2AQ07|TBB1_MOUSE	A2AQ07	TBB1_MOUSE	Tubb1	451	Mus musculus	Tubulin beta-1 chain	23.5	1	0.999	8	6	8	9	7	9
sp|P01863|GCAA_MOUSE	P01863	GCAA_MOUSE	Ighg	330	Mus musculus	Ig gamma-2A chain C region, A allele	26.97	1	0.999	8	0	8	39	0	39	13M(15.9949), 14M(15.9949), 5C(57.0214)		sp|P01865|GCAM_MOUSE
sp|P01868|IGHG1_MOUSE	P01868	IGHG1_MOUSE	Ighg1	324	Mus musculus	Ig gamma-1 chain C region secreted form	43.83	1	0.999	8	0	8	12	0	12	11C(57.0214), 25C(57.0214), 3C(57.0214), 6M(15.9949)		sp|P01869|IGH1M_MOUSE
sp|P02535-2|K1C10_MOUSE	P02535-2	K1C10_MOUSE	Krt10	561	Mus musculus	Isoform 2 of Keratin, type I cytoskeletal 10	13.37	1	0.9934	8	0	0	12	0	0			sp|P02535-3|K1C10_MOUSE, sp|P02535|K1C10_MOUSE
sp|P14106|C1QB_MOUSE	P14106	C1QB_MOUSE	C1qb	253	Mus musculus	Complement C1q subcomponent subunit B	45.45	1	0.999	8	7	8	41	29	41	22M(15.9949), 4C(57.0214), 5C(57.0214)
sp|P29788|VTNC_MOUSE	P29788	VTNC_MOUSE	Vtn	478	Mus musculus	Vitronectin	16.32	1	0.999	8	7	8	19	18	19
sp|P31532|SAA4_MOUSE	P31532	SAA4_MOUSE	Saa4	130	Mus musculus	Serum amyloid A-4 protein	61.54	1	0.999	8	8	8	9	9	9
sp|P49182|HEP2_MOUSE	P49182	HEP2_MOUSE	Serpind1	478	Mus musculus	Heparin cofactor 2	17.36	1	0.9989	8	8	8	8	8	8	3C(57.0214)
sp|Q06770|CBG_MOUSE	Q06770	CBG_MOUSE	Serpina6	397	Mus musculus	Corticosteroid-binding globulin	19.14	1	0.999	8	8	8	8	8	8
sp|Q61129|CFAI_MOUSE	Q61129	CFAI_MOUSE	Cfi	603	Mus musculus	Complement factor I	16.09	1	0.999	8	8	8	9	9	9
sp|Q61233|PLSL_MOUSE	Q61233	PLSL_MOUSE	Lcp1	627	Mus musculus	Plastin-2	14.19	1	0.999	8	5	8	8	5	8
sp|Q62261-2|SPTB2_MOUSE	Q62261-2	SPTB2_MOUSE	Sptbn1	2154	Mus musculus	Isoform 2 of Spectrin beta chain, non-erythrocytic 1	4.41	1	0.999	8	0	8	8	0	8			sp|Q62261|SPTB2_MOUSE
sp|Q64726|ZA2G_MOUSE	Q64726	ZA2G_MOUSE	Azgp1	307	Mus musculus	Zinc-alpha-2-glycoprotein	29.64	1	0.999	8	8	8	8	8	8
sp|Q00898|A1AT5_MOUSE	Q00898	A1AT5_MOUSE	Serpina1e	413	Mus musculus	Alpha-1-antitrypsin 1-5	17.92	0.998	0.9783	8	0	0	25	0	0
sp|O88968|TCO2_MOUSE	O88968	TCO2_MOUSE	Tcn2	430	Mus musculus	Transcobalamin-2	18.14	1	0.999	7	7	7	7	7	7
sp|P00687|AMY1_MOUSE	P00687	AMY1_MOUSE	Amy1	511	Mus musculus	Alpha-amylase 1	15.46	1	0.999	7	5	7	7	5	7
sp|P01837|IGKC_MOUSE	P01837	IGKC_MOUSE	Igkc	107	Mus musculus	Immunoglobulin kappa constant	81.31	1	0.999	7	7	7	159	159	159	26C(57.0214), 27C(57.0214), 6C(57.0214), 6M(15.9949), N-term(42.0106)
sp|P01867-2|IGG2B_MOUSE	P01867-2	IGG2B_MOUSE	Ighg2b	335	Mus musculus	Isoform 2 of Immunoglobulin heavy constant gamma 2B	25.07	1	0.999	7	0	6	19	0	18	6C(57.0214)		sp|P01867|IGG2B_MOUSE
sp|P06151|LDHA_MOUSE	P06151	LDHA_MOUSE	Ldha	332	Mus musculus	L-lactate dehydrogenase A chain	24.1	1	0.999	7	6	7	8	7	8
sp|P16858|G3P_MOUSE	P16858	G3P_MOUSE	Gapdh	333	Mus musculus	Glyceraldehyde-3-phosphate dehydrogenase	30.93	1	0.999	7	6	7	8	7	8
sp|P52430|PON1_MOUSE	P52430	PON1_MOUSE	Pon1	355	Mus musculus	Serum paraoxonase/arylesterase 1	28.45	1	0.999	7	7	7	8	8	8	10C(57.0214)
sp|P55065|PLTP_MOUSE	P55065	PLTP_MOUSE	Pltp	493	Mus musculus	Phospholipid transfer protein	18.26	1	0.999	7	7	7	7	7	7	7M(15.9949)
sp|P68372|TBB4B_MOUSE	P68372	TBB4B_MOUSE	Tubb4b	445	Mus musculus	Tubulin beta-4B chain	21.12	1	0.999	7	0	5	7	0	5
sp|P99024|TBB5_MOUSE	P99024	TBB5_MOUSE	Tubb5	444	Mus musculus	Tubulin beta-5 chain	21.17	1	0.999	7	1	1	7	1	1
sp|Q9JHH6|CBPB2_MOUSE	Q9JHH6	CBPB2_MOUSE	Cpb2	422	Mus musculus	Carboxypeptidase B2	14.93	1	0.9972	7	6	7	9	8	9	1C(57.0214)
sp|Q9Z2U0|PSA7_MOUSE	Q9Z2U0	PSA7_MOUSE	Psma7	248	Mus musculus	Proteasome subunit alpha type-7	27.42	1	0.999	7	5	7	8	6	8	7M(15.9949)
sp|O55222|ILK_MOUSE	O55222	ILK_MOUSE	Ilk	452	Mus musculus	Integrin-linked protein kinase	11.28	1	0.999	6	6	6	6	6	6
sp|O70165|FCN1_MOUSE	O70165	FCN1_MOUSE	Fcn1	334	Mus musculus	Ficolin-1	24.55	1	0.999	6	6	6	7	7	7
sp|O70435|PSA3_MOUSE	O70435	PSA3_MOUSE	Psma3	255	Mus musculus	Proteasome subunit alpha type-3	25.88	1	0.999	6	6	6	6	6	6	N-term(42.0106)
sp|P00761|TRYP_PIG	P00761	TRYP_PIG		231	Sus scrofa	Trypsin	31.17	1	0.999	6	6	6	74	74	74	12C(57.0214), 17M(15.9949), 37M(15.9949)
sp|P01592|IGJ_MOUSE	P01592	IGJ_MOUSE	Jchain	159	Mus musculus	Immunoglobulin J chain	42.77	1	0.9989	6	6	6	19	19	19	10C(57.0214), 11C(57.0214), 1C(57.0214), 1M(15.9949)
sp|P01806|HVM36_MOUSE	P01806	HVM36_MOUSE		116	Mus musculus	Ig heavy chain V region 441	53.45	1	0.999	6	0	6	17	0	17	3C(57.0214), 3M(15.9949), 9C(57.0214)		sp|P01807|HVM37_MOUSE, sp|P01808|HVM38_MOUSE
sp|P02769|ALBU_BOVIN	P02769	ALBU_BOVIN	ALB	607	Bos taurus	Albumin	10.54	1	0.999	6	3	5	14	3	5
sp|P05366|SAA1_MOUSE	P05366	SAA1_MOUSE	Saa1	122	Mus musculus	Serum amyloid A-1 protein	44.26	1	0.999	6	4	6	10	6	10
sp|P06330|HVM51_MOUSE	P06330	HVM51_MOUSE		118	Mus musculus	Ig heavy chain V region AC38 205.12	72.03	1	0.999	6	3	6	31	9	31	11M(15.9949), 12C(57.0214), 7M(15.9949), N-term(42.0106)
sp|P11859|ANGT_MOUSE	P11859	ANGT_MOUSE	Agt	477	Mus musculus	Angiotensinogen	14.26	1	0.999	6	6	6	6	6	6
sp|P12246|SAMP_MOUSE	P12246	SAMP_MOUSE	Apcs	224	Mus musculus	Serum amyloid P-component	25	1	0.999	6	6	6	9	9	9
sp|P29699|FETUA_MOUSE	P29699	FETUA_MOUSE	Ahsg	345	Mus musculus	Alpha-2-HS-glycoprotein	30.14	1	0.999	6	6	6	8	8	8	11C(57.0214), 14C(57.0214), 16C(57.0214), 21C(57.0214)
sp|P46412|GPX3_MOUSE	P46412	GPX3_MOUSE	Gpx3	226	Mus musculus	Glutathione peroxidase 3	32.3	1	0.999	6	5	6	11	10	11	3C(57.0214), 6M(15.9949)
sp|P50446|K2C6A_MOUSE	P50446	K2C6A_MOUSE	Krt6a	553	Mus musculus	Keratin, type II cytoskeletal 6A	10.13	1	0.9981	6	1	2	6	1	2
sp|P54751|SIA4A_MOUSE	P54751	SIA4A_MOUSE	St3gal1	337	Mus musculus	CMP-N-acetylneuraminate-beta-galactosamide-alpha-2,3-sialyltransferase 1	23.15	1	0.999	6	6	6	6	6	6	2M(15.9949)
sp|Q02105|C1QC_MOUSE	Q02105	C1QC_MOUSE	C1qc	246	Mus musculus	Complement C1q subcomponent subunit C	30.08	1	0.999	6	6	6	24	24	24	5C(57.0214)
sp|Q6P069-2|SORCN_MOUSE	Q6P069-2	SORCN_MOUSE	Sri	183	Mus musculus	Isoform 2 of Sorcin	32.79	1	0.9985	6	0	6	6	0	6			sp|Q6P069|SORCN_MOUSE
sp|Q80V26|IMPA3_MOUSE	Q80V26	IMPA3_MOUSE	Bpnt2	356	Mus musculus	Golgi-resident adenosine 3',5'-bisphosphate 3'-phosphatase	17.42	1	0.999	6	6	6	7	7	7
sp|Q8K1B8|URP2_MOUSE	Q8K1B8	URP2_MOUSE	Fermt3	665	Mus musculus	Fermitin family homolog 3	9.92	1	0.999	6	6	6	6	6	6
sp|Q99JI6|RAP1B_MOUSE	Q99JI6	RAP1B_MOUSE	Rap1b	184	Mus musculus	Ras-related protein Rap-1b	38.59	1	0.999	6	1	6	7	1	7
sp|Q9R1P1|PSB3_MOUSE	Q9R1P1	PSB3_MOUSE	Psmb3	205	Mus musculus	Proteasome subunit beta type-3	43.41	1	0.999	6	6	6	6	6	6
sp|O77727|K1C15_SHEEP	O77727	K1C15_SHEEP	KRT15	453	Ovis aries	Keratin, type I cytoskeletal 15	10.6	1	0.9985	5	1	2	7	1	2
sp|P01647|KV5AE_MOUSE	P01647	KV5AE_MOUSE		108	Mus musculus	Ig kappa chain V-V region HP 124E1	57.41	1	0.999	5	1	2	15	2	3
sp|P01801|HVM32_MOUSE	P01801	HVM32_MOUSE		115	Mus musculus	Ig heavy chain V-III region J606	44.35	1	0.999	5	2	5	12	4	12	15M(15.9949)
sp|P01810|HVM40_MOUSE	P01810	HVM40_MOUSE		119	Mus musculus	Ig heavy chain V region J539	44.54	1	0.999	5	1	1	14	1	1	3C(57.0214)
sp|P01843|LAC1_MOUSE	P01843	LAC1_MOUSE		105	Mus musculus	Ig lambda-1 chain C region	80.95	1	0.999	5	5	5	17	17	17	2M(15.9949), 5C(57.0214), 6C(57.0214)
sp|P01844|LAC2_MOUSE	P01844	LAC2_MOUSE	Iglc2	104	Mus musculus	Ig lambda-2 chain C region	66.35	1	0.999	5	3	5	20	15	20	7C(57.0214)
sp|P01864|GCAB_MOUSE	P01864	GCAB_MOUSE		335	Mus musculus	Ig gamma-2A chain C region secreted form	19.4	1	0.999	5	3	3	40	23	23	14M(15.9949)
sp|P07309|TTHY_MOUSE	P07309	TTHY_MOUSE	Ttr	147	Mus musculus	Transthyretin	46.26	1	0.999	5	5	5	9	9	9
sp|P34928|APOC1_MOUSE	P34928	APOC1_MOUSE	Apoc1	88	Mus musculus	Apolipoprotein C-I	38.64	1	0.998	5	5	5	9	9	9
sp|P48759|PTX3_MOUSE	P48759	PTX3_MOUSE	Ptx3	381	Mus musculus	Pentraxin-related protein PTX3	13.12	1	0.9988	5	5	5	5	5	5
sp|P70389|ALS_MOUSE	P70389	ALS_MOUSE	Igfals	603	Mus musculus	Insulin-like growth factor-binding protein complex acid labile subunit	11.77	1	0.999	5	5	5	5	5	5
sp|P99026|PSB4_MOUSE	P99026	PSB4_MOUSE	Psmb4	264	Mus musculus	Proteasome subunit beta type-4	24.24	1	0.9989	5	5	5	5	5	5
sp|Q01853|TERA_MOUSE	Q01853	TERA_MOUSE	Vcp	806	Mus musculus	Transitional endoplasmic reticulum ATPase	6.45	1	0.999	5	5	5	5	5	5
sp|Q60590|A1AG1_MOUSE	Q60590	A1AG1_MOUSE	Orm1	207	Mus musculus	Alpha-1-acid glycoprotein 1	28.02	1	0.999	5	3	4	6	3	5
sp|Q61508|ECM1_MOUSE	Q61508	ECM1_MOUSE	Ecm1	559	Mus musculus	Extracellular matrix protein 1	10.38	1	0.999	5	3	5	5	3	5
sp|Q6Y685-2|TACC1_MOUSE	Q6Y685-2	TACC1_MOUSE	Tacc1	368	Mus musculus	Isoform 2 of Transforming acidic coiled-coil-containing protein 1	12.5	1	0.9985	5	0	5	5	0	5			sp|Q6Y685|TACC1_MOUSE
sp|Q8VCG4|CO8G_MOUSE	Q8VCG4	CO8G_MOUSE	C8g	202	Mus musculus	Complement component C8 gamma chain	30.2	1	0.999	5	5	5	5	5	5
sp|Q9EQP2|EHD4_MOUSE	Q9EQP2	EHD4_MOUSE	Ehd4	541	Mus musculus	EH domain-containing protein 4	8.69	1	0.9988	5	4	5	5	4	5
sp|Q9QUM9|PSA6_MOUSE	Q9QUM9	PSA6_MOUSE	Psma6	246	Mus musculus	Proteasome subunit alpha type-6	25.2	1	0.999	5	5	5	5	5	5
sp|Q9QWL7|K1C17_MOUSE	Q9QWL7	K1C17_MOUSE	Krt17	433	Mus musculus	Keratin, type I cytoskeletal 17	10.16	1	0.9989	5	0	3	8	0	4
sp|Q9QXC1|FETUB_MOUSE	Q9QXC1	FETUB_MOUSE	Fetub	388	Mus musculus	Fetuin-B	14.43	1	0.999	5	5	5	6	6	6
sp|Q9Z1T2|TSP4_MOUSE	Q9Z1T2	TSP4_MOUSE	Thbs4	963	Mus musculus	Thrombospondin-4	6.44	1	0.9989	5	3	5	5	3	5	14C(57.0214)
sp|P02089|HBB2_MOUSE	P02089	HBB2_MOUSE	Hbb-b2	147	Mus musculus	Hemoglobin subunit beta-2	36.05	0.9999	0.999	5	1	1	8	1	1
sp|Q8BGZ7|K2C75_MOUSE	Q8BGZ7	K2C75_MOUSE	Krt75	551	Mus musculus	Keratin, type II cytoskeletal 75	8.17	0.997	0.9848	5	0	0	5	0	0
sp|Q6IFX2|K1C42_MOUSE	Q6IFX2	K1C42_MOUSE	Krt42	452	Mus musculus	Keratin, type I cytoskeletal 42	10.4	0.9941	0.9704	5	1	1	7	1	1
sp|E9PV24-2|FIBA_MOUSE	E9PV24-2	FIBA_MOUSE	Fga	557	Mus musculus	Isoform 2 of Fibrinogen alpha chain	7.9	1	0.9989	4	0	4	4	0	4			sp|E9PV24|FIBA_MOUSE
sp|O09061|PSB1_MOUSE	O09061	PSB1_MOUSE	Psmb1	240	Mus musculus	Proteasome subunit beta type-1	21.67	1	0.9987	4	4	4	5	5	5
sp|O54890|ITB3_MOUSE	O54890	ITB3_MOUSE	Itgb3	787	Mus musculus	Integrin beta-3	6.23	1	0.999	4	4	4	4	4	4
sp|O88200|CLC11_MOUSE	O88200	CLC11_MOUSE	Clec11a	328	Mus musculus	C-type lectin domain family 11 member A	11.28	1	0.9989	4	4	4	4	4	4
sp|O88947|FA10_MOUSE	O88947	FA10_MOUSE	F10	481	Mus musculus	Coagulation factor X	8.32	1	0.9986	4	4	4	4	4	4
sp|O89020-3|AFAM_MOUSE	O89020-3	AFAM_MOUSE	Afm	611	Mus musculus	Isoform 3 of Afamin	7.04	1	0.9989	4	0	4	5	0	5			sp|O89020|AFAM_MOUSE
sp|P01635|KV5A3_MOUSE	P01635	KV5A3_MOUSE	Igkv12-41	115	Mus musculus	Immunoglobulin kappa chain variable 12-41 (Fragment)	40.87	1	0.999	4	4	4	8	8	8
sp|P01636|KV5A4_MOUSE	P01636	KV5A4_MOUSE		108	Mus musculus	Ig kappa chain V-V region MOPC 149	43.52	1	0.999	4	4	4	11	11	11
sp|P01648|KV5AF_MOUSE	P01648	KV5AF_MOUSE		108	Mus musculus	Ig kappa chain V-V region HP 91A3	37.96	1	0.9989	4	0	4	19	0	19	4M(15.9949), N-term(42.0106)
sp|P01654|KV3A1_MOUSE	P01654	KV3A1_MOUSE		111	Mus musculus	Ig kappa chain V-III region PC 2880/PC 1229	63.06	1	0.999	4	0	4	7	0	7
sp|P01747|HVM03_MOUSE	P01747	HVM03_MOUSE		120	Mus musculus	Ig heavy chain V region 36-65	50	1	0.999	4	1	4	5	1	5	12C(57.0214)
sp|P01750|HVM06_MOUSE	P01750	HVM06_MOUSE		117	Mus musculus	Ig heavy chain V region 102	40.17	1	0.999	4	2	3	12	3	5	11M(15.9949)
sp|P01756|HVM12_MOUSE	P01756	HVM12_MOUSE		117	Mus musculus	Ig heavy chain V region MOPC 104E	49.57	1	0.9989	4	0	1	24	0	2			sp|P01757|HVM13_MOUSE
sp|P04940|KV6A6_MOUSE	P04940	KV6A6_MOUSE		107	Mus musculus	Ig kappa chain V-VI region NQ2-17.4.1	31.78	1	0.9914	4	0	4	6	0	6
sp|P06336|IGHE_MOUSE	P06336	IGHE_MOUSE		421	Mus musculus	Ig epsilon chain C region	12.59	1	0.999	4	4	4	5	5	5
sp|P07361|A1AG2_MOUSE	P07361	A1AG2_MOUSE	Orm2	207	Mus musculus	Alpha-1-acid glycoprotein 2	20.77	1	0.9984	4	2	3	5	2	3
sp|P09055-2|ITB1_MOUSE	P09055-2	ITB1_MOUSE	Itgb1	801	Mus musculus	Isoform 2 of Integrin beta-1	4.99	1	0.9989	4	0	4	4	0	4			sp|P09055|ITB1_MOUSE
sp|P10852-2|4F2_MOUSE	P10852-2	4F2_MOUSE	Slc3a2	565	Mus musculus	Isoform 2 of 4F2 cell-surface antigen heavy chain	8.14	1	0.9989	4	0	4	4	0	4			sp|P10852|4F2_MOUSE
sp|P17182|ENOA_MOUSE	P17182	ENOA_MOUSE	Eno1	434	Mus musculus	Alpha-enolase	14.52	1	0.999	4	2	4	4	2	4	17C(57.0214)
sp|P21180-2|CO2_MOUSE	P21180-2	CO2_MOUSE	C2	753	Mus musculus	Isoform Short of Complement C2	5.18	1	0.9975	4	0	4	4	0	4			sp|P21180|CO2_MOUSE
sp|P24549|AL1A1_MOUSE	P24549	AL1A1_MOUSE	Aldh1a1	501	Mus musculus	Aldehyde dehydrogenase 1A1	10.98	1	0.9988	4	3	4	4	3	4
sp|P39039|MBL1_MOUSE	P39039	MBL1_MOUSE	Mbl1	239	Mus musculus	Mannose-binding protein A	13.81	1	0.9977	4	1	2	5	1	2
sp|P39876|TIMP3_MOUSE	P39876	TIMP3_MOUSE	Timp3	211	Mus musculus	Metalloproteinase inhibitor 3	18.96	1	0.999	4	4	4	6	6	6	6C(57.0214)
sp|P54116|STOM_MOUSE	P54116	STOM_MOUSE	Stom	284	Mus musculus	Stomatin	18.31	1	0.999	4	4	4	4	4	4
sp|P62962|PROF1_MOUSE	P62962	PROF1_MOUSE	Pfn1	140	Mus musculus	Profilin-1	34.29	1	0.9989	4	4	4	5	5	5
sp|Q09200|B4GN1_MOUSE	Q09200	B4GN1_MOUSE	B4galnt1	533	Mus musculus	Beta-1,4 N-acetylgalactosaminyltransferase 1	7.32	1	0.9986	4	4	4	4	4	4
sp|Q60790|RASA3_MOUSE	Q60790	RASA3_MOUSE	Rasa3	834	Mus musculus	Ras GTPase-activating protein 3	4.44	1	0.9945	4	4	4	4	4	4
sp|Q61730-2|IL1AP_MOUSE	Q61730-2	IL1AP_MOUSE	Il1rap	360	Mus musculus	Isoform 2 of Interleukin-1 receptor accessory protein	10.83	1	0.9986	4	0	4	4	0	4			sp|Q61730-3|IL1AP_MOUSE, sp|Q61730|IL1AP_MOUSE
sp|Q80YC5|FA12_MOUSE	Q80YC5	FA12_MOUSE	F12	597	Mus musculus	Coagulation factor XII	8.54	1	0.999	4	4	4	4	4	4
sp|Q8CG03|PDE5A_MOUSE	Q8CG03	PDE5A_MOUSE	Pde5a	865	Mus musculus	cGMP-specific 3',5'-cyclic phosphodiesterase	5.55	1	0.9984	4	3	3	4	3	3
sp|Q8CIZ8|VWF_MOUSE	Q8CIZ8	VWF_MOUSE	Vwf	2813	Mus musculus	von Willebrand factor	1.46	1	0.999	4	2	4	4	2	4
sp|Q8R121|ZPI_MOUSE	Q8R121	ZPI_MOUSE	Serpina10	448	Mus musculus	Protein Z-dependent protease inhibitor	13.62	1	0.999	4	1	4	4	1	4
sp|Q9QXY6|EHD3_MOUSE	Q9QXY6	EHD3_MOUSE	Ehd3	535	Mus musculus	EH domain-containing protein 3	7.29	1	0.9989	4	2	3	4	2	3
sp|Q9R1P3|PSB2_MOUSE	Q9R1P3	PSB2_MOUSE	Psmb2	201	Mus musculus	Proteasome subunit beta type-2	25.37	1	0.9988	4	4	4	5	5	5
sp|Q9R1P4|PSA1_MOUSE	Q9R1P4	PSA1_MOUSE	Psma1	263	Mus musculus	Proteasome subunit alpha type-1	15.59	1	0.9988	4	4	4	4	4	4
sp|P16627|HS71L_MOUSE	P16627	HS71L_MOUSE	Hspa1l	641	Mus musculus	Heat shock 70 kDa protein 1-like	7.33	0.9998	0.999	4	0	0	4	0	0
sp|Q6NXH9|K2C73_MOUSE	Q6NXH9	K2C73_MOUSE	Krt73	539	Mus musculus	Keratin, type II cytoskeletal 73	7.79	0.9998	0.9989	4	1	1	5	1	1
sp|Q9Z2K1|K1C16_MOUSE	Q9Z2K1	K1C16_MOUSE	Krt16	469	Mus musculus	Keratin, type I cytoskeletal 16	7.68	0.9997	0.9983	4	1	1	6	1	1
sp|P01646|KV5AD_MOUSE	P01646	KV5AD_MOUSE		108	Mus musculus	Ig kappa chain V-V region HP 123E6	40.74	0.9996	0.999	4	0	1	16	0	4
sp|B2RPV6|MMRN1_MOUSE	B2RPV6	MMRN1_MOUSE	Mmrn1	1210	Mus musculus	Multimerin-1	3.06	1	0.999	3	3	3	3	3	3
sp|O08538|ANGP1_MOUSE	O08538	ANGP1_MOUSE	Angpt1	498	Mus musculus	Angiopoietin-1	5.82	1	0.9988	3	3	3	3	3	3
sp|O35598|ADA10_MOUSE	O35598	ADA10_MOUSE	Adam10	749	Mus musculus	Disintegrin and metalloproteinase domain-containing protein 10	4.67	1	0.999	3	3	3	3	3	3
sp|P01631|KV2A7_MOUSE	P01631	KV2A7_MOUSE		113	Mus musculus	Ig kappa chain V-II region 26-10	38.94	1	0.999	3	3	3	16	16	16	23C(57.0214)
sp|P01632|KV1A1_MOUSE	P01632	KV1A1_MOUSE	Igkv7-33	114	Mus musculus	Ig kappa chain V-I region S107A	21.93	1	0.999	3	2	3	5	2	5
sp|P01633|KV5A1_MOUSE	P01633	KV5A1_MOUSE	Igkv6-17	149	Mus musculus	Immunoglobulin kappa chain variable 6-17	16.78	1	0.9969	3	2	3	10	7	10	2M(15.9949)
sp|P01638|KV5A6_MOUSE	P01638	KV5A6_MOUSE		115	Mus musculus	Ig kappa chain V-V region L6 (Fragment)	35.65	1	0.999	3	1	3	4	1	4
sp|P01642|KV5A9_MOUSE	P01642	KV5A9_MOUSE	Gm10881	115	Mus musculus	Ig kappa chain V-V region L7 (Fragment)	40	1	0.999	3	3	3	4	4	4
sp|P01662|KV3AA_MOUSE	P01662	KV3AA_MOUSE		111	Mus musculus	Ig kappa chain V-III region ABPC 22/PC 9245	53.15	1	0.999	3	0	1	3	0	1			sp|P01663|KV3AB_MOUSE
sp|P01671|KV3AJ_MOUSE	P01671	KV3AJ_MOUSE		111	Mus musculus	Ig kappa chain V-III region PC 7175	40.54	1	0.999	3	0	2	4	0	2
sp|P01672|KV3AK_MOUSE	P01672	KV3AK_MOUSE		111	Mus musculus	Ig kappa chain V-III region PC 7940	50.45	1	0.9971	3	1	1	5	2	2
sp|P01675|KV6A1_MOUSE	P01675	KV6A1_MOUSE		107	Mus musculus	Ig kappa chain V-VI region XRPC 44	37.38	1	0.999	3	0	2	5	0	3			sp|P01676|KV6A2_MOUSE, sp|P01677|KV6A3_MOUSE, sp|P01678|KV6A4_MOUSE, sp|P01679|KV6A5_MOUSE
sp|P01723|LV1A_MOUSE	P01723	LV1A_MOUSE		117	Mus musculus	Ig lambda-1 chain V region	41.88	1	0.999	3	0	2	7	0	3			sp|P01727|LV1E_MOUSE
sp|P01728|LV2A_MOUSE	P01728	LV2A_MOUSE		117	Mus musculus	Ig lambda-2 chain V region	41.88	1	0.999	3	1	3	6	1	6
sp|P01786|HVM17_MOUSE	P01786	HVM17_MOUSE		117	Mus musculus	Ig heavy chain V region MOPC 47A	30.77	1	0.9983	3	2	2	3	2	2	9C(57.0214)
sp|P01787|HVM18_MOUSE	P01787	HVM18_MOUSE		123	Mus musculus	Ig heavy chain V regions TEPC 15/S107/HPCM1/HPCM2/HPCM3	30.08	1	0.999	3	0	3	5	0	5			sp|P01788|HVM19_MOUSE, sp|P01790|HVM21_MOUSE, sp|P01791|HVM22_MOUSE, sp|P01794|HVM25_MOUSE
sp|P01811|HVM41_MOUSE	P01811	HVM41_MOUSE		117	Mus musculus	Ig heavy chain V region UPC10	27.35	1	0.9976	3	1	1	7	1	1
sp|P01845|LAC3_MOUSE	P01845	LAC3_MOUSE	Iglc3	104	Mus musculus	Ig lambda-3 chain C region	48.08	1	0.9988	3	1	1	7	2	2
sp|P05367|SAA2_MOUSE	P05367	SAA2_MOUSE	Saa2	122	Mus musculus	Serum amyloid A-2 protein	25.41	1	0.9989	3	1	1	5	1	1
sp|P0CG49|UBB_MOUSE	P0CG49	UBB_MOUSE	Ubb	305	Mus musculus	Polyubiquitin-B	44.59	1	0.999	3	0	3	3	0	3			sp|P0CG50|UBC_MOUSE, sp|P62979|RS27A_HUMAN, sp|P62983|RS27A_MOUSE, sp|P62984|RL40_MOUSE
sp|P14847|CRP_MOUSE	P14847	CRP_MOUSE	Crp	225	Mus musculus	C-reactive protein	15.11	1	0.9989	3	3	3	3	3	3
sp|P18524|HVM53_MOUSE	P18524	HVM53_MOUSE		117	Mus musculus	Ig heavy chain V region RF	27.35	1	0.9981	3	1	2	6	3	4
sp|P18528|HVM57_MOUSE	P18528	HVM57_MOUSE		98	Mus musculus	Ig heavy chain V region 6.96	41.84	1	0.999	3	1	3	7	5	7	9C(57.0214), N-term(42.0106)
sp|P33622|APOC3_MOUSE	P33622	APOC3_MOUSE	Apoc3	99	Mus musculus	Apolipoprotein C-III	46.46	1	0.999	3	3	3	9	9	9	3M(15.9949)
sp|P42703-2|LIFR_MOUSE	P42703-2	LIFR_MOUSE	Lifr	719	Mus musculus	Isoform 2 of Leukemia inhibitory factor receptor	3.89	1	0.9989	3	0	3	3	0	3			sp|P42703|LIFR_MOUSE
sp|P51885|LUM_MOUSE	P51885	LUM_MOUSE	Lum	338	Mus musculus	Lumican	11.24	1	0.9982	3	3	3	3	3	3
sp|P61939|THBG_MOUSE	P61939	THBG_MOUSE	Serpina7	418	Mus musculus	Thyroxine-binding globulin	8.13	1	0.9811	3	3	3	3	3	3
sp|P62806|H4_MOUSE	P62806	H4_MOUSE	H4c1	103	Mus musculus	Histone H4	29.13	1	0.999	3	3	3	3	3	3
sp|P84750|KVM5_MOUSE	P84750	KVM5_MOUSE		121	Mus musculus	Ig kappa chain V region Mem5 (Fragment)	21.49	1	0.9976	3	3	3	3	3	3
sp|Q01279|EGFR_MOUSE	Q01279	EGFR_MOUSE	Egfr	1210	Mus musculus	Epidermal growth factor receptor	2.4	1	0.9986	3	3	3	3	3	3
sp|Q02013|AQP1_MOUSE	Q02013	AQP1_MOUSE	Aqp1	269	Mus musculus	Aquaporin-1	13.38	1	0.999	3	3	3	4	4	4
sp|Q03311|CHLE_MOUSE	Q03311	CHLE_MOUSE	Bche	603	Mus musculus	Cholinesterase	5.47	1	0.999	3	3	3	3	3	3
sp|Q05020|APOC2_MOUSE	Q05020	APOC2_MOUSE	Apoc2	97	Mus musculus	Apolipoprotein C-II	38.14	1	0.9971	3	3	3	7	7	7	4M(15.9949), 5M(15.9949), 6M(15.9949)
sp|Q07076|ANXA7_MOUSE	Q07076	ANXA7_MOUSE	Anxa7	463	Mus musculus	Annexin A7	6.91	1	0.9971	3	3	3	3	3	3
sp|Q07456|AMBP_MOUSE	Q07456	AMBP_MOUSE	Ambp	349	Mus musculus	Protein AMBP	8.6	1	0.9986	3	3	3	4	4	4
sp|Q19LI2|A1BG_MOUSE	Q19LI2	A1BG_MOUSE	A1bg	512	Mus musculus	Alpha-1B-glycoprotein	6.64	1	0.999	3	3	3	3	3	3
sp|Q3SXB8|COL11_MOUSE	Q3SXB8	COL11_MOUSE	Colec11	272	Mus musculus	Collectin-11	12.87	1	0.999	3	0	3	3	0	3
sp|Q61268|APOC4_MOUSE	Q61268	APOC4_MOUSE	Apoc4	124	Mus musculus	Apolipoprotein C-IV	34.68	1	0.999	3	3	3	6	6	6	14M(15.9949), 4M(15.9949)
sp|Q61768|KINH_MOUSE	Q61768	KINH_MOUSE	Kif5b	963	Mus musculus	Kinesin-1 heavy chain	3.74	1	0.9989	3	2	3	3	2	3
sp|Q68FD5|CLH1_MOUSE	Q68FD5	CLH1_MOUSE	Cltc	1675	Mus musculus	Clathrin heavy chain 1	1.91	1	0.9984	3	3	3	3	3	3
sp|Q6IRU2|TPM4_MOUSE	Q6IRU2	TPM4_MOUSE	Tpm4	248	Mus musculus	Tropomyosin alpha-4 chain	14.92	1	0.9989	3	3	3	3	3	3	N-term(42.0106)
sp|Q8CI94|PYGB_MOUSE	Q8CI94	PYGB_MOUSE	Pygb	843	Mus musculus	Glycogen phosphorylase, brain form	4.51	1	0.9983	3	1	1	3	1	1
sp|Q8VHX6-2|FLNC_MOUSE	Q8VHX6-2	FLNC_MOUSE	Flnc	2693	Mus musculus	Isoform 2 of Filamin-C	1.08	1	0.9985	3	0	0	3	0	0			sp|Q8VHX6|FLNC_MOUSE
sp|Q9ET01|PYGL_MOUSE	Q9ET01	PYGL_MOUSE	Pygl	850	Mus musculus	Glycogen phosphorylase, liver form	3.65	1	0.9989	3	0	3	3	0	3
sp|Q9JHU4|DYHC1_MOUSE	Q9JHU4	DYHC1_MOUSE	Dync1h1	4644	Mus musculus	Cytoplasmic dynein 1 heavy chain 1	0.58	1	0.9977	3	3	3	3	3	3
sp|Q9R098|HGFA_MOUSE	Q9R098	HGFA_MOUSE	Hgfac	653	Mus musculus	Hepatocyte growth factor activator	4.9	1	0.9989	3	3	3	3	3	3
sp|Q9R0E2|PLOD1_MOUSE	Q9R0E2	PLOD1_MOUSE	Plod1	728	Mus musculus	Procollagen-lysine,2-oxoglutarate 5-dioxygenase 1	4.26	1	0.999	3	3	3	3	3	3
sp|Q9R1P0|PSA4_MOUSE	Q9R1P0	PSA4_MOUSE	Psma4	261	Mus musculus	Proteasome subunit alpha type-4	14.56	1	0.999	3	3	3	3	3	3
sp|Q9Z126|PLF4_MOUSE	Q9Z126	PLF4_MOUSE	Pf4	105	Mus musculus	Platelet factor 4	28.57	1	0.9989	3	3	3	12	12	12	2C(57.0214)
sp|Q9Z2U1|PSA5_MOUSE	Q9Z2U1	PSA5_MOUSE	Psma5	241	Mus musculus	Proteasome subunit alpha type-5	18.26	1	0.999	3	3	3	3	3	3
sp|P14429|HA17_MOUSE	P14429	HA17_MOUSE	H2-Q7	334	Mus musculus	H-2 class I histocompatibility antigen, Q7 alpha chain	9.58	0.9999	0.9985	3	0	1	4	0	1			sp|P14430|HA18_MOUSE
sp|P20029|BIP_MOUSE	P20029	BIP_MOUSE	Hspa5	655	Mus musculus	Endoplasmic reticulum chaperone BiP	5.19	0.9999	0.9595	3	0	0	3	0	0
sp|P01637|KV5A5_MOUSE	P01637	KV5A5_MOUSE		128	Mus musculus	Ig kappa chain V-V region T1	32.03	0.9998	0.999	3	1	1	4	1	1
sp|P01643|KV5AA_MOUSE	P01643	KV5AA_MOUSE		108	Mus musculus	Ig kappa chain V-V region MOPC 173	37.96	0.9998	0.999	3	1	1	7	1	1
sp|P01660|KV3A8_MOUSE	P01660	KV3A8_MOUSE		111	Mus musculus	Ig kappa chain V-III region PC 3741/TEPC 111	48.65	0.9998	0.999	3	1	2	6	3	4
sp|P01665|KV3AD_MOUSE	P01665	KV3AD_MOUSE		111	Mus musculus	Ig kappa chain V-III region PC 7043	53.15	0.9993	0.999	3	0	2	5	0	3			sp|P01666|KV3AE_MOUSE
sp|P18525|HVM54_MOUSE	P18525	HVM54_MOUSE		117	Mus musculus	Ig heavy chain V region 5-84	32.48	0.9993	0.999	3	1	1	4	2	2
sp|P01667|KV3AF_MOUSE	P01667	KV3AF_MOUSE		111	Mus musculus	Ig kappa chain V-III region PC 6308	53.15	0.9992	0.9989	3	1	1	5	1	1
sp|Q8BFZ3|ACTBL_MOUSE	Q8BFZ3	ACTBL_MOUSE	Actbl2	376	Mus musculus	Beta-actin-like protein 2	8.24	0.9991	0.9952	3	0	0	4	0	0
sp|Q9WUB3|PYGM_MOUSE	Q9WUB3	PYGM_MOUSE	Pygm	842	Mus musculus	Glycogen phosphorylase, muscle form	3.68	0.9986	0.9931	3	0	0	3	0	0
sp|P03977|KV3A4_MOUSE	P03977	KV3A4_MOUSE		111	Mus musculus	Ig kappa chain V-III region 50S10.1	40.54	0.9967	0.9954	3	1	1	5	1	1
sp|P01634|KV5A2_MOUSE	P01634	KV5A2_MOUSE		136	Mus musculus	Ig kappa chain V-V region MOPC 21	18.38	0.9956	0.9939	3	1	1	8	2	2
sp|P01897|HA1L_MOUSE	P01897	HA1L_MOUSE	H2-L	362	Mus musculus	H-2 class I histocompatibility antigen, L-D alpha chain	6.08	0.9847	0.9987	3	0	0	4	0	0
sp|C0HKE1|H2A1B_MOUSE	C0HKE1	H2A1B_MOUSE	H2ac4	130	Mus musculus	Histone H2A type 1-B	12.31	1	0.9989	2	0	2	2	0	2			sp|C0HKE2|H2A1C_MOUSE, sp|C0HKE3|H2A1D_MOUSE, sp|C0HKE4|H2A1E_MOUSE, sp|C0HKE5|H2A1G_MOUSE, sp|C0HKE6|H2A1I_MOUSE, sp|C0HKE7|H2A1N_MOUSE, sp|C0HKE8|H2A1O_MOUSE, sp|C0HKE9|H2A1P_MOUSE, sp|Q64523|H2A2C_MOUSE, sp|Q6GSS7|H2A2A_MOUSE, sp|Q8BFU2|H2A3_MOUSE, sp|Q8CGP5|H2A1F_MOUSE, sp|Q8CGP6|H2A1H_MOUSE, sp|Q8CGP7|H2A1K_MOUSE, sp|Q8R1M2|H2AJ_MOUSE
sp|O09159|MA2B1_MOUSE	O09159	MA2B1_MOUSE	Man2b1	1013	Mus musculus	Lysosomal alpha-mannosidase	2.07	1	0.9923	2	2	2	2	2	2
sp|O35955|PSB10_MOUSE	O35955	PSB10_MOUSE	Psmb10	273	Mus musculus	Proteasome subunit beta type-10	7.69	1	0.999	2	2	2	2	2	2
sp|O70370|CATS_MOUSE	O70370	CATS_MOUSE	Ctss	340	Mus musculus	Cathepsin S	6.47	1	0.9934	2	2	2	2	2	2
sp|P01630|KV2A6_MOUSE	P01630	KV2A6_MOUSE		113	Mus musculus	Ig kappa chain V-II region 7S34.1	21.24	1	0.999	2	2	2	6	6	6	1M(15.9949)
sp|P01639|KV5A7_MOUSE	P01639	KV5A7_MOUSE	Igkv9-120	130	Mus musculus	Immunoglobulin kappa chain variable 9-120	26.92	1	0.999	2	2	2	3	3	3
sp|P03953-2|CFAD_MOUSE	P03953-2	CFAD_MOUSE	Cfd	258	Mus musculus	Isoform 2 of Complement factor D	13.57	1	0.999	2	0	2	2	0	2			sp|P03953|CFAD_MOUSE
sp|P03976|KV2A5_MOUSE	P03976	KV2A5_MOUSE		113	Mus musculus	Ig kappa chain V-II region 17S29.1	46.02	1	0.999	2	2	2	3	3	3
sp|P04040|CATA_HUMAN	P04040	CATA_HUMAN	CAT	527	Homo sapiens	Catalase	5.31	1	0.996	2	0	2	2	0	2
sp|P04202|TGFB1_MOUSE	P04202	TGFB1_MOUSE	Tgfb1	390	Mus musculus	Transforming growth factor beta-1 proprotein	6.41	1	0.9989	2	2	2	2	2	2
sp|P05064|ALDOA_MOUSE	P05064	ALDOA_MOUSE	Aldoa	364	Mus musculus	Fructose-bisphosphate aldolase A	6.04	1	0.9723	2	1	1	2	1	1
sp|P06327|HVM52_MOUSE	P06327	HVM52_MOUSE	Gm5629	117	Mus musculus	Ig heavy chain V region VH558 A1/A4	18.8	1	0.999	2	2	2	4	4	4
sp|P07743|BPIA2_MOUSE	P07743	BPIA2_MOUSE	Bpifa2	235	Mus musculus	BPI fold-containing family A member 2	10.21	1	0.999	2	1	2	2	1	2
sp|P07901|HS90A_MOUSE	P07901	HS90A_MOUSE	Hsp90aa1	733	Mus musculus	Heat shock protein HSP 90-alpha	2.18	1	0.999	2	1	1	2	1	1
sp|P09813|APOA2_MOUSE	P09813	APOA2_MOUSE	Apoa2	102	Mus musculus	Apolipoprotein A-II	18.63	1	0.9983	2	2	2	14	14	14
sp|P0DTE7|AMY1B_HUMAN	P0DTE7	AMY1B_HUMAN	AMY1B	511	Homo sapiens	Alpha-amylase 1B	4.31	1	0.997	2	0	1	2	0	1			sp|P0DTE8|AMY1C_HUMAN, sp|P0DUB6|AMY1A_HUMAN
sp|P10126|EF1A1_MOUSE	P10126	EF1A1_MOUSE	Eef1a1	462	Mus musculus	Elongation factor 1-alpha 1	4.55	1	0.9984	2	0	2	2	0	2
sp|P10853|H2B1F_MOUSE	P10853	H2B1F_MOUSE	H2bc7	126	Mus musculus	Histone H2B type 1-F/J/L	20.63	1	0.999	2	0	2	2	0	2			sp|P10854|H2B1M_MOUSE, sp|Q64475|H2B1B_MOUSE, sp|Q64478|H2B1H_MOUSE, sp|Q64525|H2B2B_MOUSE, sp|Q6ZWY9|H2B1C_MOUSE, sp|Q8CGP1|H2B1K_MOUSE, sp|Q8CGP2-2|H2B1P_MOUSE, sp|Q8CGP2|H2B1P_MOUSE
sp|P11499|HS90B_MOUSE	P11499	HS90B_MOUSE	Hsp90ab1	724	Mus musculus	Heat shock protein HSP 90-beta	2.21	1	0.999	2	1	2	2	1	2
sp|P16301|LCAT_MOUSE	P16301	LCAT_MOUSE	Lcat	438	Mus musculus	Phosphatidylcholine-sterol acyltransferase	6.16	1	0.999	2	2	2	2	2	2
sp|P18527|HVM56_MOUSE	P18527	HVM56_MOUSE		97	Mus musculus	Ig heavy chain V region 914	27.84	1	0.999	2	1	1	2	1	1
sp|P18531|HVM60_MOUSE	P18531	HVM60_MOUSE	Ighv3-6	116	Mus musculus	Ig heavy chain V region 3-6	31.03	1	0.999	2	2	2	2	2	2	14C(57.0214)
sp|P18572-2|BASI_MOUSE	P18572-2	BASI_MOUSE	Bsg	273	Mus musculus	Isoform 2 of Basigin	6.96	1	0.9983	2	0	2	2	0	2			sp|P18572|BASI_MOUSE
sp|P18760|COF1_MOUSE	P18760	COF1_MOUSE	Cfl1	166	Mus musculus	Cofilin-1	13.86	1	0.9989	2	1	2	3	2	3	N-term(42.0106)
sp|P26041|MOES_MOUSE	P26041	MOES_MOUSE	Msn	577	Mus musculus	Moesin	3.12	1	0.9978	2	1	2	2	1	2
sp|P26928|HGFL_MOUSE	P26928	HGFL_MOUSE	Mst1	716	Mus musculus	Hepatocyte growth factor-like protein	2.79	1	0.9978	2	2	2	2	2	2
sp|P28063|PSB8_MOUSE	P28063	PSB8_MOUSE	Psmb8	276	Mus musculus	Proteasome subunit beta type-8	8.33	1	0.999	2	2	2	2	2	2
sp|P28076|PSB9_MOUSE	P28076	PSB9_MOUSE	Psmb9	219	Mus musculus	Proteasome subunit beta type-9	11.42	1	0.999	2	2	2	2	2	2
sp|P32037|GTR3_MOUSE	P32037	GTR3_MOUSE	Slc2a3	493	Mus musculus	Solute carrier family 2, facilitated glucose transporter member 3	3.65	1	0.9985	2	2	2	2	2	2
sp|P35700|PRDX1_MOUSE	P35700	PRDX1_MOUSE	Prdx1	199	Mus musculus	Peroxiredoxin-1	11.06	1	0.9972	2	0	2	2	0	2
sp|P40142|TKT_MOUSE	P40142	TKT_MOUSE	Tkt	623	Mus musculus	Transketolase	2.73	1	0.9845	2	2	2	2	2	2
sp|P49722|PSA2_MOUSE	P49722	PSA2_MOUSE	Psma2	234	Mus musculus	Proteasome subunit alpha type-2	17.09	1	0.999	2	2	2	2	2	2
sp|P57776|EF1D_MOUSE	P57776	EF1D_MOUSE	Eef1d	281	Mus musculus	Elongation factor 1-delta	7.47	1	0.9989	2	0	2	2	0	2	N-term(42.0106)
sp|P62320|SMD3_MOUSE	P62320	SMD3_MOUSE	Snrpd3	126	Mus musculus	Small nuclear ribonucleoprotein Sm D3	15.08	1	0.9942	2	2	2	2	2	2
sp|P62937|PPIA_HUMAN	P62937	PPIA_HUMAN	PPIA	165	Homo sapiens	Peptidyl-prolyl cis-trans isomerase A	10.91	1	0.9978	2	0	2	2	0	2
sp|P63101|1433Z_MOUSE	P63101	1433Z_MOUSE	Ywhaz	245	Mus musculus	14-3-3 protein zeta/delta	6.94	1	0.999	2	0	2	2	0	2
sp|P70274|SEPP1_MOUSE	P70274	SEPP1_MOUSE	Selenop	380	Mus musculus	Selenoprotein P	7.37	1	0.999	2	2	2	3	3	3
sp|P97384|ANX11_MOUSE	P97384	ANX11_MOUSE	Anxa11	503	Mus musculus	Annexin A11	3.98	1	0.999	2	2	2	2	2	2
sp|Q00519|XDH_MOUSE	Q00519	XDH_MOUSE	Xdh	1335	Mus musculus	Xanthine dehydrogenase/oxidase	2.02	1	0.9988	2	2	2	3	3	3
sp|Q01405|SC23A_MOUSE	Q01405	SC23A_MOUSE	Sec23a	765	Mus musculus	Protein transport protein Sec23A	3.79	1	0.999	2	1	2	2	1	2
sp|Q02053|UBA1_MOUSE	Q02053	UBA1_MOUSE	Uba1	1058	Mus musculus	Ubiquitin-like modifier-activating enzyme 1	3.12	1	0.999	2	2	2	2	2	2
sp|Q07968|F13B_MOUSE	Q07968	F13B_MOUSE	F13b	669	Mus musculus	Coagulation factor XIII B chain	3.59	1	0.9987	2	2	2	2	2	2
sp|Q08879|FBLN1_MOUSE	Q08879	FBLN1_MOUSE	Fbln1	705	Mus musculus	Fibulin-1	3.83	1	0.9987	2	1	2	2	1	2
sp|Q60605-2|MYL6_MOUSE	Q60605-2	MYL6_MOUSE	Myl6	151	Mus musculus	Isoform Smooth muscle of Myosin light polypeptide 6	13.91	1	0.9987	2	0	2	2	0	2			sp|Q60605|MYL6_MOUSE
sp|Q60864|STIP1_MOUSE	Q60864	STIP1_MOUSE	Stip1	543	Mus musculus	Stress-induced-phosphoprotein 1	4.05	1	0.9945	2	2	2	2	2	2
sp|Q60963|PAFA_MOUSE	Q60963	PAFA_MOUSE	Pla2g7	440	Mus musculus	Platelet-activating factor acetylhydrolase	5.23	1	0.9984	2	2	2	2	2	2
sp|Q60994|ADIPO_MOUSE	Q60994	ADIPO_MOUSE	Adipoq	247	Mus musculus	Adiponectin	8.5	1	0.9979	2	2	2	2	2	2
sp|Q61171|PRDX2_MOUSE	Q61171	PRDX2_MOUSE	Prdx2	198	Mus musculus	Peroxiredoxin-2	13.13	1	0.999	2	2	2	2	2	2
sp|Q61316|HSP74_MOUSE	Q61316	HSP74_MOUSE	Hspa4	841	Mus musculus	Heat shock 70 kDa protein 4	3.21	1	0.9987	2	2	2	2	2	2
sp|Q7TPR4|ACTN1_MOUSE	Q7TPR4	ACTN1_MOUSE	Actn1	892	Mus musculus	Alpha-actinin-1	2.24	1	0.9989	2	0	2	2	0	2
sp|Q8BHN3-2|GANAB_MOUSE	Q8BHN3-2	GANAB_MOUSE	Ganab	966	Mus musculus	Isoform 2 of Neutral alpha-glucosidase AB	1.66	1	0.9966	2	0	2	2	0	2			sp|Q8BHN3|GANAB_MOUSE
sp|Q8VCM7|FIBG_MOUSE	Q8VCM7	FIBG_MOUSE	Fgg	436	Mus musculus	Fibrinogen gamma chain	3.44	1	0.9949	2	2	2	2	2	2
sp|Q8VCS0-2|PGRP2_MOUSE	Q8VCS0-2	PGRP2_MOUSE	Pglyrp2	501	Mus musculus	Isoform 2 of N-acetylmuramoyl-L-alanine amidase	4.99	1	0.9989	2	0	2	3	0	3			sp|Q8VCS0|PGRP2_MOUSE
sp|Q91V80|APOF_MOUSE	Q91V80	APOF_MOUSE	Apof	315	Mus musculus	Apolipoprotein F	11.11	1	0.999	2	2	2	3	3	3
sp|Q91Y97|ALDOB_MOUSE	Q91Y97	ALDOB_MOUSE	Aldob	364	Mus musculus	Fructose-bisphosphate aldolase B	5.49	1	0.9979	2	1	1	2	1	1
sp|Q91YI0|ARLY_MOUSE	Q91YI0	ARLY_MOUSE	Asl	464	Mus musculus	Argininosuccinate lyase	4.74	1	0.9978	2	2	2	2	2	2
sp|Q922B2|SYDC_MOUSE	Q922B2	SYDC_MOUSE	Dars1	501	Mus musculus	Aspartate--tRNA ligase, cytoplasmic	3.99	1	0.9967	2	2	2	2	2	2
sp|Q922D8|C1TC_MOUSE	Q922D8	C1TC_MOUSE	Mthfd1	935	Mus musculus	C-1-tetrahydrofolate synthase, cytoplasmic	2.14	1	0.9879	2	2	2	2	2	2
sp|Q9D7Z6|CLCA1_MOUSE	Q9D7Z6	CLCA1_MOUSE	Clca1	913	Mus musculus	Calcium-activated chloride channel regulator 1	2.19	1	0.9989	2	1	2	2	1	2
sp|Q9DCJ9|NPL_MOUSE	Q9DCJ9	NPL_MOUSE	Npl	320	Mus musculus	N-acetylneuraminate lyase	5.94	1	0.9981	2	2	2	2	2	2
sp|Q9QXS1-10|PLEC_MOUSE	Q9QXS1-10	PLEC_MOUSE	Plec	4511	Mus musculus	Isoform PLEC-1D of Plectin	0.42	1	0.9974	2	0	2	2	0	2			sp|Q9QXS1-11|PLEC_MOUSE, sp|Q9QXS1-12|PLEC_MOUSE, sp|Q9QXS1-13|PLEC_MOUSE, sp|Q9QXS1-14|PLEC_MOUSE, sp|Q9QXS1-15|PLEC_MOUSE, sp|Q9QXS1-16|PLEC_MOUSE, sp|Q9QXS1-2|PLEC_MOUSE, sp|Q9QXS1-3|PLEC_MOUSE, sp|Q9QXS1-4|PLEC_MOUSE, sp|Q9QXS1-5|PLEC_MOUSE, sp|Q9QXS1-6|PLEC_MOUSE, sp|Q9QXS1-7|PLEC_MOUSE, sp|Q9QXS1-8|PLEC_MOUSE, sp|Q9QXS1-9|PLEC_MOUSE, sp|Q9QXS1|PLEC_MOUSE
sp|Q9QZ25|VNN3_MOUSE	Q9QZ25	VNN3_MOUSE	Vnn3	500	Mus musculus	Vascular non-inflammatory molecule 3	4.6	1	0.9989	2	2	2	2	2	2
sp|Q9WU78|PDC6I_MOUSE	Q9WU78	PDC6I_MOUSE	Pdcd6ip	869	Mus musculus	Programmed cell death 6-interacting protein	2.53	1	0.9989	2	0	2	2	0	2
sp|P04223-2|HA1K_MOUSE	P04223-2	HA1K_MOUSE	H2-K1	360	Mus musculus	Isoform 2 of H-2 class I histocompatibility antigen, K-K alpha chain	4.72	0.9999	0.999	2	0	1	3	0	1			sp|P04223|HA1K_MOUSE
sp|P39053-3|DYN1_MOUSE	P39053-3	DYN1_MOUSE	Dnm1	851	Mus musculus	Isoform 3 of Dynamin-1	2	0.9985	0.9776	2	0	2	2	0	2			sp|P39053-4|DYN1_MOUSE, sp|P39053-5|DYN1_MOUSE, sp|P39053-6|DYN1_MOUSE, sp|P39053|DYN1_MOUSE, sp|P39054-2|DYN2_MOUSE, sp|P39054|DYN2_MOUSE
sp|P01798|HVM29_MOUSE	P01798	HVM29_MOUSE		113	Mus musculus	Ig heavy chain V-III region E109	22.12	0.9979	0.9972	2	1	1	5	1	1
sp|P58771-2|TPM1_MOUSE	P58771-2	TPM1_MOUSE	Tpm1	284	Mus musculus	Isoform 2 of Tropomyosin alpha-1 chain	5.99	0.9979	0.9986	2	0	2	2	0	2			sp|P58771|TPM1_MOUSE, sp|P58774-2|TPM2_MOUSE, sp|P58774|TPM2_MOUSE
sp|Q8K0D2-2|HABP2_MOUSE	Q8K0D2-2	HABP2_MOUSE	Habp2	521	Mus musculus	Isoform 2 of Hyaluronan-binding protein 2	4.03	0.9973	0.9601	2	0	2	2	0	2			sp|Q8K0D2|HABP2_MOUSE
sp|P62259|1433E_MOUSE	P62259	1433E_MOUSE	Ywhae	255	Mus musculus	14-3-3 protein epsilon	6.67	0.9916	0.9885	2	0	0	2	0	0
sp|P01725|LV1C_MOUSE	P01725	LV1C_MOUSE		110	Mus musculus	Ig lambda-1 chain V region S178	13.64	0.935	0.9935	2	1	1	3	1	1
sp|A2AJ76|HMCN2_MOUSE	A2AJ76	HMCN2_MOUSE	Hmcn2	5100	Mus musculus	Hemicentin-2	0.27	1	0.9913	1	1	1	1	1	1
sp|O08788-2|DCTN1_MOUSE	O08788-2	DCTN1_MOUSE	Dctn1	1243	Mus musculus	Isoform 2 of Dynactin subunit 1	0.8	1	0.9632	1	0	1	1	0	1			sp|O08788|DCTN1_MOUSE
sp|P01741|HVM00_MOUSE	P01741	HVM00_MOUSE		114	Mus musculus	Ig heavy chain V region	11.4	1	0.999	1	1	1	4	4	4
sp|P01749|HVM05_MOUSE	P01749	HVM05_MOUSE	Ighv1-61	117	Mus musculus	Ig heavy chain V region 3	5.98	1	0.999	1	0	0	7	0	0
sp|P01758|HVM14_MOUSE	P01758	HVM14_MOUSE	Igh-VJ558	117	Mus musculus	Ig heavy chain V region 108A	12.82	1	0.999	1	1	1	1	1	1
sp|P06745|G6PI_MOUSE	P06745	G6PI_MOUSE	Gpi	558	Mus musculus	Glucose-6-phosphate isomerase	1.43	1	0.996	1	1	1	1	1	1
sp|P07310|KCRM_MOUSE	P07310	KCRM_MOUSE	Ckm	381	Mus musculus	Creatine kinase M-type	2.62	1	0.9973	1	1	1	1	1	1
sp|P11152|LIPL_MOUSE	P11152	LIPL_MOUSE	Lpl	474	Mus musculus	Lipoprotein lipase	4.01	1	0.9985	1	1	1	1	1	1
sp|P12399|CTL2A_MOUSE	P12399	CTL2A_MOUSE	Ctla2a	137	Mus musculus	Protein CTLA-2-alpha	5.84	1	0.9955	1	1	1	1	1	1
sp|P20152|VIME_MOUSE	P20152	VIME_MOUSE	Vim	466	Mus musculus	Vimentin	1.5	1	0.999	1	0	0	1	0	0
sp|P27046|MA2A1_MOUSE	P27046	MA2A1_MOUSE	Man2a1	1150	Mus musculus	Alpha-mannosidase 2	0.96	1	0.9976	1	1	1	1	1	1
sp|P29533|VCAM1_MOUSE	P29533	VCAM1_MOUSE	Vcam1	739	Mus musculus	Vascular cell adhesion protein 1	2.03	1	0.9988	1	1	1	1	1	1
sp|P35278|RAB5C_MOUSE	P35278	RAB5C_MOUSE	Rab5c	216	Mus musculus	Ras-related protein Rab-5C	5.09	1	0.9971	1	0	1	1	0	1			sp|P61021|RAB5B_MOUSE, sp|Q9CQD1|RAB5A_MOUSE
sp|P45700|MA1A1_MOUSE	P45700	MA1A1_MOUSE	Man1a1	655	Mus musculus	Mannosyl-oligosaccharide 1,2-alpha-mannosidase IA	1.83	1	0.9983	1	1	1	1	1	1
sp|P46471|PRS7_MOUSE	P46471	PRS7_MOUSE	Psmc2	433	Mus musculus	26S proteasome regulatory subunit 7	4.16	1	0.998	1	1	1	1	1	1
sp|P48036|ANXA5_MOUSE	P48036	ANXA5_MOUSE	Anxa5	319	Mus musculus	Annexin A5	2.82	1	0.999	1	1	1	1	1	1
sp|P48678-2|LMNA_MOUSE	P48678-2	LMNA_MOUSE	Lmna	574	Mus musculus	Isoform C of Prelamin-A/C	1.92	1	0.9988	1	0	1	1	0	1			sp|P48678|LMNA_MOUSE
sp|P58252|EF2_MOUSE	P58252	EF2_MOUSE	Eef2	858	Mus musculus	Elongation factor 2	1.17	1	0.9856	1	0	1	1	0	1
sp|P60843|IF4A1_MOUSE	P60843	IF4A1_MOUSE	Eif4a1	406	Mus musculus	Eukaryotic initiation factor 4A-I	3.2	1	0.9979	1	0	1	1	0	1
sp|P62196|PRS8_MOUSE	P62196	PRS8_MOUSE	Psmc5	406	Mus musculus	26S proteasome regulatory subunit 8	2.96	1	0.9923	1	0	1	1	0	1
sp|P70335-2|ROCK1_MOUSE	P70335-2	ROCK1_MOUSE	Rock1	1353	Mus musculus	Isoform 2 of Rho-associated protein kinase 1	0.74	1	0.9861	1	0	1	1	0	1			sp|P70335|ROCK1_MOUSE
sp|P70428|EXT2_MOUSE	P70428	EXT2_MOUSE	Ext2	718	Mus musculus	Exostosin-2	1.53	1	0.9944	1	1	1	1	1	1
sp|Q00724|RET4_MOUSE	Q00724	RET4_MOUSE	Rbp4	201	Mus musculus	Retinol-binding protein 4	4.98	1	0.9985	1	1	1	1	1	1
sp|Q08857|CD36_MOUSE	Q08857	CD36_MOUSE	Cd36	472	Mus musculus	Platelet glycoprotein 4	2.54	1	0.9986	1	1	1	1	1	1
sp|Q3THE2|ML12B_MOUSE	Q3THE2	ML12B_MOUSE	Myl12b	172	Mus musculus	Myosin regulatory light chain 12B	5.81	1	0.9989	1	0	1	1	0	1
sp|Q61739-2|ITA6_MOUSE	Q61739-2	ITA6_MOUSE	Itga6	1073	Mus musculus	Isoform Alpha-6X1A of Integrin alpha-6	0.75	1	0.9989	1	0	1	1	0	1			sp|Q61739|ITA6_MOUSE
sp|Q6WVG3|KCD12_MOUSE	Q6WVG3	KCD12_MOUSE	Kctd12	327	Mus musculus	BTB/POZ domain-containing protein KCTD12	3.67	1	0.9988	1	1	1	1	1	1
sp|Q769J6|ATS13_MOUSE	Q769J6	ATS13_MOUSE	Adamts13	1426	Mus musculus	A disintegrin and metalloproteinase with thrombospondin motifs 13	0.91	1	0.9964	1	1	1	2	2	2
sp|Q80YX1-2|TENA_MOUSE	Q80YX1-2	TENA_MOUSE	Tnc	2019	Mus musculus	Isoform 2 of Tenascin	0.54	1	0.9686	1	0	1	1	0	1			sp|Q80YX1-3|TENA_MOUSE, sp|Q80YX1-4|TENA_MOUSE, sp|Q80YX1-5|TENA_MOUSE, sp|Q80YX1|TENA_MOUSE
sp|Q8BPM0-2|DAAM1_MOUSE	Q8BPM0-2	DAAM1_MOUSE	Daam1	1068	Mus musculus	Isoform 2 of Disheveled-associated activator of morphogenesis 1	1.4	1	0.999	1	0	1	1	0	1			sp|Q8BPM0-3|DAAM1_MOUSE, sp|Q8BPM0|DAAM1_MOUSE
sp|Q8C165|P20D1_MOUSE	Q8C165	P20D1_MOUSE	Pm20d1	503	Mus musculus	N-fatty-acyl-amino acid synthase/hydrolase PM20D1	2.58	1	0.9989	1	1	1	1	1	1
sp|Q8C7G5|APOA5_MOUSE	Q8C7G5	APOA5_MOUSE	Apoa5	368	Mus musculus	Apolipoprotein A-V	2.17	1	0.999	1	1	1	1	1	1
sp|Q8CF98|COL10_MOUSE	Q8CF98	COL10_MOUSE	Colec10	277	Mus musculus	Collectin-10	3.61	1	0.999	1	1	1	1	1	1
sp|Q8K0E8|FIBB_MOUSE	Q8K0E8	FIBB_MOUSE	Fgb	481	Mus musculus	Fibrinogen beta chain	3.53	1	0.9989	1	1	1	1	1	1
sp|Q8K1M6-2|DNM1L_MOUSE	Q8K1M6-2	DNM1L_MOUSE	Dnm1l	716	Mus musculus	Isoform 2 of Dynamin-1-like protein	1.26	1	0.9988	1	0	1	1	0	1			sp|Q8K1M6-3|DNM1L_MOUSE, sp|Q8K1M6-4|DNM1L_MOUSE, sp|Q8K1M6|DNM1L_MOUSE
sp|Q99J31|OPHN1_MOUSE	Q99J31	OPHN1_MOUSE	Ophn1	802	Mus musculus	Oligophrenin-1	0.87	1	0.9981	1	1	1	1	1	1
sp|Q99JI4|PSMD6_MOUSE	Q99JI4	PSMD6_MOUSE	Psmd6	389	Mus musculus	26S proteasome non-ATPase regulatory subunit 6	2.31	1	0.9739	1	1	1	1	1	1
sp|Q99JW4|LIMS1_MOUSE	Q99JW4	LIMS1_MOUSE	Lims1	325	Mus musculus	LIM and senescent cell antigen-like-containing domain protein 1	3.69	1	0.9978	1	1	1	1	1	1
sp|Q99KJ8|DCTN2_MOUSE	Q99KJ8	DCTN2_MOUSE	Dctn2	402	Mus musculus	Dynactin subunit 2	3.73	1	0.9989	1	1	1	1	1	1
sp|Q99KQ4|NAMPT_MOUSE	Q99KQ4	NAMPT_MOUSE	Nampt	491	Mus musculus	Nicotinamide phosphoribosyltransferase	3.05	1	0.9713	1	1	1	1	1	1
sp|Q9ES52-2|SHIP1_MOUSE	Q9ES52-2	SHIP1_MOUSE	Inpp5d	1190	Mus musculus	Isoform 2 of Phosphatidylinositol 3,4,5-trisphosphate 5-phosphatase 1	0.84	1	0.9989	1	0	1	1	0	1			sp|Q9ES52-3|SHIP1_MOUSE, sp|Q9ES52-4|SHIP1_MOUSE, sp|Q9ES52|SHIP1_MOUSE
sp|Q9JHK5|PLEK_MOUSE	Q9JHK5	PLEK_MOUSE	Plek	350	Mus musculus	Pleckstrin	4	1	0.9988	1	1	1	1	1	1
sp|Q9JL99-2|CLC1B_MOUSE	Q9JL99-2	CLC1B_MOUSE	Clec1b	197	Mus musculus	Isoform 2 of C-type lectin domain family 1 member B	6.09	1	0.9937	1	0	1	1	0	1			sp|Q9JL99|CLC1B_MOUSE
sp|Q9R182|ANGL3_MOUSE	Q9R182	ANGL3_MOUSE	Angptl3	455	Mus musculus	Angiopoietin-related protein 3	2.42	1	0.9989	1	1	1	1	1	1
sp|Q9WUM4|COR1C_MOUSE	Q9WUM4	COR1C_MOUSE	Coro1c	474	Mus musculus	Coronin-1C	2.11	1	0.998	1	1	1	1	1	1
sp|Q9WVA4|TAGL2_MOUSE	Q9WVA4	TAGL2_MOUSE	Tagln2	199	Mus musculus	Transgelin-2	6.03	1	0.9988	1	1	1	1	1	1
sp|Q9WVH9|FBLN5_MOUSE	Q9WVH9	FBLN5_MOUSE	Fbln5	448	Mus musculus	Fibulin-5	2.01	1	0.999	1	1	1	1	1	1
sp|Q9Z1R3|APOM_MOUSE	Q9Z1R3	APOM_MOUSE	Apom	190	Mus musculus	Apolipoprotein M	3.68	1	0.999	1	1	1	4	4	4
sp|Q9Z1Z0|USO1_MOUSE	Q9Z1Z0	USO1_MOUSE	Uso1	959	Mus musculus	General vesicular transport factor p115	1.04	1	0.9984	1	0	1	1	0	1
sp|Q9Z222|B3GN2_MOUSE	Q9Z222	B3GN2_MOUSE	B3GNT2	397	Mus musculus	N-acetyllactosaminide beta-1,3-N-acetylglucosaminyltransferase 2	2.02	1	0.9949	1	1	1	1	1	1
sp|Q9Z2W0|DNPEP_MOUSE	Q9Z2W0	DNPEP_MOUSE	Dnpep	473	Mus musculus	Aspartyl aminopeptidase	3.38	1	0.998	1	1	1	1	1	1
sp|P14869|RLA0_MOUSE	P14869	RLA0_MOUSE	Rplp0	317	Mus musculus	60S acidic ribosomal protein P0	2.21	0.9999	0.9944	1	1	1	1	1	1
sp|P60764|RAC3_MOUSE	P60764	RAC3_MOUSE	Rac3	192	Mus musculus	Ras-related C3 botulinum toxin substrate 3	4.17	0.9999	0.9957	1	0	1	1	0	1			sp|P63001|RAC1_MOUSE, sp|Q05144|RAC2_MOUSE
sp|P61161|ARP2_MOUSE	P61161	ARP2_MOUSE	Actr2	394	Mus musculus	Actin-related protein 2	2.79	0.9999	0.9932	1	1	1	1	1	1
sp|Q69ZZ9|K0754_MOUSE	Q69ZZ9	K0754_MOUSE	Macf1	3305	Mus musculus	Microtubule-actin cross-linking factor 1, isoforms 6/7	0.36	0.9999	0.9941	1	1	1	1	1	1
sp|Q91VU0|FAM3C_MOUSE	Q91VU0	FAM3C_MOUSE	Fam3c	227	Mus musculus	Protein FAM3C	3.52	0.9999	0.987	1	1	1	1	1	1
sp|Q9CQW3|PROZ_MOUSE	Q9CQW3	PROZ_MOUSE	Proz	399	Mus musculus	Vitamin K-dependent protein Z	4.01	0.9999	0.9987	1	1	1	1	1	1
sp|P62827|RAN_MOUSE	P62827	RAN_MOUSE	Ran	216	Mus musculus	GTP-binding nuclear protein Ran	5.09	0.9998	0.9877	1	0	1	1	0	1			sp|Q61820|RANT_MOUSE
sp|Q6PB93-2|GALT2_MOUSE	Q6PB93-2	GALT2_MOUSE	Galnt2	536	Mus musculus	Isoform 2 of Polypeptide N-acetylgalactosaminyltransferase 2	1.49	0.9998	0.9911	1	0	1	1	0	1			sp|Q6PB93|GALT2_MOUSE
sp|P01821|HVM45_MOUSE	P01821	HVM45_MOUSE		116	Mus musculus	Ig heavy chain V region MC101	19.83	0.9997	0.9987	1	1	1	1	1	1
sp|P51910|APOD_MOUSE	P51910	APOD_MOUSE	Apod	189	Mus musculus	Apolipoprotein D	6.35	0.9997	0.993	1	1	1	1	1	1
sp|Q8CI59-2|STEA3_MOUSE	Q8CI59-2	STEA3_MOUSE	Steap3	526	Mus musculus	Isoform 2 of Metalloreductase STEAP3	2.47	0.9997	0.9814	1	0	1	1	0	1			sp|Q8CI59|STEA3_MOUSE
sp|Q8R016|BLMH_MOUSE	Q8R016	BLMH_MOUSE	Blmh	455	Mus musculus	Bleomycin hydrolase	2.64	0.9996	0.9889	1	1	1	1	1	1
sp|Q8R1L8|ANGL8_MOUSE	Q8R1L8	ANGL8_MOUSE	Angptl8	198	Mus musculus	Angiopoietin-like protein 8	7.58	0.9996	0.9807	1	1	1	1	1	1
sp|Q9R111|GUAD_MOUSE	Q9R111	GUAD_MOUSE	Gda	454	Mus musculus	Guanine deaminase	2.42	0.9996	0.9847	1	1	1	1	1	1
sp|P97298|PEDF_MOUSE	P97298	PEDF_MOUSE	Serpinf1	417	Mus musculus	Pigment epithelium-derived factor	2.88	0.9995	0.9959	1	1	1	1	1	1
sp|Q8VBT6|APOBR_MOUSE	Q8VBT6	APOBR_MOUSE	Apobr	942	Mus musculus	Apolipoprotein B receptor	1.06	0.9995	0.9809	1	1	1	1	1	1
sp|Q9JHI0|MMP19_MOUSE	Q9JHI0	MMP19_MOUSE	Mmp19	527	Mus musculus	Matrix metalloproteinase-19	1.71	0.9995	0.986	1	1	1	1	1	1
sp|Q7TMB8-2|CYFP1_MOUSE	Q7TMB8-2	CYFP1_MOUSE	Cyfip1	1251	Mus musculus	Isoform 2 of Cytoplasmic FMR1-interacting protein 1	0.88	0.9994	0.9823	1	0	1	1	0	1			sp|Q7TMB8|CYFP1_MOUSE
sp|Q61207|SAP_MOUSE	Q61207	SAP_MOUSE	Psap	557	Mus musculus	Prosaposin	1.8	0.9988	0.979	1	1	1	1	1	1
sp|P55258|RAB8A_MOUSE	P55258	RAB8A_MOUSE	Rab8a	207	Mus musculus	Ras-related protein Rab-8A	5.31	0.9987	0.9884	1	0	1	1	0	1			sp|P61028|RAB8B_MOUSE
sp|P61205|ARF3_MOUSE	P61205	ARF3_MOUSE	Arf3	181	Mus musculus	ADP-ribosylation factor 3	5.52	0.9986	0.999	1	0	1	1	0	1			sp|P84078|ARF1_MOUSE
sp|Q60902-2|EP15R_MOUSE	Q60902-2	EP15R_MOUSE	Eps15l1	819	Mus musculus	Isoform 2 of Epidermal growth factor receptor substrate 15-like 1	0.85	0.9968	0.9815	1	0	1	1	0	1			sp|Q60902-3|EP15R_MOUSE, sp|Q60902-4|EP15R_MOUSE, sp|Q60902|EP15R_MOUSE
sp|Q01768|NDKB_MOUSE	Q01768	NDKB_MOUSE	Nme2	152	Mus musculus	Nucleoside diphosphate kinase B	6.58	0.9967	0.9792	1	1	1	1	1	1
sp|Q9Z1R2|BAG6_MOUSE	Q9Z1R2	BAG6_MOUSE	Bag6	1154	Mus musculus	Large proline-rich protein BAG6	0.87	0.9949	0.9812	1	1	1	1	1	1
sp|Q9CQ19|MYL9_MOUSE	Q9CQ19	MYL9_MOUSE	Myl9	172	Mus musculus	Myosin regulatory light polypeptide 9	5.81	0.9931	0.9905	1	0	0	1	0	0
sp|Q9R0C8-4|VAV3_MOUSE	Q9R0C8-4	VAV3_MOUSE	Vav3	574	Mus musculus	Isoform 4 of Guanine nucleotide exchange factor VAV3	1.74	0.9916	0.9943	1	0	1	1	0	1			sp|Q9R0C8|VAV3_MOUSE
sp|P01724|LV1B_MOUSE	P01724	LV1B_MOUSE		129	Mus musculus	Ig lambda-1 chain V regions MOPC 104E/RPC20/J558/S104	5.43	0.9876	0.9988	1	0	0	2	0	0
sp|P84084|ARF5_MOUSE	P84084	ARF5_MOUSE	Arf5	180	Mus musculus	ADP-ribosylation factor 5	5.56	0.984	0.978	1	0	0	1	0	0
sp|P04945|KV6AB_MOUSE	P04945	KV6AB_MOUSE		108	Mus musculus	Ig kappa chain V-VI region NQ2-6.1	14.81	0.9628	0.999	1	1	1	2	2	2
sp|P01627|KV2A2_MOUSE	P01627	KV2A2_MOUSE	Igkv2-112	120	Mus musculus	Immunoglobulin kappa variable 2-112	13.33	0.9627	0.999	1	0	1	1	0	1			sp|P01628|KV2A3_MOUSE
sp|P01652|KV5AK_MOUSE	P01652	KV5AK_MOUSE		108	Mus musculus	Ig kappa chain V-V region J606	14.81	0.9627	0.999	1	1	1	1	1	1
sp|P01629|KV2A4_MOUSE	P01629	KV2A4_MOUSE		112	Mus musculus	Ig kappa chain V-II region 2S1.3	11.61	0.9626	0.999	1	1	1	4	4	4
sp|P01887|B2MG_MOUSE	P01887	B2MG_MOUSE	B2m	119	Mus musculus	Beta-2-microglobulin	8.4	0.9608	0.9989	1	1	1	1	1	1
sp|Q8K426|RETNG_MOUSE	Q8K426	RETNG_MOUSE	Retnlg	117	Mus musculus	Resistin-like gamma	10.26	0.9607	0.9989	1	1	1	1	1	1	4C(57.0214)
sp|Q8QZY6|TSN14_MOUSE	Q8QZY6	TSN14_MOUSE	Tspan14	270	Mus musculus	Tetraspanin-14	6.3	0.9605	0.9989	1	1	1	1	1	1
sp|P01674|KV3AM_MOUSE	P01674	KV3AM_MOUSE		108	Mus musculus	Ig kappa chain V-III region PC 2154	11.11	0.9603	0.9989	1	1	1	1	1	1
sp|P01819|HVM43_MOUSE	P01819	HVM43_MOUSE		144	Mus musculus	Ig heavy chain V region MOPC 141	7.64	0.9535	0.9987	1	0	1	2	0	2			sp|P01820|HVM44_MOUSE
sp|P01680|KV4A1_MOUSE	P01680	KV4A1_MOUSE		129	Mus musculus	Ig kappa chain V-IV region S107B	9.3	0.9479	0.9986	1	1	1	2	2	2
sp|P28653|PGS1_MOUSE	P28653	PGS1_MOUSE	Bgn	369	Mus musculus	Biglycan	2.98	0.9463	0.9985	1	1	1	1	1	1
sp|P00920|CAH2_MOUSE	P00920	CAH2_MOUSE	Ca2	260	Mus musculus	Carbonic anhydrase 2	3.46	0.9327	0.9981	1	1	1	1	1	1
sp|P15379-10|CD44_MOUSE	P15379-10	CD44_MOUSE	Cd44	616	Mus musculus	Isoform 8 of CD44 antigen	1.95	0.9268	0.998	1	0	1	1	0	1			sp|P15379-11|CD44_MOUSE, sp|P15379-12|CD44_MOUSE, sp|P15379-13|CD44_MOUSE, sp|P15379-2|CD44_MOUSE, sp|P15379-3|CD44_MOUSE, sp|P15379-4|CD44_MOUSE, sp|P15379-5|CD44_MOUSE, sp|P15379-6|CD44_MOUSE, sp|P15379-7|CD44_MOUSE, sp|P15379-8|CD44_MOUSE, sp|P15379-9|CD44_MOUSE, sp|P15379|CD44_MOUSE
sp|Q9Z2L6|MINP1_MOUSE	Q9Z2L6	MINP1_MOUSE	Minpp1	481	Mus musculus	Multiple inositol polyphosphate phosphatase 1	2.29	0.9242	0.9979	1	1	1	1	1	1
sp|O08742|GPV_MOUSE	O08742	GPV_MOUSE	Gp5	567	Mus musculus	Platelet glycoprotein V	1.94	0.9235	0.9979	1	1	1	1	1	1
sp|Q8K1I3|SPP24_MOUSE	Q8K1I3	SPP24_MOUSE	Spp2	203	Mus musculus	Secreted phosphoprotein 24	5.91	0.9211	0.9978	1	1	1	1	1	1
sp|Q9R0P3|ESTD_MOUSE	Q9R0P3	ESTD_MOUSE	Esd	282	Mus musculus	S-formylglutathione hydrolase	4.26	0.9126	0.9975	1	1	1	1	1	1
sp|Q6S5C2-2|GNPTG_MOUSE	Q6S5C2-2	GNPTG_MOUSE	Gnptg	314	Mus musculus	Isoform 2 of N-acetylglucosamine-1-phosphotransferase subunit gamma	3.18	0.8942	0.9969	1	0	1	1	0	1			sp|Q6S5C2|GNPTG_MOUSE
sp|P01759|HVM15_MOUSE	P01759	HVM15_MOUSE		136	Mus musculus	Ig heavy chain V region BCL1	11.03	0.875	0.9963	1	1	1	1	1	1
sp|Q8R4V5-2|OIT3_MOUSE	Q8R4V5-2	OIT3_MOUSE	Oit3	492	Mus musculus	Isoform 2 of Oncoprotein-induced transcript 3 protein	2.64	0.8635	0.9959	1	0	1	1	0	1			sp|Q8R4V5|OIT3_MOUSE
sp|Q9Z0M6-2|AGRE5_MOUSE	Q9Z0M6-2	AGRE5_MOUSE	Adgre5	724	Mus musculus	Isoform 2 of Adhesion G protein-coupled receptor E5	1.66	0.8605	0.9958	1	0	1	1	0	1			sp|Q9Z0M6-3|AGRE5_MOUSE, sp|Q9Z0M6|AGRE5_MOUSE
sp|Q8BP47|SYNC_MOUSE	Q8BP47	SYNC_MOUSE	NARS1	559	Mus musculus	Asparagine--tRNA ligase, cytoplasmic	2.15	0.8387	0.995	1	1	1	1	1	1
sp|P01822|HVM46_MOUSE	P01822	HVM46_MOUSE		137	Mus musculus	Ig heavy chain V region MOPC 315	7.3	0.8318	0.9948	1	1	1	1	1	1
sp|Q6ZQ38|CAND1_MOUSE	Q6ZQ38	CAND1_MOUSE	Cand1	1230	Mus musculus	Cullin-associated NEDD8-dissociated protein 1	1.06	0.8115	0.994	1	1	1	1	1	1
sp|P17897|LYZ1_MOUSE	P17897	LYZ1_MOUSE	Lyz1	148	Mus musculus	Lysozyme C-1	8.11	0.7485	0.9914	1	0	1	1	0	1			sp|P61626|LYSC_HUMAN
sp|O35566|CD151_MOUSE	O35566	CD151_MOUSE	Cd151	253	Mus musculus	CD151 antigen	5.93	0.7433	0.9911	1	1	1	1	1	1
sp|Q3UX10|TBAL3_MOUSE	Q3UX10	TBAL3_MOUSE	Tubal3	446	Mus musculus	Tubulin alpha chain-like 3	1.57	0.7106	0.9634	1	0	0	1	0	0
sp|O08576-2|RUN3A_MOUSE	O08576-2	RUN3A_MOUSE	Rundc3a	400	Mus musculus	Isoform 2 of RUN domain-containing protein 3A	1.75	0.6743	0.9876	1	0	1	1	0	1			sp|O08576-3|RUN3A_MOUSE, sp|O08576-4|RUN3A_MOUSE, sp|O08576|RUN3A_MOUSE
sp|Q8CGC4|LS14B_MOUSE	Q8CGC4	LS14B_MOUSE	Lsm14b	385	Mus musculus	Protein LSM14 homolog B	11.17	0.6667	0.9872	1	1	1	1	1	1	22C(57.0214)
sp|P56400|GP1BB_MOUSE	P56400	GP1BB_MOUSE	Gp1bb	206	Mus musculus	Platelet glycoprotein Ib beta chain	5.34	0.6625	0.987	1	1	1	1	1	1
sp|Q71KU9|FGL1_MOUSE	Q71KU9	FGL1_MOUSE	Fgl1	314	Mus musculus	Fibrinogen-like protein 1	3.82	0.658	0.9867	1	1	1	1	1	1
sp|Q9DBP0|NPT2B_MOUSE	Q9DBP0	NPT2B_MOUSE	Slc34a2	697	Mus musculus	Sodium-dependent phosphate transport protein 2B	1	0.6548	0.9865	1	1	1	1	1	1
sp|Q8CJG0|AGO2_MOUSE	Q8CJG0	AGO2_MOUSE	Ago2	860	Mus musculus	Protein argonaute-2	1.51	0.6403	0.9856	1	1	1	1	1	1
sp|Q99J93|IFM2_MOUSE	Q99J93	IFM2_MOUSE	Ifitm2	144	Mus musculus	Interferon-induced transmembrane protein 2	5.56	0.6402	0.9856	1	0	1	1	0	1			sp|Q9CQW9|IFM3_MOUSE
sp|Q8CFX1|G6PE_MOUSE	Q8CFX1	G6PE_MOUSE	H6pd	789	Mus musculus	GDH/6PGL endoplasmic bifunctional protein	1.27	0.5964	0.9828	1	1	1	1	1	1
sp|P00698|LYSC_CHICK	P00698	LYSC_CHICK	LYZ	147	Gallus gallus	Lysozyme C	6.12	0.5906	0.9823	1	1	1	1	1	1
sp|Q8BU30|SYIC_MOUSE	Q8BU30	SYIC_MOUSE	Iars1	1262	Mus musculus	Isoleucine--tRNA ligase, cytoplasmic	0.79	0.5906	0.9824	1	1	1	1	1	1
sp|Q8R570|SNP47_MOUSE	Q8R570	SNP47_MOUSE	Snap47	413	Mus musculus	Synaptosomal-associated protein 47	1.69	0.5583	0.9799	1	1	1	2	2	2
sp|Q9DBT5|AMPD2_MOUSE	Q9DBT5	AMPD2_MOUSE	Ampd2	798	Mus musculus	AMP deaminase 2	0.88	0.5514	0.9794	1	1	1	1	1	1
sp|Q8CIM1|LRC45_MOUSE	Q8CIM1	LRC45_MOUSE	Lrrc45	670	Mus musculus	Leucine-rich repeat-containing protein 45	1.34	0.5171	0.9764	1	1	1	2	2	2
sp|Q91Y47|FA11_MOUSE	Q91Y47	FA11_MOUSE	F11	624	Mus musculus	Coagulation factor XI	1.28	0.5133	0.976	1	1	1	1	1	1
sp|Q8VCD3-2|LMA1L_MOUSE	Q8VCD3-2	LMA1L_MOUSE	Lman1l	374	Mus musculus	Isoform 2 of Protein ERGIC-53-like	5.35	0.4969	0.9744	1	0	1	1	0	1			sp|Q8VCD3|LMA1L_MOUSE
sp|Q9CS42|PRPS2_MOUSE	Q9CS42	PRPS2_MOUSE	Prps2	318	Mus musculus	Ribose-phosphate pyrophosphokinase 2	2.52	0.4965	0.9744	1	0	1	1	0	1			sp|Q9D7G0|PRPS1_MOUSE
sp|O70410|V2R1_MOUSE	O70410	V2R1_MOUSE	Vmn2r1	912	Mus musculus	Vomeronasal type-2 receptor 1	0.77	0.4744	0.9721	1	1	1	1	1	1
sp|P97464|EXT1_MOUSE	P97464	EXT1_MOUSE	Ext1	746	Mus musculus	Exostosin-1	0.94	0.4604	0.9705	1	0	1	1	0	1			sp|Q9JKV7|EXTL1_MOUSE
sp|O35930|GP1BA_MOUSE	O35930	GP1BA_MOUSE	Gp1ba	734	Mus musculus	Platelet glycoprotein Ib alpha chain	1.09	0.4564	0.9701	1	1	1	1	1	1
sp|P47878|IBP3_MOUSE	P47878	IBP3_MOUSE	Igfbp3	292	Mus musculus	Insulin-like growth factor-binding protein 3	2.74	0.425	0.9661	1	1	1	1	1	1

## Sheet: Replicate 3
Protein	Protein ID	Entry Name	Gene	Length	Organism	Protein Description	Coverage	Protein Probability	Top Peptide Probability	Total Peptides	Unique Peptides	Razor Peptides	Total Spectral Count	Unique Spectral Count	Razor Spectral Count	Razor Assigned Modifications	Razor Observed Modifications	Indistinguishable Proteins
sp|E9Q414|APOB_MOUSE	E9Q414	APOB_MOUSE	Apob	4505	Mus musculus	Apolipoprotein B-100	29.26	1	0.999	116	115	116	144	142	144	10M(15.9949), 11M(15.9949), 12M(15.9949), 13M(15.9949), 1M(15.9949), 21M(15.9949), 2M(15.9949), 4M(15.9949), 5M(15.9949), 6M(15.9949), 7C(57.0214), 7M(15.9949), 8M(15.9949), 9M(15.9949)
sp|P01027|CO3_MOUSE	P01027	CO3_MOUSE	C3	1663	Mus musculus	Complement C3	52.68	1	0.999	71	56	71	128	98	128	10C(57.0214), 11C(57.0214), 11M(15.9949), 14M(15.9949), 18M(15.9949), 3C(57.0214), 3M(15.9949), 5C(57.0214), 8C(57.0214), 9C(57.0214)
sp|P11276|FINC_MOUSE	P11276	FINC_MOUSE	Fn1	2477	Mus musculus	Fibronectin	44.97	1	0.999	71	71	71	118	118	118	24C(57.0214), 2C(57.0214), 4C(57.0214), 5C(57.0214), 7C(57.0214), 9C(57.0214), 9M(15.9949)
sp|Q61838|PZP_MOUSE	Q61838	PZP_MOUSE	Pzp	1495	Mus musculus	Pregnancy zone protein	59.53	1	0.999	70	68	70	526	508	526	10C(57.0214), 10M(15.9949), 11M(15.9949), 12C(57.0214), 12M(15.9949), 14C(57.0214), 16C(57.0214), 17C(57.0214), 18M(15.9949), 1M(15.9949), 22C(57.0214), 24C(57.0214), 2C(57.0214), 2M(15.9949), 3C(57.0214), 4C(57.0214), 5C(57.0214), 5M(15.9949), 6C(57.0214), 6M(15.9949), 7C(57.0214), 7M(15.9949), 8M(15.9949), 9C(57.0214)
sp|P01029|CO4B_MOUSE	P01029	CO4B_MOUSE	C4b	1738	Mus musculus	Complement C4-B	39.93	1	0.999	60	60	60	90	90	90	10M(15.9949), 1C(57.0214), 22C(57.0214), 2C(57.0214), 3C(57.0214), 4M(15.9949), 5C(57.0214)
sp|P26039|TLN1_MOUSE	P26039	TLN1_MOUSE	Tln1	2541	Mus musculus	Talin-1	28.3	1	0.999	54	48	54	58	52	58	13C(57.0214), 6C(57.0214)
sp|P28665|MUG1_MOUSE	P28665	MUG1_MOUSE	Mug1	1476	Mus musculus	Murinoglobulin-1	44.11	1	0.999	54	32	54	138	73	138	10M(15.9949), 11C(57.0214), 14M(15.9949), 17C(57.0214), 19C(57.0214), 1M(15.9949), 20M(15.9949), 26M(15.9949), 2M(15.9949), 4C(57.0214), 5M(15.9949), 6M(15.9949), 8C(57.0214)
sp|P28666|MUG2_MOUSE	P28666	MUG2_MOUSE	Mug2	1451	Mus musculus	Murinoglobulin-2	44.52	1	0.999	50	28	28	101	36	36	10C(57.0214), 17C(57.0214), 4M(15.9949), 8C(57.0214)
sp|P07724|ALBU_MOUSE	P07724	ALBU_MOUSE	Alb	608	Mus musculus	Albumin	66.45	1	0.999	40	36	40	242	220	242	11C(57.0214), 13C(57.0214), 14C(57.0214), 17M(15.9949), 18C(57.0214), 1C(57.0214), 2C(57.0214), 2M(15.9949), 30C(57.0214), 31C(57.0214), 3C(57.0214), 4C(57.0214), 5C(57.0214), 7C(57.0214), 7M(15.9949), 8C(57.0214)
sp|Q91ZX7|LRP1_MOUSE	Q91ZX7	LRP1_MOUSE	Lrp1	4545	Mus musculus	Prolow-density lipoprotein receptor-related protein 1	9.77	1	0.999	39	38	39	41	40	41
sp|P16546-2|SPTN1_MOUSE	P16546-2	SPTN1_MOUSE	Sptan1	2452	Mus musculus	Isoform 2 of Spectrin alpha chain, non-erythrocytic 1	18.11	1	0.999	38	0	38	39	0	39	1C(57.0214), 2C(57.0214)		sp|P16546|SPTN1_MOUSE
sp|A6X935|ITIH4_MOUSE	A6X935	ITIH4_MOUSE	Itih4	942	Mus musculus	Inter alpha-trypsin inhibitor, heavy chain 4	52.97	1	0.999	37	1	37	67	1	67	3M(15.9949)
sp|P35441|TSP1_MOUSE	P35441	TSP1_MOUSE	Thbs1	1170	Mus musculus	Thrombospondin-1	30.77	1	0.999	36	34	36	53	50	53	1C(57.0214), 2C(57.0214), 3C(57.0214), 3M(15.9949), 5C(57.0214), 5M(15.9949), 7C(57.0214)
sp|P06684|CO5_MOUSE	P06684	CO5_MOUSE	C5	1680	Mus musculus	Complement C5	25	1	0.999	35	31	35	43	38	43
sp|Q61147|CERU_MOUSE	Q61147	CERU_MOUSE	Cp	1061	Mus musculus	Ceruloplasmin	40.15	1	0.999	32	32	32	39	39	39	11C(57.0214), 13C(57.0214), 25C(57.0214), 2C(57.0214), 5C(57.0214), 6C(57.0214), 7C(57.0214)
sp|Q6GQT1|A2MG_MOUSE	Q6GQT1	A2MG_MOUSE	A2m	1474	Mus musculus	Alpha-2-macroglobulin-P	27.14	1	0.999	32	30	30	51	33	33	10C(57.0214), 5C(57.0214)
sp|P04264|K2C1_HUMAN	P04264	K2C1_HUMAN	KRT1	644	Homo sapiens	Keratin, type II cytoskeletal 1	51.24	1	0.999	31	17	31	48	29	48	2M(15.9949), 4C(57.0214), 5M(15.9949), 7M(15.9949)
sp|P06909|CFAH_MOUSE	P06909	CFAH_MOUSE	Cfh	1234	Mus musculus	Complement factor H	30.39	1	0.999	31	31	31	44	44	44	13C(57.0214), 1C(57.0214), 2C(57.0214), 3C(57.0214), 4C(57.0214), 5C(57.0214), 7C(57.0214), 9C(57.0214)
sp|Q921I1|TRFE_MOUSE	Q921I1	TRFE_MOUSE	Tf	697	Mus musculus	Serotransferrin	36.73	1	0.999	29	27	29	51	48	51	13M(15.9949), 1C(57.0214), 2C(57.0214), 5C(57.0214), 6C(57.0214), 7C(57.0214), 9C(57.0214)
sp|Q8VDD5|MYH9_MOUSE	Q8VDD5	MYH9_MOUSE	Myh9	1960	Mus musculus	Myosin-9	16.12	1	0.999	26	20	26	26	20	26
sp|P06728|APOA4_MOUSE	P06728	APOA4_MOUSE	Apoa4	395	Mus musculus	Apolipoprotein A-IV	72.15	1	0.999	25	25	25	78	78	78	10M(15.9949), 11M(15.9949), 12M(15.9949), 23M(15.9949), 5M(15.9949), 8M(15.9949), 9M(15.9949)
sp|Q62351|TFR1_MOUSE	Q62351	TFR1_MOUSE	Tfrc	763	Mus musculus	Transferrin receptor protein 1	36.04	1	0.999	25	25	25	29	29	29	13M(15.9949), 7M(15.9949)
sp|Q8CG14|CS1A_MOUSE	Q8CG14	CS1A_MOUSE	C1s1	688	Mus musculus	Complement C1s-1 subcomponent	40.84	1	0.999	25	15	25	49	26	49	11M(15.9949), 14C(57.0214), 15M(15.9949), 19C(57.0214), 1C(57.0214), 6M(15.9949), 8C(57.0214), 9C(57.0214)
sp|P35908|K22E_HUMAN	P35908	K22E_HUMAN	KRT2	639	Homo sapiens	Keratin, type II cytoskeletal 2 epidermal	44.91	1	0.999	24	14	21	29	16	23	6M(15.9949), 7C(57.0214), 7M(15.9949)
sp|Q62261-2|SPTB2_MOUSE	Q62261-2	SPTB2_MOUSE	Sptbn1	2154	Mus musculus	Isoform 2 of Spectrin beta chain, non-erythrocytic 1	13.28	1	0.999	24	0	24	25	0	25			sp|Q62261|SPTB2_MOUSE
sp|P13020-2|GELS_MOUSE	P13020-2	GELS_MOUSE	Gsn	731	Mus musculus	Isoform 2 of Gelsolin	40.49	1	0.999	23	0	23	32	0	32	4C(57.0214)		sp|P13020|GELS_MOUSE
sp|P13645|K1C10_HUMAN	P13645	K1C10_HUMAN	KRT10	584	Homo sapiens	Keratin, type I cytoskeletal 10	47.95	1	0.999	23	13	22	35	16	32	3M(15.9949), 5C(57.0214), 7C(57.0214)
sp|Q8BTM8|FLNA_MOUSE	Q8BTM8	FLNA_MOUSE	Flna	2647	Mus musculus	Filamin-A	10.54	1	0.999	22	18	22	22	18	22	1C(57.0214)
sp|Q00623|APOA1_MOUSE	Q00623	APOA1_MOUSE	Apoa1	264	Mus musculus	Apolipoprotein A-I	69.7	1	0.999	21	21	21	103	103	103	10M(15.9949), 3M(15.9949), 4M(15.9949), 6M(15.9949)
sp|P01872|IGHM_MOUSE	P01872	IGHM_MOUSE	Ighm	454	Mus musculus	Immunoglobulin heavy constant mu	45.81	1	0.999	20	0	20	141	0	141	12C(57.0214), 12M(15.9949), 3C(57.0214), 4C(57.0214), 5C(57.0214), 6C(57.0214), 7C(57.0214)
sp|Q8CG16|C1RA_MOUSE	Q8CG16	C1RA_MOUSE	C1ra	707	Mus musculus	Complement C1r-A subcomponent	40.59	1	0.999	20	5	20	35	7	35	14C(57.0214), 15C(57.0214), 2C(57.0214), 5C(57.0214), 6C(57.0214), 7C(57.0214), 9C(57.0214)
sp|Q91X72|HEMO_MOUSE	Q91X72	HEMO_MOUSE	Hpx	460	Mus musculus	Hemopexin	43.04	1	0.999	20	20	20	57	57	57	19C(57.0214), 1C(57.0214), 3C(57.0214), 7C(57.0214)
sp|P08226|APOE_MOUSE	P08226	APOE_MOUSE	Apoe	311	Mus musculus	Apolipoprotein E	62.38	1	0.999	19	19	19	50	50	50	10M(15.9949), 1M(15.9949), 26M(15.9949), 30M(15.9949), 3M(15.9949), 5M(15.9949), 6M(15.9949)
sp|P98064-2|MASP1_MOUSE	P98064-2	MASP1_MOUSE	Masp1	733	Mus musculus	Isoform 2 of Mannan-binding lectin serine protease 1	33.42	1	0.999	19	6	6	24	7	7	9C(57.0214)
sp|Q91WP0|MASP2_MOUSE	Q91WP0	MASP2_MOUSE	Masp2	685	Mus musculus	Mannan-binding lectin serine protease 2	31.24	1	0.999	19	14	19	26	16	26	11C(57.0214), 1C(57.0214), 1M(15.9949), 3C(57.0214), 4C(57.0214), 6C(57.0214), 7C(57.0214)
sp|Q9QWK4|CD5L_MOUSE	Q9QWK4	CD5L_MOUSE	Cd5l	352	Mus musculus	CD5 antigen-like	53.41	1	0.999	19	19	19	47	47	47	13C(57.0214), 1M(15.9949), 20C(57.0214), 3C(57.0214), 4C(57.0214), 5M(15.9949), 6C(57.0214), 7C(57.0214), 8C(57.0214)
sp|P35527|K1C9_HUMAN	P35527	K1C9_HUMAN	KRT9	623	Homo sapiens	Keratin, type I cytoskeletal 9	36.28	1	0.999	18	17	18	26	23	26	1M(15.9949), 3M(15.9949), 5M(15.9949)
sp|P07759|SPA3K_MOUSE	P07759	SPA3K_MOUSE	Serpina3k	418	Mus musculus	Serine protease inhibitor A3K	45.93	1	0.999	17	11	17	31	21	31	2M(15.9949), 6C(57.0214), 9C(57.0214)
sp|P98064|MASP1_MOUSE	P98064	MASP1_MOUSE	Masp1	704	Mus musculus	Mannan-binding lectin serine protease 1	31.82	1	0.999	17	4	17	23	6	23	12C(57.0214), 3C(57.0214), 7C(57.0214)
sp|Q64727|VINC_MOUSE	Q64727	VINC_MOUSE	Vcl	1066	Mus musculus	Vinculin	19.23	1	0.999	17	17	17	17	17	17
sp|P22599|A1AT2_MOUSE	P22599	A1AT2_MOUSE	Serpina1b	413	Mus musculus	Alpha-1-antitrypsin 1-2	48.91	1	0.999	16	5	7	42	7	12
sp|Q00896|A1AT3_MOUSE	Q00896	A1AT3_MOUSE	Serpina1c	412	Mus musculus	Alpha-1-antitrypsin 1-3	50	1	0.999	16	0	16	50	0	50	1M(15.9949), 3M(15.9949)
sp|Q61646|HPT_MOUSE	Q61646	HPT_MOUSE	Hp	347	Mus musculus	Haptoglobin	44.96	1	0.999	16	16	16	39	39	39	2C(57.0214), 4C(57.0214), 5C(57.0214), 6M(15.9949), 7M(15.9949), 8C(57.0214)
sp|Q61704|ITIH3_MOUSE	Q61704	ITIH3_MOUSE	Itih3	889	Mus musculus	Inter-alpha-trypsin inhibitor heavy chain H3	24.97	1	0.999	16	16	16	20	20	20	7M(15.9949)
sp|P20918|PLMN_MOUSE	P20918	PLMN_MOUSE	Plg	812	Mus musculus	Plasminogen	19.58	1	0.999	15	15	15	19	19	19	10C(57.0214), 11C(57.0214), 4C(57.0214), 7C(57.0214)
sp|P63017|HSP7C_MOUSE	P63017	HSP7C_MOUSE	Hspa8	646	Mus musculus	Heat shock cognate 71 kDa protein	27.55	1	0.999	15	8	15	17	10	17
sp|Q00897|A1AT4_MOUSE	Q00897	A1AT4_MOUSE	Serpina1d	413	Mus musculus	Alpha-1-antitrypsin 1-4	44.31	1	0.999	15	3	3	38	3	3
sp|Q06890|CLUS_MOUSE	Q06890	CLUS_MOUSE	Clu	448	Mus musculus	Clusterin	33.04	1	0.999	15	15	15	36	36	36	9M(15.9949)
sp|Q61703|ITIH2_MOUSE	Q61703	ITIH2_MOUSE	Itih2	946	Mus musculus	Inter-alpha-trypsin inhibitor heavy chain H2	22.2	1	0.999	15	15	15	17	17	17
sp|O08677|KNG1_MOUSE	O08677	KNG1_MOUSE	Kng1	661	Mus musculus	Kininogen-1	23	1	0.999	14	0	14	24	0	24	10C(57.0214), 11C(57.0214), 5M(15.9949), 6M(15.9949), 8C(57.0214)
sp|O70362|PHLD_MOUSE	O70362	PHLD_MOUSE	Gpld1	837	Mus musculus	Phosphatidylinositol-glycan-specific phospholipase D	21.39	1	0.999	14	14	14	15	15	15	1M(15.9949), 6M(15.9949)
sp|P04919-2|B3AT_MOUSE	P04919-2	B3AT_MOUSE	Slc4a1	850	Mus musculus	Isoform 2 of Band 3 anion transport protein	18	1	0.999	14	0	14	16	0	16	6C(57.0214)		sp|P04919|B3AT_MOUSE
sp|P82198|BGH3_MOUSE	P82198	BGH3_MOUSE	Tgfbi	683	Mus musculus	Transforming growth factor-beta-induced protein ig-h3	25.33	1	0.999	14	14	14	14	14	14
sp|P97290|IC1_MOUSE	P97290	IC1_MOUSE	Serping1	504	Mus musculus	Plasma protease C1 inhibitor	32.74	1	0.999	14	14	14	20	20	20	1M(15.9949), 4C(57.0214)
sp|Q61702|ITIH1_MOUSE	Q61702	ITIH1_MOUSE	Itih1	907	Mus musculus	Inter-alpha-trypsin inhibitor heavy chain H1	19.96	1	0.999	14	14	14	15	15	15
sp|O08677-2|KNG1_MOUSE	O08677-2	KNG1_MOUSE	Kng1	432	Mus musculus	Isoform LMW of Kininogen-1	34.49	0.9998	0.9963	14	1	1	25	2	2
sp|O88783|FA5_MOUSE	O88783	FA5_MOUSE	F5	2183	Mus musculus	Coagulation factor V	6.37	1	0.999	13	13	13	14	14	14
sp|P04186|CFAB_MOUSE	P04186	CFAB_MOUSE	Cfb	761	Mus musculus	Complement factor B	15.9	1	0.999	13	13	13	14	14	14	1C(57.0214)
sp|P19221|THRB_MOUSE	P19221	THRB_MOUSE	F2	618	Mus musculus	Prothrombin	23.46	1	0.999	13	13	13	20	20	20	13C(57.0214), 4C(57.0214), 5M(15.9949), 6C(57.0214), 7C(57.0214), 8M(15.9949), 9C(57.0214)
sp|P60710|ACTB_MOUSE	P60710	ACTB_MOUSE	Actb	375	Mus musculus	Actin, cytoplasmic 1	46.93	1	0.999	13	1	13	19	1	19	10M(15.9949), 16C(57.0214), 2C(57.0214), 5M(15.9949), 7M(15.9949), N-term(42.0106)
sp|Q07797|LG3BP_MOUSE	Q07797	LG3BP_MOUSE	Lgals3bp	577	Mus musculus	Galectin-3-binding protein	32.41	1	0.999	13	13	13	14	14	14	14C(57.0214), 5C(57.0214)
sp|Q8BH61|F13A_MOUSE	Q8BH61	F13A_MOUSE	F13a1	732	Mus musculus	Coagulation factor XIII A chain	19.95	1	0.999	13	12	13	13	12	13	1C(57.0214), 9C(57.0214)
sp|Q9DBD0|ICA_MOUSE	Q9DBD0	ICA_MOUSE	Ica	700	Mus musculus	Inhibitor of carbonic anhydrase	19	1	0.999	13	12	12	14	12	12
sp|Q9QUM0|ITA2B_MOUSE	Q9QUM0	ITA2B_MOUSE	Itga2b	1033	Mus musculus	Integrin alpha-IIb	16.65	1	0.999	13	13	13	16	16	16	4C(57.0214)
sp|O70570|PIGR_MOUSE	O70570	PIGR_MOUSE	Pigr	771	Mus musculus	Polymeric immunoglobulin receptor	17.25	1	0.999	12	12	12	15	15	15	11C(57.0214), 8C(57.0214)
sp|P06683|CO9_MOUSE	P06683	CO9_MOUSE	C9	548	Mus musculus	Complement component C9	20.8	1	0.9988	12	12	12	12	12	12
sp|Q8BH35|CO8B_MOUSE	Q8BH35	CO8B_MOUSE	C8b	589	Mus musculus	Complement component C8 beta chain	26.49	1	0.999	12	2	12	14	2	14	12C(57.0214)
sp|Q9ESB3|HRG_MOUSE	Q9ESB3	HRG_MOUSE	Hrg	525	Mus musculus	Histidine-rich glycoprotein	23.24	1	0.999	12	12	12	25	25	25	2C(57.0214), 3C(57.0214), 8C(57.0214)
sp|P00687|AMY1_MOUSE	P00687	AMY1_MOUSE	Amy1	511	Mus musculus	Alpha-amylase 1	24.85	1	0.999	11	5	11	11	5	11
sp|P01898|HA10_MOUSE	P01898	HA10_MOUSE	H2-Q10	325	Mus musculus	H-2 class I histocompatibility antigen, Q10 alpha chain	39.38	1	0.999	11	6	11	13	7	13	11M(15.9949)
sp|P98086|C1QA_MOUSE	P98086	C1QA_MOUSE	C1qa	245	Mus musculus	Complement C1q subcomponent subunit A	38.78	1	0.999	11	11	11	42	42	42	3C(57.0214), 4C(57.0214), 4M(15.9949)
sp|Q8K182|CO8A_MOUSE	Q8K182	CO8A_MOUSE	C8a	587	Mus musculus	Complement component C8 alpha chain	20.44	1	0.999	11	11	11	12	12	12	12C(57.0214), 1C(57.0214)
sp|Q922U2|K2C5_MOUSE	Q922U2	K2C5_MOUSE	Krt5	580	Mus musculus	Keratin, type II cytoskeletal 5	10	1	0.9987	11	0	0	11	0	0
sp|Q9DBB9|CPN2_MOUSE	Q9DBB9	CPN2_MOUSE	Cpn2	547	Mus musculus	Carboxypeptidase N subunit 2	21.02	1	0.999	11	11	11	15	15	15	11M(15.9949), 3C(57.0214)
sp|Q8CFG8|CS1B_MOUSE	Q8CFG8	CS1B_MOUSE	C1s2	688	Mus musculus	Complement C1s-1 subcomponent	18.6	0.9999	0.9989	11	1	1	24	1	1	8C(57.0214)
sp|P21614|VTDB_MOUSE	P21614	VTDB_MOUSE	Gc	476	Mus musculus	Vitamin D-binding protein	17.65	1	0.999	10	10	10	14	14	14	5C(57.0214)
sp|P26262|KLKB1_MOUSE	P26262	KLKB1_MOUSE	Klkb1	638	Mus musculus	Plasma kallikrein	18.5	1	0.999	10	10	10	10	10	10	15C(57.0214), 7C(57.0214)
sp|P41317|MBL2_MOUSE	P41317	MBL2_MOUSE	Mbl2	244	Mus musculus	Mannose-binding protein C	39.75	1	0.999	10	8	10	27	24	27	3C(57.0214)
sp|P52480|KPYM_MOUSE	P52480	KPYM_MOUSE	Pkm	531	Mus musculus	Pyruvate kinase PKM	25.61	1	0.999	10	2	10	11	2	11	6C(57.0214)
sp|P68372|TBB4B_MOUSE	P68372	TBB4B_MOUSE	Tubb4b	445	Mus musculus	Tubulin beta-4B chain	31.24	1	0.999	10	1	7	11	1	7	11M(15.9949)
sp|Q61247|A2AP_MOUSE	Q61247	A2AP_MOUSE	Serpinf2	491	Mus musculus	Alpha-2-antiplasmin	20.98	1	0.999	10	10	10	11	11	11
sp|Q8BND5-2|QSOX1_MOUSE	Q8BND5-2	QSOX1_MOUSE	Qsox1	661	Mus musculus	Isoform 2 of Sulfhydryl oxidase 1	16.04	1	0.999	10	0	10	11	0	11			sp|Q8BND5-3|QSOX1_MOUSE, sp|Q8BND5|QSOX1_MOUSE
sp|Q91WP6|SPA3N_MOUSE	Q91WP6	SPA3N_MOUSE	Serpina3n	418	Mus musculus	Serine protease inhibitor A3N	27.99	1	0.999	10	7	8	11	7	8
sp|B2RPV6|MMRN1_MOUSE	B2RPV6	MMRN1_MOUSE	Mmrn1	1210	Mus musculus	Multimerin-1	8.1	1	0.999	9	9	9	9	9	9
sp|P01878|IGHA_MOUSE	P01878	IGHA_MOUSE		344	Mus musculus	Ig alpha chain C region	34.3	1	0.999	9	9	9	38	38	38	1C(57.0214), 7C(57.0214)
sp|P02088|HBB1_MOUSE	P02088	HBB1_MOUSE	Hbb-b1	147	Mus musculus	Hemoglobin subunit beta-1	66.67	1	0.999	9	5	9	14	7	14	11C(57.0214), 15M(15.9949), 5C(57.0214)
sp|P03987-2|IGHG3_MOUSE	P03987-2	IGHG3_MOUSE		329	Mus musculus	Isoform 2 of Ig gamma-3 chain C region	37.69	1	0.999	9	0	9	25	0	25	13M(15.9949), 16C(57.0214)		sp|P03987|IGHG3_MOUSE
sp|P08607|C4BPA_MOUSE	P08607	C4BPA_MOUSE	C4bpa	469	Mus musculus	C4b-binding protein	24.31	1	0.999	9	9	9	13	13	13	11C(57.0214), 12C(57.0214), 18C(57.0214), 5C(57.0214), 8C(57.0214)
sp|P14106|C1QB_MOUSE	P14106	C1QB_MOUSE	C1qb	253	Mus musculus	Complement C1q subcomponent subunit B	47.04	1	0.999	9	8	9	51	40	51	22M(15.9949), 3C(57.0214), 4C(57.0214), 5C(57.0214)
sp|P23953|EST1C_MOUSE	P23953	EST1C_MOUSE	Ces1c	554	Mus musculus	Carboxylesterase 1C	16.43	1	0.999	9	6	9	15	8	15	1M(15.9949)
sp|P29788|VTNC_MOUSE	P29788	VTNC_MOUSE	Vtn	478	Mus musculus	Vitronectin	20.08	1	0.999	9	8	9	21	19	21	4C(57.0214)
sp|P32261|ANT3_MOUSE	P32261	ANT3_MOUSE	Serpinc1	465	Mus musculus	Antithrombin-III	21.29	1	0.999	9	6	9	9	6	9	8C(57.0214)
sp|P52430|PON1_MOUSE	P52430	PON1_MOUSE	Pon1	355	Mus musculus	Serum paraoxonase/arylesterase 1	37.18	1	0.999	9	9	9	10	10	10	10C(57.0214)
sp|P55065|PLTP_MOUSE	P55065	PLTP_MOUSE	Pltp	493	Mus musculus	Phospholipid transfer protein	24.54	1	0.999	9	9	9	9	9	9	7M(15.9949)
sp|P68368|TBA4A_MOUSE	P68368	TBA4A_MOUSE	Tuba4a	448	Mus musculus	Tubulin alpha-4A chain	22.54	1	0.999	9	2	9	11	2	11	4M(15.9949)
sp|P68373|TBA1C_MOUSE	P68373	TBA1C_MOUSE	Tuba1c	449	Mus musculus	Tubulin alpha-1C chain	23.83	1	0.999	9	0	2	11	0	2
sp|Q61129|CFAI_MOUSE	Q61129	CFAI_MOUSE	Cfi	603	Mus musculus	Complement factor I	17.41	1	0.999	9	9	9	11	11	11	3C(57.0214), 5C(57.0214)
sp|Q61233|PLSL_MOUSE	Q61233	PLSL_MOUSE	Lcp1	627	Mus musculus	Plastin-2	15.63	1	0.999	9	7	9	9	7	9
sp|Q8K1B8|URP2_MOUSE	Q8K1B8	URP2_MOUSE	Fermt3	665	Mus musculus	Fermitin family homolog 3	13.68	1	0.999	9	9	9	9	9	9
sp|Q8VHX6-2|FLNC_MOUSE	Q8VHX6-2	FLNC_MOUSE	Flnc	2693	Mus musculus	Isoform 2 of Filamin-C	4.08	1	0.9985	9	0	6	9	0	6			sp|Q8VHX6|FLNC_MOUSE
sp|Q9JHU4|DYHC1_MOUSE	Q9JHU4	DYHC1_MOUSE	Dync1h1	4644	Mus musculus	Cytoplasmic dynein 1 heavy chain 1	2.02	1	0.9977	9	9	9	9	9	9
sp|Q9JJN5|CBPN_MOUSE	Q9JJN5	CBPN_MOUSE	Cpn1	457	Mus musculus	Carboxypeptidase N catalytic chain	25.16	1	0.999	9	9	9	10	10	10
sp|P05213|TBA1B_MOUSE	P05213	TBA1B_MOUSE	Tuba1b	451	Mus musculus	Tubulin alpha-1B chain	23.73	0.9999	0.9989	9	0	0	11	0	0
sp|Q00898|A1AT5_MOUSE	Q00898	A1AT5_MOUSE	Serpina1e	413	Mus musculus	Alpha-1-antitrypsin 1-5	20.1	0.998	0.9783	9	1	1	26	1	1
sp|A2AQ07|TBB1_MOUSE	A2AQ07	TBB1_MOUSE	Tubb1	451	Mus musculus	Tubulin beta-1 chain	25.94	1	0.999	8	6	8	9	6	9	5M(15.9949)
sp|O08538|ANGP1_MOUSE	O08538	ANGP1_MOUSE	Angpt1	498	Mus musculus	Angiopoietin-1	16.27	1	0.9988	8	8	8	9	9	9
sp|P00761|TRYP_PIG	P00761	TRYP_PIG		231	Sus scrofa	Trypsin	41.99	1	0.999	8	8	8	92	92	92	12C(57.0214), 17M(15.9949), 2C(57.0214), 9C(57.0214)
sp|P01837|IGKC_MOUSE	P01837	IGKC_MOUSE	Igkc	107	Mus musculus	Immunoglobulin kappa constant	88.79	1	0.999	8	8	8	182	182	182	26C(57.0214), 27C(57.0214), 6C(57.0214), 6M(15.9949)
sp|P01867-2|IGG2B_MOUSE	P01867-2	IGG2B_MOUSE	Ighg2b	335	Mus musculus	Isoform 2 of Immunoglobulin heavy constant gamma 2B	37.01	1	0.999	8	0	8	20	0	20	13C(57.0214), 13M(15.9949), 1C(57.0214), 25C(57.0214), 6C(57.0214)		sp|P01867|IGG2B_MOUSE
sp|P01942|HBA_MOUSE	P01942	HBA_MOUSE	Hba	142	Mus musculus	Hemoglobin subunit alpha	87.32	1	0.999	8	7	8	14	13	14	1M(15.9949), 5C(57.0214)
sp|P02535-2|K1C10_MOUSE	P02535-2	K1C10_MOUSE	Krt10	561	Mus musculus	Isoform 2 of Keratin, type I cytoskeletal 10	13.37	1	0.9934	8	0	0	14	0	0			sp|P02535-3|K1C10_MOUSE, sp|P02535|K1C10_MOUSE
sp|P31532|SAA4_MOUSE	P31532	SAA4_MOUSE	Saa4	130	Mus musculus	Serum amyloid A-4 protein	61.54	1	0.999	8	8	8	9	9	9
sp|P49182|HEP2_MOUSE	P49182	HEP2_MOUSE	Serpind1	478	Mus musculus	Heparin cofactor 2	14.23	1	0.9989	8	8	8	8	8	8
sp|P50446|K2C6A_MOUSE	P50446	K2C6A_MOUSE	Krt6a	553	Mus musculus	Keratin, type II cytoskeletal 6A	13.38	1	0.9981	8	0	3	8	0	3
sp|P63101|1433Z_MOUSE	P63101	1433Z_MOUSE	Ywhaz	245	Mus musculus	14-3-3 protein zeta/delta	38.78	1	0.999	8	4	8	8	4	8	3C(57.0214)
sp|P99024|TBB5_MOUSE	P99024	TBB5_MOUSE	Tubb5	444	Mus musculus	Tubulin beta-5 chain	25.23	1	0.999	8	1	2	9	1	2
sp|Q01339|APOH_MOUSE	Q01339	APOH_MOUSE	Apoh	345	Mus musculus	Beta-2-glycoprotein 1	25.8	1	0.999	8	8	8	9	9	9	10C(57.0214), 13C(57.0214), 2C(57.0214), 4C(57.0214), 8C(57.0214), 8M(15.9949)
sp|Q02105|C1QC_MOUSE	Q02105	C1QC_MOUSE	C1qc	246	Mus musculus	Complement C1q subcomponent subunit C	38.62	1	0.999	8	8	8	31	31	31	5C(57.0214)
sp|Q61739-2|ITA6_MOUSE	Q61739-2	ITA6_MOUSE	Itga6	1073	Mus musculus	Isoform Alpha-6X1A of Integrin alpha-6	7.36	1	0.9989	8	0	8	8	0	8			sp|Q61739|ITA6_MOUSE
sp|Q61805|LBP_MOUSE	Q61805	LBP_MOUSE	Lbp	481	Mus musculus	Lipopolysaccharide-binding protein	18.5	1	0.999	8	8	8	8	8	8	13C(57.0214)
sp|Q80V26|IMPA3_MOUSE	Q80V26	IMPA3_MOUSE	Bpnt2	356	Mus musculus	Golgi-resident adenosine 3',5'-bisphosphate 3'-phosphatase	21.91	1	0.999	8	7	8	11	10	11
sp|Q9JHH6|CBPB2_MOUSE	Q9JHH6	CBPB2_MOUSE	Cpb2	422	Mus musculus	Carboxypeptidase B2	24.88	1	0.9972	8	7	8	9	8	9
sp|Q9R1P4|PSA1_MOUSE	Q9R1P4	PSA1_MOUSE	Psma1	263	Mus musculus	Proteasome subunit alpha type-1	31.56	1	0.9988	8	8	8	8	8	8	3C(57.0214)
sp|Q8BGZ7|K2C75_MOUSE	Q8BGZ7	K2C75_MOUSE	Krt75	551	Mus musculus	Keratin, type II cytoskeletal 75	13.61	0.997	0.9848	8	1	1	8	1	1
sp|O55222|ILK_MOUSE	O55222	ILK_MOUSE	Ilk	452	Mus musculus	Integrin-linked protein kinase	14.6	1	0.999	7	7	7	7	7	7
sp|P01863|GCAA_MOUSE	P01863	GCAA_MOUSE	Ighg	330	Mus musculus	Ig gamma-2A chain C region, A allele	24.55	1	0.999	7	0	7	40	0	40	13M(15.9949), 5C(57.0214)		sp|P01865|GCAM_MOUSE
sp|P01868|IGHG1_MOUSE	P01868	IGHG1_MOUSE	Ighg1	324	Mus musculus	Ig gamma-1 chain C region secreted form	36.11	1	0.999	7	0	7	11	0	11	25C(57.0214), 3C(57.0214)		sp|P01869|IGH1M_MOUSE
sp|P05366|SAA1_MOUSE	P05366	SAA1_MOUSE	Saa1	122	Mus musculus	Serum amyloid A-1 protein	46.72	1	0.999	7	5	7	10	7	10
sp|P06151|LDHA_MOUSE	P06151	LDHA_MOUSE	Ldha	332	Mus musculus	L-lactate dehydrogenase A chain	23.49	1	0.999	7	6	7	7	6	7
sp|P07901|HS90A_MOUSE	P07901	HS90A_MOUSE	Hsp90aa1	733	Mus musculus	Heat shock protein HSP 90-alpha	9.96	1	0.999	7	2	2	7	2	2
sp|P48678-2|LMNA_MOUSE	P48678-2	LMNA_MOUSE	Lmna	574	Mus musculus	Isoform C of Prelamin-A/C	12.2	1	0.9988	7	0	7	7	0	7			sp|P48678|LMNA_MOUSE
sp|Q01853|TERA_MOUSE	Q01853	TERA_MOUSE	Vcp	806	Mus musculus	Transitional endoplasmic reticulum ATPase	9.8	1	0.999	7	7	7	7	7	7
sp|Q06770|CBG_MOUSE	Q06770	CBG_MOUSE	Serpina6	397	Mus musculus	Corticosteroid-binding globulin	20.91	1	0.999	7	7	7	7	7	7
sp|Q09200|B4GN1_MOUSE	Q09200	B4GN1_MOUSE	B4galnt1	533	Mus musculus	Beta-1,4 N-acetylgalactosaminyltransferase 1	12.01	1	0.9986	7	7	7	7	7	7
sp|Q61508|ECM1_MOUSE	Q61508	ECM1_MOUSE	Ecm1	559	Mus musculus	Extracellular matrix protein 1	14.49	1	0.999	7	3	7	7	3	7
sp|Q6Y685-2|TACC1_MOUSE	Q6Y685-2	TACC1_MOUSE	Tacc1	368	Mus musculus	Isoform 2 of Transforming acidic coiled-coil-containing protein 1	18.48	1	0.9985	7	0	7	7	0	7			sp|Q6Y685|TACC1_MOUSE
sp|Q99JI6|RAP1B_MOUSE	Q99JI6	RAP1B_MOUSE	Rap1b	184	Mus musculus	Ras-related protein Rap-1b	45.65	1	0.999	7	2	7	7	2	7	5C(57.0214)
sp|Q9D7Z6|CLCA1_MOUSE	Q9D7Z6	CLCA1_MOUSE	Clca1	913	Mus musculus	Calcium-activated chloride channel regulator 1	8	1	0.9989	7	7	7	7	7	7
sp|Q9QXS1-10|PLEC_MOUSE	Q9QXS1-10	PLEC_MOUSE	Plec	4511	Mus musculus	Isoform PLEC-1D of Plectin	1.66	1	0.9974	7	0	7	7	0	7			sp|Q9QXS1-11|PLEC_MOUSE, sp|Q9QXS1-12|PLEC_MOUSE, sp|Q9QXS1-13|PLEC_MOUSE, sp|Q9QXS1-14|PLEC_MOUSE, sp|Q9QXS1-15|PLEC_MOUSE, sp|Q9QXS1-16|PLEC_MOUSE, sp|Q9QXS1-2|PLEC_MOUSE, sp|Q9QXS1-3|PLEC_MOUSE, sp|Q9QXS1-4|PLEC_MOUSE, sp|Q9QXS1-5|PLEC_MOUSE, sp|Q9QXS1-6|PLEC_MOUSE, sp|Q9QXS1-7|PLEC_MOUSE, sp|Q9QXS1-8|PLEC_MOUSE, sp|Q9QXS1-9|PLEC_MOUSE, sp|Q9QXS1|PLEC_MOUSE
sp|Q9Z1T2|TSP4_MOUSE	Q9Z1T2	TSP4_MOUSE	Thbs4	963	Mus musculus	Thrombospondin-4	8.2	1	0.9989	7	5	7	8	6	8	14C(57.0214), 1C(57.0214)
sp|O88968|TCO2_MOUSE	O88968	TCO2_MOUSE	Tcn2	430	Mus musculus	Transcobalamin-2	12.56	1	0.999	6	6	6	6	6	6
sp|P01647|KV5AE_MOUSE	P01647	KV5AE_MOUSE		108	Mus musculus	Ig kappa chain V-V region HP 124E1	61.11	1	0.999	6	1	2	21	4	8	4M(15.9949)
sp|P01806|HVM36_MOUSE	P01806	HVM36_MOUSE		116	Mus musculus	Ig heavy chain V region 441	53.45	1	0.999	6	0	6	24	0	24	3C(57.0214), 3M(15.9949), 7M(15.9949), 9C(57.0214)		sp|P01807|HVM37_MOUSE, sp|P01808|HVM38_MOUSE
sp|P01810|HVM40_MOUSE	P01810	HVM40_MOUSE		119	Mus musculus	Ig heavy chain V region J539	52.1	1	0.999	6	2	2	19	3	3	3C(57.0214)
sp|P01844|LAC2_MOUSE	P01844	LAC2_MOUSE	Iglc2	104	Mus musculus	Ig lambda-2 chain C region	85.58	1	0.999	6	3	6	28	19	28	5C(57.0214), 7C(57.0214)
sp|P06330|HVM51_MOUSE	P06330	HVM51_MOUSE		118	Mus musculus	Ig heavy chain V region AC38 205.12	72.03	1	0.999	6	3	6	32	8	32	12C(57.0214), 7M(15.9949)
sp|P06336|IGHE_MOUSE	P06336	IGHE_MOUSE		421	Mus musculus	Ig epsilon chain C region	19.71	1	0.999	6	6	6	6	6	6
sp|P11859|ANGT_MOUSE	P11859	ANGT_MOUSE	Agt	477	Mus musculus	Angiotensinogen	14.26	1	0.999	6	6	6	6	6	6
sp|P12246|SAMP_MOUSE	P12246	SAMP_MOUSE	Apcs	224	Mus musculus	Serum amyloid P-component	25	1	0.999	6	6	6	6	6	6
sp|P16858|G3P_MOUSE	P16858	G3P_MOUSE	Gapdh	333	Mus musculus	Glyceraldehyde-3-phosphate dehydrogenase	28.53	1	0.999	6	5	6	7	5	7	4M(15.9949)
sp|P29699|FETUA_MOUSE	P29699	FETUA_MOUSE	Ahsg	345	Mus musculus	Alpha-2-HS-glycoprotein	30.14	1	0.999	6	6	6	8	8	8	11C(57.0214), 13M(15.9949), 14C(57.0214), 16C(57.0214), 21C(57.0214)
sp|P46412|GPX3_MOUSE	P46412	GPX3_MOUSE	Gpx3	226	Mus musculus	Glutathione peroxidase 3	32.3	1	0.999	6	5	6	10	8	10	11M(15.9949), 3C(57.0214)
sp|P46471|PRS7_MOUSE	P46471	PRS7_MOUSE	Psmc2	433	Mus musculus	26S proteasome regulatory subunit 7	15.24	1	0.998	6	6	6	6	6	6
sp|P54116|STOM_MOUSE	P54116	STOM_MOUSE	Stom	284	Mus musculus	Stomatin	26.76	1	0.999	6	6	6	6	6	6
sp|P54751|SIA4A_MOUSE	P54751	SIA4A_MOUSE	St3gal1	337	Mus musculus	CMP-N-acetylneuraminate-beta-galactosamide-alpha-2,3-sialyltransferase 1	24.04	1	0.999	6	6	6	7	7	7
sp|Q60590|A1AG1_MOUSE	Q60590	A1AG1_MOUSE	Orm1	207	Mus musculus	Alpha-1-acid glycoprotein 1	28.02	1	0.999	6	5	6	7	5	7
sp|Q61768|KINH_MOUSE	Q61768	KINH_MOUSE	Kif5b	963	Mus musculus	Kinesin-1 heavy chain	6.96	1	0.9989	6	5	6	6	5	6
sp|Q64726|ZA2G_MOUSE	Q64726	ZA2G_MOUSE	Azgp1	307	Mus musculus	Zinc-alpha-2-glycoprotein	21.82	1	0.999	6	6	6	6	6	6
sp|Q68FD5|CLH1_MOUSE	Q68FD5	CLH1_MOUSE	Cltc	1675	Mus musculus	Clathrin heavy chain 1	3.22	1	0.9984	6	6	6	6	6	6
sp|Q6P069-2|SORCN_MOUSE	Q6P069-2	SORCN_MOUSE	Sri	183	Mus musculus	Isoform 2 of Sorcin	33.88	1	0.9985	6	0	6	6	0	6			sp|Q6P069|SORCN_MOUSE
sp|Q8C7G5|APOA5_MOUSE	Q8C7G5	APOA5_MOUSE	Apoa5	368	Mus musculus	Apolipoprotein A-V	19.02	1	0.999	6	6	6	6	6	6	5M(15.9949)
sp|A2AJ76|HMCN2_MOUSE	A2AJ76	HMCN2_MOUSE	Hmcn2	5100	Mus musculus	Hemicentin-2	1.04	1	0.9913	5	5	5	5	5	5
sp|O35598|ADA10_MOUSE	O35598	ADA10_MOUSE	Adam10	749	Mus musculus	Disintegrin and metalloproteinase domain-containing protein 10	7.88	1	0.999	5	5	5	5	5	5	10C(57.0214)
sp|O54890|ITB3_MOUSE	O54890	ITB3_MOUSE	Itgb3	787	Mus musculus	Integrin beta-3	7.75	1	0.999	5	5	5	6	6	6
sp|O70165|FCN1_MOUSE	O70165	FCN1_MOUSE	Fcn1	334	Mus musculus	Ficolin-1	16.77	1	0.999	5	5	5	6	6	6
sp|O70435|PSA3_MOUSE	O70435	PSA3_MOUSE	Psma3	255	Mus musculus	Proteasome subunit alpha type-3	22.75	1	0.999	5	5	5	6	6	6	N-term(42.0106)
sp|O77727|K1C15_SHEEP	O77727	K1C15_SHEEP	KRT15	453	Ovis aries	Keratin, type I cytoskeletal 15	10.15	1	0.9985	5	0	2	8	0	2
sp|P01592|IGJ_MOUSE	P01592	IGJ_MOUSE	Jchain	159	Mus musculus	Immunoglobulin J chain	35.85	1	0.9989	5	5	5	21	21	21	11C(57.0214), 1C(57.0214), 1M(15.9949)
sp|P01648|KV5AF_MOUSE	P01648	KV5AF_MOUSE		108	Mus musculus	Ig kappa chain V-V region HP 91A3	41.67	1	0.9989	5	0	5	22	0	22	4M(15.9949), N-term(42.0106)
sp|P01671|KV3AJ_MOUSE	P01671	KV3AJ_MOUSE		111	Mus musculus	Ig kappa chain V-III region PC 7175	88.29	1	0.999	5	0	4	6	0	4	27C(57.0214)
sp|P01756|HVM12_MOUSE	P01756	HVM12_MOUSE		117	Mus musculus	Ig heavy chain V region MOPC 104E	70.09	1	0.9989	5	0	2	27	0	3	22C(57.0214)		sp|P01757|HVM13_MOUSE
sp|P01787|HVM18_MOUSE	P01787	HVM18_MOUSE		123	Mus musculus	Ig heavy chain V regions TEPC 15/S107/HPCM1/HPCM2/HPCM3	52.03	1	0.999	5	0	5	9	0	9	9C(57.0214)		sp|P01788|HVM19_MOUSE, sp|P01790|HVM21_MOUSE, sp|P01791|HVM22_MOUSE, sp|P01794|HVM25_MOUSE
sp|P01845|LAC3_MOUSE	P01845	LAC3_MOUSE	Iglc3	104	Mus musculus	Ig lambda-3 chain C region	85.58	1	0.9988	5	2	2	11	2	2
sp|P01864|GCAB_MOUSE	P01864	GCAB_MOUSE		335	Mus musculus	Ig gamma-2A chain C region secreted form	17.31	1	0.999	5	4	4	45	26	26	14M(15.9949)
sp|P07309|TTHY_MOUSE	P07309	TTHY_MOUSE	Ttr	147	Mus musculus	Transthyretin	46.26	1	0.999	5	5	5	8	8	8
sp|P10852-2|4F2_MOUSE	P10852-2	4F2_MOUSE	Slc3a2	565	Mus musculus	Isoform 2 of 4F2 cell-surface antigen heavy chain	10.62	1	0.9989	5	0	5	5	0	5			sp|P10852|4F2_MOUSE
sp|P11499|HS90B_MOUSE	P11499	HS90B_MOUSE	Hsp90ab1	724	Mus musculus	Heat shock protein HSP 90-beta	7.32	1	0.999	5	0	5	5	0	5
sp|P14847|CRP_MOUSE	P14847	CRP_MOUSE	Crp	225	Mus musculus	C-reactive protein	26.67	1	0.9989	5	5	5	5	5	5
sp|P28063|PSB8_MOUSE	P28063	PSB8_MOUSE	Psmb8	276	Mus musculus	Proteasome subunit beta type-8	21.74	1	0.999	5	5	5	6	6	6
sp|P33622|APOC3_MOUSE	P33622	APOC3_MOUSE	Apoc3	99	Mus musculus	Apolipoprotein C-III	58.59	1	0.999	5	5	5	22	22	22	3M(15.9949)
sp|P35700|PRDX1_MOUSE	P35700	PRDX1_MOUSE	Prdx1	199	Mus musculus	Peroxiredoxin-1	24.12	1	0.9972	5	1	5	5	1	5
sp|P39039|MBL1_MOUSE	P39039	MBL1_MOUSE	Mbl1	239	Mus musculus	Mannose-binding protein A	17.99	1	0.9977	5	2	3	7	3	4	2C(57.0214), 7C(57.0214)
sp|P42703-2|LIFR_MOUSE	P42703-2	LIFR_MOUSE	Lifr	719	Mus musculus	Isoform 2 of Leukemia inhibitory factor receptor	7.23	1	0.9989	5	0	5	6	0	6			sp|P42703|LIFR_MOUSE
sp|P70389|ALS_MOUSE	P70389	ALS_MOUSE	Igfals	603	Mus musculus	Insulin-like growth factor-binding protein complex acid labile subunit	11.77	1	0.999	5	5	5	5	5	5
sp|Q02053|UBA1_MOUSE	Q02053	UBA1_MOUSE	Uba1	1058	Mus musculus	Ubiquitin-like modifier-activating enzyme 1	6.52	1	0.999	5	4	5	5	4	5
sp|Q07076|ANXA7_MOUSE	Q07076	ANXA7_MOUSE	Anxa7	463	Mus musculus	Annexin A7	12.31	1	0.9971	5	5	5	5	5	5	6C(57.0214)
sp|Q19LI2|A1BG_MOUSE	Q19LI2	A1BG_MOUSE	A1bg	512	Mus musculus	Alpha-1B-glycoprotein	10.74	1	0.999	5	5	5	5	5	5	10C(57.0214)
sp|Q3SXB8|COL11_MOUSE	Q3SXB8	COL11_MOUSE	Colec11	272	Mus musculus	Collectin-11	19.49	1	0.999	5	1	5	5	1	5	8C(57.0214)
sp|Q60790|RASA3_MOUSE	Q60790	RASA3_MOUSE	Rasa3	834	Mus musculus	Ras GTPase-activating protein 3	5.64	1	0.9945	5	5	5	5	5	5
sp|Q6IRU2|TPM4_MOUSE	Q6IRU2	TPM4_MOUSE	Tpm4	248	Mus musculus	Tropomyosin alpha-4 chain	20.56	1	0.9989	5	5	5	5	5	5	N-term(42.0106)
sp|Q8CG03|PDE5A_MOUSE	Q8CG03	PDE5A_MOUSE	Pde5a	865	Mus musculus	cGMP-specific 3',5'-cyclic phosphodiesterase	6.71	1	0.9984	5	4	4	5	4	4
sp|Q8CIZ8|VWF_MOUSE	Q8CIZ8	VWF_MOUSE	Vwf	2813	Mus musculus	von Willebrand factor	2.24	1	0.999	5	3	5	5	3	5
sp|Q8R121|ZPI_MOUSE	Q8R121	ZPI_MOUSE	Serpina10	448	Mus musculus	Protein Z-dependent protease inhibitor	14.06	1	0.999	5	1	5	5	1	5
sp|Q8VCG4|CO8G_MOUSE	Q8VCG4	CO8G_MOUSE	C8g	202	Mus musculus	Complement component C8 gamma chain	33.17	1	0.999	5	5	5	5	5	5
sp|Q91YI0|ARLY_MOUSE	Q91YI0	ARLY_MOUSE	Asl	464	Mus musculus	Argininosuccinate lyase	11.64	1	0.9978	5	5	5	5	5	5
sp|Q922D8|C1TC_MOUSE	Q922D8	C1TC_MOUSE	Mthfd1	935	Mus musculus	C-1-tetrahydrofolate synthase, cytoplasmic	4.81	1	0.9879	5	5	5	5	5	5
sp|Q9EQP2|EHD4_MOUSE	Q9EQP2	EHD4_MOUSE	Ehd4	541	Mus musculus	EH domain-containing protein 4	9.61	1	0.9988	5	3	5	5	3	5
sp|Q9ET01|PYGL_MOUSE	Q9ET01	PYGL_MOUSE	Pygl	850	Mus musculus	Glycogen phosphorylase, liver form	5.53	1	0.9989	5	2	5	5	2	5
sp|Q9QUM9|PSA6_MOUSE	Q9QUM9	PSA6_MOUSE	Psma6	246	Mus musculus	Proteasome subunit alpha type-6	23.17	1	0.999	5	5	5	5	5	5
sp|Q9QWL7|K1C17_MOUSE	Q9QWL7	K1C17_MOUSE	Krt17	433	Mus musculus	Keratin, type I cytoskeletal 17	10.62	1	0.9989	5	0	3	9	0	3
sp|Q9R182|ANGL3_MOUSE	Q9R182	ANGL3_MOUSE	Angptl3	455	Mus musculus	Angiopoietin-related protein 3	13.19	1	0.9989	5	5	5	5	5	5
sp|Q9R1P0|PSA4_MOUSE	Q9R1P0	PSA4_MOUSE	Psma4	261	Mus musculus	Proteasome subunit alpha type-4	23.75	1	0.999	5	5	5	5	5	5	3C(57.0214)
sp|Q9WU78|PDC6I_MOUSE	Q9WU78	PDC6I_MOUSE	Pdcd6ip	869	Mus musculus	Programmed cell death 6-interacting protein	6.79	1	0.9989	5	0	5	5	0	5	1C(57.0214)
sp|Q9Z2U0|PSA7_MOUSE	Q9Z2U0	PSA7_MOUSE	Psma7	248	Mus musculus	Proteasome subunit alpha type-7	28.63	1	0.999	5	2	5	7	3	7
sp|P02089|HBB2_MOUSE	P02089	HBB2_MOUSE	Hbb-b2	147	Mus musculus	Hemoglobin subunit beta-2	36.05	0.9999	0.999	5	1	1	8	1	1
sp|P01646|KV5AD_MOUSE	P01646	KV5AD_MOUSE		108	Mus musculus	Ig kappa chain V-V region HP 123E6	44.44	0.9996	0.999	5	0	1	18	0	5
sp|Q8BFZ3|ACTBL_MOUSE	Q8BFZ3	ACTBL_MOUSE	Actbl2	376	Mus musculus	Beta-actin-like protein 2	15.96	0.9991	0.9952	5	1	1	8	1	1
sp|Q9WUB3|PYGM_MOUSE	Q9WUB3	PYGM_MOUSE	Pygm	842	Mus musculus	Glycogen phosphorylase, muscle form	5.82	0.9986	0.9931	5	1	1	5	1	1
sp|Q6IFX2|K1C42_MOUSE	Q6IFX2	K1C42_MOUSE	Krt42	452	Mus musculus	Keratin, type I cytoskeletal 42	9.96	0.9941	0.9704	5	0	0	7	0	0
sp|O09061|PSB1_MOUSE	O09061	PSB1_MOUSE	Psmb1	240	Mus musculus	Proteasome subunit beta type-1	21.67	1	0.9987	4	4	4	5	5	5
sp|O88200|CLC11_MOUSE	O88200	CLC11_MOUSE	Clec11a	328	Mus musculus	C-type lectin domain family 11 member A	10.67	1	0.9989	4	4	4	4	4	4
sp|O88947|FA10_MOUSE	O88947	FA10_MOUSE	F10	481	Mus musculus	Coagulation factor X	8.32	1	0.9986	4	4	4	5	5	5
sp|O89020-3|AFAM_MOUSE	O89020-3	AFAM_MOUSE	Afm	611	Mus musculus	Isoform 3 of Afamin	7.04	1	0.9989	4	0	4	4	0	4			sp|O89020|AFAM_MOUSE
sp|P01635|KV5A3_MOUSE	P01635	KV5A3_MOUSE	Igkv12-41	115	Mus musculus	Immunoglobulin kappa chain variable 12-41 (Fragment)	40.87	1	0.999	4	4	4	11	11	11
sp|P01636|KV5A4_MOUSE	P01636	KV5A4_MOUSE		108	Mus musculus	Ig kappa chain V-V region MOPC 149	43.52	1	0.999	4	4	4	10	10	10
sp|P01654|KV3A1_MOUSE	P01654	KV3A1_MOUSE		111	Mus musculus	Ig kappa chain V-III region PC 2880/PC 1229	63.06	1	0.999	4	0	4	7	0	7
sp|P01747|HVM03_MOUSE	P01747	HVM03_MOUSE		120	Mus musculus	Ig heavy chain V region 36-65	50	1	0.999	4	1	4	4	1	4	12C(57.0214)
sp|P01750|HVM06_MOUSE	P01750	HVM06_MOUSE		117	Mus musculus	Ig heavy chain V region 102	40.17	1	0.999	4	2	3	14	3	6	11M(15.9949)
sp|P01801|HVM32_MOUSE	P01801	HVM32_MOUSE		115	Mus musculus	Ig heavy chain V-III region J606	42.61	1	0.999	4	1	4	11	3	11	15M(15.9949)
sp|P01843|LAC1_MOUSE	P01843	LAC1_MOUSE		105	Mus musculus	Ig lambda-1 chain C region	64.76	1	0.999	4	4	4	18	18	18	10M(15.9949), 5C(57.0214)
sp|P05064|ALDOA_MOUSE	P05064	ALDOA_MOUSE	Aldoa	364	Mus musculus	Fructose-bisphosphate aldolase A	8.24	1	0.9723	4	1	3	4	1	3
sp|P05367|SAA2_MOUSE	P05367	SAA2_MOUSE	Saa2	122	Mus musculus	Serum amyloid A-2 protein	36.07	1	0.9989	4	2	2	6	3	3	6M(15.9949)
sp|P07361|A1AG2_MOUSE	P07361	A1AG2_MOUSE	Orm2	207	Mus musculus	Alpha-1-acid glycoprotein 2	15.46	1	0.9984	4	3	3	5	3	3
sp|P09055-2|ITB1_MOUSE	P09055-2	ITB1_MOUSE	Itgb1	801	Mus musculus	Isoform 2 of Integrin beta-1	4.99	1	0.9989	4	0	4	4	0	4			sp|P09055|ITB1_MOUSE
sp|P10126|EF1A1_MOUSE	P10126	EF1A1_MOUSE	Eef1a1	462	Mus musculus	Elongation factor 1-alpha 1	8.87	1	0.9984	4	2	4	4	2	4
sp|P21180-2|CO2_MOUSE	P21180-2	CO2_MOUSE	C2	753	Mus musculus	Isoform Short of Complement C2	5.05	1	0.9975	4	0	4	4	0	4			sp|P21180|CO2_MOUSE
sp|P26041|MOES_MOUSE	P26041	MOES_MOUSE	Msn	577	Mus musculus	Moesin	6.59	1	0.9978	4	3	4	4	3	4
sp|P34928|APOC1_MOUSE	P34928	APOC1_MOUSE	Apoc1	88	Mus musculus	Apolipoprotein C-I	30.68	1	0.998	4	4	4	14	14	14
sp|P39876|TIMP3_MOUSE	P39876	TIMP3_MOUSE	Timp3	211	Mus musculus	Metalloproteinase inhibitor 3	17.54	1	0.999	4	4	4	6	6	6	4C(57.0214)
sp|P49722|PSA2_MOUSE	P49722	PSA2_MOUSE	Psma2	234	Mus musculus	Proteasome subunit alpha type-2	26.07	1	0.999	4	4	4	4	4	4
sp|P84750|KVM5_MOUSE	P84750	KVM5_MOUSE		121	Mus musculus	Ig kappa chain V region Mem5 (Fragment)	33.06	1	0.9976	4	4	4	7	7	7
sp|P97384|ANX11_MOUSE	P97384	ANX11_MOUSE	Anxa11	503	Mus musculus	Annexin A11	7.16	1	0.999	4	3	4	4	3	4
sp|P99026|PSB4_MOUSE	P99026	PSB4_MOUSE	Psmb4	264	Mus musculus	Proteasome subunit beta type-4	19.7	1	0.9989	4	4	4	4	4	4
sp|Q07456|AMBP_MOUSE	Q07456	AMBP_MOUSE	Ambp	349	Mus musculus	Protein AMBP	11.17	1	0.9986	4	4	4	5	5	5
sp|Q3UQ28|PXDN_MOUSE	Q3UQ28	PXDN_MOUSE	Pxdn	1475	Mus musculus	Peroxidasin homolog	2.51	1	0.9985	4	4	4	4	4	4
sp|Q60605-2|MYL6_MOUSE	Q60605-2	MYL6_MOUSE	Myl6	151	Mus musculus	Isoform Smooth muscle of Myosin light polypeptide 6	29.8	1	0.9987	4	0	4	4	0	4	6C(57.0214)		sp|Q60605|MYL6_MOUSE
sp|Q61730-2|IL1AP_MOUSE	Q61730-2	IL1AP_MOUSE	Il1rap	360	Mus musculus	Isoform 2 of Interleukin-1 receptor accessory protein	10	1	0.9986	4	0	4	5	0	5			sp|Q61730-3|IL1AP_MOUSE, sp|Q61730|IL1AP_MOUSE
sp|Q7TPR4|ACTN1_MOUSE	Q7TPR4	ACTN1_MOUSE	Actn1	892	Mus musculus	Alpha-actinin-1	4.6	1	0.9989	4	1	4	4	1	4
sp|Q80YC5|FA12_MOUSE	Q80YC5	FA12_MOUSE	F12	597	Mus musculus	Coagulation factor XII	8.54	1	0.999	4	4	4	4	4	4
sp|Q8BHN3-2|GANAB_MOUSE	Q8BHN3-2	GANAB_MOUSE	Ganab	966	Mus musculus	Isoform 2 of Neutral alpha-glucosidase AB	4.14	1	0.9966	4	0	4	4	0	4			sp|Q8BHN3|GANAB_MOUSE
sp|Q8K0E8|FIBB_MOUSE	Q8K0E8	FIBB_MOUSE	Fgb	481	Mus musculus	Fibrinogen beta chain	9.36	1	0.9989	4	3	4	4	3	4
sp|Q9ES52-2|SHIP1_MOUSE	Q9ES52-2	SHIP1_MOUSE	Inpp5d	1190	Mus musculus	Isoform 2 of Phosphatidylinositol 3,4,5-trisphosphate 5-phosphatase 1	2.86	1	0.9989	4	0	4	4	0	4			sp|Q9ES52-3|SHIP1_MOUSE, sp|Q9ES52-4|SHIP1_MOUSE, sp|Q9ES52|SHIP1_MOUSE
sp|Q9QXC1|FETUB_MOUSE	Q9QXC1	FETUB_MOUSE	Fetub	388	Mus musculus	Fetuin-B	11.86	1	0.999	4	4	4	6	6	6
sp|Q9QXY6|EHD3_MOUSE	Q9QXY6	EHD3_MOUSE	Ehd3	535	Mus musculus	EH domain-containing protein 3	7.85	1	0.9989	4	1	2	4	1	2
sp|Q9R1P1|PSB3_MOUSE	Q9R1P1	PSB3_MOUSE	Psmb3	205	Mus musculus	Proteasome subunit beta type-3	27.32	1	0.999	4	4	4	4	4	4
sp|Q9R1P3|PSB2_MOUSE	Q9R1P3	PSB2_MOUSE	Psmb2	201	Mus musculus	Proteasome subunit beta type-2	21.89	1	0.9988	4	4	4	5	5	5
sp|Q9Z1R3|APOM_MOUSE	Q9Z1R3	APOM_MOUSE	Apom	190	Mus musculus	Apolipoprotein M	20	1	0.999	4	4	4	8	8	8	8C(57.0214)
sp|Q9Z2W0|DNPEP_MOUSE	Q9Z2W0	DNPEP_MOUSE	Dnpep	473	Mus musculus	Aspartyl aminopeptidase	10.15	1	0.998	4	4	4	4	4	4
sp|P14429|HA17_MOUSE	P14429	HA17_MOUSE	H2-Q7	334	Mus musculus	H-2 class I histocompatibility antigen, Q7 alpha chain	12.57	0.9999	0.9985	4	0	2	5	0	2			sp|P14430|HA18_MOUSE
sp|P01643|KV5AA_MOUSE	P01643	KV5AA_MOUSE		108	Mus musculus	Ig kappa chain V-V region MOPC 173	41.67	0.9998	0.999	4	1	1	11	1	1
sp|Q6NXH9|K2C73_MOUSE	Q6NXH9	K2C73_MOUSE	Krt73	539	Mus musculus	Keratin, type II cytoskeletal 73	7.05	0.9998	0.9989	4	0	0	5	0	0
sp|Q9Z2K1|K1C16_MOUSE	Q9Z2K1	K1C16_MOUSE	Krt16	469	Mus musculus	Keratin, type I cytoskeletal 16	7.25	0.9997	0.9983	4	1	1	7	1	1
sp|P62259|1433E_MOUSE	P62259	1433E_MOUSE	Ywhae	255	Mus musculus	14-3-3 protein epsilon	12.94	0.9916	0.9885	4	1	1	4	1	1
sp|C0HKE1|H2A1B_MOUSE	C0HKE1	H2A1B_MOUSE	H2ac4	130	Mus musculus	Histone H2A type 1-B	26.92	1	0.9989	3	0	3	4	0	4			sp|C0HKE2|H2A1C_MOUSE, sp|C0HKE3|H2A1D_MOUSE, sp|C0HKE4|H2A1E_MOUSE, sp|C0HKE5|H2A1G_MOUSE, sp|C0HKE6|H2A1I_MOUSE, sp|C0HKE7|H2A1N_MOUSE, sp|C0HKE8|H2A1O_MOUSE, sp|C0HKE9|H2A1P_MOUSE, sp|Q64523|H2A2C_MOUSE, sp|Q6GSS7|H2A2A_MOUSE, sp|Q8BFU2|H2A3_MOUSE, sp|Q8CGP5|H2A1F_MOUSE, sp|Q8CGP6|H2A1H_MOUSE, sp|Q8CGP7|H2A1K_MOUSE, sp|Q8R1M2|H2AJ_MOUSE
sp|O08709|PRDX6_MOUSE	O08709	PRDX6_MOUSE	Prdx6	224	Mus musculus	Peroxiredoxin-6	11.16	1	0.9901	3	3	3	3	3	3
sp|O08992|SDCB1_MOUSE	O08992	SDCB1_MOUSE	Sdcbp	299	Mus musculus	Syntenin-1	9.03	1	0.9975	3	3	3	3	3	3	N-term(42.0106)
sp|O35955|PSB10_MOUSE	O35955	PSB10_MOUSE	Psmb10	273	Mus musculus	Proteasome subunit beta type-10	15.02	1	0.999	3	3	3	4	4	4
sp|O70138|MMP8_MOUSE	O70138	MMP8_MOUSE	Mmp8	465	Mus musculus	Neutrophil collagenase	5.16	1	0.9933	3	3	3	3	3	3
sp|O88447|KLC1_MOUSE	O88447	KLC1_MOUSE	Klc1	541	Mus musculus	Kinesin light chain 1	6.28	1	0.9988	3	2	3	3	2	3
sp|O88544|CSN4_MOUSE	O88544	CSN4_MOUSE	Cops4	406	Mus musculus	COP9 signalosome complex subunit 4	8.87	1	0.9978	3	3	3	3	3	3	1C(57.0214)
sp|P01631|KV2A7_MOUSE	P01631	KV2A7_MOUSE		113	Mus musculus	Ig kappa chain V-II region 26-10	38.94	1	0.999	3	3	3	21	21	21	23C(57.0214)
sp|P01632|KV1A1_MOUSE	P01632	KV1A1_MOUSE	Igkv7-33	114	Mus musculus	Ig kappa chain V-I region S107A	21.93	1	0.999	3	2	3	4	2	4
sp|P01633|KV5A1_MOUSE	P01633	KV5A1_MOUSE	Igkv6-17	149	Mus musculus	Immunoglobulin kappa chain variable 6-17	16.78	1	0.9969	3	2	3	15	11	15	2M(15.9949)
sp|P01638|KV5A6_MOUSE	P01638	KV5A6_MOUSE		115	Mus musculus	Ig kappa chain V-V region L6 (Fragment)	35.65	1	0.999	3	1	3	5	1	5	8M(15.9949)
sp|P01642|KV5A9_MOUSE	P01642	KV5A9_MOUSE	Gm10881	115	Mus musculus	Ig kappa chain V-V region L7 (Fragment)	40	1	0.999	3	3	3	6	6	6
sp|P01672|KV3AK_MOUSE	P01672	KV3AK_MOUSE		111	Mus musculus	Ig kappa chain V-III region PC 7940	50.45	1	0.9971	3	1	1	4	1	1
sp|P01675|KV6A1_MOUSE	P01675	KV6A1_MOUSE		107	Mus musculus	Ig kappa chain V-VI region XRPC 44	37.38	1	0.999	3	0	2	4	0	2			sp|P01676|KV6A2_MOUSE, sp|P01677|KV6A3_MOUSE, sp|P01678|KV6A4_MOUSE, sp|P01679|KV6A5_MOUSE
sp|P01723|LV1A_MOUSE	P01723	LV1A_MOUSE		117	Mus musculus	Ig lambda-1 chain V region	41.88	1	0.999	3	0	2	8	0	3			sp|P01727|LV1E_MOUSE
sp|P01728|LV2A_MOUSE	P01728	LV2A_MOUSE		117	Mus musculus	Ig lambda-2 chain V region	41.88	1	0.999	3	1	3	8	1	8
sp|P01749|HVM05_MOUSE	P01749	HVM05_MOUSE	Ighv1-61	117	Mus musculus	Ig heavy chain V region 3	47.86	1	0.999	3	2	2	10	2	2	22C(57.0214)
sp|P01786|HVM17_MOUSE	P01786	HVM17_MOUSE		117	Mus musculus	Ig heavy chain V region MOPC 47A	30.77	1	0.9983	3	2	2	5	3	3	9C(57.0214)
sp|P01811|HVM41_MOUSE	P01811	HVM41_MOUSE		117	Mus musculus	Ig heavy chain V region UPC10	27.35	1	0.9976	3	1	1	11	2	2	7M(15.9949)
sp|P02769|ALBU_BOVIN	P02769	ALBU_BOVIN	ALB	607	Bos taurus	Albumin	4.94	1	0.999	3	1	2	13	1	2
sp|P04202|TGFB1_MOUSE	P04202	TGFB1_MOUSE	Tgfb1	390	Mus musculus	Transforming growth factor beta-1 proprotein	8.21	1	0.9989	3	3	3	3	3	3
sp|P09813|APOA2_MOUSE	P09813	APOA2_MOUSE	Apoa2	102	Mus musculus	Apolipoprotein A-II	41.18	1	0.9983	3	3	3	18	18	18	18M(15.9949), 7M(15.9949)
sp|P0DTE7|AMY1B_HUMAN	P0DTE7	AMY1B_HUMAN	AMY1B	511	Homo sapiens	Alpha-amylase 1B	7.05	1	0.997	3	0	0	3	0	0			sp|P0DTE8|AMY1C_HUMAN, sp|P0DUB6|AMY1A_HUMAN
sp|P12399|CTL2A_MOUSE	P12399	CTL2A_MOUSE	Ctla2a	137	Mus musculus	Protein CTLA-2-alpha	16.79	1	0.9955	3	2	3	3	2	3
sp|P15327|PMGE_MOUSE	P15327	PMGE_MOUSE	Bpgm	259	Mus musculus	Bisphosphoglycerate mutase	10.81	1	0.9952	3	3	3	3	3	3	2C(57.0214)
sp|P17182|ENOA_MOUSE	P17182	ENOA_MOUSE	Eno1	434	Mus musculus	Alpha-enolase	5.53	1	0.999	3	3	3	3	3	3
sp|P18524|HVM53_MOUSE	P18524	HVM53_MOUSE		117	Mus musculus	Ig heavy chain V region RF	27.35	1	0.9981	3	1	2	7	3	5
sp|P18527|HVM56_MOUSE	P18527	HVM56_MOUSE		97	Mus musculus	Ig heavy chain V region 914	39.18	1	0.999	3	2	2	3	2	2
sp|P18572-2|BASI_MOUSE	P18572-2	BASI_MOUSE	Bsg	273	Mus musculus	Isoform 2 of Basigin	10.99	1	0.9983	3	0	3	3	0	3			sp|P18572|BASI_MOUSE
sp|P18760|COF1_MOUSE	P18760	COF1_MOUSE	Cfl1	166	Mus musculus	Cofilin-1	18.07	1	0.9989	3	1	3	3	1	3	N-term(42.0106)
sp|P27046|MA2A1_MOUSE	P27046	MA2A1_MOUSE	Man2a1	1150	Mus musculus	Alpha-mannosidase 2	2.87	1	0.9976	3	3	3	3	3	3
sp|P28076|PSB9_MOUSE	P28076	PSB9_MOUSE	Psmb9	219	Mus musculus	Proteasome subunit beta type-9	16.89	1	0.999	3	3	3	3	3	3
sp|P33587|PROC_MOUSE	P33587	PROC_MOUSE	Proc	460	Mus musculus	Vitamin K-dependent protein C	7.39	1	0.9722	3	3	3	3	3	3
sp|P40124|CAP1_MOUSE	P40124	CAP1_MOUSE	Cap1	474	Mus musculus	Adenylyl cyclase-associated protein 1	5.49	1	0.9957	3	2	3	3	2	3	9C(57.0214)
sp|P40142|TKT_MOUSE	P40142	TKT_MOUSE	Tkt	623	Mus musculus	Transketolase	4.17	1	0.9845	3	3	3	3	3	3
sp|P42567|EPS15_MOUSE	P42567	EPS15_MOUSE	Eps15	897	Mus musculus	Epidermal growth factor receptor substrate 15	5.24	1	0.9865	3	2	3	3	2	3	N-term(42.0106)
sp|P47867-2|SCG3_MOUSE	P47867-2	SCG3_MOUSE	Scg3	466	Mus musculus	Isoform 2 of Secretogranin-3	6.87	1	0.9969	3	0	3	3	0	3			sp|P47867|SCG3_MOUSE
sp|P57776|EF1D_MOUSE	P57776	EF1D_MOUSE	Eef1d	281	Mus musculus	Elongation factor 1-delta	16.37	1	0.9989	3	0	3	3	0	3	N-term(42.0106)
sp|P62196|PRS8_MOUSE	P62196	PRS8_MOUSE	Psmc5	406	Mus musculus	26S proteasome regulatory subunit 8	6.9	1	0.9923	3	2	3	3	2	3
sp|P62806|H4_MOUSE	P62806	H4_MOUSE	H4c1	103	Mus musculus	Histone H4	29.13	1	0.999	3	3	3	4	4	4
sp|P62962|PROF1_MOUSE	P62962	PROF1_MOUSE	Pfn1	140	Mus musculus	Profilin-1	25.71	1	0.9989	3	3	3	4	4	4
sp|P70274|SEPP1_MOUSE	P70274	SEPP1_MOUSE	Selenop	380	Mus musculus	Selenoprotein P	13.16	1	0.999	3	3	3	3	3	3
sp|P70335-2|ROCK1_MOUSE	P70335-2	ROCK1_MOUSE	Rock1	1353	Mus musculus	Isoform 2 of Rho-associated protein kinase 1	2.14	1	0.9861	3	0	3	3	0	3			sp|P70335|ROCK1_MOUSE
sp|P70428|EXT2_MOUSE	P70428	EXT2_MOUSE	Ext2	718	Mus musculus	Exostosin-2	4.6	1	0.9944	3	3	3	3	3	3	1C(57.0214)
sp|Q01405|SC23A_MOUSE	Q01405	SC23A_MOUSE	Sec23a	765	Mus musculus	Protein transport protein Sec23A	5.1	1	0.999	3	3	3	3	3	3
sp|Q02013|AQP1_MOUSE	Q02013	AQP1_MOUSE	Aqp1	269	Mus musculus	Aquaporin-1	13.38	1	0.999	3	3	3	4	4	4
sp|Q08879|FBLN1_MOUSE	Q08879	FBLN1_MOUSE	Fbln1	705	Mus musculus	Fibulin-1	5.96	1	0.9987	3	3	3	3	3	3
sp|Q3THE2|ML12B_MOUSE	Q3THE2	ML12B_MOUSE	Myl12b	172	Mus musculus	Myosin regulatory light chain 12B	17.44	1	0.9989	3	1	3	3	1	3
sp|Q61171|PRDX2_MOUSE	Q61171	PRDX2_MOUSE	Prdx2	198	Mus musculus	Peroxiredoxin-2	17.68	1	0.999	3	3	3	3	3	3	N-term(42.0106)
sp|Q61268|APOC4_MOUSE	Q61268	APOC4_MOUSE	Apoc4	124	Mus musculus	Apolipoprotein C-IV	34.68	1	0.999	3	3	3	9	9	9	14M(15.9949), 4M(15.9949)
sp|Q80VA0-2|GALT7_MOUSE	Q80VA0-2	GALT7_MOUSE	Galnt7	657	Mus musculus	Isoform 2 of N-acetylgalactosaminyltransferase 7	5.78	1	0.999	3	0	3	3	0	3			sp|Q80VA0|GALT7_MOUSE
sp|Q80YX1-2|TENA_MOUSE	Q80YX1-2	TENA_MOUSE	Tnc	2019	Mus musculus	Isoform 2 of Tenascin	1.78	1	0.9686	3	0	3	3	0	3			sp|Q80YX1-3|TENA_MOUSE, sp|Q80YX1-4|TENA_MOUSE, sp|Q80YX1-5|TENA_MOUSE, sp|Q80YX1|TENA_MOUSE
sp|Q8BG32|PSD11_MOUSE	Q8BG32	PSD11_MOUSE	Psmd11	422	Mus musculus	26S proteasome non-ATPase regulatory subunit 11	8.29	1	0.9986	3	3	3	3	3	3
sp|Q8CF98|COL10_MOUSE	Q8CF98	COL10_MOUSE	Colec10	277	Mus musculus	Collectin-10	11.19	1	0.999	3	3	3	3	3	3
sp|Q8CI94|PYGB_MOUSE	Q8CI94	PYGB_MOUSE	Pygb	843	Mus musculus	Glycogen phosphorylase, brain form	3.44	1	0.9983	3	0	1	3	0	1
sp|Q8K1M6-2|DNM1L_MOUSE	Q8K1M6-2	DNM1L_MOUSE	Dnm1l	716	Mus musculus	Isoform 2 of Dynamin-1-like protein	4.61	1	0.9988	3	0	3	3	0	3			sp|Q8K1M6-3|DNM1L_MOUSE, sp|Q8K1M6-4|DNM1L_MOUSE, sp|Q8K1M6|DNM1L_MOUSE
sp|Q8R0Y6|AL1L1_MOUSE	Q8R0Y6	AL1L1_MOUSE	Aldh1l1	902	Mus musculus	Cytosolic 10-formyltetrahydrofolate dehydrogenase	3.66	1	0.9985	3	3	3	3	3	3
sp|Q8VCM7|FIBG_MOUSE	Q8VCM7	FIBG_MOUSE	Fgg	436	Mus musculus	Fibrinogen gamma chain	8.03	1	0.9949	3	3	3	3	3	3
sp|Q8VCS0-2|PGRP2_MOUSE	Q8VCS0-2	PGRP2_MOUSE	Pglyrp2	501	Mus musculus	Isoform 2 of N-acetylmuramoyl-L-alanine amidase	6.99	1	0.9989	3	0	3	3	0	3			sp|Q8VCS0|PGRP2_MOUSE
sp|Q91V92|ACLY_MOUSE	Q91V92	ACLY_MOUSE	Acly	1091	Mus musculus	ATP-citrate synthase	3.48	1	0.9984	3	3	3	3	3	3
sp|Q99J31|OPHN1_MOUSE	Q99J31	OPHN1_MOUSE	Ophn1	802	Mus musculus	Oligophrenin-1	3.74	1	0.9981	3	3	3	3	3	3
sp|Q99KJ8|DCTN2_MOUSE	Q99KJ8	DCTN2_MOUSE	Dctn2	402	Mus musculus	Dynactin subunit 2	10.45	1	0.9989	3	3	3	3	3	3
sp|Q9JK39-2|BTNLA_MOUSE	Q9JK39-2	BTNLA_MOUSE	Btnl10	492	Mus musculus	Isoform 2 of Butyrophilin-like protein 10	6.1	1	0.9984	3	2	3	3	2	3
sp|Q9WVH9|FBLN5_MOUSE	Q9WVH9	FBLN5_MOUSE	Fbln5	448	Mus musculus	Fibulin-5	6.92	1	0.999	3	3	3	3	3	3
sp|Q9Z126|PLF4_MOUSE	Q9Z126	PLF4_MOUSE	Pf4	105	Mus musculus	Platelet factor 4	28.57	1	0.9989	3	3	3	8	8	8	2C(57.0214)
sp|Q9Z1Z0|USO1_MOUSE	Q9Z1Z0	USO1_MOUSE	Uso1	959	Mus musculus	General vesicular transport factor p115	3.55	1	0.9984	3	0	3	3	0	3	4C(57.0214)
sp|P04223-2|HA1K_MOUSE	P04223-2	HA1K_MOUSE	H2-K1	360	Mus musculus	Isoform 2 of H-2 class I histocompatibility antigen, K-K alpha chain	8.33	0.9999	0.999	3	0	2	4	0	2			sp|P04223|HA1K_MOUSE
sp|P20029|BIP_MOUSE	P20029	BIP_MOUSE	Hspa5	655	Mus musculus	Endoplasmic reticulum chaperone BiP	5.95	0.9999	0.9595	3	1	1	3	1	1
sp|P01637|KV5A5_MOUSE	P01637	KV5A5_MOUSE		128	Mus musculus	Ig kappa chain V-V region T1	32.03	0.9998	0.999	3	1	1	6	2	2
sp|P01660|KV3A8_MOUSE	P01660	KV3A8_MOUSE		111	Mus musculus	Ig kappa chain V-III region PC 3741/TEPC 111	48.65	0.9998	0.999	3	1	2	7	4	5
sp|P16627|HS71L_MOUSE	P16627	HS71L_MOUSE	Hspa1l	641	Mus musculus	Heat shock 70 kDa protein 1-like	6.24	0.9998	0.999	3	0	0	3	0	0
sp|P01665|KV3AD_MOUSE	P01665	KV3AD_MOUSE		111	Mus musculus	Ig kappa chain V-III region PC 7043	53.15	0.9993	0.999	3	0	2	6	0	4			sp|P01666|KV3AE_MOUSE
sp|P01667|KV3AF_MOUSE	P01667	KV3AF_MOUSE		111	Mus musculus	Ig kappa chain V-III region PC 6308	53.15	0.9992	0.9989	3	1	1	5	1	1
sp|P03977|KV3A4_MOUSE	P03977	KV3A4_MOUSE		111	Mus musculus	Ig kappa chain V-III region 50S10.1	40.54	0.9967	0.9954	3	1	1	5	1	1
sp|P01634|KV5A2_MOUSE	P01634	KV5A2_MOUSE		136	Mus musculus	Ig kappa chain V-V region MOPC 21	18.38	0.9956	0.9939	3	1	1	8	2	2
sp|Q9CQ19|MYL9_MOUSE	Q9CQ19	MYL9_MOUSE	Myl9	172	Mus musculus	Myosin regulatory light polypeptide 9	16.86	0.9931	0.9905	3	1	1	3	1	1
sp|P01897|HA1L_MOUSE	P01897	HA1L_MOUSE	H2-L	362	Mus musculus	H-2 class I histocompatibility antigen, L-D alpha chain	6.08	0.9847	0.9987	3	0	0	4	0	0
sp|A2AN08-3|UBR4_MOUSE	A2AN08-3	UBR4_MOUSE	Ubr4	5156	Mus musculus	Isoform 3 of E3 ubiquitin-protein ligase UBR4	0.43	1	0.9797	2	0	2	2	0	2			sp|A2AN08-5|UBR4_MOUSE, sp|A2AN08|UBR4_MOUSE
sp|E9PV24-2|FIBA_MOUSE	E9PV24-2	FIBA_MOUSE	Fga	557	Mus musculus	Isoform 2 of Fibrinogen alpha chain	2.87	1	0.9989	2	0	2	2	0	2			sp|E9PV24|FIBA_MOUSE
sp|O09159|MA2B1_MOUSE	O09159	MA2B1_MOUSE	Man2b1	1013	Mus musculus	Lysosomal alpha-mannosidase	2.07	1	0.9923	2	2	2	2	2	2
sp|O35490|BHMT1_MOUSE	O35490	BHMT1_MOUSE	Bhmt	407	Mus musculus	Betaine--homocysteine S-methyltransferase 1	4.91	1	0.9962	2	1	2	2	1	2	6C(57.0214)
sp|O35685|NUDC_MOUSE	O35685	NUDC_MOUSE	Nudc	332	Mus musculus	Nuclear migration protein nudC	6.33	1	0.9981	2	2	2	2	2	2
sp|O70370|CATS_MOUSE	O70370	CATS_MOUSE	Ctss	340	Mus musculus	Cathepsin S	6.47	1	0.9934	2	2	2	2	2	2
sp|P01630|KV2A6_MOUSE	P01630	KV2A6_MOUSE		113	Mus musculus	Ig kappa chain V-II region 7S34.1	21.24	1	0.999	2	2	2	11	11	11	1M(15.9949)
sp|P01639|KV5A7_MOUSE	P01639	KV5A7_MOUSE	Igkv9-120	130	Mus musculus	Immunoglobulin kappa chain variable 9-120	26.92	1	0.999	2	2	2	4	4	4
sp|P01662|KV3AA_MOUSE	P01662	KV3AA_MOUSE		111	Mus musculus	Ig kappa chain V-III region ABPC 22/PC 9245	36.94	1	0.999	2	0	0	2	0	0			sp|P01663|KV3AB_MOUSE
sp|P03976|KV2A5_MOUSE	P03976	KV2A5_MOUSE		113	Mus musculus	Ig kappa chain V-II region 17S29.1	46.02	1	0.999	2	2	2	4	4	4
sp|P04040|CATA_HUMAN	P04040	CATA_HUMAN	CAT	527	Homo sapiens	Catalase	4.55	1	0.996	2	1	2	2	1	2
sp|P04940|KV6A6_MOUSE	P04940	KV6A6_MOUSE		107	Mus musculus	Ig kappa chain V-VI region NQ2-17.4.1	14.02	1	0.9914	2	0	2	6	0	6
sp|P06745|G6PI_MOUSE	P06745	G6PI_MOUSE	Gpi	558	Mus musculus	Glucose-6-phosphate isomerase	3.05	1	0.996	2	2	2	2	2	2
sp|P07310|KCRM_MOUSE	P07310	KCRM_MOUSE	Ckm	381	Mus musculus	Creatine kinase M-type	6.04	1	0.9973	2	1	2	2	1	2
sp|P07743|BPIA2_MOUSE	P07743	BPIA2_MOUSE	Bpifa2	235	Mus musculus	BPI fold-containing family A member 2	10.21	1	0.999	2	1	2	2	1	2
sp|P0CG49|UBB_MOUSE	P0CG49	UBB_MOUSE	Ubb	305	Mus musculus	Polyubiquitin-B	32.79	1	0.999	2	0	2	3	0	3			sp|P0CG50|UBC_MOUSE, sp|P62979|RS27A_HUMAN, sp|P62983|RS27A_MOUSE, sp|P62984|RL40_MOUSE
sp|P10853|H2B1F_MOUSE	P10853	H2B1F_MOUSE	H2bc7	126	Mus musculus	Histone H2B type 1-F/J/L	20.63	1	0.999	2	0	2	3	0	3	2M(15.9949)		sp|P10854|H2B1M_MOUSE, sp|Q64475|H2B1B_MOUSE, sp|Q64478|H2B1H_MOUSE, sp|Q64525|H2B2B_MOUSE, sp|Q6ZWY9|H2B1C_MOUSE, sp|Q8CGP1|H2B1K_MOUSE, sp|Q8CGP2-2|H2B1P_MOUSE, sp|Q8CGP2|H2B1P_MOUSE
sp|P11152|LIPL_MOUSE	P11152	LIPL_MOUSE	Lpl	474	Mus musculus	Lipoprotein lipase	5.7	1	0.9985	2	2	2	2	2	2
sp|P16301|LCAT_MOUSE	P16301	LCAT_MOUSE	Lcat	438	Mus musculus	Phosphatidylcholine-sterol acyltransferase	6.16	1	0.999	2	2	2	3	3	3
sp|P18528|HVM57_MOUSE	P18528	HVM57_MOUSE		98	Mus musculus	Ig heavy chain V region 6.96	30.61	1	0.999	2	1	2	6	5	6	9C(57.0214), N-term(42.0106)
sp|P18531|HVM60_MOUSE	P18531	HVM60_MOUSE	Ighv3-6	116	Mus musculus	Ig heavy chain V region 3-6	31.03	1	0.999	2	2	2	2	2	2	14C(57.0214)
sp|P24549|AL1A1_MOUSE	P24549	AL1A1_MOUSE	Aldh1a1	501	Mus musculus	Aldehyde dehydrogenase 1A1	8.38	1	0.9988	2	1	2	2	1	2	14C(57.0214), N-term(42.0106)
sp|P29533|VCAM1_MOUSE	P29533	VCAM1_MOUSE	Vcam1	739	Mus musculus	Vascular cell adhesion protein 1	3.38	1	0.9988	2	1	2	2	1	2
sp|P32037|GTR3_MOUSE	P32037	GTR3_MOUSE	Slc2a3	493	Mus musculus	Solute carrier family 2, facilitated glucose transporter member 3	3.25	1	0.9985	2	2	2	2	2	2
sp|P35278|RAB5C_MOUSE	P35278	RAB5C_MOUSE	Rab5c	216	Mus musculus	Ras-related protein Rab-5C	10.19	1	0.9971	2	0	2	2	0	2			sp|P61021|RAB5B_MOUSE, sp|Q9CQD1|RAB5A_MOUSE
sp|P39655|LOX12_MOUSE	P39655	LOX12_MOUSE	Alox12	663	Mus musculus	Polyunsaturated fatty acid lipoxygenase ALOX12	4.07	1	0.9983	2	2	2	2	2	2
sp|P48036|ANXA5_MOUSE	P48036	ANXA5_MOUSE	Anxa5	319	Mus musculus	Annexin A5	8.78	1	0.999	2	2	2	2	2	2
sp|P51885|LUM_MOUSE	P51885	LUM_MOUSE	Lum	338	Mus musculus	Lumican	5.62	1	0.9982	2	2	2	2	2	2
sp|P61939|THBG_MOUSE	P61939	THBG_MOUSE	Serpina7	418	Mus musculus	Thyroxine-binding globulin	4.55	1	0.9811	2	2	2	2	2	2
sp|P62320|SMD3_MOUSE	P62320	SMD3_MOUSE	Snrpd3	126	Mus musculus	Small nuclear ribonucleoprotein Sm D3	15.08	1	0.9942	2	2	2	2	2	2
sp|P62937|PPIA_HUMAN	P62937	PPIA_HUMAN	PPIA	165	Homo sapiens	Peptidyl-prolyl cis-trans isomerase A	12.12	1	0.9978	2	0	2	2	0	2
sp|Q00724|RET4_MOUSE	Q00724	RET4_MOUSE	Rbp4	201	Mus musculus	Retinol-binding protein 4	8.96	1	0.9985	2	2	2	2	2	2	5C(57.0214)
sp|Q01279|EGFR_MOUSE	Q01279	EGFR_MOUSE	Egfr	1210	Mus musculus	Epidermal growth factor receptor	1.57	1	0.9986	2	2	2	2	2	2
sp|Q05020|APOC2_MOUSE	Q05020	APOC2_MOUSE	Apoc2	97	Mus musculus	Apolipoprotein C-II	16.49	1	0.9971	2	2	2	9	9	9	4M(15.9949), 6M(15.9949)
sp|Q3U0V1|FUBP2_MOUSE	Q3U0V1	FUBP2_MOUSE	Khsrp	748	Mus musculus	Far upstream element-binding protein 2	2.81	1	0.9933	2	1	2	2	1	2
sp|Q571I9|A16A1_MOUSE	Q571I9	A16A1_MOUSE	Aldh16a1	802	Mus musculus	Aldehyde dehydrogenase family 16 member A1	2.87	1	0.9989	2	2	2	2	2	2
sp|Q61316|HSP74_MOUSE	Q61316	HSP74_MOUSE	Hspa4	841	Mus musculus	Heat shock 70 kDa protein 4	3.21	1	0.9987	2	2	2	2	2	2
sp|Q63880-2|EST3A_MOUSE	Q63880-2	EST3A_MOUSE	Ces3a	524	Mus musculus	Isoform 2 of Carboxylesterase 3A	4.58	1	0.9988	2	0	2	2	0	2			sp|Q63880|EST3A_MOUSE
sp|Q6P5E4|UGGG1_MOUSE	Q6P5E4	UGGG1_MOUSE	Uggt1	1551	Mus musculus	UDP-glucose:glycoprotein glucosyltransferase 1	1.16	1	0.996	2	2	2	2	2	2
sp|Q6WVG3|KCD12_MOUSE	Q6WVG3	KCD12_MOUSE	Kctd12	327	Mus musculus	BTB/POZ domain-containing protein KCTD12	7.34	1	0.9988	2	2	2	2	2	2
sp|Q769J6|ATS13_MOUSE	Q769J6	ATS13_MOUSE	Adamts13	1426	Mus musculus	A disintegrin and metalloproteinase with thrombospondin motifs 13	1.75	1	0.9964	2	2	2	2	2	2
sp|Q8BJY1|PSMD5_MOUSE	Q8BJY1	PSMD5_MOUSE	Psmd5	504	Mus musculus	26S proteasome non-ATPase regulatory subunit 5	4.37	1	0.9956	2	2	2	2	2	2
sp|Q8BPM0-2|DAAM1_MOUSE	Q8BPM0-2	DAAM1_MOUSE	Daam1	1068	Mus musculus	Isoform 2 of Disheveled-associated activator of morphogenesis 1	1.69	1	0.999	2	0	2	2	0	2			sp|Q8BPM0-3|DAAM1_MOUSE, sp|Q8BPM0|DAAM1_MOUSE
sp|Q8C165|P20D1_MOUSE	Q8C165	P20D1_MOUSE	Pm20d1	503	Mus musculus	N-fatty-acyl-amino acid synthase/hydrolase PM20D1	4.37	1	0.9989	2	2	2	2	2	2
sp|Q8R0Z6|ANGL6_MOUSE	Q8R0Z6	ANGL6_MOUSE	Angptl6	457	Mus musculus	Angiopoietin-related protein 6	5.03	1	0.9988	2	1	2	2	1	2
sp|Q8R146-2|ACPH_MOUSE	Q8R146-2	ACPH_MOUSE	Apeh	717	Mus musculus	Isoform 2 of Acylamino-acid-releasing enzyme	2.79	1	0.995	2	0	2	2	0	2			sp|Q8R146|ACPH_MOUSE
sp|Q91V80|APOF_MOUSE	Q91V80	APOF_MOUSE	Apof	315	Mus musculus	Apolipoprotein F	11.11	1	0.999	2	2	2	4	4	4	8M(15.9949)
sp|Q91Y97|ALDOB_MOUSE	Q91Y97	ALDOB_MOUSE	Aldob	364	Mus musculus	Fructose-bisphosphate aldolase B	3.85	1	0.9979	2	1	1	2	1	1
sp|Q99JI4|PSMD6_MOUSE	Q99JI4	PSMD6_MOUSE	Psmd6	389	Mus musculus	26S proteasome non-ATPase regulatory subunit 6	4.37	1	0.9739	2	2	2	2	2	2
sp|Q99JW4|LIMS1_MOUSE	Q99JW4	LIMS1_MOUSE	Lims1	325	Mus musculus	LIM and senescent cell antigen-like-containing domain protein 1	5.85	1	0.9978	2	2	2	2	2	2
sp|Q99KQ4|NAMPT_MOUSE	Q99KQ4	NAMPT_MOUSE	Nampt	491	Mus musculus	Nicotinamide phosphoribosyltransferase	5.7	1	0.9713	2	2	2	2	2	2
sp|Q99PL5|RRBP1_MOUSE	Q99PL5	RRBP1_MOUSE	Rrbp1	1605	Mus musculus	Ribosome-binding protein 1	1.5	1	0.9956	2	2	2	2	2	2
sp|Q9CR51|VATG1_MOUSE	Q9CR51	VATG1_MOUSE	Atp6v1g1	118	Mus musculus	V-type proton ATPase subunit G 1	22.03	1	0.9963	2	2	2	2	2	2	N-term(42.0106)
sp|Q9DCJ9|NPL_MOUSE	Q9DCJ9	NPL_MOUSE	Npl	320	Mus musculus	N-acetylneuraminate lyase	5.94	1	0.9981	2	2	2	2	2	2
sp|Q9ES30|C1QT3_MOUSE	Q9ES30	C1QT3_MOUSE	C1qtnf3	246	Mus musculus	Complement C1q tumor necrosis factor-related protein 3	9.76	1	0.999	2	2	2	2	2	2
sp|Q9QZ25|VNN3_MOUSE	Q9QZ25	VNN3_MOUSE	Vnn3	500	Mus musculus	Vascular non-inflammatory molecule 3	4.4	1	0.9989	2	2	2	2	2	2
sp|Q9R098|HGFA_MOUSE	Q9R098	HGFA_MOUSE	Hgfac	653	Mus musculus	Hepatocyte growth factor activator	3.06	1	0.9989	2	2	2	2	2	2
sp|Q9R0E2|PLOD1_MOUSE	Q9R0E2	PLOD1_MOUSE	Plod1	728	Mus musculus	Procollagen-lysine,2-oxoglutarate 5-dioxygenase 1	3.3	1	0.999	2	2	2	2	2	2
sp|Q9Z2U1|PSA5_MOUSE	Q9Z2U1	PSA5_MOUSE	Psma5	241	Mus musculus	Proteasome subunit alpha type-5	9.13	1	0.999	2	2	2	2	2	2
sp|P51437|CAMP_MOUSE	P51437	CAMP_MOUSE	Camp	172	Mus musculus	Cathelicidin antimicrobial peptide	19.77	0.9999	0.999	2	2	2	2	2	2
sp|P60764|RAC3_MOUSE	P60764	RAC3_MOUSE	Rac3	192	Mus musculus	Ras-related C3 botulinum toxin substrate 3	9.38	0.9999	0.9957	2	0	2	3	0	3	4C(57.0214)		sp|P63001|RAC1_MOUSE, sp|Q05144|RAC2_MOUSE
sp|Q91VU0|FAM3C_MOUSE	Q91VU0	FAM3C_MOUSE	Fam3c	227	Mus musculus	Protein FAM3C	9.25	0.9999	0.987	2	2	2	2	2	2	2C(57.0214)
sp|Q8BJU2|TSN9_MOUSE	Q8BJU2	TSN9_MOUSE	Tspan9	239	Mus musculus	Tetraspanin-9	10.88	0.9998	0.9841	2	2	2	2	2	2	10M(15.9949)
sp|P51910|APOD_MOUSE	P51910	APOD_MOUSE	Apod	189	Mus musculus	Apolipoprotein D	12.7	0.9997	0.993	2	2	2	2	2	2
sp|Q61598-2|GDIB_MOUSE	Q61598-2	GDIB_MOUSE	Gdi2	409	Mus musculus	Isoform 2 of Rab GDP dissociation inhibitor beta	4.65	0.9997	0.9989	2	0	2	2	0	2			sp|Q61598|GDIB_MOUSE
sp|P13542|MYH8_MOUSE	P13542	MYH8_MOUSE	Myh8	1937	Mus musculus	Myosin-8	1.14	0.9996	0.9771	2	0	2	2	0	2			sp|Q5SX40|MYH1_MOUSE
sp|Q8R1L8|ANGL8_MOUSE	Q8R1L8	ANGL8_MOUSE	Angptl8	198	Mus musculus	Angiopoietin-like protein 8	11.62	0.9996	0.9807	2	2	2	2	2	2
sp|P46638|RB11B_MOUSE	P46638	RB11B_MOUSE	Rab11b	218	Mus musculus	Ras-related protein Rab-11B	10.09	0.9995	0.9868	2	0	2	2	0	2			sp|P62492|RB11A_MOUSE
sp|P48025|KSYK_MOUSE	P48025	KSYK_MOUSE	Syk	629	Mus musculus	Tyrosine-protein kinase SYK	4.29	0.9995	0.9826	2	1	2	2	1	2
sp|P62309|RUXG_MOUSE	P62309	RUXG_MOUSE	Snrpg	76	Mus musculus	Small nuclear ribonucleoprotein G	25	0.9995	0.9935	2	2	2	2	2	2
sp|Q5FWK3|RHG01_MOUSE	Q5FWK3	RHG01_MOUSE	Arhgap1	439	Mus musculus	Rho GTPase-activating protein 1	6.61	0.9995	0.9877	2	2	2	2	2	2
sp|Q8R3I9|B3GN8_MOUSE	Q8R3I9	B3GN8_MOUSE	B3gnt8	389	Mus musculus	UDP-GlcNAc:betaGal beta-1,3-N-acetylglucosaminyltransferase 8	4.88	0.9995	0.9791	2	2	2	2	2	2
sp|Q8VBT6|APOBR_MOUSE	Q8VBT6	APOBR_MOUSE	Apobr	942	Mus musculus	Apolipoprotein B receptor	2.44	0.9995	0.9809	2	2	2	2	2	2
sp|Q7TMB8-2|CYFP1_MOUSE	Q7TMB8-2	CYFP1_MOUSE	Cyfip1	1251	Mus musculus	Isoform 2 of Cytoplasmic FMR1-interacting protein 1	1.6	0.9994	0.9823	2	0	2	2	0	2			sp|Q7TMB8|CYFP1_MOUSE
sp|P18525|HVM54_MOUSE	P18525	HVM54_MOUSE		117	Mus musculus	Ig heavy chain V region 5-84	23.08	0.9993	0.999	2	1	1	4	3	3
sp|Q8BK48|EST2E_MOUSE	Q8BK48	EST2E_MOUSE	Ces2e	559	Mus musculus	Pyrethroid hydrolase Ces2e	3.76	0.9993	0.9791	2	0	2	2	0	2			sp|Q91WG0|EST2C_MOUSE
sp|O35643|AP1B1_MOUSE	O35643	AP1B1_MOUSE	Ap1b1	943	Mus musculus	AP-1 complex subunit beta-1	1.91	0.9992	0.9919	2	0	2	2	0	2	2C(57.0214)		sp|Q9DBG3-2|AP2B1_MOUSE, sp|Q9DBG3|AP2B1_MOUSE
sp|P29416|HEXA_MOUSE	P29416	HEXA_MOUSE	Hexa	528	Mus musculus	Beta-hexosaminidase subunit alpha	4.36	0.9991	0.9868	2	2	2	2	2	2
sp|Q9D1A2|CNDP2_MOUSE	Q9D1A2	CNDP2_MOUSE	Cndp2	475	Mus musculus	Cytosolic non-specific dipeptidase	4.21	0.999	0.9876	2	2	2	2	2	2
sp|Q99MN1|SYK_MOUSE	Q99MN1	SYK_MOUSE	Kars1	595	Mus musculus	Lysine--tRNA ligase	3.19	0.9987	0.9737	2	2	2	2	2	2
sp|P10493|NID1_MOUSE	P10493	NID1_MOUSE	Nid1	1245	Mus musculus	Nidogen-1	1.53	0.9986	0.9853	2	2	2	2	2	2
sp|P61205|ARF3_MOUSE	P61205	ARF3_MOUSE	Arf3	181	Mus musculus	ADP-ribosylation factor 3	13.81	0.9986	0.999	2	0	2	2	0	2			sp|P84078|ARF1_MOUSE
sp|Q6A028|SWP70_MOUSE	Q6A028	SWP70_MOUSE	Swap70	585	Mus musculus	Switch-associated protein 70	2.91	0.9984	0.9673	2	2	2	2	2	2
sp|O88448|KLC2_MOUSE	O88448	KLC2_MOUSE	Klc2	599	Mus musculus	Kinesin light chain 2	3.01	0.9982	0.9975	2	1	1	2	1	1
sp|P01798|HVM29_MOUSE	P01798	HVM29_MOUSE		113	Mus musculus	Ig heavy chain V-III region E109	22.12	0.9979	0.9972	2	1	1	5	1	1
sp|P58771-2|TPM1_MOUSE	P58771-2	TPM1_MOUSE	Tpm1	284	Mus musculus	Isoform 2 of Tropomyosin alpha-1 chain	6.69	0.9979	0.9986	2	0	2	2	0	2			sp|P58771|TPM1_MOUSE, sp|P58774-2|TPM2_MOUSE, sp|P58774|TPM2_MOUSE
sp|Q62469|ITA2_MOUSE	Q62469	ITA2_MOUSE	Itga2	1178	Mus musculus	Integrin alpha-2	1.87	0.9977	0.963	2	2	2	2	2	2	6C(57.0214)
sp|P01724|LV1B_MOUSE	P01724	LV1B_MOUSE		129	Mus musculus	Ig lambda-1 chain V regions MOPC 104E/RPC20/J558/S104	31.01	0.9876	0.9988	2	1	1	3	1	1
sp|P84084|ARF5_MOUSE	P84084	ARF5_MOUSE	Arf5	180	Mus musculus	ADP-ribosylation factor 5	11.11	0.984	0.978	2	1	1	2	1	1
sp|P01725|LV1C_MOUSE	P01725	LV1C_MOUSE		110	Mus musculus	Ig lambda-1 chain V region S178	13.64	0.935	0.9935	2	1	1	4	2	2
sp|O08788-2|DCTN1_MOUSE	O08788-2	DCTN1_MOUSE	Dctn1	1243	Mus musculus	Isoform 2 of Dynactin subunit 1	1.05	1	0.9632	1	0	1	1	0	1			sp|O08788|DCTN1_MOUSE
sp|O88593|PGRP1_MOUSE	O88593	PGRP1_MOUSE	Pglyrp1	182	Mus musculus	Peptidoglycan recognition protein 1	12.64	1	0.9982	1	1	1	1	1	1
sp|P01741|HVM00_MOUSE	P01741	HVM00_MOUSE		114	Mus musculus	Ig heavy chain V region	11.4	1	0.999	1	1	1	4	4	4
sp|P01758|HVM14_MOUSE	P01758	HVM14_MOUSE	Igh-VJ558	117	Mus musculus	Ig heavy chain V region 108A	12.82	1	0.999	1	1	1	1	1	1
sp|P06327|HVM52_MOUSE	P06327	HVM52_MOUSE	Gm5629	117	Mus musculus	Ig heavy chain V region VH558 A1/A4	5.98	1	0.999	1	1	1	5	5	5
sp|P12815-2|PDCD6_MOUSE	P12815-2	PDCD6_MOUSE	Pdcd6	189	Mus musculus	Isoform 2 of Programmed cell death protein 6	6.88	1	0.9926	1	0	1	1	0	1			sp|P12815|PDCD6_MOUSE
sp|P20152|VIME_MOUSE	P20152	VIME_MOUSE	Vim	466	Mus musculus	Vimentin	1.93	1	0.999	1	0	1	1	0	1
sp|P26516|PSMD7_MOUSE	P26516	PSMD7_MOUSE	Psmd7	321	Mus musculus	26S proteasome non-ATPase regulatory subunit 7	3.43	1	0.9986	1	1	1	1	1	1
sp|P26928|HGFL_MOUSE	P26928	HGFL_MOUSE	Mst1	716	Mus musculus	Hepatocyte growth factor-like protein	1.4	1	0.9978	1	1	1	1	1	1
sp|P29341|PABP1_MOUSE	P29341	PABP1_MOUSE	Pabpc1	636	Mus musculus	Polyadenylate-binding protein 1	1.42	1	0.9705	1	1	1	1	1	1
sp|P45700|MA1A1_MOUSE	P45700	MA1A1_MOUSE	Man1a1	655	Mus musculus	Mannosyl-oligosaccharide 1,2-alpha-mannosidase IA	1.07	1	0.9983	1	1	1	1	1	1
sp|P48759|PTX3_MOUSE	P48759	PTX3_MOUSE	Ptx3	381	Mus musculus	Pentraxin-related protein PTX3	2.62	1	0.9988	1	1	1	1	1	1
sp|P58252|EF2_MOUSE	P58252	EF2_MOUSE	Eef2	858	Mus musculus	Elongation factor 2	0.93	1	0.9856	1	1	1	1	1	1
sp|P60843|IF4A1_MOUSE	P60843	IF4A1_MOUSE	Eif4a1	406	Mus musculus	Eukaryotic initiation factor 4A-I	2.22	1	0.9979	1	1	1	1	1	1
sp|P63038|CH60_MOUSE	P63038	CH60_MOUSE	Hspd1	573	Mus musculus	60 kDa heat shock protein, mitochondrial	1.57	1	0.999	1	0	1	1	0	1
sp|P63323|RS12_MOUSE	P63323	RS12_MOUSE	Rps12	132	Mus musculus	40S ribosomal protein S12	16.67	1	0.9912	1	1	1	1	1	1	N-term(42.0106)
sp|P84091|AP2M1_MOUSE	P84091	AP2M1_MOUSE	Ap2m1	435	Mus musculus	AP-2 complex subunit mu	1.61	1	0.9627	1	1	1	1	1	1
sp|Q03311|CHLE_MOUSE	Q03311	CHLE_MOUSE	Bche	603	Mus musculus	Cholinesterase	1.66	1	0.999	1	1	1	1	1	1
sp|Q07968|F13B_MOUSE	Q07968	F13B_MOUSE	F13b	669	Mus musculus	Coagulation factor XIII B chain	1.35	1	0.9987	1	1	1	1	1	1
sp|Q08857|CD36_MOUSE	Q08857	CD36_MOUSE	Cd36	472	Mus musculus	Platelet glycoprotein 4	2.54	1	0.9986	1	1	1	1	1	1
sp|Q2VLH6-2|C163A_MOUSE	Q2VLH6-2	C163A_MOUSE	Cd163	1159	Mus musculus	Isoform 2 of Scavenger receptor cysteine-rich type 1 protein M130	1.47	1	0.9954	1	0	1	1	0	1			sp|Q2VLH6|C163A_MOUSE
sp|Q60864|STIP1_MOUSE	Q60864	STIP1_MOUSE	Stip1	543	Mus musculus	Stress-induced-phosphoprotein 1	2.39	1	0.9945	1	1	1	1	1	1
sp|Q60994|ADIPO_MOUSE	Q60994	ADIPO_MOUSE	Adipoq	247	Mus musculus	Adiponectin	4.86	1	0.9979	1	1	1	1	1	1
sp|Q61735-2|CD47_MOUSE	Q61735-2	CD47_MOUSE	Cd47	324	Mus musculus	Isoform 2 of Leukocyte surface antigen CD47	4.01	1	0.9982	1	0	1	1	0	1			sp|Q61735|CD47_MOUSE
sp|Q922B2|SYDC_MOUSE	Q922B2	SYDC_MOUSE	Dars1	501	Mus musculus	Aspartate--tRNA ligase, cytoplasmic	2	1	0.9967	1	1	1	1	1	1
sp|Q9JHK5|PLEK_MOUSE	Q9JHK5	PLEK_MOUSE	Plek	350	Mus musculus	Pleckstrin	3.71	1	0.9988	1	1	1	1	1	1	8C(57.0214)
sp|Q9JL99-2|CLC1B_MOUSE	Q9JL99-2	CLC1B_MOUSE	Clec1b	197	Mus musculus	Isoform 2 of C-type lectin domain family 1 member B	6.09	1	0.9937	1	0	1	1	0	1			sp|Q9JL99|CLC1B_MOUSE
sp|Q9WUM4|COR1C_MOUSE	Q9WUM4	COR1C_MOUSE	Coro1c	474	Mus musculus	Coronin-1C	1.69	1	0.998	1	1	1	1	1	1
sp|Q9WVA4|TAGL2_MOUSE	Q9WVA4	TAGL2_MOUSE	Tagln2	199	Mus musculus	Transgelin-2	6.03	1	0.9988	1	1	1	1	1	1
sp|P17427|AP2A2_MOUSE	P17427	AP2A2_MOUSE	Ap2a2	938	Mus musculus	AP-2 complex subunit alpha-2	0.96	0.9999	0.9942	1	0	1	1	0	1
sp|P61161|ARP2_MOUSE	P61161	ARP2_MOUSE	Actr2	394	Mus musculus	Actin-related protein 2	3.05	0.9999	0.9932	1	1	1	2	2	2
sp|Q69ZZ9|K0754_MOUSE	Q69ZZ9	K0754_MOUSE	Macf1	3305	Mus musculus	Microtubule-actin cross-linking factor 1, isoforms 6/7	0.3	0.9999	0.9941	1	0	1	1	0	1
sp|O70404|VAMP8_MOUSE	O70404	VAMP8_MOUSE	Vamp8	101	Mus musculus	Vesicle-associated membrane protein 8	7.92	0.9998	0.9882	1	1	1	1	1	1
sp|P62827|RAN_MOUSE	P62827	RAN_MOUSE	Ran	216	Mus musculus	GTP-binding nuclear protein Ran	3.7	0.9998	0.9877	1	0	1	1	0	1			sp|Q61820|RANT_MOUSE
sp|Q63918|CAVN2_MOUSE	Q63918	CAVN2_MOUSE	Cavin2	418	Mus musculus	Caveolae-associated protein 2	3.83	0.9998	0.9933	1	1	1	1	1	1
sp|Q6PB93-2|GALT2_MOUSE	Q6PB93-2	GALT2_MOUSE	Galnt2	536	Mus musculus	Isoform 2 of Polypeptide N-acetylgalactosaminyltransferase 2	1.31	0.9998	0.9911	1	0	1	1	0	1			sp|Q6PB93|GALT2_MOUSE
sp|Q61166|MARE1_MOUSE	Q61166	MARE1_MOUSE	Mapre1	268	Mus musculus	Microtubule-associated protein RP/EB family member 1	2.99	0.9997	0.9929	1	1	1	1	1	1
sp|Q8CI59-2|STEA3_MOUSE	Q8CI59-2	STEA3_MOUSE	Steap3	526	Mus musculus	Isoform 2 of Metalloreductase STEAP3	2.09	0.9997	0.9814	1	0	1	1	0	1			sp|Q8CI59|STEA3_MOUSE
sp|Q9DCH4|EIF3F_MOUSE	Q9DCH4	EIF3F_MOUSE	Eif3f	361	Mus musculus	Eukaryotic translation initiation factor 3 subunit F	3.05	0.9997	0.9878	1	1	1	1	1	1
sp|Q8R016|BLMH_MOUSE	Q8R016	BLMH_MOUSE	Blmh	455	Mus musculus	Bleomycin hydrolase	1.54	0.9996	0.9889	1	1	1	1	1	1
sp|Q9R111|GUAD_MOUSE	Q9R111	GUAD_MOUSE	Gda	454	Mus musculus	Guanine deaminase	2.2	0.9996	0.9847	1	1	1	1	1	1
sp|P97298|PEDF_MOUSE	P97298	PEDF_MOUSE	Serpinf1	417	Mus musculus	Pigment epithelium-derived factor	2.88	0.9995	0.9959	1	1	1	1	1	1
sp|Q9JHI0|MMP19_MOUSE	Q9JHI0	MMP19_MOUSE	Mmp19	527	Mus musculus	Matrix metalloproteinase-19	2.28	0.9995	0.986	1	1	1	1	1	1
sp|Q8R4G6|MGT5A_MOUSE	Q8R4G6	MGT5A_MOUSE	Mgat5	740	Mus musculus	Alpha-1,6-mannosylglycoprotein 6-beta-N-acetylglucosaminyltransferase A	1.08	0.9994	0.9757	1	0	1	1	0	1
sp|Q61207|SAP_MOUSE	Q61207	SAP_MOUSE	Psap	557	Mus musculus	Prosaposin	1.26	0.9988	0.979	1	1	1	1	1	1
sp|O70133-2|DHX9_MOUSE	O70133-2	DHX9_MOUSE	Dhx9	1381	Mus musculus	Isoform 2 of ATP-dependent RNA helicase A	0.72	0.9987	0.9911	1	0	1	1	0	1			sp|O70133-3|DHX9_MOUSE, sp|O70133|DHX9_MOUSE
sp|P55258|RAB8A_MOUSE	P55258	RAB8A_MOUSE	Rab8a	207	Mus musculus	Ras-related protein Rab-8A	5.31	0.9987	0.9884	1	0	1	1	0	1			sp|P61028|RAB8B_MOUSE
sp|Q60857|SC6A4_MOUSE	Q60857	SC6A4_MOUSE	Slc6a4	630	Mus musculus	Sodium-dependent serotonin transporter	1.43	0.9985	0.9933	1	1	1	1	1	1
sp|P40237|CD82_MOUSE	P40237	CD82_MOUSE	Cd82	266	Mus musculus	CD82 antigen	4.14	0.9981	0.9909	1	1	1	1	1	1
sp|P00329|ADH1_MOUSE	P00329	ADH1_MOUSE	Adh1	375	Mus musculus	Alcohol dehydrogenase 1	2.13	0.9974	0.9765	1	1	1	1	1	1
sp|Q60902-2|EP15R_MOUSE	Q60902-2	EP15R_MOUSE	Eps15l1	819	Mus musculus	Isoform 2 of Epidermal growth factor receptor substrate 15-like 1	0.85	0.9968	0.9815	1	0	1	1	0	1			sp|Q60902-3|EP15R_MOUSE, sp|Q60902-4|EP15R_MOUSE, sp|Q60902|EP15R_MOUSE
sp|P09103|PDIA1_MOUSE	P09103	PDIA1_MOUSE	P4hb	509	Mus musculus	Protein disulfide-isomerase	1.77	0.9967	0.9761	1	1	1	1	1	1
sp|O55234|PSB5_MOUSE	O55234	PSB5_MOUSE	Psmb5	264	Mus musculus	Proteasome subunit beta type-5	3.03	0.9963	0.9696	1	1	1	1	1	1
sp|Q8CFE4|SCYL2_MOUSE	Q8CFE4	SCYL2_MOUSE	Scyl2	930	Mus musculus	SCY1-like protein 2	1.72	0.9956	0.9804	1	1	1	1	1	1
sp|Q9Z1R2|BAG6_MOUSE	Q9Z1R2	BAG6_MOUSE	Bag6	1154	Mus musculus	Large proline-rich protein BAG6	0.87	0.9949	0.9812	1	1	1	1	1	1
sp|Q9R0C8-4|VAV3_MOUSE	Q9R0C8-4	VAV3_MOUSE	Vav3	574	Mus musculus	Isoform 4 of Guanine nucleotide exchange factor VAV3	1.74	0.9916	0.9943	1	0	1	1	0	1			sp|Q9R0C8|VAV3_MOUSE
sp|P04945|KV6AB_MOUSE	P04945	KV6AB_MOUSE		108	Mus musculus	Ig kappa chain V-VI region NQ2-6.1	14.81	0.9628	0.999	1	1	1	3	3	3
sp|P01627|KV2A2_MOUSE	P01627	KV2A2_MOUSE	Igkv2-112	120	Mus musculus	Immunoglobulin kappa variable 2-112	13.33	0.9627	0.999	1	0	1	1	0	1			sp|P01628|KV2A3_MOUSE
sp|P01652|KV5AK_MOUSE	P01652	KV5AK_MOUSE		108	Mus musculus	Ig kappa chain V-V region J606	14.81	0.9627	0.999	1	1	1	1	1	1
sp|P01629|KV2A4_MOUSE	P01629	KV2A4_MOUSE		112	Mus musculus	Ig kappa chain V-II region 2S1.3	11.61	0.9626	0.999	1	1	1	5	5	5
sp|P27656|LIPC_MOUSE	P27656	LIPC_MOUSE	Lipc	510	Mus musculus	Hepatic triacylglycerol lipase	3.33	0.9611	0.999	1	1	1	1	1	1
sp|P01887|B2MG_MOUSE	P01887	B2MG_MOUSE	B2m	119	Mus musculus	Beta-2-microglobulin	8.4	0.9608	0.9989	1	1	1	1	1	1
sp|Q8K426|RETNG_MOUSE	Q8K426	RETNG_MOUSE	Retnlg	117	Mus musculus	Resistin-like gamma	10.26	0.9607	0.9989	1	1	1	1	1	1	4C(57.0214)
sp|Q99J85|NPTXR_MOUSE	Q99J85	NPTXR_MOUSE	Nptxr	493	Mus musculus	Neuronal pentraxin receptor	2.84	0.9605	0.9989	1	1	1	1	1	1
sp|P01674|KV3AM_MOUSE	P01674	KV3AM_MOUSE		108	Mus musculus	Ig kappa chain V-III region PC 2154	11.11	0.9603	0.9989	1	1	1	4	4	4
sp|O09164|SODE_MOUSE	O09164	SODE_MOUSE	Sod3	251	Mus musculus	Extracellular superoxide dismutase [Cu-Zn]	5.18	0.9567	0.9988	1	1	1	1	1	1
sp|P01819|HVM43_MOUSE	P01819	HVM43_MOUSE		144	Mus musculus	Ig heavy chain V region MOPC 141	7.64	0.9535	0.9987	1	0	1	3	0	3			sp|P01820|HVM44_MOUSE
sp|P17751-2|TPIS_MOUSE	P17751-2	TPIS_MOUSE	Tpi1	299	Mus musculus	Isoform 2 of Triosephosphate isomerase	5.02	0.9493	0.9986	1	0	1	1	0	1			sp|P17751|TPIS_MOUSE
sp|P28653|PGS1_MOUSE	P28653	PGS1_MOUSE	Bgn	369	Mus musculus	Biglycan	2.98	0.9463	0.9985	1	1	1	1	1	1
sp|P28271|ACOHC_MOUSE	P28271	ACOHC_MOUSE	Aco1	889	Mus musculus	Cytoplasmic aconitate hydratase	1.57	0.9374	0.9983	1	1	1	1	1	1
sp|Q60841-2|RELN_MOUSE	Q60841-2	RELN_MOUSE	Reln	3459	Mus musculus	Isoform 2 of Reelin	0.38	0.9357	0.9982	1	0	1	1	0	1			sp|Q60841-3|RELN_MOUSE, sp|Q60841|RELN_MOUSE
sp|P15379-10|CD44_MOUSE	P15379-10	CD44_MOUSE	Cd44	616	Mus musculus	Isoform 8 of CD44 antigen	1.95	0.9268	0.998	1	0	1	1	0	1			sp|P15379-11|CD44_MOUSE, sp|P15379-12|CD44_MOUSE, sp|P15379-13|CD44_MOUSE, sp|P15379-2|CD44_MOUSE, sp|P15379-3|CD44_MOUSE, sp|P15379-4|CD44_MOUSE, sp|P15379-5|CD44_MOUSE, sp|P15379-6|CD44_MOUSE, sp|P15379-7|CD44_MOUSE, sp|P15379-8|CD44_MOUSE, sp|P15379-9|CD44_MOUSE, sp|P15379|CD44_MOUSE
sp|Q9Z2L6|MINP1_MOUSE	Q9Z2L6	MINP1_MOUSE	Minpp1	481	Mus musculus	Multiple inositol polyphosphate phosphatase 1	2.29	0.9242	0.9979	1	1	1	1	1	1
sp|O08742|GPV_MOUSE	O08742	GPV_MOUSE	Gp5	567	Mus musculus	Platelet glycoprotein V	1.94	0.9235	0.9979	1	1	1	1	1	1
sp|Q8K1I3|SPP24_MOUSE	Q8K1I3	SPP24_MOUSE	Spp2	203	Mus musculus	Secreted phosphoprotein 24	5.91	0.9211	0.9978	1	1	1	1	1	1
sp|P97429|ANXA4_MOUSE	P97429	ANXA4_MOUSE	Anxa4	319	Mus musculus	Annexin A4	4.7	0.9107	0.9975	1	1	1	1	1	1
sp|Q9WVJ3|CBPQ_MOUSE	Q9WVJ3	CBPQ_MOUSE	Cpq	470	Mus musculus	Carboxypeptidase Q	2.34	0.9045	0.9973	1	1	1	1	1	1
sp|Q6S5C2-2|GNPTG_MOUSE	Q6S5C2-2	GNPTG_MOUSE	Gnptg	314	Mus musculus	Isoform 2 of N-acetylglucosamine-1-phosphotransferase subunit gamma	3.18	0.8942	0.9969	1	0	1	1	0	1			sp|Q6S5C2|GNPTG_MOUSE
sp|Q9JM76|ARPC3_MOUSE	Q9JM76	ARPC3_MOUSE	Arpc3	178	Mus musculus	Actin-related protein 2/3 complex subunit 3	7.3	0.8858	0.9967	1	1	1	1	1	1
sp|Q6R891-2|NEB2_MOUSE	Q6R891-2	NEB2_MOUSE	Ppp1r9b	393	Mus musculus	Isoform 2 of Neurabin-2	2.29	0.8838	0.9966	1	0	1	1	0	1			sp|Q6R891|NEB2_MOUSE
sp|P31230|AIMP1_MOUSE	P31230	AIMP1_MOUSE	Aimp1	310	Mus musculus	Aminoacyl tRNA synthase complex-interacting multifunctional protein 1	3.87	0.8807	0.9965	1	1	1	1	1	1
sp|Q9DBR7-2|MYPT1_MOUSE	Q9DBR7-2	MYPT1_MOUSE	Ppp1r12a	1004	Mus musculus	Isoform 2 of Protein phosphatase 1 regulatory subunit 12A	1.1	0.871	0.9962	1	0	1	1	0	1			sp|Q9DBR7|MYPT1_MOUSE
sp|Q3UW53|NIBA1_MOUSE	Q3UW53	NIBA1_MOUSE	Niban1	926	Mus musculus	Protein Niban 1	1.08	0.8671	0.996	1	1	1	1	1	1
sp|Q3U492|KCP_MOUSE	Q3U492	KCP_MOUSE	Kcp	1550	Mus musculus	Kielin/chordin-like protein	0.84	0.8669	0.996	1	1	1	1	1	1
sp|Q8JZK9|HMCS1_MOUSE	Q8JZK9	HMCS1_MOUSE	Hmgcs1	520	Mus musculus	Hydroxymethylglutaryl-CoA synthase, cytoplasmic	2.5	0.8669	0.996	1	1	1	1	1	1
sp|Q9D2V7|CORO7_MOUSE	Q9D2V7	CORO7_MOUSE	Coro7	922	Mus musculus	Coronin-7	1.19	0.8641	0.9959	1	1	1	1	1	1
sp|Q8R4V5-2|OIT3_MOUSE	Q8R4V5-2	OIT3_MOUSE	Oit3	492	Mus musculus	Isoform 2 of Oncoprotein-induced transcript 3 protein	2.64	0.8635	0.9959	1	0	1	1	0	1			sp|Q8R4V5|OIT3_MOUSE
sp|Q922R8|PDIA6_MOUSE	Q922R8	PDIA6_MOUSE	Pdia6	440	Mus musculus	Protein disulfide-isomerase A6	2.95	0.8533	0.9956	1	1	1	1	1	1
sp|P10639|THIO_MOUSE	P10639	THIO_MOUSE	Txn	105	Mus musculus	Thioredoxin	12.38	0.8524	0.9955	1	1	1	1	1	1
sp|Q9JMH6-2|TRXR1_MOUSE	Q9JMH6-2	TRXR1_MOUSE	Txnrd1	499	Mus musculus	Isoform 2 of Thioredoxin reductase 1, cytoplasmic	2.2	0.8462	0.9953	1	0	1	1	0	1			sp|Q9JMH6|TRXR1_MOUSE
sp|Q8VHL0-2|UT1_MOUSE	Q8VHL0-2	UT1_MOUSE	Slc14a1	440	Mus musculus	Isoform 2 of Urea transporter 1	1.82	0.846	0.9953	1	0	1	1	0	1			sp|Q8VHL0|UT1_MOUSE
sp|P01822|HVM46_MOUSE	P01822	HVM46_MOUSE		137	Mus musculus	Ig heavy chain V region MOPC 315	7.3	0.8318	0.9948	1	1	1	2	2	2
sp|Q6ZQ38|CAND1_MOUSE	Q6ZQ38	CAND1_MOUSE	Cand1	1230	Mus musculus	Cullin-associated NEDD8-dissociated protein 1	1.06	0.8115	0.994	1	1	1	1	1	1
sp|Q8CIH5|PLCG2_MOUSE	Q8CIH5	PLCG2_MOUSE	Plcg2	1265	Mus musculus	1-phosphatidylinositol 4,5-bisphosphate phosphodiesterase gamma-2	0.79	0.8097	0.9939	1	1	1	1	1	1
sp|P48193-2|EPB41_MOUSE	P48193-2	EPB41_MOUSE	Epb41	804	Mus musculus	Isoform 2 of Protein 4.1	1.12	0.796	0.9934	1	0	1	1	0	1			sp|P48193|EPB41_MOUSE
sp|Q9JI48|PLAC8_MOUSE	Q9JI48	PLAC8_MOUSE	Plac8	112	Mus musculus	Placenta-specific gene 8 protein	13.39	0.7666	0.9922	1	1	1	1	1	1	N-term(42.0106)
sp|Q8K558-2|TRML1_MOUSE	Q8K558-2	TRML1_MOUSE	Treml1	322	Mus musculus	Isoform 2 of Trem-like transcript 1 protein	4.04	0.7642	0.9921	1	0	1	1	0	1			sp|Q8K558|TRML1_MOUSE
sp|Q9DAR7|DCPS_MOUSE	Q9DAR7	DCPS_MOUSE	Dcps	338	Mus musculus	m7GpppX diphosphatase	3.25	0.7639	0.9921	1	1	1	1	1	1
sp|Q9EPS3|GLCE_MOUSE	Q9EPS3	GLCE_MOUSE	Glce	618	Mus musculus	D-glucuronyl C5-epimerase	1.46	0.7538	0.9916	1	1	1	1	1	1
sp|Q8BL66|EEA1_MOUSE	Q8BL66	EEA1_MOUSE	Eea1	1411	Mus musculus	Early endosome antigen 1	0.71	0.7429	0.9911	1	1	1	1	1	1
sp|Q60870|REEP5_MOUSE	Q60870	REEP5_MOUSE	Reep5	185	Mus musculus	Receptor expression-enhancing protein 5	5.41	0.7251	0.9903	1	1	1	1	1	1
sp|Q78PY7|SND1_MOUSE	Q78PY7	SND1_MOUSE	Snd1	910	Mus musculus	Staphylococcal nuclease domain-containing protein 1	0.99	0.712	0.9896	1	1	1	1	1	1
sp|Q3UX10|TBAL3_MOUSE	Q3UX10	TBAL3_MOUSE	Tubal3	446	Mus musculus	Tubulin alpha chain-like 3	1.57	0.7106	0.9634	1	0	0	1	0	0
sp|Q9QYR6-2|MAP1A_MOUSE	Q9QYR6-2	MAP1A_MOUSE	Map1a	3000	Mus musculus	Isoform 2 of Microtubule-associated protein 1A	0.33	0.7097	0.9895	1	0	1	1	0	1			sp|Q9QYR6|MAP1A_MOUSE
sp|D3Z6Q9|BIN2_MOUSE	D3Z6Q9	BIN2_MOUSE	Bin2	489	Mus musculus	Bridging integrator 2	1.84	0.707	0.9894	1	0	1	1	0	1			sp|O08539-2|BIN1_MOUSE, sp|O08539|BIN1_MOUSE, sp|Q7TQF7|AMPH_MOUSE
sp|V9GXG1|SLN14_MOUSE	V9GXG1	SLN14_MOUSE	Slfn14	899	Mus musculus	Protein SLFN14	0.89	0.6926	0.9886	1	1	1	1	1	1
sp|Q8K3H0|DP13A_MOUSE	Q8K3H0	DP13A_MOUSE	Appl1	707	Mus musculus	DCC-interacting protein 13-alpha	1.41	0.6776	0.9878	1	1	1	1	1	1
sp|P09803|CADH1_MOUSE	P09803	CADH1_MOUSE	Cdh1	884	Mus musculus	Cadherin-1	0.9	0.6745	0.9876	1	1	1	1	1	1
sp|O08576-2|RUN3A_MOUSE	O08576-2	RUN3A_MOUSE	Rundc3a	400	Mus musculus	Isoform 2 of RUN domain-containing protein 3A	1.75	0.6743	0.9876	1	0	1	1	0	1			sp|O08576-3|RUN3A_MOUSE, sp|O08576-4|RUN3A_MOUSE, sp|O08576|RUN3A_MOUSE
sp|Q71KU9|FGL1_MOUSE	Q71KU9	FGL1_MOUSE	Fgl1	314	Mus musculus	Fibrinogen-like protein 1	3.82	0.658	0.9867	1	1	1	1	1	1
sp|Q9DBP0|NPT2B_MOUSE	Q9DBP0	NPT2B_MOUSE	Slc34a2	697	Mus musculus	Sodium-dependent phosphate transport protein 2B	1	0.6548	0.9865	1	1	1	1	1	1
sp|Q99J93|IFM2_MOUSE	Q99J93	IFM2_MOUSE	Ifitm2	144	Mus musculus	Interferon-induced transmembrane protein 2	5.56	0.6402	0.9856	1	0	1	1	0	1			sp|Q9CQW9|IFM3_MOUSE
sp|Q8VDM4|PSMD2_MOUSE	Q8VDM4	PSMD2_MOUSE	Psmd2	908	Mus musculus	26S proteasome non-ATPase regulatory subunit 2	0.77	0.6376	0.9855	1	1	1	1	1	1
sp|Q8BGK6-2|YLAT2_MOUSE	Q8BGK6-2	YLAT2_MOUSE	Slc7a6	351	Mus musculus	Isoform 2 of Y+L amino acid transporter 2	1.99	0.6363	0.9854	1	0	1	1	0	1			sp|Q8BGK6|YLAT2_MOUSE, sp|Q9Z127|LAT1_MOUSE
sp|P14685|PSMD3_MOUSE	P14685	PSMD3_MOUSE	Psmd3	530	Mus musculus	26S proteasome non-ATPase regulatory subunit 3	2.26	0.63	0.985	1	1	1	1	1	1
sp|Q99JY9|ARP3_MOUSE	Q99JY9	ARP3_MOUSE	Actr3	418	Mus musculus	Actin-related protein 3	2.15	0.6291	0.9849	1	1	1	1	1	1
sp|Q6ZPJ3|UBE2O_MOUSE	Q6ZPJ3	UBE2O_MOUSE	Ube2o	1288	Mus musculus	(E3-independent) E2 ubiquitin-conjugating enzyme UBE2O	1.16	0.6277	0.9849	1	1	1	1	1	1
sp|P47757-2|CAPZB_MOUSE	P47757-2	CAPZB_MOUSE	Capzb	272	Mus musculus	Isoform 2 of F-actin-capping protein subunit beta	5.15	0.6056	0.9834	1	0	1	1	0	1			sp|P47757-4|CAPZB_MOUSE, sp|P47757|CAPZB_MOUSE
sp|P19096|FAS_MOUSE	P19096	FAS_MOUSE	Fasn	2504	Mus musculus	Fatty acid synthase	0.52	0.6031	0.9832	1	1	1	1	1	1
sp|Q9CQT1|MTNA_MOUSE	Q9CQT1	MTNA_MOUSE	Mri1	369	Mus musculus	Methylthioribose-1-phosphate isomerase	2.98	0.5977	0.9829	1	1	1	1	1	1
sp|P00698|LYSC_CHICK	P00698	LYSC_CHICK	LYZ	147	Gallus gallus	Lysozyme C	6.12	0.5906	0.9823	1	1	1	1	1	1
sp|Q8BU30|SYIC_MOUSE	Q8BU30	SYIC_MOUSE	Iars1	1262	Mus musculus	Isoleucine--tRNA ligase, cytoplasmic	0.79	0.5906	0.9824	1	1	1	1	1	1
sp|Q64324|STXB2_MOUSE	Q64324	STXB2_MOUSE	Stxbp2	593	Mus musculus	Syntaxin-binding protein 2	1.69	0.5791	0.9815	1	1	1	1	1	1
sp|P70168|IMB1_MOUSE	P70168	IMB1_MOUSE	Kpnb1	876	Mus musculus	Importin subunit beta-1	1.71	0.5684	0.9807	1	1	1	1	1	1
sp|Q9Z121|CCL8_MOUSE	Q9Z121	CCL8_MOUSE	Ccl8	97	Mus musculus	C-C motif chemokine 8	12.37	0.563	0.9803	1	1	1	1	1	1
sp|Q8R570|SNP47_MOUSE	Q8R570	SNP47_MOUSE	Snap47	413	Mus musculus	Synaptosomal-associated protein 47	1.69	0.5583	0.9799	1	1	1	1	1	1
sp|P59108|CPNE2_MOUSE	P59108	CPNE2_MOUSE	Cpne2	548	Mus musculus	Copine-2	1.64	0.5569	0.9798	1	0	1	1	0	1			sp|Q0VE82|CPNE7_MOUSE, sp|Q1RLL3|CPNE9_MOUSE, sp|Q8BLR2|CPNE4_MOUSE, sp|Q8BT60|CPNE3_MOUSE, sp|Q8JZW4|CPNE5_MOUSE, sp|Q9DC53|CPNE8_MOUSE, sp|Q9Z140|CPNE6_MOUSE
sp|Q9DBT5|AMPD2_MOUSE	Q9DBT5	AMPD2_MOUSE	Ampd2	798	Mus musculus	AMP deaminase 2	0.88	0.5514	0.9794	1	1	1	2	2	2
sp|Q62159|RHOC_MOUSE	Q62159	RHOC_MOUSE	Rhoc	193	Mus musculus	Rho-related GTP-binding protein RhoC	4.15	0.5257	0.9771	1	0	1	1	0	1			sp|Q9QUI0|RHOA_MOUSE
sp|Q9D9W0|SPC1L_MOUSE	Q9D9W0	SPC1L_MOUSE	Spatc1l	342	Mus musculus	Speriolin-like protein	2.05	0.522	0.9768	1	1	1	1	1	1
sp|Q8CIM1|LRC45_MOUSE	Q8CIM1	LRC45_MOUSE	Lrrc45	670	Mus musculus	Leucine-rich repeat-containing protein 45	1.34	0.5171	0.9764	1	1	1	2	2	2
sp|Q91Y47|FA11_MOUSE	Q91Y47	FA11_MOUSE	F11	624	Mus musculus	Coagulation factor XI	1.28	0.5133	0.976	1	1	1	1	1	1
sp|P59999|ARPC4_MOUSE	P59999	ARPC4_MOUSE	Arpc4	168	Mus musculus	Actin-related protein 2/3 complex subunit 4	4.76	0.5006	0.9748	1	1	1	1	1	1
sp|B2RQC6-2|PYR1_MOUSE	B2RQC6-2	PYR1_MOUSE	Cad	2154	Mus musculus	Isoform 2 of CAD protein	0.46	0.4997	0.9747	1	0	1	1	0	1			sp|B2RQC6|PYR1_MOUSE
sp|Q8VCD3-2|LMA1L_MOUSE	Q8VCD3-2	LMA1L_MOUSE	Lman1l	374	Mus musculus	Isoform 2 of Protein ERGIC-53-like	5.35	0.4969	0.9744	1	0	1	1	0	1			sp|Q8VCD3|LMA1L_MOUSE
sp|Q9CS42|PRPS2_MOUSE	Q9CS42	PRPS2_MOUSE	Prps2	318	Mus musculus	Ribose-phosphate pyrophosphokinase 2	2.52	0.4965	0.9744	1	0	1	1	0	1			sp|Q9D7G0|PRPS1_MOUSE
sp|O08808|DIAP1_MOUSE	O08808	DIAP1_MOUSE	Diaph1	1255	Mus musculus	Protein diaphanous homolog 1	0.64	0.4889	0.9736	1	1	1	1	1	1
sp|Q02819|NUCB1_MOUSE	Q02819	NUCB1_MOUSE	Nucb1	459	Mus musculus	Nucleobindin-1	2.18	0.4875	0.9735	1	1	1	1	1	1
sp|Q9WV80|SNX1_MOUSE	Q9WV80	SNX1_MOUSE	Snx1	522	Mus musculus	Sorting nexin-1	1.72	0.4762	0.9723	1	1	1	1	1	1
sp|Q8BWY3|ERF1_MOUSE	Q8BWY3	ERF1_MOUSE	Etf1	437	Mus musculus	Eukaryotic peptide chain release factor subunit 1	2.97	0.4707	0.9717	1	1	1	1	1	1
sp|O55017-2|CAC1B_MOUSE	O55017-2	CAC1B_MOUSE	Cacna1b	2348	Mus musculus	Isoform NB2 of Voltage-dependent N-type calcium channel subunit alpha-1B	0.38	0.4678	0.9714	1	0	1	1	0	1			sp|O55017|CAC1B_MOUSE
sp|P97464|EXT1_MOUSE	P97464	EXT1_MOUSE	Ext1	746	Mus musculus	Exostosin-1	0.94	0.4604	0.9705	1	0	1	1	0	1			sp|Q9JKV7|EXTL1_MOUSE
sp|P54775|PRS6B_MOUSE	P54775	PRS6B_MOUSE	Psmc4	418	Mus musculus	26S proteasome regulatory subunit 6B	2.15	0.4591	0.9704	1	1	1	1	1	1
sp|Q9DA19|CIR1_MOUSE	Q9DA19	CIR1_MOUSE	Cir1	450	Mus musculus	Corepressor interacting with RBPJ 1	2	0.457	0.9701	1	1	1	1	1	1
sp|P27048|RSMB_MOUSE	P27048	RSMB_MOUSE	Snrpb	231	Mus musculus	Small nuclear ribonucleoprotein-associated protein B	3.03	0.4566	0.9701	1	0	1	1	0	1			sp|P63163|RSMN_MOUSE
sp|P35235-1|PTN11_MOUSE	P35235-1	PTN11_MOUSE	Ptpn11	597	Mus musculus	Isoform 2 of Tyrosine-protein phosphatase non-receptor type 11	2.51	0.4504	0.9693	1	0	1	1	0	1			sp|P35235|PTN11_MOUSE
sp|P36552|HEM6_MOUSE	P36552	HEM6_MOUSE	Cpox	443	Mus musculus	Oxygen-dependent coproporphyrinogen-III oxidase, mitochondrial	2.03	0.4391	0.9679	1	1	1	1	1	1
sp|O35593|PSDE_MOUSE	O35593	PSDE_MOUSE	Psmd14	310	Mus musculus	26S proteasome non-ATPase regulatory subunit 14	2.26	0.4333	0.9672	1	1	1	1	1	1
sp|Q0GNC1-3|INF2_MOUSE	Q0GNC1-3	INF2_MOUSE	Inf2	1264	Mus musculus	Isoform 2 of Inverted formin-2	0.63	0.4325	0.9671	1	0	1	1	0	1			sp|Q0GNC1|INF2_MOUSE
sp|P14152|MDHC_MOUSE	P14152	MDHC_MOUSE	Mdh1	334	Mus musculus	Malate dehydrogenase, cytoplasmic	3.59	0.4314	0.967	1	1	1	1	1	1
sp|P47878|IBP3_MOUSE	P47878	IBP3_MOUSE	Igfbp3	292	Mus musculus	Insulin-like growth factor-binding protein 3	2.74	0.425	0.9661	1	1	1	1	1	1
sp|P97447-2|FHL1_MOUSE	P97447-2	FHL1_MOUSE	Fhl1	194	Mus musculus	Isoform 2 of Four and a half LIM domains protein 1	6.19	0.425	0.9661	1	0	1	1	0	1			sp|P97447|FHL1_MOUSE
sp|Q9D8I1|MZB1_MOUSE	Q9D8I1	MZB1_MOUSE	Mzb1	188	Mus musculus	Marginal zone B- and B1-cell-specific protein	4.26	0.4166	0.965	1	1	1	1	1	1
sp|Q8BSM7|LAT3_MOUSE	Q8BSM7	LAT3_MOUSE	Slc43a1	564	Mus musculus	Large neutral amino acids transporter small subunit 3	1.95	0.4109	0.9642	1	1	1	1	1	1
sp|E9Q612|PTPRO_MOUSE	E9Q612	PTPRO_MOUSE	Ptpro	1226	Mus musculus	Receptor-type tyrosine-protein phosphatase O	0.73	0.4105	0.9641	1	0	1	1	0	1			sp|Q64455|PTPRJ_MOUSE
sp|O54974|LEG7_MOUSE	O54974	LEG7_MOUSE	Lgals7	136	Mus musculus	Galectin-7	5.88	0.3963	0.962	1	1	1	1	1	1
sp|Q9EPX2|PPN_MOUSE	Q9EPX2	PPN_MOUSE	Papln	1280	Mus musculus	Papilin	0.78	0.3962	0.962	1	1	1	1	1	1
sp|Q00651|ITA4_MOUSE	Q00651	ITA4_MOUSE	Itga4	1039	Mus musculus	Integrin alpha-4	1.06	0.3874	0.9606	1	1	1	1	1	1
sp|O55029|COPB2_MOUSE	O55029	COPB2_MOUSE	Copb2	905	Mus musculus	Coatomer subunit beta'	1.1	0.3842	0.9601	1	1	1	1	1	1
sp|Q8BRH4-2|KMT2C_MOUSE	Q8BRH4-2	KMT2C_MOUSE	Kmt2c	3463	Mus musculus	Isoform 2 of Histone-lysine N-methyltransferase 2C	0.2	0.38	0.9594	1	0	1	1	0	1			sp|Q8BRH4|KMT2C_MOUSE
sp|Q99P58|RB27B_MOUSE	Q99P58	RB27B_MOUSE	Rab27b	218	Mus musculus	Ras-related protein Rab-27B	4.59	0.3798	0.9594	1	0	1	1	0	1			sp|Q9ERI2|RB27A_MOUSE
sp|Q9JKF1|IQGA1_MOUSE	Q9JKF1	IQGA1_MOUSE	Iqgap1	1657	Mus musculus	Ras GTPase-activating-like protein IQGAP1	0.48	0.3786	0.9592	1	1	1	1	1	1
sp|Q8BGG7-2|UBS3B_MOUSE	Q8BGG7-2	UBS3B_MOUSE	Ubash3b	516	Mus musculus	Isoform 2 of Ubiquitin-associated and SH3 domain-containing protein B	2.33	0.3772	0.959	1	0	1	1	0	1			sp|Q8BGG7|UBS3B_MOUSE
