# Supplementary material for: ICP-MS for Multiplexed Protein Determination in Extracellular Vesicles from APP/PS1 Mice Blood Serum–Application to a Zn Supplementation Pilot Study
Source: Anal Chem. 2025 Sep 15;97(38):20928–36. doi: 10.1021/acs.analchem.5c03630 (PMC12489885; doi:10.1021/acs.analchem.5c03630)
Supplement: Supplementary file 1 [file ac5c03630_si_001.zip › Identified proteins_commercial serum_4 washes_2 replicates (SI ICP-ToFMS).xlsx]

## Sheet: Replicate 1
Protein	Protein ID	Entry Name	Gene	Length	Organism	Protein Description	Coverage	Protein Probability	Top Peptide Probability	Total Peptides	Unique Peptides	Razor Peptides	Total Spectral Count	Unique Spectral Count	Razor Spectral Count	Razor Assigned Modifications	Razor Observed Modifications	Indistinguishable Proteins
sp|E9Q414|APOB_MOUSE	E9Q414	APOB_MOUSE	Apob	4505	Mus musculus	Apolipoprotein B-100	43.44	1	0.999	152	151	152	190	189	190	10M(15.9949), 11M(15.9949), 12M(15.9949), 13M(15.9949), 15M(15.9949), 16C(57.0214), 18M(15.9949), 19M(15.9949), 1C(57.0214), 1M(15.9949), 21M(15.9949), 23M(15.9949), 2M(15.9949), 4M(15.9949), 5C(57.0214), 5M(15.9949), 6C(57.0214), 6M(15.9949), 7C(57.0214), 7M(15.9949), 8C(57.0214), 8M(15.9949), 9C(57.0214), 9M(15.9949)
sp|P11276|FINC_MOUSE	P11276	FINC_MOUSE	Fn1	2477	Mus musculus	Fibronectin	45.98	1	0.999	70	70	70	86	86	86	11C(57.0214), 12C(57.0214), 13C(57.0214), 14C(57.0214), 18C(57.0214), 1C(57.0214), 24C(57.0214), 3C(57.0214), 4C(57.0214), 5C(57.0214), 7C(57.0214), 8C(57.0214), 9C(57.0214)
sp|P26039|TLN1_MOUSE	P26039	TLN1_MOUSE	Tln1	2541	Mus musculus	Talin-1	43.76	1	0.999	72	64	72	76	67	76	10C(57.0214), 11C(57.0214), 13C(57.0214), 17C(57.0214), 19C(57.0214), 27C(57.0214), 2C(57.0214), 3M(15.9949), 5C(57.0214), 6C(57.0214), 9C(57.0214)
sp|P01027|CO3_MOUSE	P01027	CO3_MOUSE	C3	1663	Mus musculus	Complement C3	70.66	1	0.999	91	63	91	126	84	126	10C(57.0214), 11C(57.0214), 11M(15.9949), 13C(57.0214), 14M(15.9949), 17C(57.0214), 17M(15.9949), 18M(15.9949), 1C(57.0214), 1M(15.9949), 2C(57.0214), 2M(15.9949), 3C(57.0214), 3M(15.9949), 4C(57.0214), 5C(57.0214), 6C(57.0214), 7M(15.9949), 8C(57.0214), 9C(57.0214)
sp|Q61838|PZP_MOUSE	Q61838	PZP_MOUSE	Pzp	1495	Mus musculus	Pregnancy zone protein	53.65	1	0.999	60	58	60	123	117	123	10C(57.0214), 12C(57.0214), 12M(15.9949), 14C(57.0214), 16C(57.0214), 16M(15.9949), 22C(57.0214), 24C(57.0214), 2C(57.0214), 3C(57.0214), 4C(57.0214), 5C(57.0214), 6C(57.0214), 6M(15.9949), 7C(57.0214), 8M(15.9949), 9M(15.9949)
sp|P01029|CO4B_MOUSE	P01029	CO4B_MOUSE	C4b	1738	Mus musculus	Complement C4-B	45.68	1	0.999	55	55	55	65	65	65	13C(57.0214), 15C(57.0214), 1C(57.0214), 22C(57.0214), 2C(57.0214), 3C(57.0214), 5C(57.0214), 6C(57.0214), 6M(15.9949), 8C(57.0214)
sp|P35441|TSP1_MOUSE	P35441	TSP1_MOUSE	Thbs1	1170	Mus musculus	Thrombospondin-1	46.58	1	0.999	47	45	47	55	53	55	10C(57.0214), 11C(57.0214), 12C(57.0214), 13C(57.0214), 15C(57.0214), 1C(57.0214), 20C(57.0214), 22C(57.0214), 24C(57.0214), 27C(57.0214), 2C(57.0214), 3C(57.0214), 4C(57.0214), 6C(57.0214), 7C(57.0214), 8C(57.0214)
sp|P06909|CFAH_MOUSE	P06909	CFAH_MOUSE	Cfh	1234	Mus musculus	Complement factor H	53.73	1	0.999	42	42	42	61	61	61	11C(57.0214), 12C(57.0214), 13C(57.0214), 14C(57.0214), 16C(57.0214), 18C(57.0214), 19C(57.0214), 1C(57.0214), 20C(57.0214), 27C(57.0214), 2C(57.0214), 30C(57.0214), 3C(57.0214), 4C(57.0214), 5C(57.0214), 6C(57.0214), 7C(57.0214), 8C(57.0214), 9C(57.0214)
sp|P07724|ALBU_MOUSE	P07724	ALBU_MOUSE	Alb	608	Mus musculus	Albumin	81.09	1	0.999	45	40	45	131	116	131	10C(57.0214), 11C(57.0214), 12M(15.9949), 13C(57.0214), 13M(15.9949), 14C(57.0214), 17M(15.9949), 18C(57.0214), 1C(57.0214), 23C(57.0214), 24C(57.0214), 25C(57.0214), 2C(57.0214), 2M(15.9949), 30C(57.0214), 31C(57.0214), 32C(57.0214), 33C(57.0214), 3C(57.0214), 3M(15.9949), 4C(57.0214), 5C(57.0214), 7C(57.0214), 7M(15.9949), 8C(57.0214), 9C(57.0214)
sp|Q8VDD5|MYH9_MOUSE	Q8VDD5	MYH9_MOUSE	Myh9	1960	Mus musculus	Myosin-9	33.98	1	0.999	52	40	52	55	40	55	1C(57.0214), 7C(57.0214), 8C(57.0214), 9C(57.0214)
sp|Q921I1|TRFE_MOUSE	Q921I1	TRFE_MOUSE	Tf	697	Mus musculus	Serotransferrin	62.27	1	0.999	42	39	42	56	52	56	10C(57.0214), 10M(15.9949), 11C(57.0214), 12C(57.0214), 13C(57.0214), 15C(57.0214), 1C(57.0214), 20C(57.0214), 2C(57.0214), 3C(57.0214), 5C(57.0214), 6C(57.0214), 7C(57.0214), 7M(15.9949), 8C(57.0214), 8M(15.9949), 9C(57.0214)
sp|P06684|CO5_MOUSE	P06684	CO5_MOUSE	C5	1680	Mus musculus	Complement C5	32.74	1	0.999	41	38	41	42	39	42	1C(57.0214), 2C(57.0214), 3C(57.0214), 5C(57.0214), 6C(57.0214), 7C(57.0214), 8C(57.0214)
sp|P28665|MUG1_MOUSE	P28665	MUG1_MOUSE	Mug1	1476	Mus musculus	Murinoglobulin-1	51.29	1	0.999	56	35	56	95	60	95	10C(57.0214), 10M(15.9949), 11C(57.0214), 11M(15.9949), 12C(57.0214), 14C(57.0214), 14M(15.9949), 15M(15.9949), 17M(15.9949), 19C(57.0214), 1M(15.9949), 26C(57.0214), 26M(15.9949), 2M(15.9949), 4C(57.0214), 5C(57.0214), 6M(15.9949), 7M(15.9949), 8C(57.0214), 8M(15.9949), 9C(57.0214)
sp|Q8BTM8|FLNA_MOUSE	Q8BTM8	FLNA_MOUSE	Flna	2647	Mus musculus	Filamin-A	21.53	1	0.999	38	32	38	38	32	38	11C(57.0214), 14C(57.0214), 15C(57.0214), 16C(57.0214), 3C(57.0214), 6C(57.0214), 9C(57.0214)
sp|P35527|K1C9_HUMAN	P35527	K1C9_HUMAN	KRT9	623	Homo sapiens	Keratin, type I cytoskeletal 9	67.58	1	0.999	33	32	32	61	59	59	15M(15.9949), 1M(15.9949), 2C(57.0214), 3M(15.9949), 5C(57.0214), 5M(15.9949), 6M(15.9949), 7M(15.9949), 8M(15.9949)
sp|P20918|PLMN_MOUSE	P20918	PLMN_MOUSE	Plg	812	Mus musculus	Plasminogen	54.31	1	0.999	31	31	31	36	36	36	10C(57.0214), 11C(57.0214), 14C(57.0214), 15C(57.0214), 16C(57.0214), 18C(57.0214), 19C(57.0214), 1C(57.0214), 23C(57.0214), 26C(57.0214), 3C(57.0214), 4C(57.0214), 5C(57.0214), 6C(57.0214), 7C(57.0214), 9C(57.0214)
sp|E9Q557|DESP_MOUSE	E9Q557	DESP_MOUSE	Dsp	2883	Mus musculus	Desmoplakin	10.72	1	0.999	30	30	30	31	31	31	12M(15.9949), 5C(57.0214), 8C(57.0214)
sp|O88783|FA5_MOUSE	O88783	FA5_MOUSE	F5	2183	Mus musculus	Coagulation factor V	15.9	1	0.999	30	30	30	30	30	30	10C(57.0214), 11C(57.0214), 13C(57.0214), 6C(57.0214), 9C(57.0214)
sp|Q91ZX7|LRP1_MOUSE	Q91ZX7	LRP1_MOUSE	Lrp1	4545	Mus musculus	Prolow-density lipoprotein receptor-related protein 1	7.68	1	0.999	30	29	30	31	30	31	12C(57.0214), 18C(57.0214), 1C(57.0214), 2C(57.0214), 3C(57.0214), 4C(57.0214), 5C(57.0214), 7C(57.0214), 8C(57.0214), 9C(57.0214)
sp|P02769|ALBU_BOVIN	P02769	ALBU_BOVIN	ALB	607	Bos taurus	Albumin	58.81	1	0.999	32	27	30	46	34	37	10C(57.0214), 11C(57.0214), 14C(57.0214), 1C(57.0214), 1M(15.9949), 2C(57.0214), 30C(57.0214), 3C(57.0214), 3M(15.9949), 4C(57.0214), 5C(57.0214), 6C(57.0214), 6M(15.9949), 8C(57.0214), 9C(57.0214)
sp|P35908|K22E_HUMAN	P35908	K22E_HUMAN	KRT2	639	Homo sapiens	Keratin, type II cytoskeletal 2 epidermal	79.66	1	0.999	39	27	36	60	40	53	10M(15.9949), 1M(15.9949), 23M(15.9949), 2C(57.0214), 6C(57.0214), 7C(57.0214), 7M(15.9949), 8C(57.0214), N-term(42.0106)
sp|Q61147|CERU_MOUSE	Q61147	CERU_MOUSE	Cp	1061	Mus musculus	Ceruloplasmin	32.05	1	0.999	26	26	26	32	32	32	13C(57.0214), 25C(57.0214), 2C(57.0214), 3C(57.0214), 5C(57.0214), 6C(57.0214), 7C(57.0214)
sp|Q62351|TFR1_MOUSE	Q62351	TFR1_MOUSE	Tfrc	763	Mus musculus	Transferrin receptor protein 1	37.48	1	0.999	26	26	26	31	31	31	13M(15.9949), 7C(57.0214)
sp|Q00623|APOA1_MOUSE	Q00623	APOA1_MOUSE	Apoa1	264	Mus musculus	Apolipoprotein A-I	75	1	0.999	25	25	25	76	76	76	10M(15.9949), 3M(15.9949), 4M(15.9949), 6M(15.9949)
sp|P06728|APOA4_MOUSE	P06728	APOA4_MOUSE	Apoa4	395	Mus musculus	Apolipoprotein A-IV	69.37	1	0.999	25	25	25	66	66	66	10M(15.9949), 11M(15.9949), 12M(15.9949), 23M(15.9949), 5M(15.9949), 6M(15.9949), 7M(15.9949), 8M(15.9949), 9M(15.9949)
sp|P13645|K1C10_HUMAN	P13645	K1C10_HUMAN	KRT10	584	Homo sapiens	Keratin, type I cytoskeletal 10	65.58	1	0.999	38	25	38	66	46	66	10C(57.0214), 11M(15.9949), 16C(57.0214), 26M(15.9949), 2C(57.0214), 3M(15.9949), 5C(57.0214), 5M(15.9949), 7C(57.0214)
sp|Q9QWK4|CD5L_MOUSE	Q9QWK4	CD5L_MOUSE	Cd5l	352	Mus musculus	CD5 antigen-like	63.07	1	0.999	24	24	24	49	49	49	13C(57.0214), 15C(57.0214), 17C(57.0214), 20C(57.0214), 3C(57.0214), 4C(57.0214), 5C(57.0214), 5M(15.9949), 6C(57.0214), 7C(57.0214), 8C(57.0214)
sp|P28666|MUG2_MOUSE	P28666	MUG2_MOUSE	Mug2	1451	Mus musculus	Murinoglobulin-2	45.07	1	0.999	45	24	24	61	26	26	10C(57.0214), 11C(57.0214), 14C(57.0214), 17C(57.0214), 24C(57.0214), 2C(57.0214), 4C(57.0214), 8C(57.0214), 8M(15.9949)
sp|P21614|VTDB_MOUSE	P21614	VTDB_MOUSE	Gc	476	Mus musculus	Vitamin D-binding protein	62.82	1	0.999	24	24	24	27	27	27	10C(57.0214), 11C(57.0214), 17C(57.0214), 18C(57.0214), 1C(57.0214), 25C(57.0214), 2C(57.0214), 3C(57.0214), 4C(57.0214), 5C(57.0214), 9C(57.0214)
sp|P04264|K2C1_HUMAN	P04264	K2C1_HUMAN	KRT1	644	Homo sapiens	Keratin, type II cytoskeletal 1	58.85	1	0.999	38	23	38	112	83	112	1M(15.9949), 2M(15.9949), 4C(57.0214), 5C(57.0214), 5M(15.9949), 7M(15.9949)
sp|Q64727|VINC_MOUSE	Q64727	VINC_MOUSE	Vcl	1066	Mus musculus	Vinculin	25.89	1	0.999	22	22	22	24	24	24	5C(57.0214), 6C(57.0214), 7C(57.0214)
sp|P06683|CO9_MOUSE	P06683	CO9_MOUSE	C9	548	Mus musculus	Complement component C9	43.07	1	0.999	21	21	21	26	26	26	12C(57.0214), 13C(57.0214), 16C(57.0214), 22C(57.0214), 2C(57.0214), 3C(57.0214), 4C(57.0214), 5M(15.9949), 9C(57.0214)
sp|O70570|PIGR_MOUSE	O70570	PIGR_MOUSE	Pigr	771	Mus musculus	Polymeric immunoglobulin receptor	37.74	1	0.999	20	20	20	28	28	28	11C(57.0214), 1C(57.0214), 21C(57.0214), 2C(57.0214), 3C(57.0214), 6C(57.0214), 7C(57.0214), 8C(57.0214), 9C(57.0214)
sp|Q91X72|HEMO_MOUSE	Q91X72	HEMO_MOUSE	Hpx	460	Mus musculus	Hemopexin	50.65	1	0.999	19	19	19	30	30	30	19C(57.0214), 1C(57.0214), 24C(57.0214), 3C(57.0214), 6C(57.0214), 7C(57.0214)
sp|O54890|ITB3_MOUSE	O54890	ITB3_MOUSE	Itgb3	787	Mus musculus	Integrin beta-3	27.83	1	0.999	19	19	19	22	22	22	10C(57.0214), 12C(57.0214), 16C(57.0214), 1C(57.0214), 2C(57.0214), 3C(57.0214), 4C(57.0214), 5C(57.0214), 6C(57.0214), 8C(57.0214), 9C(57.0214)
sp|Q61703|ITIH2_MOUSE	Q61703	ITIH2_MOUSE	Itih2	946	Mus musculus	Inter-alpha-trypsin inhibitor heavy chain H2	25.16	1	0.999	19	19	19	21	21	21	12C(57.0214), 13C(57.0214)
sp|P19221|THRB_MOUSE	P19221	THRB_MOUSE	F2	618	Mus musculus	Prothrombin	33.98	1	0.999	19	19	19	26	26	26	11C(57.0214), 13C(57.0214), 14M(15.9949), 15C(57.0214), 15M(15.9949), 4C(57.0214), 4M(15.9949), 5C(57.0214), 5M(15.9949), 7C(57.0214), 8C(57.0214), 8M(15.9949), 9C(57.0214)
sp|P08226|APOE_MOUSE	P08226	APOE_MOUSE	Apoe	311	Mus musculus	Apolipoprotein E	59.49	1	0.999	18	18	18	40	40	40	10M(15.9949), 1M(15.9949), 26M(15.9949), 30M(15.9949), 3M(15.9949), 6M(15.9949)
sp|P04186|CFAB_MOUSE	P04186	CFAB_MOUSE	Cfb	761	Mus musculus	Complement factor B	24.18	1	0.999	18	18	18	20	20	20	12C(57.0214), 16C(57.0214), 1C(57.0214), 3C(57.0214), 5C(57.0214), 9C(57.0214)
sp|O70362|PHLD_MOUSE	O70362	PHLD_MOUSE	Gpld1	837	Mus musculus	Phosphatidylinositol-glycan-specific phospholipase D	28.2	1	0.999	17	17	17	19	19	19	1M(15.9949), 25C(57.0214), 2M(15.9949), 3M(15.9949), 4C(57.0214), 6C(57.0214), 6M(15.9949)
sp|Q06890|CLUS_MOUSE	Q06890	CLUS_MOUSE	Clu	448	Mus musculus	Clusterin	35.27	1	0.999	16	16	16	20	20	20	1C(57.0214), 2M(15.9949), 9C(57.0214)
sp|Q9QUM0|ITA2B_MOUSE	Q9QUM0	ITA2B_MOUSE	Itga2b	1033	Mus musculus	Integrin alpha-IIb	19.94	1	0.999	16	16	16	16	16	16	11C(57.0214), 1C(57.0214), 2C(57.0214), 4C(57.0214), 5C(57.0214), 6C(57.0214)
sp|Q61702|ITIH1_MOUSE	Q61702	ITIH1_MOUSE	Itih1	907	Mus musculus	Inter-alpha-trypsin inhibitor heavy chain H1	26.24	1	0.999	16	16	16	20	20	20	2C(57.0214), 4C(57.0214)
sp|Q8K1B8|URP2_MOUSE	Q8K1B8	URP2_MOUSE	Fermt3	665	Mus musculus	Fermitin family homolog 3	32.93	1	0.999	16	16	16	17	17	17	2C(57.0214)
sp|B2RPV6|MMRN1_MOUSE	B2RPV6	MMRN1_MOUSE	Mmrn1	1210	Mus musculus	Multimerin-1	16.2	1	0.999	15	15	15	15	15	15	12C(57.0214), 3C(57.0214), 5C(57.0214), 6C(57.0214), 7C(57.0214)
sp|Q60790|RASA3_MOUSE	Q60790	RASA3_MOUSE	Rasa3	834	Mus musculus	Ras GTPase-activating protein 3	23.02	1	0.999	15	15	15	17	17	17	12C(57.0214), 19C(57.0214), 2C(57.0214), 4C(57.0214), 8C(57.0214)
sp|Q769J6|ATS13_MOUSE	Q769J6	ATS13_MOUSE	Adamts13	1426	Mus musculus	A disintegrin and metalloproteinase with thrombospondin motifs 13	13.46	1	0.9989	14	14	14	14	14	14	11C(57.0214), 13C(57.0214), 17C(57.0214), 1C(57.0214), 21C(57.0214), 4C(57.0214), 6C(57.0214), 8C(57.0214)
sp|Q61129|CFAI_MOUSE	Q61129	CFAI_MOUSE	Cfi	603	Mus musculus	Complement factor I	25.21	1	0.999	14	14	14	14	14	14	11C(57.0214), 1C(57.0214), 2C(57.0214), 3C(57.0214), 4C(57.0214), 5C(57.0214), 6C(57.0214), 7C(57.0214), 8C(57.0214), 9C(57.0214)
sp|Q9ESB3|HRG_MOUSE	Q9ESB3	HRG_MOUSE	Hrg	525	Mus musculus	Histidine-rich glycoprotein	31.43	1	0.999	14	14	14	18	18	18	10C(57.0214), 25C(57.0214), 3C(57.0214), 5C(57.0214)
sp|P63017|HSP7C_MOUSE	P63017	HSP7C_MOUSE	Hspa8	646	Mus musculus	Heat shock cognate 71 kDa protein	44.43	1	0.999	22	14	22	24	16	24	14C(57.0214), 1C(57.0214)
sp|P97290|IC1_MOUSE	P97290	IC1_MOUSE	Serping1	504	Mus musculus	Plasma protease C1 inhibitor	34.52	1	0.999	14	14	14	14	14	14	4C(57.0214)
sp|P01878|IGHA_MOUSE	P01878	IGHA_MOUSE		344	Mus musculus	Ig alpha chain C region	63.37	1	0.999	14	14	14	40	40	40	14C(57.0214), 16M(15.9949), 18C(57.0214), 19C(57.0214), 1C(57.0214), 21C(57.0214), 30C(57.0214), 3M(15.9949), 6C(57.0214), 7C(57.0214), 8C(57.0214), 8M(15.9949), 9C(57.0214)
sp|Q68FD5|CLH1_MOUSE	Q68FD5	CLH1_MOUSE	Cltc	1675	Mus musculus	Clathrin heavy chain 1	10.93	1	0.999	13	13	13	13	13	13	13C(57.0214), 4C(57.0214), 5C(57.0214)
sp|A2AJ76|HMCN2_MOUSE	A2AJ76	HMCN2_MOUSE	Hmcn2	5100	Mus musculus	Hemicentin-2	3.45	1	0.998	14	13	14	14	13	14	11C(57.0214), 3C(57.0214)
sp|Q61646|HPT_MOUSE	Q61646	HPT_MOUSE	Hp	347	Mus musculus	Haptoglobin	38.04	1	0.999	13	13	13	21	21	21	2C(57.0214), 3M(15.9949), 4C(57.0214), 8C(57.0214)
sp|Q61704|ITIH3_MOUSE	Q61704	ITIH3_MOUSE	Itih3	889	Mus musculus	Inter-alpha-trypsin inhibitor heavy chain H3	23.28	1	0.999	13	13	13	14	14	14
sp|Q61768|KINH_MOUSE	Q61768	KINH_MOUSE	Kif5b	963	Mus musculus	Kinesin-1 heavy chain	26.48	1	0.999	19	13	19	20	13	20	10C(57.0214)
sp|Q02257|PLAK_MOUSE	Q02257	PLAK_MOUSE	Jup	745	Mus musculus	Junction plakoglobin	33.42	1	0.999	19	13	19	22	16	22	13C(57.0214), 2M(15.9949), 3M(15.9949), 5C(57.0214), 7C(57.0214), 8C(57.0214)
sp|P15508|SPTB1_MOUSE	P15508	SPTB1_MOUSE	Sptb	2128	Mus musculus	Spectrin beta chain, erythrocytic	9.21	1	0.9984	15	13	13	15	13	13
sp|Q01853|TERA_MOUSE	Q01853	TERA_MOUSE	Vcp	806	Mus musculus	Transitional endoplasmic reticulum ATPase	24.69	1	0.999	13	13	13	14	14	14	10C(57.0214), 18C(57.0214), 26C(57.0214)
sp|Q61247|A2AP_MOUSE	Q61247	A2AP_MOUSE	Serpinf2	491	Mus musculus	Alpha-2-antiplasmin	30.96	1	0.999	12	12	12	12	12	12	9C(57.0214)
sp|P02768|ALBU_HUMAN	P02768	ALBU_HUMAN	ALB	609	Homo sapiens	Albumin	29.56	1	0.9988	18	12	12	21	12	12	10C(57.0214), 11C(57.0214), 13C(57.0214), 1C(57.0214), 2C(57.0214), 3C(57.0214), 5C(57.0214), 6C(57.0214), 7C(57.0214), 9C(57.0214)
sp|Q01339|APOH_MOUSE	Q01339	APOH_MOUSE	Apoh	345	Mus musculus	Beta-2-glycoprotein 1	40.29	1	0.999	12	12	12	16	16	16	13C(57.0214), 1C(57.0214), 2C(57.0214), 3C(57.0214), 4C(57.0214), 5C(57.0214), 8C(57.0214), 8M(15.9949), 9C(57.0214)
sp|Q8CG14|CS1A_MOUSE	Q8CG14	CS1A_MOUSE	C1s1	688	Mus musculus	Complement C1s-1 subcomponent	44.48	1	0.999	20	12	20	24	15	24	14C(57.0214), 17C(57.0214), 19C(57.0214), 1C(57.0214), 20M(15.9949), 5C(57.0214), 6C(57.0214), 8C(57.0214)
sp|Q9JHU4|DYHC1_MOUSE	Q9JHU4	DYHC1_MOUSE	Dync1h1	4644	Mus musculus	Cytoplasmic dynein 1 heavy chain 1	3.49	1	0.9989	12	12	12	12	12	12	7C(57.0214)
sp|Q9DBD0|ICA_MOUSE	Q9DBD0	ICA_MOUSE	Inhca	700	Mus musculus	Inhibitor of carbonic anhydrase	23.43	1	0.999	13	12	12	15	13	13	10C(57.0214), 11C(57.0214), 12C(57.0214), 15C(57.0214), 6C(57.0214), 8C(57.0214), 9C(57.0214)
sp|P52430|PON1_MOUSE	P52430	PON1_MOUSE	Pon1	355	Mus musculus	Serum paraoxonase/arylesterase 1	52.39	1	0.999	12	12	12	18	18	18	10C(57.0214), 24C(57.0214), 29M(15.9949)
sp|Q61207|SAP_MOUSE	Q61207	SAP_MOUSE	Psap	557	Mus musculus	Prosaposin	28.37	1	0.999	12	12	12	12	12	12	10C(57.0214), 16C(57.0214), 1C(57.0214), 2C(57.0214), 5C(57.0214), 6C(57.0214), 6M(15.9949), 9C(57.0214)
sp|P54751|SIA4A_MOUSE	P54751	SIA4A_MOUSE	St3gal1	337	Mus musculus	CMP-N-acetylneuraminate-beta-galactosamide-alpha-2,3-sialyltransferase 1	50.45	1	0.999	12	12	12	13	13	13	2M(15.9949)
sp|O35598|ADA10_MOUSE	O35598	ADA10_MOUSE	Adam10	749	Mus musculus	Disintegrin and metalloproteinase domain-containing protein 10	21.23	1	0.999	11	11	11	11	11	11	10C(57.0214), 14C(57.0214), 15C(57.0214), 3C(57.0214), 5C(57.0214), 6C(57.0214), 8C(57.0214)
sp|O08538|ANGP1_MOUSE	O08538	ANGP1_MOUSE	Angpt1	498	Mus musculus	Angiopoietin-1	23.29	1	0.999	11	11	11	12	12	12
sp|P82198|BGH3_MOUSE	P82198	BGH3_MOUSE	Tgfbi	683	Mus musculus	Transforming growth factor-beta-induced protein ig-h3	23.87	1	0.999	11	11	11	12	12	12	8C(57.0214), 9C(57.0214)
sp|O55222|ILK_MOUSE	O55222	ILK_MOUSE	Ilk	452	Mus musculus	Integrin-linked protein kinase	29.87	1	0.9989	11	11	11	11	11	11	19C(57.0214), 25C(57.0214), 2C(57.0214), 5C(57.0214), 6C(57.0214), 8C(57.0214), N-term(42.0106)
sp|P27046|MA2A1_MOUSE	P27046	MA2A1_MOUSE	Man2a1	1150	Mus musculus	Alpha-mannosidase 2	10.78	1	0.9984	11	11	11	11	11	11	4C(57.0214)
sp|Q3UQ28|PXDN_MOUSE	Q3UQ28	PXDN_MOUSE	Pxdn	1475	Mus musculus	Peroxidasin homolog	10.51	1	0.9989	11	11	11	12	12	12	12C(57.0214), 14C(57.0214), 4M(15.9949), 7C(57.0214)
sp|P07759|SPA3K_MOUSE	P07759	SPA3K_MOUSE	Serpina3k	418	Mus musculus	Serine protease inhibitor A3K	52.87	1	0.999	19	11	19	24	12	24	1M(15.9949), 6C(57.0214), 9C(57.0214), 9M(15.9949)
sp|Q9Z1T2|TSP4_MOUSE	Q9Z1T2	TSP4_MOUSE	Thbs4	963	Mus musculus	Thrombospondin-4	21.29	1	0.999	14	11	14	16	13	16	11C(57.0214), 13C(57.0214), 14C(57.0214), 19C(57.0214), 1C(57.0214), 25C(57.0214), 4C(57.0214), 5C(57.0214), 7C(57.0214), 8C(57.0214)
sp|P29788|VTNC_MOUSE	P29788	VTNC_MOUSE	Vtn	478	Mus musculus	Vitronectin	35.77	1	0.999	12	11	12	27	25	27	13C(57.0214), 14C(57.0214), 15C(57.0214), 1C(57.0214), 21C(57.0214), 22C(57.0214), 26C(57.0214), 2C(57.0214), 3C(57.0214), 4C(57.0214), 7C(57.0214), 8C(57.0214)
sp|Q8C7G5|APOA5_MOUSE	Q8C7G5	APOA5_MOUSE	Apoa5	368	Mus musculus	Apolipoprotein A-V	41.3	1	0.999	10	10	10	12	12	12	17M(15.9949)
sp|Q09200|B4GN1_MOUSE	Q09200	B4GN1_MOUSE	B4galnt1	533	Mus musculus	Beta-1,4 N-acetylgalactosaminyltransferase 1	27.39	1	0.999	10	10	10	10	10	10	15C(57.0214), 4C(57.0214)
sp|P98086|C1QA_MOUSE	P98086	C1QA_MOUSE	C1qa	245	Mus musculus	Complement C1q subcomponent subunit A	44.9	1	0.999	10	10	10	22	22	22	3C(57.0214), 4C(57.0214), 4M(15.9949)
sp|P08607|C4BPA_MOUSE	P08607	C4BPA_MOUSE	C4bpa	469	Mus musculus	C4b-binding protein	27.29	1	0.999	10	10	10	14	14	14	12C(57.0214), 18C(57.0214), 1C(57.0214), 2M(15.9949), 3C(57.0214), 8C(57.0214)
sp|Q8K182|CO8A_MOUSE	Q8K182	CO8A_MOUSE	C8a	587	Mus musculus	Complement component C8 alpha chain	22.32	1	0.999	10	10	10	10	10	10	10C(57.0214), 19C(57.0214), 4C(57.0214), 5C(57.0214), 6C(57.0214), 9C(57.0214)
sp|Q9DBB9|CPN2_MOUSE	Q9DBB9	CPN2_MOUSE	Cpn2	547	Mus musculus	Carboxypeptidase N subunit 2	21.02	1	0.999	10	10	10	10	10	10	13C(57.0214)
sp|Q9EQP2|EHD4_MOUSE	Q9EQP2	EHD4_MOUSE	Ehd4	541	Mus musculus	EH domain-containing protein 4	27.54	1	0.9989	13	10	13	15	12	15	3C(57.0214)
sp|Q6GQT1|A2MG_MOUSE	Q6GQT1	A2MG_MOUSE	A2m	1474	Mus musculus	Alpha-2-macroglobulin-P	8.01	1	0.9989	11	9	9	15	9	9	10C(57.0214), 5C(57.0214)
sp|P70389|ALS_MOUSE	P70389	ALS_MOUSE	Igfals	603	Mus musculus	Insulin-like growth factor-binding protein complex acid labile subunit	21.39	1	0.999	9	9	9	9	9	9	10C(57.0214), 12C(57.0214)
sp|P32261|ANT3_MOUSE	P32261	ANT3_MOUSE	Serpinc1	465	Mus musculus	Antithrombin-III	28.6	1	0.999	14	9	14	17	12	17	8C(57.0214)
sp|P01837|IGKC_MOUSE	P01837	IGKC_MOUSE	Igkc	107	Mus musculus	Immunoglobulin kappa constant	95.33	1	0.999	9	9	9	52	52	52	26C(57.0214), 27C(57.0214), 6C(57.0214), 6M(15.9949), 7C(57.0214)
sp|Q922U2|K2C5_MOUSE	Q922U2	K2C5_MOUSE	Krt5	580	Mus musculus	Keratin, type II cytoskeletal 5	30.52	1	0.999	23	9	11	38	14	16	11M(15.9949), 23M(15.9949), 6M(15.9949), 9M(15.9949)
sp|Q61805|LBP_MOUSE	Q61805	LBP_MOUSE	Lbp	481	Mus musculus	Lipopolysaccharide-binding protein	19.54	1	0.999	9	9	9	10	10	10	10M(15.9949), 2C(57.0214)
sp|P41317|MBL2_MOUSE	P41317	MBL2_MOUSE	Mbl2	244	Mus musculus	Mannose-binding protein C	51.23	1	0.999	9	9	9	9	9	9	14C(57.0214), 18C(57.0214), 3C(57.0214), 6C(57.0214)
sp|P55065|PLTP_MOUSE	P55065	PLTP_MOUSE	Pltp	493	Mus musculus	Phospholipid transfer protein	26.77	1	0.999	9	9	9	14	14	14	1M(15.9949), 3M(15.9949), 7M(15.9949), 8M(15.9949)
sp|P00761|TRYP_PIG	P00761	TRYP_PIG		231	Sus scrofa	Trypsin	44.59	1	0.999	9	9	9	33	33	33	12C(57.0214), 13C(57.0214), 17M(15.9949), 9C(57.0214)
sp|Q8CJG0|AGO2_MOUSE	Q8CJG0	AGO2_MOUSE	Ago2	860	Mus musculus	Protein argonaute-2	15.93	1	0.999	10	8	10	10	8	10	10C(57.0214), 12C(57.0214), 9C(57.0214)
sp|Q9JJN5|CBPN_MOUSE	Q9JJN5	CBPN_MOUSE	Cpn1	457	Mus musculus	Carboxypeptidase N catalytic chain	23.63	1	0.999	8	8	8	8	8	8	5C(57.0214)
sp|Q8BH61|F13A_MOUSE	Q8BH61	F13A_MOUSE	F13a1	732	Mus musculus	Coagulation factor XIII A chain	13.39	1	0.9989	9	8	9	9	8	9	1C(57.0214), 9C(57.0214)
sp|P49182|HEP2_MOUSE	P49182	HEP2_MOUSE	Serpind1	478	Mus musculus	Heparin cofactor 2	20.08	1	0.999	8	8	8	8	8	8
sp|P01592|IGJ_MOUSE	P01592	IGJ_MOUSE	Jchain	159	Mus musculus	Immunoglobulin J chain	59.75	1	0.999	8	8	8	18	18	18	10C(57.0214), 11C(57.0214), 1C(57.0214), 1M(15.9949), 21C(57.0214), 22C(57.0214), 2C(57.0214), 31C(57.0214), 32C(57.0214)
sp|P31532|SAA4_MOUSE	P31532	SAA4_MOUSE	Saa4	130	Mus musculus	Serum amyloid A-4 protein	54.62	1	0.999	8	8	8	11	11	11
sp|Q07456|AMBP_MOUSE	Q07456	AMBP_MOUSE	Ambp	349	Mus musculus	Protein AMBP	24.07	1	0.999	7	7	7	8	8	8	13C(57.0214), 14C(57.0214), 1C(57.0214), 2C(57.0214), 3C(57.0214), 4C(57.0214), 5C(57.0214), 6C(57.0214), 9C(57.0214)
sp|P14106|C1QB_MOUSE	P14106	C1QB_MOUSE	C1qb	253	Mus musculus	Complement C1q subcomponent subunit B	45.45	1	0.999	8	7	8	50	47	50	22M(15.9949), 4C(57.0214), 5C(57.0214)
sp|Q02105|C1QC_MOUSE	Q02105	C1QC_MOUSE	C1qc	246	Mus musculus	Complement C1q subcomponent subunit C	34.15	1	0.999	7	7	7	20	20	20	5C(57.0214), 8M(15.9949)
sp|P40124|CAP1_MOUSE	P40124	CAP1_MOUSE	Cap1	474	Mus musculus	Adenylyl cyclase-associated protein 1	23.42	1	0.999	7	7	7	8	8	8	12C(57.0214), 5C(57.0214), 7M(15.9949), 9C(57.0214)
sp|Q99KJ8|DCTN2_MOUSE	Q99KJ8	DCTN2_MOUSE	Dctn2	402	Mus musculus	Dynactin subunit 2	22.39	1	0.999	7	7	7	7	7	7
sp|P17182|ENOA_MOUSE	P17182	ENOA_MOUSE	Eno1	434	Mus musculus	Alpha-enolase	20.97	1	0.9988	8	7	8	8	7	8
sp|P29699|FETUA_MOUSE	P29699	FETUA_MOUSE	Ahsg	345	Mus musculus	Alpha-2-HS-glycoprotein	38.55	1	0.999	7	7	7	11	11	11	11C(57.0214), 13M(15.9949), 14C(57.0214), 16C(57.0214), 21C(57.0214), 4C(57.0214), 4M(15.9949)
sp|P01898|HA10_MOUSE	P01898	HA10_MOUSE	H2-Q10	325	Mus musculus	H-2 class I histocompatibility antigen, Q10 alpha chain	42.46	1	0.999	10	7	10	12	9	12	11M(15.9949), 7C(57.0214)
sp|P01942|HBA_MOUSE	P01942	HBA_MOUSE	Hba	142	Mus musculus	Hemoglobin subunit alpha	83.8	1	0.999	10	7	10	16	13	16	1M(15.9949), 5C(57.0214)
sp|Q80V26|IMPA3_MOUSE	Q80V26	IMPA3_MOUSE	Bpnt2	356	Mus musculus	Golgi-resident adenosine 3',5'-bisphosphate 3'-phosphatase	33.99	1	0.999	8	7	8	8	7	8	1M(15.9949), 5C(57.0214)
sp|P26262|KLKB1_MOUSE	P26262	KLKB1_MOUSE	Klkb1	638	Mus musculus	Plasma kallikrein	13.17	1	0.999	7	7	7	7	7	7	13C(57.0214), 7C(57.0214), 8C(57.0214)
sp|Q60963|PAFA_MOUSE	Q60963	PAFA_MOUSE	Pla2g7	440	Mus musculus	Platelet-activating factor acetylhydrolase	22.27	1	0.999	7	7	7	7	7	7	1C(57.0214)
sp|P48759|PTX3_MOUSE	P48759	PTX3_MOUSE	Ptx3	381	Mus musculus	Pentraxin-related protein PTX3	18.64	1	0.9989	7	7	7	7	7	7
sp|Q99PL5|RRBP1_MOUSE	Q99PL5	RRBP1_MOUSE	Rrbp1	1605	Mus musculus	Ribosome-binding protein 1	4.61	1	0.9973	7	7	7	7	7	7
sp|Q01405|SC23A_MOUSE	Q01405	SC23A_MOUSE	Sec23a	765	Mus musculus	Protein transport protein Sec23A	14.9	1	0.999	8	7	8	9	8	9	15C(57.0214), 3C(57.0214), 7C(57.0214), N-term(42.0106)
sp|P54116|STOM_MOUSE	P54116	STOM_MOUSE	Stom	284	Mus musculus	Stomatin	40.49	1	0.999	8	7	8	8	7	8
sp|A2AQ07|TBB1_MOUSE	A2AQ07	TBB1_MOUSE	Tubb1	451	Mus musculus	Tubulin beta-1 chain	28.38	1	0.999	8	7	8	9	8	9	4C(57.0214), 5M(15.9949), 6C(57.0214)
sp|Q6IRU2|TPM4_MOUSE	Q6IRU2	TPM4_MOUSE	Tpm4	248	Mus musculus	Tropomyosin alpha-4 chain	39.11	1	0.999	8	7	8	9	8	9	19C(57.0214), 1C(57.0214), N-term(42.0106)
sp|P00687|AMY1_MOUSE	P00687	AMY1_MOUSE	Amy1	511	Mus musculus	Alpha-amylase 1	27.2	1	0.999	11	6	11	11	6	11	10C(57.0214), 16C(57.0214)
sp|Q8R0Z6|ANGL6_MOUSE	Q8R0Z6	ANGL6_MOUSE	Angptl6	457	Mus musculus	Angiopoietin-related protein 6	18.38	1	0.9989	6	6	6	7	7	7
sp|P34928|APOC1_MOUSE	P34928	APOC1_MOUSE	Apoc1	88	Mus musculus	Apolipoprotein C-I	35.23	1	0.9983	6	6	6	11	11	11
sp|Q63918|CAVN2_MOUSE	Q63918	CAVN2_MOUSE	Cavin2	418	Mus musculus	Caveolae-associated protein 2	13.64	1	0.999	6	6	6	7	7	7
sp|O88200|CLC11_MOUSE	O88200	CLC11_MOUSE	Clec11a	328	Mus musculus	C-type lectin domain family 11 member A	20.73	1	0.999	6	6	6	6	6	6
sp|Q9D7Z6|CLCA1_MOUSE	Q9D7Z6	CLCA1_MOUSE	Clca1	913	Mus musculus	Calcium-activated chloride channel regulator 1	9.09	1	0.9982	6	6	6	6	6	6	25C(57.0214)
sp|O88947|FA10_MOUSE	O88947	FA10_MOUSE	F10	481	Mus musculus	Coagulation factor X	14.76	1	0.999	6	6	6	6	6	6	10C(57.0214), 2C(57.0214), 5C(57.0214), 6C(57.0214)
sp|Q80YC5|FA12_MOUSE	Q80YC5	FA12_MOUSE	F12	597	Mus musculus	Coagulation factor XII	13.23	1	0.999	6	6	6	6	6	6	1C(57.0214), 2C(57.0214)
sp|P02088|HBB1_MOUSE	P02088	HBB1_MOUSE	Hbb-b1	147	Mus musculus	Hemoglobin subunit beta-1	77.55	1	0.999	10	6	10	17	7	17	11C(57.0214), 15M(15.9949), 5C(57.0214)
sp|P16301|LCAT_MOUSE	P16301	LCAT_MOUSE	Lcat	438	Mus musculus	Phosphatidylcholine-sterol acyltransferase	16.44	1	0.9988	6	6	6	6	6	6	5C(57.0214)
sp|P06151|LDHA_MOUSE	P06151	LDHA_MOUSE	Ldha	332	Mus musculus	L-lactate dehydrogenase A chain	23.49	1	0.998	7	6	7	7	6	7
sp|Q6NXH2|MANEA_MOUSE	Q6NXH2	MANEA_MOUSE	Manea	462	Mus musculus	Glycoprotein endo-alpha-1,2-mannosidase	21.86	1	0.999	6	6	6	8	8	8
sp|Q8C165|P20D1_MOUSE	Q8C165	P20D1_MOUSE	Pm20d1	503	Mus musculus	N-fatty-acyl-amino acid synthase/hydrolase PM20D1	16.1	1	0.9985	6	6	6	6	6	6
sp|Q8CG03|PDE5A_MOUSE	Q8CG03	PDE5A_MOUSE	Pde5a	865	Mus musculus	cGMP-specific 3',5'-cyclic phosphodiesterase	10.29	1	0.9985	6	6	6	7	7	7	17C(57.0214), 6C(57.0214), 9C(57.0214)
sp|Q61233|PLSL_MOUSE	Q61233	PLSL_MOUSE	Lcp1	627	Mus musculus	Plastin-2	13.4	1	0.9966	6	6	6	6	6	6	3C(57.0214)
sp|O88968|TCO2_MOUSE	O88968	TCO2_MOUSE	Tcn2	430	Mus musculus	Transcobalamin-2	18.14	1	0.999	6	6	6	6	6	6	3C(57.0214)
sp|P39876|TIMP3_MOUSE	P39876	TIMP3_MOUSE	Timp3	211	Mus musculus	Metalloproteinase inhibitor 3	25.59	1	0.9989	6	6	6	6	6	6	2C(57.0214), 4C(57.0214), 5C(57.0214), 6C(57.0214), 7C(57.0214)
sp|P07309|TTHY_MOUSE	P07309	TTHY_MOUSE	Ttr	147	Mus musculus	Transthyretin	46.94	1	0.999	6	6	6	8	8	8
sp|Q02053|UBA1_MOUSE	Q02053	UBA1_MOUSE	Uba1	1058	Mus musculus	Ubiquitin-like modifier-activating enzyme 1	10.68	1	0.9989	9	6	9	9	6	9	11C(57.0214), 8C(57.0214)
sp|Q64726|ZA2G_MOUSE	Q64726	ZA2G_MOUSE	Azgp1	307	Mus musculus	Zinc-alpha-2-glycoprotein	24.43	1	0.999	6	6	6	6	6	6	1C(57.0214)
sp|P11859|ANGT_MOUSE	P11859	ANGT_MOUSE	Agt	477	Mus musculus	Angiotensinogen	14.68	1	0.999	5	5	5	5	5	5	3C(57.0214)
sp|Q07076|ANXA7_MOUSE	Q07076	ANXA7_MOUSE	Anxa7	463	Mus musculus	Annexin A7	12.1	1	0.999	5	5	5	5	5	5	7C(57.0214)
sp|Q9Z1R3|APOM_MOUSE	Q9Z1R3	APOM_MOUSE	Apom	190	Mus musculus	Apolipoprotein M	26.84	1	0.999	5	5	5	7	7	7	11C(57.0214), 13M(15.9949), 1C(57.0214), 4C(57.0214), 8C(57.0214)
sp|Q8VCG4|CO8G_MOUSE	Q8VCG4	CO8G_MOUSE	C8g	202	Mus musculus	Complement component C8 gamma chain	31.19	1	0.999	5	5	5	5	5	5	6C(57.0214)
sp|Q8BL66|EEA1_MOUSE	Q8BL66	EEA1_MOUSE	Eea1	1411	Mus musculus	Early endosome antigen 1	4.46	1	0.9988	5	5	5	5	5	5	11C(57.0214)
sp|Q9D8N0|EF1G_MOUSE	Q9D8N0	EF1G_MOUSE	Eef1g	437	Mus musculus	Elongation factor 1-gamma	14.87	1	0.9987	5	5	5	5	5	5	N-term(42.0106)
sp|P58252|EF2_MOUSE	P58252	EF2_MOUSE	Eef2	858	Mus musculus	Elongation factor 2	6.64	1	0.9981	5	5	5	5	5	5	5C(57.0214)
sp|P23953|EST1C_MOUSE	P23953	EST1C_MOUSE	Ces1c	554	Mus musculus	Carboxylesterase 1C	16.25	1	0.999	7	5	7	7	5	7	5C(57.0214)
sp|Q91VU0|FAM3C_MOUSE	Q91VU0	FAM3C_MOUSE	Fam3c	227	Mus musculus	Protein FAM3C	23.35	1	0.9989	5	5	5	5	5	5	6C(57.0214)
sp|Q9WVH9|FBLN5_MOUSE	Q9WVH9	FBLN5_MOUSE	Fbln5	448	Mus musculus	Fibulin-5	12.95	1	0.9989	5	5	5	5	5	5	11C(57.0214), 1C(57.0214), 2C(57.0214), 5C(57.0214), 7C(57.0214), 8C(57.0214)
sp|Q9QXC1|FETUB_MOUSE	Q9QXC1	FETUB_MOUSE	Fetub	388	Mus musculus	Fetuin-B	19.59	1	0.999	5	5	5	6	6	6	10C(57.0214), 18C(57.0214), 5C(57.0214)
sp|P01864|GCAB_MOUSE	P01864	GCAB_MOUSE		335	Mus musculus	Ig gamma-2A chain C region secreted form	27.16	1	0.999	7	5	5	22	14	14	14M(15.9949), 6C(57.0214)
sp|P62806|H4_MOUSE	P62806	H4_MOUSE	H4c1	103	Mus musculus	Histone H4	50.49	1	0.9987	5	5	5	5	5	5
sp|P06336|IGHE_MOUSE	P06336	IGHE_MOUSE	IGHE	421	Mus musculus	Immunoglobulin heavy constant epsilon	14.96	1	0.9989	5	5	5	5	5	5	3C(57.0214)
sp|Q9Z2K1|K1C16_MOUSE	Q9Z2K1	K1C16_MOUSE	Krt16	469	Mus musculus	Keratin, type I cytoskeletal 16	20.26	1	0.999	11	5	5	16	7	7	11M(15.9949), 6M(15.9949)
sp|P48025|KSYK_MOUSE	P48025	KSYK_MOUSE	Syk	629	Mus musculus	Tyrosine-protein kinase SYK	15.74	1	0.999	6	5	6	6	5	6	N-term(42.0106)
sp|Q91WP0|MASP2_MOUSE	Q91WP0	MASP2_MOUSE	Masp2	685	Mus musculus	Mannan-binding lectin serine protease 2	14.89	1	0.9989	7	5	7	7	5	7	28C(57.0214), 3C(57.0214), 6C(57.0214), 7C(57.0214)
sp|Q99J31|OPHN1_MOUSE	Q99J31	OPHN1_MOUSE	Ophn1	802	Mus musculus	Oligophrenin-1	7.48	1	0.9987	5	5	5	5	5	5
sp|P62962|PROF1_MOUSE	P62962	PROF1_MOUSE	Pfn1	140	Mus musculus	Profilin-1	42.86	1	0.9988	5	5	5	6	6	6
sp|P12246|SAMP_MOUSE	P12246	SAMP_MOUSE	Apcs	224	Mus musculus	Serum amyloid P-component	25	1	0.999	5	5	5	6	6	6
sp|Q60864|STIP1_MOUSE	Q60864	STIP1_MOUSE	Stip1	543	Mus musculus	Stress-induced-phosphoprotein 1	9.39	1	0.9985	5	5	5	6	6	6
sp|Q8CIZ8|VWF_MOUSE	Q8CIZ8	VWF_MOUSE	Vwf	2813	Mus musculus	von Willebrand factor	1.99	1	0.9929	5	5	5	5	5	5	3C(57.0214), 4C(57.0214), 7C(57.0214)
sp|P22599|A1AT2_MOUSE	P22599	A1AT2_MOUSE	Serpina1b	413	Mus musculus	Alpha-1-antitrypsin 1-2	46.49	1	0.999	14	4	7	20	4	8
sp|P84091|AP2M1_MOUSE	P84091	AP2M1_MOUSE	Ap2m1	435	Mus musculus	AP-2 complex subunit mu	10.11	1	0.9377	4	4	4	4	4	4
sp|P33622|APOC3_MOUSE	P33622	APOC3_MOUSE	Apoc3	99	Mus musculus	Apolipoprotein C-III	50.51	1	0.999	4	4	4	22	22	22	3M(15.9949)
sp|Q61268|APOC4_MOUSE	Q61268	APOC4_MOUSE	Apoc4	124	Mus musculus	Apolipoprotein C-IV	41.94	1	0.999	4	4	4	9	9	9	16M(15.9949), 4M(15.9949), 5C(57.0214)
sp|P51910|APOD_MOUSE	P51910	APOD_MOUSE	Apod	189	Mus musculus	Apolipoprotein D	23.81	1	0.999	4	4	4	4	4	4	9C(57.0214)
sp|Q91V80|APOF_MOUSE	Q91V80	APOF_MOUSE	Apof	315	Mus musculus	Apolipoprotein F	19.68	1	0.999	4	4	4	4	4	4
sp|Q02013|AQP1_MOUSE	Q02013	AQP1_MOUSE	Aqp1	269	Mus musculus	Aquaporin-1	26.02	1	0.999	4	4	4	5	5	5	27C(57.0214)
sp|Q8VDN2|AT1A1_MOUSE	Q8VDN2	AT1A1_MOUSE	Atp1a1	1023	Mus musculus	Sodium/potassium-transporting ATPase subunit alpha-1	8.41	1	0.999	6	4	6	6	4	6
sp|Q8R3I9|B3GN8_MOUSE	Q8R3I9	B3GN8_MOUSE	B3gnt8	389	Mus musculus	UDP-GlcNAc:betaGal beta-1,3-N-acetylglucosaminyltransferase 8	14.4	1	0.9989	4	4	4	4	4	4
sp|Q8CG16|C1RA_MOUSE	Q8CG16	C1RA_MOUSE	C1ra	707	Mus musculus	Complement C1r-A subcomponent	47.52	1	0.999	22	4	22	30	6	30	13C(57.0214), 14C(57.0214), 15C(57.0214), 19C(57.0214), 1C(57.0214), 2C(57.0214), 5C(57.0214), 6C(57.0214), 7C(57.0214), 9C(57.0214)
sp|Q9JHH6|CBPB2_MOUSE	Q9JHH6	CBPB2_MOUSE	Cpb2	422	Mus musculus	Carboxypeptidase B2	8.29	1	0.9948	4	4	4	4	4	4	7C(57.0214)
sp|Q91YP3|DEOC_MOUSE	Q91YP3	DEOC_MOUSE	Dera	318	Mus musculus	Deoxyribose-phosphate aldolase	19.81	1	0.9823	4	4	4	4	4	4
sp|Q01279|EGFR_MOUSE	Q01279	EGFR_MOUSE	Egfr	1210	Mus musculus	Epidermal growth factor receptor	4.05	1	0.9969	4	4	4	4	4	4	2C(57.0214)
sp|P70428|EXT2_MOUSE	P70428	EXT2_MOUSE	Ext2	718	Mus musculus	Exostosin-2	6.82	1	0.9987	4	4	4	4	4	4	2C(57.0214)
sp|O70165|FCN1_MOUSE	O70165	FCN1_MOUSE	Fcn1	334	Mus musculus	Ficolin-1	16.77	1	0.9989	4	4	4	4	4	4
sp|P16858|G3P_MOUSE	P16858	G3P_MOUSE	Gapdh	333	Mus musculus	Glyceraldehyde-3-phosphate dehydrogenase	22.22	1	0.999	5	4	5	5	4	5	12M(15.9949)
sp|P15105|GLNA_MOUSE	P15105	GLNA_MOUSE	Glul	373	Mus musculus	Glutamine synthetase	13.67	1	0.9984	4	4	4	4	4	4	2C(57.0214), 4C(57.0214)
sp|P07901|HS90A_MOUSE	P07901	HS90A_MOUSE	Hsp90aa1	733	Mus musculus	Heat shock protein HSP 90-alpha	9	1	0.9985	6	4	6	6	4	6
sp|Q61781|K1C14_MOUSE	Q61781	K1C14_MOUSE	Krt14	484	Mus musculus	Keratin, type I cytoskeletal 14	38.64	1	0.999	17	4	14	25	7	19	11M(15.9949), 15M(15.9949), 1C(57.0214), 1M(15.9949), 2C(57.0214), 3M(15.9949), 5M(15.9949)
sp|O88447|KLC1_MOUSE	O88447	KLC1_MOUSE	Klc1	541	Mus musculus	Kinesin light chain 1	11.09	1	0.9989	5	4	5	5	4	5	6C(57.0214)
sp|P84750|KVM5_MOUSE	P84750	KVM5_MOUSE		121	Mus musculus	Ig kappa chain V region Mem5 (Fragment)	33.06	1	0.9956	4	4	4	4	4	4
sp|P01843|LAC1_MOUSE	P01843	LAC1_MOUSE		105	Mus musculus	Ig lambda-1 chain C region	64.76	1	0.999	4	4	4	11	11	11	10M(15.9949), 5C(57.0214)
sp|Q99JW4|LIMS1_MOUSE	Q99JW4	LIMS1_MOUSE	Lims1	325	Mus musculus	LIM and senescent cell antigen-like-containing domain protein 1	20.62	1	0.998	5	4	5	5	4	5	10C(57.0214), 11C(57.0214), 14C(57.0214), 1C(57.0214), 4C(57.0214)
sp|P51885|LUM_MOUSE	P51885	LUM_MOUSE	Lum	338	Mus musculus	Lumican	13.61	1	0.9989	4	4	4	4	4	4
sp|P98064-2|MASP1_MOUSE	P98064-2	MASP1_MOUSE	Masp1	733	Mus musculus	Isoform 2 of Mannan-binding lectin serine protease 1	22.1	1	0.999	13	4	13	14	4	14	12C(57.0214), 3C(57.0214), 5C(57.0214), 7C(57.0214), 9C(57.0214)
sp|Q99KQ4|NAMPT_MOUSE	Q99KQ4	NAMPT_MOUSE	Nampt	491	Mus musculus	Nicotinamide phosphoribosyltransferase	11.41	1	0.9978	4	4	4	4	4	4
sp|Q3UHN9|NDST1_MOUSE	Q3UHN9	NDST1_MOUSE	Ndst1	882	Mus musculus	Bifunctional heparan sulfate N-deacetylase/N-sulfotransferase 1	8.39	1	0.9986	6	4	6	6	4	6	5C(57.0214)
sp|P62334|PRS10_MOUSE	P62334	PRS10_MOUSE	Psmc6	389	Mus musculus	26S proteasome regulatory subunit 10B	10.8	1	0.9986	4	4	4	4	4	4
sp|Q8BG32|PSD11_MOUSE	Q8BG32	PSD11_MOUSE	Psmd11	422	Mus musculus	26S proteasome non-ATPase regulatory subunit 11	11.85	1	0.9988	4	4	4	4	4	4
sp|P05366|SAA1_MOUSE	P05366	SAA1_MOUSE	Saa1	122	Mus musculus	Serum amyloid A-1 protein	44.26	1	0.999	6	4	6	9	5	9
sp|P70274|SEPP1_MOUSE	P70274	SEPP1_MOUSE	Selenop	380	Mus musculus	Selenoprotein P	9.47	1	0.9989	4	4	4	4	4	4	4C(57.0214)
sp|Q922B2|SYDC_MOUSE	Q922B2	SYDC_MOUSE	Dars1	501	Mus musculus	Aspartate--tRNA ligase, cytoplasmic	11.18	1	0.999	4	4	4	4	4	4	6C(57.0214)
sp|Q99MN1|SYK_MOUSE	Q99MN1	SYK_MOUSE	Kars1	595	Mus musculus	Lysine--tRNA ligase	9.08	1	0.9988	4	4	4	4	4	4
sp|P40142|TKT_MOUSE	P40142	TKT_MOUSE	Tkt	623	Mus musculus	Transketolase	8.35	1	0.9988	4	4	4	4	4	4
sp|P21107-2|TPM3_MOUSE	P21107-2	TPM3_MOUSE	Tpm3	248	Mus musculus	Isoform 2 of Tropomyosin alpha-3 chain	25.81	1	0.9987	7	4	7	7	4	7	N-term(42.0106)
sp|P63101|1433Z_MOUSE	P63101	1433Z_MOUSE	Ywhaz	245	Mus musculus	14-3-3 protein zeta/delta	29.39	1	0.999	6	3	6	6	3	6	3C(57.0214)
sp|Q571I9|A16A1_MOUSE	Q571I9	A16A1_MOUSE	Aldh16a1	802	Mus musculus	Aldehyde dehydrogenase family 16 member A1	4.24	1	0.9984	3	3	3	3	3	3
sp|Q60590|A1AG1_MOUSE	Q60590	A1AG1_MOUSE	Orm1	207	Mus musculus	Alpha-1-acid glycoprotein 1	19.32	1	0.999	4	3	4	4	3	4
sp|Q00897|A1AT4_MOUSE	Q00897	A1AT4_MOUSE	Serpina1d	413	Mus musculus	Alpha-1-antitrypsin 1-4	47.22	1	0.999	14	3	3	20	4	4
sp|P24549|AL1A1_MOUSE	P24549	AL1A1_MOUSE	Aldh1a1	501	Mus musculus	Aldehyde dehydrogenase 1A1	17.96	1	0.999	7	3	7	8	3	8	14C(57.0214), 2C(57.0214)
sp|P00688|AM2A5_MOUSE	P00688	AM2A5_MOUSE	Amy2a5	508	Mus musculus	Pancreatic alpha-amylase 2a5	18.7	1	0.9986	7	3	3	7	3	3
sp|P07356|ANXA2_MOUSE	P07356	ANXA2_MOUSE	Anxa2	339	Mus musculus	Annexin A2	9.44	1	0.9985	3	3	3	3	3	3
sp|P09813|APOA2_MOUSE	P09813	APOA2_MOUSE	Apoa2	102	Mus musculus	Apolipoprotein A-II	41.18	1	0.9989	3	3	3	9	9	9	18M(15.9949), 7M(15.9949)
sp|Q8VBT6|APOBR_MOUSE	Q8VBT6	APOBR_MOUSE	Apobr	942	Mus musculus	Apolipoprotein B receptor	5.2	1	0.999	3	3	3	3	3	3
sp|Q7TSK7|ATL2_MOUSE	Q7TSK7	ATL2_MOUSE	Adamtsl2	957	Mus musculus	ADAMTS-like protein 2	4.91	1	0.9989	3	3	3	3	3	3	15C(57.0214), 4C(57.0214), 7C(57.0214)
sp|P00722|BGAL_ECOLI	P00722	BGAL_ECOLI	lacZ	1024	Escherichia coli (strain K12)	Beta-galactosidase	7.91	1	0.999	3	3	3	6	6	6	18C(57.0214), 27C(57.0214)
sp|P07743|BPIA2_MOUSE	P07743	BPIA2_MOUSE	Bpifa2	235	Mus musculus	BPI fold-containing family A member 2	27.66	1	0.999	4	3	4	4	3	4
sp|Q922D8|C1TC_MOUSE	Q922D8	C1TC_MOUSE	Mthfd1	935	Mus musculus	C-1-tetrahydrofolate synthase, cytoplasmic	3.85	1	0.9963	3	3	3	3	3	3
sp|Q6ZQ38|CAND1_MOUSE	Q6ZQ38	CAND1_MOUSE	Cand1	1230	Mus musculus	Cullin-associated NEDD8-dissociated protein 1	2.52	1	0.9928	3	3	3	3	3	3
sp|P04040|CATA_HUMAN	P04040	CATA_HUMAN	CAT	527	Homo sapiens	Catalase	10.25	1	0.9988	4	3	3	4	3	3
sp|P24270|CATA_MOUSE	P24270	CATA_MOUSE	Cat	527	Mus musculus	Catalase	11.39	1	0.999	4	3	4	4	3	4
sp|Q08857|CD36_MOUSE	Q08857	CD36_MOUSE	Cd36	472	Mus musculus	Platelet glycoprotein 4	9.11	1	0.9956	3	3	3	3	3	3	19C(57.0214), 21C(57.0214)
sp|P18760|COF1_MOUSE	P18760	COF1_MOUSE	Cfl1	166	Mus musculus	Cofilin-1	34.34	1	0.999	4	3	4	5	4	5	N-term(42.0106)
sp|O89053|COR1A_MOUSE	O89053	COR1A_MOUSE	Coro1a	461	Mus musculus	Coronin-1A	10.41	1	0.997	3	3	3	3	3	3	4C(57.0214)
sp|Q9WUM4|COR1C_MOUSE	Q9WUM4	COR1C_MOUSE	Coro1c	474	Mus musculus	Coronin-1C	5.49	1	0.9984	3	3	3	3	3	3	4C(57.0214)
sp|Q9Z2W0|DNPEP_MOUSE	Q9Z2W0	DNPEP_MOUSE	Dnpep	473	Mus musculus	Aspartyl aminopeptidase	9.73	1	0.9968	3	3	3	3	3	3	4C(57.0214)
sp|P10126|EF1A1_MOUSE	P10126	EF1A1_MOUSE	Eef1a1	462	Mus musculus	Elongation factor 1-alpha 1	20.35	1	0.9989	6	3	6	6	3	6	16C(57.0214)
sp|Q9WVK4|EHD1_MOUSE	Q9WVK4	EHD1_MOUSE	Ehd1	534	Mus musculus	EH domain-containing protein 1	16.85	1	0.9969	6	3	3	6	3	3
sp|Q9QXY6|EHD3_MOUSE	Q9QXY6	EHD3_MOUSE	Ehd3	535	Mus musculus	EH domain-containing protein 3	17.94	1	0.9988	8	3	5	8	3	5
sp|P08113|ENPL_MOUSE	P08113	ENPL_MOUSE	Hsp90b1	802	Mus musculus	Endoplasmin	5.49	1	0.9986	3	3	3	3	3	3
sp|P02089|HBB2_MOUSE	P02089	HBB2_MOUSE	Hbb-b2	147	Mus musculus	Hemoglobin subunit beta-2	53.06	1	0.999	7	3	3	13	3	3	5C(57.0214)
sp|P10518|HEM2_MOUSE	P10518	HEM2_MOUSE	Alad	330	Mus musculus	Delta-aminolevulinic acid dehydratase	12.42	1	0.9981	3	3	3	3	3	3
sp|Q9R098|HGFA_MOUSE	Q9R098	HGFA_MOUSE	Hgfac	653	Mus musculus	Hepatocyte growth factor activator	6.89	1	0.9975	3	3	3	3	3	3	8C(57.0214)
sp|P06330|HVM51_MOUSE	P06330	HVM51_MOUSE		118	Mus musculus	Ig heavy chain V region AC38 205.12	72.03	1	0.999	6	3	6	13	6	13	12C(57.0214)
sp|P18524|HVM53_MOUSE	P18524	HVM53_MOUSE		117	Mus musculus	Ig heavy chain V region RF	61.54	1	0.999	5	3	5	6	3	6	3C(57.0214), 9C(57.0214)
sp|P70168|IMB1_MOUSE	P70168	IMB1_MOUSE	Kpnb1	876	Mus musculus	Importin subunit beta-1	3.88	1	0.9706	3	3	3	3	3	3	N-term(42.0106)
sp|P11835|ITB2_MOUSE	P11835	ITB2_MOUSE	Itgb2	771	Mus musculus	Integrin beta-2	5.84	1	0.9802	3	3	3	3	3	3
sp|Q9QWL7|K1C17_MOUSE	Q9QWL7	K1C17_MOUSE	Krt17	433	Mus musculus	Keratin, type I cytoskeletal 17	33.26	1	0.999	15	3	6	20	3	7	2C(57.0214), 6M(15.9949)
sp|Q6IFX2|K1C42_MOUSE	Q6IFX2	K1C42_MOUSE	Krt42	452	Mus musculus	Keratin, type I cytoskeletal 42	30.31	1	0.9989	15	3	5	21	4	6
sp|P01632|KV1A1_MOUSE	P01632	KV1A1_MOUSE	Igkv7-33	114	Mus musculus	Ig kappa chain V-I region S107A	43.86	1	0.999	4	3	4	6	5	6	5C(57.0214)
sp|P01631|KV2A7_MOUSE	P01631	KV2A7_MOUSE		113	Mus musculus	Ig kappa chain V-II region 26-10	38.94	1	0.999	3	3	3	7	7	7	23C(57.0214), 4M(15.9949), N-term(42.0106)
sp|P01636|KV5A4_MOUSE	P01636	KV5A4_MOUSE		108	Mus musculus	Ig kappa chain V-V region MOPC 149	35.19	1	0.999	3	3	3	3	3	3
sp|P01642|KV5A9_MOUSE	P01642	KV5A9_MOUSE	Gm10881	115	Mus musculus	Ig kappa chain V-V region L7 (Fragment)	40	1	0.999	3	3	3	4	4	4
sp|P01844|LAC2_MOUSE	P01844	LAC2_MOUSE	Iglc2	104	Mus musculus	Ig lambda-2 chain C region	85.58	1	0.999	6	3	6	13	7	13	5C(57.0214), 7C(57.0214)
sp|Q07797|LG3BP_MOUSE	Q07797	LG3BP_MOUSE	Lgals3bp	577	Mus musculus	Galectin-3-binding protein	6.24	1	0.9946	3	3	3	3	3	3	5C(57.0214)
sp|P39655|LOX12_MOUSE	P39655	LOX12_MOUSE	Alox12	663	Mus musculus	Polyunsaturated fatty acid lipoxygenase ALOX12	8.6	1	0.997	3	3	3	3	3	3
sp|P00698|LYSC_CHICK	P00698	LYSC_CHICK	LYZ	147	Gallus gallus	Lysozyme C	27.21	1	0.9989	3	3	3	3	3	3	9C(57.0214)
sp|P98064|MASP1_MOUSE	P98064	MASP1_MOUSE	Masp1	704	Mus musculus	Mannan-binding lectin serine protease 1	23.3	1	0.999	12	3	3	13	3	3	3C(57.0214), 4C(57.0214)
sp|Q9Z2L6|MINP1_MOUSE	Q9Z2L6	MINP1_MOUSE	Minpp1	481	Mus musculus	Multiple inositol polyphosphate phosphatase 1	10.6	1	0.999	3	3	3	3	3	3	10C(57.0214), 3C(57.0214), 7C(57.0214)
sp|P26041|MOES_MOUSE	P26041	MOES_MOUSE	Msn	577	Mus musculus	Moesin	10.23	1	0.9973	7	3	7	7	3	7
sp|P28653|PGS1_MOUSE	P28653	PGS1_MOUSE	Bgn	369	Mus musculus	Biglycan	9.49	1	0.997	3	3	3	3	3	3	4C(57.0214)
sp|Q9Z126|PLF4_MOUSE	Q9Z126	PLF4_MOUSE	Pf4	105	Mus musculus	Platelet factor 4	28.57	1	0.999	3	3	3	6	6	6	2C(57.0214)
sp|P30412|PPIC_MOUSE	P30412	PPIC_MOUSE	Ppic	212	Mus musculus	Peptidyl-prolyl cis-trans isomerase C	17.45	1	0.9987	3	3	3	3	3	3
sp|Q61171|PRDX2_MOUSE	Q61171	PRDX2_MOUSE	Prdx2	198	Mus musculus	Peroxiredoxin-2	27.78	1	0.999	4	3	4	4	3	4
sp|Q08761|PROS_MOUSE	Q08761	PROS_MOUSE	Pros1	675	Mus musculus	Vitamin K-dependent protein S	4.89	1	0.9932	3	3	3	3	3	3	7C(57.0214)
sp|P46471|PRS7_MOUSE	P46471	PRS7_MOUSE	Psmc2	433	Mus musculus	26S proteasome regulatory subunit 7	8.08	1	0.9983	3	3	3	3	3	3
sp|Q9ET01|PYGL_MOUSE	Q9ET01	PYGL_MOUSE	Pygl	850	Mus musculus	Glycogen phosphorylase, liver form	5.76	1	0.9956	4	3	4	4	3	4
sp|Q99JI6|RAP1B_MOUSE	Q99JI6	RAP1B_MOUSE	Rap1b	184	Mus musculus	Ras-related protein Rap-1b	59.24	1	0.999	8	3	8	8	3	8	1C(57.0214), 5C(57.0214), 9C(57.0214)
sp|Q8BMG7|RBGPR_MOUSE	Q8BMG7	RBGPR_MOUSE	Rab3gap2	1366	Mus musculus	Rab3 GTPase-activating protein non-catalytic subunit	3.81	1	0.9985	4	3	4	4	3	4
sp|Q8K426|RETNG_MOUSE	Q8K426	RETNG_MOUSE	Retnlg	117	Mus musculus	Resistin-like gamma	33.33	1	0.999	3	3	3	4	4	4	3C(57.0214), 4C(57.0214), 5C(57.0214), 7C(57.0214), 9C(57.0214)
sp|Q9QZI9|SERC3_MOUSE	Q9QZI9	SERC3_MOUSE	Serinc3	472	Mus musculus	Serine incorporator 3	5.93	1	0.999	3	3	3	3	3	3	2C(57.0214), 5C(57.0214)
sp|Q6A028|SWP70_MOUSE	Q6A028	SWP70_MOUSE	Swap70	585	Mus musculus	Switch-associated protein 70	4.96	1	0.9901	3	3	3	3	3	3
sp|Q9WVA4|TAGL2_MOUSE	Q9WVA4	TAGL2_MOUSE	Tagln2	199	Mus musculus	Transgelin-2	18.09	1	0.9891	3	3	3	4	4	4
sp|P68368|TBA4A_MOUSE	P68368	TBA4A_MOUSE	Tuba4a	448	Mus musculus	Tubulin alpha-4A chain	33.26	1	0.9989	11	3	11	12	3	12	14C(57.0214), 3C(57.0214), 8C(57.0214)
sp|Q8QZY6|TSN14_MOUSE	Q8QZY6	TSN14_MOUSE	Tspan14	270	Mus musculus	Tetraspanin-14	13.33	1	0.999	3	3	3	3	3	3	6C(57.0214)
sp|O70404|VAMP8_MOUSE	O70404	VAMP8_MOUSE	Vamp8	101	Mus musculus	Vesicle-associated membrane protein 8	35.64	1	0.9988	3	3	3	3	3	3	N-term(42.0106)
sp|P20152|VIME_MOUSE	P20152	VIME_MOUSE	Vim	466	Mus musculus	Vimentin	8.15	1	0.9904	4	3	3	4	3	3
sp|Q9R182|ANGL3_MOUSE	Q9R182	ANGL3_MOUSE	Angptl3	455	Mus musculus	Angiopoietin-related protein 3	5.27	1	0.9986	2	2	2	2	2	2
sp|Q8R1L8|ANGL8_MOUSE	Q8R1L8	ANGL8_MOUSE	Angptl8	198	Mus musculus	Angiopoietin-like protein 8	13.13	1	0.9989	2	2	2	3	3	3
sp|P48036|ANXA5_MOUSE	P48036	ANXA5_MOUSE	Anxa5	319	Mus musculus	Annexin A5	11.6	1	0.9948	3	2	3	3	2	3
sp|Q05020|APOC2_MOUSE	Q05020	APOC2_MOUSE	Apoc2	97	Mus musculus	Apolipoprotein C-II	30.93	1	0.999	2	2	2	5	5	5	5M(15.9949), 6M(15.9949)
sp|Q99JY9|ARP3_MOUSE	Q99JY9	ARP3_MOUSE	Actr3	418	Mus musculus	Actin-related protein 3	4.55	0.9999	0.9888	2	2	2	2	2	2
sp|Q9JJ04|B4GT4_MOUSE	Q9JJ04	B4GT4_MOUSE	B4galt4	344	Mus musculus	Beta-1,4-galactosyltransferase 4	7.56	1	0.999	2	2	2	2	2	2
sp|P09803|CADH1_MOUSE	P09803	CADH1_MOUSE	Cdh1	884	Mus musculus	Cadherin-1	2.15	1	0.9986	2	2	2	2	2	2
sp|P02662|CASA1_BOVIN	P02662	CASA1_BOVIN	CSN1S1	214	Bos taurus	Alpha-S1-casein	8.88	1	0.9749	2	2	2	2	2	2
sp|Q06770|CBG_MOUSE	Q06770	CBG_MOUSE	Serpina6	397	Mus musculus	Corticosteroid-binding globulin	5.04	1	0.9983	2	2	2	2	2	2
sp|P35762|CD81_MOUSE	P35762	CD81_MOUSE	Cd81	236	Mus musculus	CD81 antigen	19.07	1	0.999	2	2	2	2	2	2	19C(57.0214), 4C(57.0214), 8C(57.0214), 9C(57.0214)
sp|Q61508|ECM1_MOUSE	Q61508	ECM1_MOUSE	Ecm1	559	Mus musculus	Extracellular matrix protein 1	22.72	1	0.999	10	2	10	10	2	10	10C(57.0214), 11C(57.0214), 12C(57.0214), 1C(57.0214), 2C(57.0214), 3C(57.0214), 5C(57.0214), 6C(57.0214), 8C(57.0214)
sp|O70251|EF1B_MOUSE	O70251	EF1B_MOUSE	Eef1b	225	Mus musculus	Elongation factor 1-beta	20.89	1	0.999	2	2	2	2	2	2	28C(57.0214)
sp|Q08879|FBLN1_MOUSE	Q08879	FBLN1_MOUSE	Fbln1	705	Mus musculus	Fibulin-1	20.28	1	0.999	10	2	10	10	2	10	12C(57.0214), 14C(57.0214), 18C(57.0214), 1C(57.0214), 27C(57.0214), 2C(57.0214), 4C(57.0214), 5C(57.0214), 6C(57.0214), 7C(57.0214), 8C(57.0214)
sp|Q8BPB5|FBLN3_MOUSE	Q8BPB5	FBLN3_MOUSE	Efemp1	493	Mus musculus	EGF-containing fibulin-like extracellular matrix protein 1	3.85	0.9999	0.9895	2	2	2	2	2	2	3C(57.0214), 5C(57.0214), 9C(57.0214)
sp|P97855|G3BP1_MOUSE	P97855	G3BP1_MOUSE	G3bp1	465	Mus musculus	Ras GTPase-activating protein-binding protein 1	4.73	0.9999	0.9869	2	2	2	2	2	2
sp|P50396|GDIA_MOUSE	P50396	GDIA_MOUSE	Gdi1	447	Mus musculus	Rab GDP dissociation inhibitor alpha	7.16	1	0.9637	3	2	3	3	2	3
sp|O35930|GP1BA_MOUSE	O35930	GP1BA_MOUSE	Gp1ba	734	Mus musculus	Platelet glycoprotein Ib alpha chain	2.59	1	0.9979	2	2	2	2	2	2
sp|P46412|GPX3_MOUSE	P46412	GPX3_MOUSE	Gpx3	226	Mus musculus	Glutathione peroxidase 3	19.03	1	0.999	3	2	3	3	2	3
sp|P01786|HVM17_MOUSE	P01786	HVM17_MOUSE		117	Mus musculus	Ig heavy chain V region MOPC 47A	30.77	1	0.9962	3	2	2	4	3	3	9C(57.0214)
sp|P01811|HVM41_MOUSE	P01811	HVM41_MOUSE		117	Mus musculus	Ig heavy chain V region UPC10	30.77	1	0.9986	3	2	2	3	2	2	9C(57.0214)
sp|P18531|HVM60_MOUSE	P18531	HVM60_MOUSE	Ighv3-6	116	Mus musculus	Ig heavy chain V region 3-6	31.03	1	0.999	2	2	2	3	3	3	14C(57.0214)
sp|P63242|IF5A1_MOUSE	P63242	IF5A1_MOUSE	Eif5a	154	Mus musculus	Eukaryotic translation initiation factor 5A-1	51.3	1	0.999	4	2	4	5	3	5	21C(57.0214), 3C(57.0214), 6C(57.0214)
sp|A6X935|ITIH4_MOUSE	A6X935	ITIH4_MOUSE	Itih4	942	Mus musculus	Inter alpha-trypsin inhibitor, heavy chain 4	62.74	1	0.999	39	2	39	49	3	49	14C(57.0214), 1M(15.9949), 32C(57.0214), 42M(15.9949)
sp|P08730|K1C13_MOUSE	P08730	K1C13_MOUSE	Krt13	437	Mus musculus	Keratin, type I cytoskeletal 13	18.76	1	0.9988	11	2	5	15	2	5	5C(57.0214)
sp|Q6IFZ6|K2C1B_MOUSE	Q6IFZ6	K2C1B_MOUSE	Krt77	572	Mus musculus	Keratin, type II cytoskeletal 1b	10.66	1	0.9984	8	2	3	15	2	3
sp|Q6WVG3|KCD12_MOUSE	Q6WVG3	KCD12_MOUSE	Kctd12	327	Mus musculus	BTB/POZ domain-containing protein KCTD12	6.73	1	0.9984	2	2	2	2	2	2
sp|O43790|KRT86_HUMAN	O43790	KRT86_HUMAN	KRT86	486	Homo sapiens	Keratin, type II cuticular Hb6	27.57	1	0.9989	12	2	11	13	2	12	12C(57.0214), 18C(57.0214), 4C(57.0214)
sp|P01630|KV2A6_MOUSE	P01630	KV2A6_MOUSE		113	Mus musculus	Ig kappa chain V-II region 7S34.1	21.24	0.9999	0.9984	2	2	2	3	3	3
sp|P01633|KV5A1_MOUSE	P01633	KV5A1_MOUSE	Igkv6-17	149	Mus musculus	Immunoglobulin kappa chain variable 6-17	24.83	1	0.9989	3	2	3	3	2	3
sp|P01635|KV5A3_MOUSE	P01635	KV5A3_MOUSE	Igkv12-41	115	Mus musculus	Immunoglobulin kappa chain variable 12-41 (Fragment)	20	1	0.9986	2	2	2	2	2	2
sp|P01639|KV5A7_MOUSE	P01639	KV5A7_MOUSE	Igkv9-120	130	Mus musculus	Immunoglobulin kappa chain variable 9-120	27.69	1	0.999	2	2	2	2	2	2
sp|P01845|LAC3_MOUSE	P01845	LAC3_MOUSE	Iglc3	104	Mus musculus	Ig lambda-3 chain C region	85.58	1	0.9986	5	2	2	8	2	2
sp|Q8BSM7|LAT3_MOUSE	Q8BSM7	LAT3_MOUSE	Slc43a1	564	Mus musculus	Large neutral amino acids transporter small subunit 3	5.67	1	0.9986	2	2	2	2	2	2	4C(57.0214)
sp|P15702|LEUK_MOUSE	P15702	LEUK_MOUSE	Spn	395	Mus musculus	Leukosialin	8.35	0.999	0.9511	2	2	2	2	2	2
sp|P27656|LIPC_MOUSE	P27656	LIPC_MOUSE	Lipc	510	Mus musculus	Hepatic triacylglycerol lipase	4.9	1	0.9947	2	2	2	3	3	3
sp|Q3UW53|NIBA1_MOUSE	Q3UW53	NIBA1_MOUSE	Niban1	926	Mus musculus	Protein Niban 1	3.78	1	0.9989	2	2	2	2	2	2
sp|Q99J85|NPTXR_MOUSE	Q99J85	NPTXR_MOUSE	Nptxr	493	Mus musculus	Neuronal pentraxin receptor	4.67	1	0.9989	2	2	2	2	2	2
sp|O35685|NUDC_MOUSE	O35685	NUDC_MOUSE	Nudc	332	Mus musculus	Nuclear migration protein nudC	7.23	0.9998	0.9762	2	2	2	2	2	2
sp|P29341|PABP1_MOUSE	P29341	PABP1_MOUSE	Pabpc1	636	Mus musculus	Polyadenylate-binding protein 1	3.3	0.9999	0.989	2	2	2	2	2	2
sp|Q9WVE8|PACN2_MOUSE	Q9WVE8	PACN2_MOUSE	Pacsin2	486	Mus musculus	Protein kinase C and casein kinase substrate in neurons protein 2	4.12	1	0.9958	2	2	2	2	2	2
sp|Q9ES46|PARVB_MOUSE	Q9ES46	PARVB_MOUSE	Parvb	365	Mus musculus	Beta-parvin	7.67	1	0.999	2	2	2	2	2	2
sp|Q9CQF9|PCYOX_MOUSE	Q9CQF9	PCYOX_MOUSE	Pcyox1	505	Mus musculus	Prenylcysteine oxidase 1	4.55	1	0.99	2	2	2	2	2	2
sp|O88593|PGRP1_MOUSE	O88593	PGRP1_MOUSE	Pglyrp1	182	Mus musculus	Peptidoglycan recognition protein 1	19.23	1	0.9988	2	2	2	2	2	2	8C(57.0214)
sp|Q9JHK5|PLEK_MOUSE	Q9JHK5	PLEK_MOUSE	Plek	350	Mus musculus	Pleckstrin	10.86	1	0.9979	2	2	2	3	3	3	2C(57.0214)
sp|Q9EPX2|PPN_MOUSE	Q9EPX2	PPN_MOUSE	Papln	1280	Mus musculus	Papilin	1.95	1	0.9916	2	2	2	2	2	2	3C(57.0214), 8C(57.0214)
sp|P62192|PRS4_MOUSE	P62192	PRS4_MOUSE	Psmc1	440	Mus musculus	26S proteasome regulatory subunit 4	8.18	1	0.9971	2	2	2	3	3	3
sp|O88685|PRS6A_MOUSE	O88685	PRS6A_MOUSE	Psmc3	442	Mus musculus	26S proteasome regulatory subunit 6A	5.66	1	0.9974	2	2	2	2	2	2
sp|P54775|PRS6B_MOUSE	P54775	PRS6B_MOUSE	Psmc4	418	Mus musculus	26S proteasome regulatory subunit 6B	8.85	1	0.989	2	2	2	2	2	2	10C(57.0214)
sp|P62196|PRS8_MOUSE	P62196	PRS8_MOUSE	Psmc5	406	Mus musculus	26S proteasome regulatory subunit 8	5.42	1	0.9489	2	2	2	2	2	2
sp|Q9R1P4|PSA1_MOUSE	Q9R1P4	PSA1_MOUSE	Psma1	263	Mus musculus	Proteasome subunit alpha type-1	7.22	1	0.9969	2	2	2	2	2	2
sp|Q9D8W5|PSD12_MOUSE	Q9D8W5	PSD12_MOUSE	Psmd12	456	Mus musculus	26S proteasome non-ATPase regulatory subunit 12	5.04	1	0.9989	2	2	2	2	2	2
sp|O35593|PSDE_MOUSE	O35593	PSDE_MOUSE	Psmd14	310	Mus musculus	26S proteasome non-ATPase regulatory subunit 14	6.45	1	0.9947	2	2	2	2	2	2
sp|Q8VDM4|PSMD2_MOUSE	Q8VDM4	PSMD2_MOUSE	Psmd2	908	Mus musculus	26S proteasome non-ATPase regulatory subunit 2	1.87	1	0.9969	2	2	2	2	2	2
sp|P14685|PSMD3_MOUSE	P14685	PSMD3_MOUSE	Psmd3	530	Mus musculus	26S proteasome non-ATPase regulatory subunit 3	5.66	1	0.9989	2	2	2	2	2	2
sp|Q8R143|PTTG_MOUSE	Q8R143	PTTG_MOUSE	Pttg1ip	174	Mus musculus	Pituitary tumor-transforming gene 1 protein-interacting protein	8.62	0.9984	0.9534	2	2	2	2	2	2	2C(57.0214), 5C(57.0214)
sp|P63001|RAC1_MOUSE	P63001	RAC1_MOUSE	Rac1	192	Mus musculus	Ras-related C3 botulinum toxin substrate 1	34.38	1	0.999	6	2	6	6	2	6	1C(57.0214), 3C(57.0214), 4C(57.0214)
sp|Q80UJ7|RB3GP_MOUSE	Q80UJ7	RB3GP_MOUSE	Rab3gap1	981	Mus musculus	Rab3 GTPase-activating protein catalytic subunit	2.24	1	0.9986	2	2	2	2	2	2	6C(57.0214)
sp|Q5FWK3|RHG01_MOUSE	Q5FWK3	RHG01_MOUSE	Arhgap1	439	Mus musculus	Rho GTPase-activating protein 1	4.33	1	0.9839	2	2	2	2	2	2
sp|P05367|SAA2_MOUSE	P05367	SAA2_MOUSE	Saa2	122	Mus musculus	Serum amyloid A-2 protein	32.79	1	0.999	4	2	2	10	6	6	6M(15.9949)
sp|P62315|SMD1_MOUSE	P62315	SMD1_MOUSE	Snrpd1	119	Mus musculus	Small nuclear ribonucleoprotein Sm D1	27.73	1	0.9985	2	2	2	2	2	2
sp|Q91WP6|SPA3N_MOUSE	Q91WP6	SPA3N_MOUSE	Serpina3n	418	Mus musculus	Serine protease inhibitor A3N	16.99	1	0.999	6	2	4	8	2	4
sp|P42232|STA5B_MOUSE	P42232	STA5B_MOUSE	Stat5b	786	Mus musculus	Signal transducer and activator of transcription 5B	5.73	1	0.9986	3	2	3	3	2	3	7C(57.0214)
sp|Q8CGC7|SYEP_MOUSE	Q8CGC7	SYEP_MOUSE	Eprs1	1512	Mus musculus	Bifunctional glutamate/proline--tRNA ligase	1.12	0.9977	0.9386	2	2	2	2	2	2
sp|Q8BU30|SYIC_MOUSE	Q8BU30	SYIC_MOUSE	Iars1	1262	Mus musculus	Isoleucine--tRNA ligase, cytoplasmic	2.46	1	0.9908	2	2	2	2	2	2
sp|P04202|TGFB1_MOUSE	P04202	TGFB1_MOUSE	Tgfb1	390	Mus musculus	Transforming growth factor beta-1 proprotein	5.13	1	0.9831	2	2	2	3	3	3	7C(57.0214)
sp|P58774-2|TPM2_MOUSE	P58774-2	TPM2_MOUSE	Tpm2	284	Mus musculus	Isoform 2 of Tropomyosin beta chain	16.9	1	0.9982	4	2	3	4	2	3
sp|Q6P5E4|UGGG1_MOUSE	Q6P5E4	UGGG1_MOUSE	Uggt1	1551	Mus musculus	UDP-glucose:glycoprotein glucosyltransferase 1	1.93	0.9999	0.994	2	2	2	2	2	2
sp|Q62465|VAT1_MOUSE	Q62465	VAT1_MOUSE	Vat1	406	Mus musculus	Synaptic vesicle membrane protein VAT-1 homolog	6.9	1	0.9977	2	2	2	2	2	2	2C(57.0214)
sp|P62259|1433E_MOUSE	P62259	1433E_MOUSE	Ywhae	255	Mus musculus	14-3-3 protein epsilon	13.33	0.9735	0.9597	3	1	1	3	1	1
sp|Q3V1L4|5NTC_MOUSE	Q3V1L4	5NTC_MOUSE	Nt5c2	560	Mus musculus	Cytosolic purine 5'-nucleotidase	2.32	0.7743	0.9929	1	1	1	1	1	1
sp|P07361|A1AG2_MOUSE	P07361	A1AG2_MOUSE	Orm2	207	Mus musculus	Alpha-1-acid glycoprotein 2	8.7	0.9979	0.9968	2	1	1	2	1	1
sp|Q91V92|ACLY_MOUSE	Q91V92	ACLY_MOUSE	Acly	1091	Mus musculus	ATP-citrate synthase	1.37	0.9447	0.9986	1	1	1	1	1	1
sp|P60710|ACTB_MOUSE	P60710	ACTB_MOUSE	Actb	375	Mus musculus	Actin, cytoplasmic 1	57.07	1	0.999	14	1	14	20	1	20	10M(15.9949), 13M(15.9949), 16C(57.0214), 1C(57.0214), 2C(57.0214), 5M(15.9949), 7M(15.9949), N-term(42.0106)
sp|P63260|ACTG_MOUSE	P63260	ACTG_MOUSE	Actg1	375	Mus musculus	Actin, cytoplasmic 2	57.07	0.9999	0.999	14	1	1	20	1	1	16C(57.0214), N-term(42.0106)
sp|Q8R0Y6|AL1L1_MOUSE	Q8R0Y6	AL1L1_MOUSE	Aldh1l1	902	Mus musculus	Cytosolic 10-formyltetrahydrofolate dehydrogenase	1	0.526	0.9784	1	1	1	2	2	2
sp|Q91Y97|ALDOB_MOUSE	Q91Y97	ALDOB_MOUSE	Aldob	364	Mus musculus	Fructose-bisphosphate aldolase B	3.57	0.7767	0.993	1	1	1	1	1	1
sp|P97384|ANX11_MOUSE	P97384	ANX11_MOUSE	Anxa11	503	Mus musculus	Annexin A11	3.98	1	0.9982	2	1	2	2	1	2
sp|P97429|ANXA4_MOUSE	P97429	ANXA4_MOUSE	Anxa4	319	Mus musculus	Annexin A4	4.7	0.2965	0.9451	1	1	1	1	1	1
sp|G3X982|AOXC_MOUSE	G3X982	AOXC_MOUSE	Aox3	1335	Mus musculus	Aldehyde oxidase 3	1.42	0.9968	0.9384	2	1	2	2	1	2
sp|P62743|AP2S1_MOUSE	P62743	AP2S1_MOUSE	Ap2s1	142	Mus musculus	AP-2 complex subunit sigma	4.93	0.2781	0.9402	1	1	1	1	1	1
sp|Q9WV32|ARC1B_MOUSE	Q9WV32	ARC1B_MOUSE	Arpc1b	372	Mus musculus	Actin-related protein 2/3 complex subunit 1B	2.69	0.4582	0.9718	1	1	1	1	1	1
sp|Q61176|ARGI1_MOUSE	Q61176	ARGI1_MOUSE	Arg1	323	Mus musculus	Arginase-1	2.48	0.3066	0.9475	1	1	1	1	1	1
sp|Q91YI0|ARLY_MOUSE	Q91YI0	ARLY_MOUSE	Asl	464	Mus musculus	Argininosuccinate lyase	2.37	0.7157	0.9904	1	1	1	1	1	1
sp|P59999|ARPC4_MOUSE	P59999	ARPC4_MOUSE	Arpc4	168	Mus musculus	Actin-related protein 2/3 complex subunit 4	6.55	0.5092	0.9769	1	1	1	1	1	1
sp|P01887|B2MG_MOUSE	P01887	B2MG_MOUSE	B2m	119	Mus musculus	Beta-2-microglobulin	8.4	1	0.9983	1	1	1	2	2	2	3M(15.9949)
sp|Q9Z1R2|BAG6_MOUSE	Q9Z1R2	BAG6_MOUSE	Bag6	1154	Mus musculus	Large proline-rich protein BAG6	1.13	1	0.997	1	1	1	1	1	1
sp|P35991|BTK_MOUSE	P35991	BTK_MOUSE	Btk	659	Mus musculus	Tyrosine-protein kinase BTK	1.67	0.9124	0.9977	1	1	1	1	1	1	N-term(42.0106)
sp|Q9JK39-2|BTNLA_MOUSE	Q9JK39-2	BTNLA_MOUSE	Btnl10	492	Mus musculus	Isoform 2 of Butyrophilin-like protein 10	2.44	1	0.9976	1	1	1	1	1	1
sp|Q9JJ06|C1GLT_MOUSE	Q9JJ06	C1GLT_MOUSE	C1galt1	363	Mus musculus	Glycoprotein-N-acetylgalactosamine 3-beta-galactosyltransferase 1	3.03	0.9856	0.9418	1	1	1	1	1	1
sp|Q9ES30|C1QT3_MOUSE	Q9ES30	C1QT3_MOUSE	C1qtnf3	246	Mus musculus	Complement C1q tumor necrosis factor-related protein 3	2.85	0.9999	0.9927	1	1	1	1	1	1
sp|Q8CFG9|C1RB_MOUSE	Q8CFG9	C1RB_MOUSE	C1rb	706	Mus musculus	Complement C1r-B subcomponent	41.64	0.9986	0.9731	18	1	1	24	1	1	19C(57.0214)
sp|P00920|CAH2_MOUSE	P00920	CAH2_MOUSE	Ca2	260	Mus musculus	Carbonic anhydrase 2	3.85	0.2679	0.9372	1	1	1	1	1	1
sp|P51437|CAMP_MOUSE	P51437	CAMP_MOUSE	Camp	172	Mus musculus	Cathelicidin antimicrobial peptide	10.47	0.9601	0.999	1	1	1	1	1	1
sp|O35350|CAN1_MOUSE	O35350	CAN1_MOUSE	Capn1	713	Mus musculus	Calpain-1 catalytic subunit	1.4	0.9081	0.9975	1	1	1	1	1	1
sp|P02668|CASK_BOVIN	P02668	CASK_BOVIN	CSN3	190	Bos taurus	Kappa-casein	5.26	0.392	0.9634	1	1	1	1	1	1
sp|P40237|CD82_MOUSE	P40237	CD82_MOUSE	Cd82	266	Mus musculus	CD82 antigen	3.38	0.7547	0.9921	1	1	1	1	1	1	5C(57.0214), 7C(57.0214)
sp|P40240|CD9_MOUSE	P40240	CD9_MOUSE	Cd9	226	Mus musculus	CD9 antigen	11.06	0.9607	0.999	1	1	1	2	2	2	23C(57.0214), 4M(15.9949), 8C(57.0214), 9C(57.0214)
sp|P60766|CDC42_MOUSE	P60766	CDC42_MOUSE	Cdc42	191	Mus musculus	Cell division control protein 42 homolog	21.99	1	0.988	4	1	3	4	1	3	4C(57.0214)
sp|Q8BH35|CO8B_MOUSE	Q8BH35	CO8B_MOUSE	C8b	589	Mus musculus	Complement component C8 beta chain	25.13	1	0.999	11	1	11	11	1	11	12C(57.0214), 14C(57.0214), 1C(57.0214), 3C(57.0214), 5C(57.0214)
sp|Q8CF98|COL10_MOUSE	Q8CF98	COL10_MOUSE	Colec10	277	Mus musculus	Collectin-10	3.25	1	0.9944	1	1	1	1	1	1	5C(57.0214), 7C(57.0214)
sp|O35728|CP4AE_MOUSE	O35728	CP4AE_MOUSE	Cyp4a14	507	Mus musculus	Cytochrome P450 4A14	1.78	0.8429	0.9955	1	1	1	1	1	1
sp|Q8CFG8|CS1B_MOUSE	Q8CFG8	CS1B_MOUSE	C1s2	688	Mus musculus	Complement C1s-1 subcomponent	17.59	1	0.999	9	1	1	12	3	3	8C(57.0214)
sp|O88543|CSN3_MOUSE	O88543	CSN3_MOUSE	Cops3	423	Mus musculus	COP9 signalosome complex subunit 3	2.84	0.9999	0.9988	1	1	1	1	1	1	N-term(42.0106)
sp|O88545|CSN6_MOUSE	O88545	CSN6_MOUSE	Cops6	324	Mus musculus	COP9 signalosome complex subunit 6	4.63	0.693	0.9893	1	1	1	1	1	1
sp|Q7TMB8|CYFP1_MOUSE	Q7TMB8	CYFP1_MOUSE	Cyfip1	1253	Mus musculus	Cytoplasmic FMR1-interacting protein 1	5.83	1	0.9982	7	1	7	7	1	7
sp|Q9R0P5|DEST_MOUSE	Q9R0P5	DEST_MOUSE	Dstn	165	Mus musculus	Destrin	7.27	0.9114	0.9976	1	1	1	1	1	1	11C(57.0214), N-term(42.0106)
sp|Q9D832|DNJB4_MOUSE	Q9D832	DNJB4_MOUSE	Dnajb4	337	Mus musculus	DnaJ homolog subfamily B member 4	2.08	0.3147	0.9493	1	1	1	1	1	1
sp|P57776-2|EF1D_MOUSE	P57776-2	EF1D_MOUSE	Eef1d	257	Mus musculus	Isoform 2 of Elongation factor 1-delta	23.35	0.9999	0.999	4	1	1	4	1	1
sp|Q8R1B4|EIF3C_MOUSE	Q8R1B4	EIF3C_MOUSE	Eif3c	911	Mus musculus	Eukaryotic translation initiation factor 3 subunit C	1.1	0.6307	0.9859	1	1	1	1	1	1
sp|Q8QZY1|EIF3L_MOUSE	Q8QZY1	EIF3L_MOUSE	Eif3l	564	Mus musculus	Eukaryotic translation initiation factor 3 subunit L	2.3	0.8204	0.9947	1	1	1	1	1	1
sp|P70290|EM55_MOUSE	P70290	EM55_MOUSE	Mpp1	466	Mus musculus	55 kDa erythrocyte membrane protein	2.58	0.8488	0.9957	1	1	1	1	1	1
sp|Q9DB76|EMC9_MOUSE	Q9DB76	EMC9_MOUSE	Emc9	206	Mus musculus	ER membrane protein complex subunit 9	4.37	0.6635	0.9877	1	1	1	1	1	1
sp|Q62413|EPHA6_MOUSE	Q62413	EPHA6_MOUSE	Epha6	1035	Mus musculus	Ephrin type-A receptor 6	0.87	0.2788	0.9404	1	1	1	1	1	1	8C(57.0214)
sp|P97464|EXT1_MOUSE	P97464	EXT1_MOUSE	Ext1	746	Mus musculus	Exostosin-1	1.34	0.5296	0.9787	1	1	1	1	1	1
sp|Q07968|F13B_MOUSE	Q07968	F13B_MOUSE	F13b	669	Mus musculus	Coagulation factor XIII B chain	1.79	0.8684	0.9963	1	1	1	1	1	1	11C(57.0214)
sp|Q05816|FABP5_MOUSE	Q05816	FABP5_MOUSE	Fabp5	135	Mus musculus	Fatty acid-binding protein 5	6.67	0.7688	0.9927	1	1	1	1	1	1
sp|Q08879-2|FBLN1_MOUSE	Q08879-2	FBLN1_MOUSE	Fbln1	685	Mus musculus	Isoform C of Fibulin-1	21.02	1	0.999	10	1	2	10	1	2
sp|Q2VIS4|FILA2_MOUSE	Q2VIS4	FILA2_MOUSE	Flg2	2362	Mus musculus	Filaggrin-2	0.72	0.9588	0.9989	1	1	1	1	1	1
sp|Q3U0V1|FUBP2_MOUSE	Q3U0V1	FUBP2_MOUSE	Khsrp	748	Mus musculus	Far upstream element-binding protein 2	1.2	0.4233	0.9677	1	1	1	1	1	1
sp|P62880|GBB2_MOUSE	P62880	GBB2_MOUSE	Gnb2	340	Mus musculus	Guanine nucleotide-binding protein G(I)/G(S)/G(T) subunit beta-2	6.76	1	0.9972	2	1	2	2	1	2	7C(57.0214)
sp|Q99PT1|GDIR1_MOUSE	Q99PT1	GDIR1_MOUSE	Arhgdia	204	Mus musculus	Rho GDP-dissociation inhibitor 1	7.84	0.4861	0.9748	1	1	1	1	1	1
sp|Q07235|GDN_MOUSE	Q07235	GDN_MOUSE	Serpine2	397	Mus musculus	Glia-derived nexin	2.02	0.3795	0.9615	1	1	1	1	1	1
sp|P14220|GLPA_MOUSE	P14220	GLPA_MOUSE	Gypa	168	Mus musculus	Glycophorin-A	18.45	0.821	0.9947	1	1	1	1	1	1
sp|P56400|GP1BB_MOUSE	P56400	GP1BB_MOUSE	Gp1bb	206	Mus musculus	Platelet glycoprotein Ib beta chain	5.34	0.9484	0.9987	1	1	1	1	1	1
sp|O88186|GPIX_MOUSE	O88186	GPIX_MOUSE	Gp9	177	Mus musculus	Platelet glycoprotein IX	9.6	0.5811	0.9826	1	1	1	1	1	1	14C(57.0214)
sp|Q8VD04|GRAP1_MOUSE	Q8VD04	GRAP1_MOUSE	Gripap1	806	Mus musculus	GRIP1-associated protein 1	1.24	0.8228	0.9948	1	1	1	1	1	1
sp|P32037|GTR3_MOUSE	P32037	GTR3_MOUSE	Slc2a3	493	Mus musculus	Solute carrier family 2, facilitated glucose transporter member 3	1.83	0.9075	0.9975	1	1	1	2	2	2
sp|P14430|HA18_MOUSE	P14430	HA18_MOUSE	H2-Q8	326	Mus musculus	H-2 class I histocompatibility antigen, Q8 alpha chain	17.48	0.9999	0.9988	5	1	2	5	1	2	7C(57.0214)
sp|P01902|HA1D_MOUSE	P01902	HA1D_MOUSE	H2-K1	368	Mus musculus	H-2 class I histocompatibility antigen, K-D alpha chain	2.72	0.9973	0.9959	1	1	1	1	1	1
sp|P29416|HEXA_MOUSE	P29416	HEXA_MOUSE	Hexa	528	Mus musculus	Beta-hexosaminidase subunit alpha	2.08	0.5955	0.9836	1	1	1	1	1	1
sp|P26928|HGFL_MOUSE	P26928	HGFL_MOUSE	Mst1	716	Mus musculus	Hepatocyte growth factor-like protein	1.4	0.4962	0.9757	1	1	1	1	1	1
sp|P11499|HS90B_MOUSE	P11499	HS90B_MOUSE	Hsp90ab1	724	Mus musculus	Heat shock protein HSP 90-beta	4.56	0.9996	0.9969	3	1	1	3	1	1
sp|Q8VC12|HUTU_MOUSE	Q8VC12	HUTU_MOUSE	Uroc1	676	Mus musculus	Urocanate hydratase	1.92	0.3757	0.9609	1	1	1	1	1	1
sp|P01741|HVM00_MOUSE	P01741	HVM00_MOUSE		114	Mus musculus	Ig heavy chain V region	11.4	0.377	0.9611	1	1	1	1	1	1
sp|P01747|HVM03_MOUSE	P01747	HVM03_MOUSE		120	Mus musculus	Ig heavy chain V region 36-65	41.67	1	0.999	3	1	3	4	1	4	12C(57.0214)
sp|P01750|HVM06_MOUSE	P01750	HVM06_MOUSE		117	Mus musculus	Ig heavy chain V region 102	29.06	0.999	0.9985	3	1	1	4	2	2
sp|P01758|HVM14_MOUSE	P01758	HVM14_MOUSE	Igh-VJ558	117	Mus musculus	Ig heavy chain V region 108A	12.82	0.9601	0.999	1	1	1	1	1	1
sp|P01759|HVM15_MOUSE	P01759	HVM15_MOUSE		136	Mus musculus	Ig heavy chain V region BCL1	11.03	0.9298	0.9982	1	1	1	1	1	1
sp|P01795|HVM26_MOUSE	P01795	HVM26_MOUSE		144	Mus musculus	Ig heavy chain V region M167	25	0.9938	0.9706	3	1	1	3	1	1
sp|P01801|HVM32_MOUSE	P01801	HVM32_MOUSE		115	Mus musculus	Ig heavy chain V-III region J606	41.74	1	0.999	3	1	3	3	1	3	3C(57.0214)
sp|P01803|HVM34_MOUSE	P01803	HVM34_MOUSE		113	Mus musculus	Ig heavy chain V region AMPC1	28.32	0.9996	0.9979	2	1	1	2	1	1
sp|P01810|HVM40_MOUSE	P01810	HVM40_MOUSE		119	Mus musculus	Ig heavy chain V region J539	38.66	0.9998	0.9989	4	1	1	5	1	1	3C(57.0214)
sp|P06329|HVM50_MOUSE	P06329	HVM50_MOUSE		120	Mus musculus	Ig heavy chain V region AC38 15.3	25.83	0.6859	0.9691	2	1	1	2	1	1	22C(57.0214)
sp|P06327|HVM52_MOUSE	P06327	HVM52_MOUSE	Gm5629	117	Mus musculus	Ig heavy chain V region VH558 A1/A4	20.51	0.8098	0.9943	1	1	1	1	1	1	22C(57.0214)
sp|P18527|HVM56_MOUSE	P18527	HVM56_MOUSE		97	Mus musculus	Ig heavy chain V region 914	27.84	1	0.9984	2	1	1	3	2	2
sp|P18528|HVM57_MOUSE	P18528	HVM57_MOUSE		98	Mus musculus	Ig heavy chain V region 6.96	30.61	1	0.999	2	1	2	4	3	4	9C(57.0214), N-term(42.0106)
sp|P84751|HVM63_MOUSE	P84751	HVM63_MOUSE		237	Mus musculus	Ig heavy chain Mem5 (Fragment)	20.25	0.9981	0.9909	3	1	1	4	1	1
sp|Q99L45|IF2B_MOUSE	Q99L45	IF2B_MOUSE	Eif2s2	331	Mus musculus	Eukaryotic translation initiation factor 2 subunit 2	3.02	0.4883	0.975	1	1	1	1	1	1
sp|P01872|IGHM_MOUSE	P01872	IGHM_MOUSE	Ighm	454	Mus musculus	Immunoglobulin heavy constant mu	63.44	1	0.999	22	1	22	62	2	62	12C(57.0214), 12M(15.9949), 13C(57.0214), 14M(15.9949), 20C(57.0214), 21C(57.0214), 3C(57.0214), 4C(57.0214), 5C(57.0214), 6C(57.0214), 7C(57.0214)
sp|Q8BKC5|IPO5_MOUSE	Q8BKC5	IPO5_MOUSE	Ipo5	1097	Mus musculus	Importin-5	2.28	0.3886	0.9629	1	1	1	1	1	1	N-term(42.0106)
sp|Q64291|K1C12_MOUSE	Q64291	K1C12_MOUSE	Krt12	487	Mus musculus	Keratin, type I cytoskeletal 12	3.29	0.9008	0.9973	1	1	1	1	1	1	15M(15.9949)
sp|O77727|K1C15_SHEEP	O77727	K1C15_SHEEP	KRT15	453	Ovis aries	Keratin, type I cytoskeletal 15	14.35	0.9992	0.9937	9	1	1	13	1	1
sp|Q9Z320|K1C27_MOUSE	Q9Z320	K1C27_MOUSE	Krt27	448	Mus musculus	Keratin, type I cytoskeletal 27	6.03	0.999	0.9984	2	1	1	4	2	2
sp|P50446|K2C6A_MOUSE	P50446	K2C6A_MOUSE	Krt6a	553	Mus musculus	Keratin, type II cytoskeletal 6A	24.23	1	0.999	15	1	7	24	1	8	2C(57.0214)
sp|Q9R0H5|K2C71_MOUSE	Q9R0H5	K2C71_MOUSE	Krt71	524	Mus musculus	Keratin, type II cytoskeletal 71	7.82	1	0.9964	4	1	2	8	1	3
sp|Q6NXH9|K2C73_MOUSE	Q6NXH9	K2C73_MOUSE	Krt73	539	Mus musculus	Keratin, type II cytoskeletal 73	9.46	0.9997	0.9988	6	1	1	13	1	1
sp|Q0VBK2|K2C80_MOUSE	Q0VBK2	K2C80_MOUSE	Krt80	452	Mus musculus	Keratin, type II cytoskeletal 80	2.88	0.8957	0.9972	1	1	1	1	1	1
sp|Q04447|KCRB_MOUSE	Q04447	KCRB_MOUSE	Ckb	381	Mus musculus	Creatine kinase B-type	2.62	0.5373	0.9793	1	1	1	1	1	1
sp|P07310|KCRM_MOUSE	P07310	KCRM_MOUSE	Ckm	381	Mus musculus	Creatine kinase M-type	13.39	1	0.9974	4	1	4	4	1	4
sp|O08672|KIFC2_MOUSE	O08672	KIFC2_MOUSE	Kifc2	792	Mus musculus	Kinesin-like protein KIFC2	1.14	0.2877	0.9428	1	1	1	1	1	1
sp|P52480|KPYM_MOUSE	P52480	KPYM_MOUSE	Pkm	531	Mus musculus	Pyruvate kinase PKM	34.09	1	0.999	12	1	12	13	2	13	6C(57.0214), 7C(57.0214)
sp|O76011|KRT34_HUMAN	O76011	KRT34_HUMAN	KRT34	436	Homo sapiens	Keratin, type I cuticular Ha4	15.6	0.999	0.9921	7	1	1	7	1	1
sp|P78386|KRT85_HUMAN	P78386	KRT85_HUMAN	KRT85	507	Homo sapiens	Keratin, type II cuticular Hb5	16.77	1	0.9918	8	1	2	9	1	2	5C(57.0214)
sp|Q14525|KT33B_HUMAN	Q14525	KT33B_HUMAN	KRT33B	404	Homo sapiens	Keratin, type I cuticular Ha3-II	25.5	1	0.9989	9	1	4	11	1	4	8C(57.0214)
sp|P01626|KV2A1_MOUSE	P01626	KV2A1_MOUSE		112	Mus musculus	Ig kappa chain V-II region MOPC 167	42.86	0.9997	0.999	2	1	2	2	1	2	23C(57.0214), 9C(57.0214)
sp|P01629|KV2A4_MOUSE	P01629	KV2A4_MOUSE		112	Mus musculus	Ig kappa chain V-II region 2S1.3	23.21	1	0.9959	1	1	1	1	1	1	11C(57.0214)
sp|P01667|KV3AF_MOUSE	P01667	KV3AF_MOUSE		111	Mus musculus	Ig kappa chain V-III region PC 6308	53.15	0.9875	0.9809	3	1	1	5	1	1
sp|P01680|KV4A1_MOUSE	P01680	KV4A1_MOUSE		129	Mus musculus	Ig kappa chain V-IV region S107B	9.3	0.7167	0.9904	1	1	1	3	3	3
sp|P01634|KV5A2_MOUSE	P01634	KV5A2_MOUSE		136	Mus musculus	Ig kappa chain V-V region MOPC 21	18.38	0.9992	0.9963	3	1	1	3	1	1
sp|P01638|KV5A6_MOUSE	P01638	KV5A6_MOUSE		115	Mus musculus	Ig kappa chain V-V region L6 (Fragment)	35.65	1	0.999	3	1	3	3	1	3
sp|P01643|KV5AA_MOUSE	P01643	KV5AA_MOUSE		108	Mus musculus	Ig kappa chain V-V region MOPC 173	31.48	0.9993	0.9989	2	1	1	4	1	1
sp|P01647|KV5AE_MOUSE	P01647	KV5AE_MOUSE		108	Mus musculus	Ig kappa chain V-V region HP 124E1	50.93	0.9998	0.999	4	1	2	9	2	5
sp|P01652|KV5AK_MOUSE	P01652	KV5AK_MOUSE		108	Mus musculus	Ig kappa chain V-V region J606	14.81	0.9604	0.999	1	1	1	1	1	1
sp|P04945|KV6AB_MOUSE	P04945	KV6AB_MOUSE		108	Mus musculus	Ig kappa chain V-VI region NQ2-6.1	14.81	0.9605	0.999	1	1	1	1	1	1
sp|P02468|LAMC1_MOUSE	P02468	LAMC1_MOUSE	Lamc1	1607	Mus musculus	Laminin subunit gamma-1	1.06	1	0.9983	1	1	1	1	1	1
sp|Q9Z127|LAT1_MOUSE	Q9Z127	LAT1_MOUSE	Slc7a5	512	Mus musculus	Large neutral amino acids transporter small subunit 1	4.1	1	0.997	2	1	2	2	1	2
sp|Q60787|LCP2_MOUSE	Q60787	LCP2_MOUSE	Lcp2	533	Mus musculus	Lymphocyte cytosolic protein 2	3	0.858	0.996	1	1	1	1	1	1
sp|Q8BSS9|LIPA2_MOUSE	Q8BSS9	LIPA2_MOUSE	Ppfia2	1257	Mus musculus	Liprin-alpha-2	1.19	0.2506	0.9317	1	1	1	1	1	1
sp|Q8CIM1|LRC45_MOUSE	Q8CIM1	LRC45_MOUSE	Lrrc45	670	Mus musculus	Leucine-rich repeat-containing protein 45	1.34	0.2493	0.9313	1	1	1	1	1	1
sp|P01725|LV1C_MOUSE	P01725	LV1C_MOUSE		110	Mus musculus	Ig lambda-1 chain V region S178	20.91	1	0.9987	1	1	1	1	1	1	22C(57.0214)
sp|P01728|LV2A_MOUSE	P01728	LV2A_MOUSE		117	Mus musculus	Ig lambda-2 chain V region	35.9	1	0.999	2	1	1	3	2	2
sp|P61626|LYSC_HUMAN	P61626	LYSC_HUMAN	LYZ	148	Homo sapiens	Lysozyme C	4.73	0.4349	0.9691	1	1	1	1	1	1
sp|Q61166|MARE1_MOUSE	Q61166	MARE1_MOUSE	Mapre1	268	Mus musculus	Microtubule-associated protein RP/EB family member 1	6.72	0.4415	0.9699	1	1	1	1	1	1
sp|P39039|MBL1_MOUSE	P39039	MBL1_MOUSE	Mbl1	239	Mus musculus	Mannose-binding protein A	12.97	1	0.999	3	1	3	4	2	4	2C(57.0214), 3C(57.0214), 7C(57.0214)
sp|Q3THE2|ML12B_MOUSE	Q3THE2	ML12B_MOUSE	Myl12b	172	Mus musculus	Myosin regulatory light chain 12B	33.14	0.9996	0.9979	4	1	1	4	1	1
sp|P53986|MOT1_MOUSE	P53986	MOT1_MOUSE	Slc16a1	493	Mus musculus	Monocarboxylate transporter 1	2.64	0.9589	0.999	1	1	1	1	1	1
sp|Q7TT50|MRCKB_MOUSE	Q7TT50	MRCKB_MOUSE	Cdc42bpb	1713	Mus musculus	Serine/threonine-protein kinase MRCK beta	1.05	0.9907	0.9857	2	1	1	2	1	1
sp|Q9CQ19|MYL9_MOUSE	Q9CQ19	MYL9_MOUSE	Myl9	172	Mus musculus	Myosin regulatory light polypeptide 9	38.95	1	0.999	4	1	4	4	1	4	5C(57.0214)
sp|Q9D6A1|MYO1H_MOUSE	Q9D6A1	MYO1H_MOUSE	Myo1h	958	Mus musculus	Unconventional myosin-Ih	0.73	0.4478	0.9707	1	1	1	5	5	5
sp|O09043|NAPSA_MOUSE	O09043	NAPSA_MOUSE	Napsa	419	Mus musculus	Napsin-A	2.15	0.8463	0.9956	1	1	1	1	1	1
sp|Q02819|NUCB1_MOUSE	Q02819	NUCB1_MOUSE	Nucb1	459	Mus musculus	Nucleobindin-1	2.61	0.2817	0.9412	1	1	1	1	1	1
sp|P31240|PDGFB_MOUSE	P31240	PDGFB_MOUSE	Pdgfb	241	Mus musculus	Platelet-derived growth factor subunit B	3.32	0.5006	0.9761	1	1	1	1	1	1
sp|P09411|PGK1_MOUSE	P09411	PGK1_MOUSE	Pgk1	417	Mus musculus	Phosphoglycerate kinase 1	6	0.9994	0.9786	2	1	2	2	1	2
sp|P28654|PGS2_MOUSE	P28654	PGS2_MOUSE	Dcn	354	Mus musculus	Decorin	3.11	0.8886	0.9969	1	1	1	1	1	1
sp|P97350|PKP1_MOUSE	P97350	PKP1_MOUSE	Pkp1	728	Mus musculus	Plakophilin-1	2.06	0.2761	0.9396	1	1	1	1	1	1
sp|Q8CIH5|PLCG2_MOUSE	Q8CIH5	PLCG2_MOUSE	Plcg2	1265	Mus musculus	1-phosphatidylinositol 4,5-bisphosphate phosphodiesterase gamma-2	0.79	0.7465	0.9918	1	1	1	1	1	1
sp|Q8K4L4|POF1B_MOUSE	Q8K4L4	POF1B_MOUSE	Pof1b	587	Mus musculus	Protein POF1B	1.7	0.4976	0.9759	1	1	1	1	1	1
sp|P17742|PPIA_MOUSE	P17742	PPIA_MOUSE	Ppia	164	Mus musculus	Peptidyl-prolyl cis-trans isomerase A	30.49	1	0.9988	4	1	4	5	2	5	7C(57.0214), N-term(42.0106)
sp|P11680|PROP_MOUSE	P11680	PROP_MOUSE	Cfp	464	Mus musculus	Properdin	5.17	0.9581	0.9989	1	1	1	1	1	1	20C(57.0214), 23C(57.0214), 4C(57.0214), 5C(57.0214)
sp|Q9QUM9|PSA6_MOUSE	Q9QUM9	PSA6_MOUSE	Psma6	246	Mus musculus	Proteasome subunit alpha type-6	5.28	0.9513	0.9987	1	1	1	1	1	1
sp|Q9WVJ2|PSD13_MOUSE	Q9WVJ2	PSD13_MOUSE	Psmd13	376	Mus musculus	26S proteasome non-ATPase regulatory subunit 13	2.66	0.9973	0.9577	1	1	1	1	1	1
sp|Q8BJY1|PSMD5_MOUSE	Q8BJY1	PSMD5_MOUSE	Psmd5	504	Mus musculus	26S proteasome non-ATPase regulatory subunit 5	1.79	0.5731	0.9821	1	1	1	1	1	1	N-term(42.0106)
sp|Q99JI4|PSMD6_MOUSE	Q99JI4	PSMD6_MOUSE	Psmd6	389	Mus musculus	26S proteasome non-ATPase regulatory subunit 6	3.34	0.5037	0.9764	1	1	1	1	1	1
sp|P26516|PSMD7_MOUSE	P26516	PSMD7_MOUSE	Psmd7	321	Mus musculus	26S proteasome non-ATPase regulatory subunit 7	5.3	0.5555	0.9808	1	1	1	1	1	1
sp|P97372|PSME2_MOUSE	P97372	PSME2_MOUSE	Psme2	239	Mus musculus	Proteasome activator complex subunit 2	3.77	0.5945	0.9836	1	1	1	1	1	1
sp|Q9DCL9|PUR6_MOUSE	Q9DCL9	PUR6_MOUSE	Paics	425	Mus musculus	Bifunctional phosphoribosylaminoimidazole carboxylase/phosphoribosylaminoimidazole succinocarboxamide synthetase	2.35	1	0.9988	1	1	1	1	1	1
sp|P61027|RAB10_MOUSE	P61027	RAB10_MOUSE	Rab10	200	Mus musculus	Ras-related protein Rab-10	16.5	1	0.9985	3	1	3	4	1	4
sp|P62835|RAP1A_MOUSE	P62835	RAP1A_MOUSE	Rap1a	184	Mus musculus	Ras-related protein Rap-1A	38.04	0.9992	0.9934	6	1	1	6	1	1
sp|Q00724|RET4_MOUSE	Q00724	RET4_MOUSE	Rbp4	201	Mus musculus	Retinol-binding protein 4	8.96	0.8792	0.9966	1	1	1	1	1	1	8C(57.0214)
sp|Q01730|RSU1_MOUSE	Q01730	RSU1_MOUSE	Rsu1	277	Mus musculus	Ras suppressor protein 1	6.14	0.9995	0.9922	1	1	1	1	1	1
sp|P62305|RUXE_MOUSE	P62305	RUXE_MOUSE	Snrpe	92	Mus musculus	Small nuclear ribonucleoprotein E	11.96	0.9512	0.9987	1	1	1	1	1	1
sp|P62309|RUXG_MOUSE	P62309	RUXG_MOUSE	Snrpg	76	Mus musculus	Small nuclear ribonucleoprotein G	15.79	1	0.9989	1	1	1	1	1	1
sp|Q8VCL5|S17A9_MOUSE	Q8VCL5	S17A9_MOUSE	Slc17a9	447	Mus musculus	Voltage-gated purine nucleotide uniporter SLC17A9	1.57	0.2969	0.9452	1	1	1	1	1	1
sp|Q60857|SC6A4_MOUSE	Q60857	SC6A4_MOUSE	Slc6a4	630	Mus musculus	Sodium-dependent serotonin transporter	2.54	0.9172	0.9978	1	1	1	1	1	1	12C(57.0214)
sp|O08992|SDCB1_MOUSE	O08992	SDCB1_MOUSE	Sdcbp	299	Mus musculus	Syntenin-1	3.68	0.9996	0.9885	1	1	1	1	1	1
sp|Q6UGQ3|SG2B2_MOUSE	Q6UGQ3	SG2B2_MOUSE	Scgb2b2	114	Mus musculus	Secretoglobin family 2B member 2	14.91	0.9582	0.9989	1	1	1	1	1	1
sp|P62317|SMD2_MOUSE	P62317	SMD2_MOUSE	Snrpd2	118	Mus musculus	Small nuclear ribonucleoprotein Sm D2	8.47	0.9399	0.9984	1	1	1	1	1	1	9C(57.0214)
sp|P62320|SMD3_MOUSE	P62320	SMD3_MOUSE	Snrpd3	126	Mus musculus	Small nuclear ribonucleoprotein Sm D3	7.94	1	0.9985	1	1	1	1	1	1
sp|Q03734|SPA3M_MOUSE	Q03734	SPA3M_MOUSE	Serpina3m	418	Mus musculus	Serine protease inhibitor A3M	24.64	0.9999	0.999	8	1	1	12	1	1
sp|Q62266|SPR1A_MOUSE	Q62266	SPR1A_MOUSE	Sprr1a	144	Mus musculus	Cornifin-A	16.67	0.5692	0.9818	1	1	1	1	1	1	5C(57.0214)
sp|P70663|SPRL1_MOUSE	P70663	SPRL1_MOUSE	Sparcl1	650	Mus musculus	SPARC-like protein 1	2	0.4908	0.9752	1	1	1	1	1	1
sp|P16546-2|SPTN1_MOUSE	P16546-2	SPTN1_MOUSE	Sptan1	2452	Mus musculus	Isoform 2 of Spectrin alpha chain, non-erythrocytic 1	36.79	1	0.999	68	1	68	72	2	72	1C(57.0214), 2C(57.0214), 3C(57.0214), 6C(57.0214)
sp|Q3UF25|STIMA_MOUSE	Q3UF25	STIMA_MOUSE	Stimate	288	Mus musculus	Store-operated calcium entry regulator STIMATE	2.78	0.3848	0.9623	1	1	1	1	1	1
sp|Q8BMJ2|SYLC_MOUSE	Q8BMJ2	SYLC_MOUSE	Lars1	1178	Mus musculus	Leucine--tRNA ligase, cytoplasmic	1.02	0.9439	0.9985	1	1	1	1	1	1
sp|P26638|SYSC_MOUSE	P26638	SYSC_MOUSE	Sars1	512	Mus musculus	Serine--tRNA ligase, cytoplasmic	1.76	0.5214	0.978	1	1	1	1	1	1
sp|Q9JLF6|TGM1_MOUSE	Q9JLF6	TGM1_MOUSE	Tgm1	815	Mus musculus	Protein-glutamine gamma-glutamyltransferase K	1.6	0.9989	0.9851	1	1	1	1	1	1
sp|P10599|THIO_HUMAN	P10599	THIO_HUMAN	TXN	105	Homo sapiens	Thioredoxin	12.38	1	0.9989	1	1	1	1	1	1
sp|P01831|THY1_MOUSE	P01831	THY1_MOUSE	Thy1	162	Mus musculus	Thy-1 membrane glycoprotein	7.41	0.8962	0.9972	1	1	1	1	1	1
sp|B9EKI3|TMF1_MOUSE	B9EKI3	TMF1_MOUSE	Tmf1	1091	Mus musculus	TATA element modulatory factor	2.38	0.3913	0.9633	1	1	1	1	1	1
sp|Q8R3G9|TSN8_MOUSE	Q8R3G9	TSN8_MOUSE	Tspan8	235	Mus musculus	Tetraspanin-8	4.26	0.7559	0.9922	1	1	1	1	1	1
sp|Q8BJU2|TSN9_MOUSE	Q8BJU2	TSN9_MOUSE	Tspan9	239	Mus musculus	Tetraspanin-9	4.6	0.7489	0.9919	1	1	1	1	1	1
sp|P20065-2|TYB4_MOUSE	P20065-2	TYB4_MOUSE	Tmsb4x	44	Mus musculus	Isoform Short of Thymosin beta-4	25	0.3517	0.9568	1	1	1	1	1	1	N-term(42.0106)
sp|P51863|VA0D1_MOUSE	P51863	VA0D1_MOUSE	Atp6v0d1	351	Mus musculus	V-type proton ATPase subunit d 1	3.42	0.4247	0.9679	1	1	1	1	1	1	8C(57.0214)
sp|P70460|VASP_MOUSE	P70460	VASP_MOUSE	Vasp	375	Mus musculus	Vasodilator-stimulated phosphoprotein	2.4	0.9999	0.9923	1	1	1	1	1	1	6C(57.0214), N-term(42.0106)
sp|Q8BH43|WASF2_MOUSE	Q8BH43	WASF2_MOUSE	Wasf2	497	Mus musculus	Actin-binding protein WASF2	2.01	0.426	0.968	1	1	1	1	1	1
sp|Q8R121|ZPI_MOUSE	Q8R121	ZPI_MOUSE	Serpina10	448	Mus musculus	Protein Z-dependent protease inhibitor	10.71	1	0.9989	4	1	4	4	1	4
sp|P10852-2|4F2_MOUSE	P10852-2	4F2_MOUSE	Slc3a2	565	Mus musculus	Isoform 2 of Amino acid transporter heavy chain SLC3A2	8.32	1	0.999	5	0	5	5	0	5			sp|P10852|4F2_MOUSE
sp|Q8C0J2-2|A16L1_MOUSE	Q8C0J2-2	A16L1_MOUSE	Atg16l1	588	Mus musculus	Isoform 2 of Autophagy-related protein 16-1	1.7	0.9412	0.9985	1	0	1	1	0	1			sp|Q8C0J2-3|A16L1_MOUSE, sp|Q8C0J2-4|A16L1_MOUSE, sp|Q8C0J2-5|A16L1_MOUSE, sp|Q8C0J2|A16L1_MOUSE
sp|Q00896|A1AT3_MOUSE	Q00896	A1AT3_MOUSE	Serpina1c	412	Mus musculus	Alpha-1-antitrypsin 1-3	47.82	1	0.999	15	0	14	26	0	24	1M(15.9949), 3M(15.9949)
sp|Q8R146-2|ACPH_MOUSE	Q8R146-2	ACPH_MOUSE	Apeh	717	Mus musculus	Isoform 2 of Acylamino-acid-releasing enzyme	1.12	0.38	0.9616	1	0	1	1	0	1			sp|Q8R146|ACPH_MOUSE
sp|P68033|ACTC_MOUSE	P68033	ACTC_MOUSE	Actc1	377	Mus musculus	Actin, alpha cardiac muscle 1	22.55	0.9992	0.9989	8	0	0	11	0	0			sp|P68134|ACTS_MOUSE
sp|P57780|ACTN4_MOUSE	P57780	ACTN4_MOUSE	Actn4	912	Mus musculus	Alpha-actinin-4	4.39	0.9927	0.9989	3	0	3	3	0	3
sp|O89020-3|AFAM_MOUSE	O89020-3	AFAM_MOUSE	Afm	611	Mus musculus	Isoform 3 of Afamin	27	1	0.9988	12	0	12	12	0	12	10C(57.0214), 12C(57.0214), 16C(57.0214), 17C(57.0214), 1C(57.0214), 24C(57.0214), 3C(57.0214), 4M(15.9949), 8C(57.0214), 9C(57.0214)		sp|O89020|AFAM_MOUSE
sp|Q9Z0M6-2|AGRE5_MOUSE	Q9Z0M6-2	AGRE5_MOUSE	Adgre5	724	Mus musculus	Isoform 2 of Adhesion G protein-coupled receptor E5	2.35	0.331	0.9528	1	0	1	1	0	1			sp|Q9Z0M6-3|AGRE5_MOUSE, sp|Q9Z0M6|AGRE5_MOUSE
sp|P00883|ALDOA_RABIT	P00883	ALDOA_RABIT	ALDOA	364	Oryctolagus cuniculus	Fructose-bisphosphate aldolase A	6.32	0.9998	0.9771	2	0	2	2	0	2			sp|P05064|ALDOA_MOUSE
sp|Q9DBT5-1|AMPD2_MOUSE	Q9DBT5-1	AMPD2_MOUSE	Ampd2	798	Mus musculus	Isoform 1 of AMP deaminase 2	2.76	1	0.9923	2	0	2	2	0	2			sp|Q9DBT5|AMPD2_MOUSE
sp|Q810B6-2|ANFY1_MOUSE	Q810B6-2	ANFY1_MOUSE	Ankfy1	439	Mus musculus	Isoform 2 of Rabankyrin-5	2.28	0.3525	0.9569	1	0	1	1	0	1			sp|Q810B6|ANFY1_MOUSE
sp|Q02357-2|ANK1_MOUSE	Q02357-2	ANK1_MOUSE	Ank1	1848	Mus musculus	Isoform Br2 of Ankyrin-1	0.54	0.9997	0.9725	1	0	1	1	0	1			sp|Q02357-3|ANK1_MOUSE, sp|Q02357-4|ANK1_MOUSE, sp|Q02357-5|ANK1_MOUSE, sp|Q02357-6|ANK1_MOUSE, sp|Q02357|ANK1_MOUSE
sp|O35643|AP1B1_MOUSE	O35643	AP1B1_MOUSE	Ap1b1	943	Mus musculus	AP-1 complex subunit beta-1	4.14	1	0.9986	4	0	4	4	0	4	2C(57.0214), 6C(57.0214)		sp|Q9DBG3-2|AP2B1_MOUSE, sp|Q9DBG3|AP2B1_MOUSE
sp|P17426-2|AP2A1_MOUSE	P17426-2	AP2A1_MOUSE	Ap2a1	955	Mus musculus	Isoform B of AP-2 complex subunit alpha-1	4.08	0.9999	0.9974	2	0	2	2	0	2	8C(57.0214)		sp|P17426|AP2A1_MOUSE, sp|P17427|AP2A2_MOUSE
sp|P61205|ARF3_MOUSE	P61205	ARF3_MOUSE	Arf3	181	Mus musculus	ADP-ribosylation factor 3	37.57	1	0.9987	5	0	5	5	0	5			sp|P84078|ARF1_MOUSE
sp|G5E8V9-2|ARFP1_MOUSE	G5E8V9-2	ARFP1_MOUSE	Arfip1	341	Mus musculus	Isoform 2 of Arfaptin-1	2.93	0.4504	0.971	1	0	1	1	0	1			sp|G5E8V9-3|ARFP1_MOUSE, sp|G5E8V9|ARFP1_MOUSE
sp|P04919-2|B3AT_MOUSE	P04919-2	B3AT_MOUSE	Slc4a1	850	Mus musculus	Isoform 2 of Band 3 anion transport protein	21.41	1	0.999	15	0	15	17	0	17	8C(57.0214)		sp|P04919|B3AT_MOUSE
sp|P18572-2|BASI_MOUSE	P18572-2	BASI_MOUSE	Bsg	273	Mus musculus	Isoform 2 of Basigin	29.3	1	0.999	6	0	6	6	0	6	6C(57.0214)		sp|P18572|BASI_MOUSE
sp|Q2VLH6-2|C163A_MOUSE	Q2VLH6-2	C163A_MOUSE	Cd163	1159	Mus musculus	Isoform 2 of Scavenger receptor cysteine-rich type 1 protein M130	6.56	1	0.9989	5	0	5	5	0	5	1C(57.0214), 6C(57.0214), 9C(57.0214)		sp|Q2VLH6|C163A_MOUSE
sp|Q4ZJN1-2|C1QT9_MOUSE	Q4ZJN1-2	C1QT9_MOUSE	C1qtnf9	195	Mus musculus	Isoform 2 of Complement C1q and tumor necrosis factor-related protein 9	40	1	0.999	6	0	6	6	0	6	6M(15.9949)		sp|Q4ZJN1|C1QT9_MOUSE
sp|P0DP26|CALM1_MOUSE	P0DP26	CALM1_MOUSE	Calm1	149	Mus musculus	Calmodulin-1	8.72	0.875	0.9965	1	0	1	1	0	1	N-term(42.0106)		sp|P0DP27|CALM2_MOUSE, sp|P0DP28|CALM3_MOUSE, sp|Q9D6P8|CALL3_MOUSE
sp|E9Q1U1-2|CC171_MOUSE	E9Q1U1-2	CC171_MOUSE	Ccdc171	1332	Mus musculus	Isoform 2 of Coiled-coil domain-containing protein 171	0.6	0.2566	0.9337	1	0	1	1	0	1			sp|E9Q1U1|CC171_MOUSE
sp|P84444|CC21A_MOUSE	P84444	CC21A_MOUSE	Ccl21a	133	Mus musculus	C-C motif chemokine 21a	7.52	0.5343	0.9791	1	0	1	1	0	1			sp|P86792|CC21B_MOUSE, sp|P86793|CC21C_MOUSE
sp|Q61735-2|CD47_MOUSE	Q61735-2	CD47_MOUSE	Cd47	324	Mus musculus	Isoform 2 of Leukocyte surface antigen CD47	8.33	1	0.999	2	0	2	2	0	2			sp|Q61735|CD47_MOUSE
sp|P03953-2|CFAD_MOUSE	P03953-2	CFAD_MOUSE	Cfd	258	Mus musculus	Isoform 2 of Complement factor D	3.49	0.7026	0.9897	1	0	1	1	0	1			sp|P03953|CFAD_MOUSE
sp|Q9JL99-2|CLC1B_MOUSE	Q9JL99-2	CLC1B_MOUSE	Clec1b	197	Mus musculus	Isoform 2 of C-type lectin domain family 1 member B	12.69	1	0.9984	2	0	2	2	0	2			sp|Q9JL99|CLC1B_MOUSE
sp|Q3SXB8-2|COL11_MOUSE	Q3SXB8-2	COL11_MOUSE	Colec11	278	Mus musculus	Isoform 2 of Collectin-11	10.79	1	0.9988	3	0	3	4	0	4	8C(57.0214)		sp|Q3SXB8|COL11_MOUSE
sp|P59108|CPNE2_MOUSE	P59108	CPNE2_MOUSE	Cpne2	548	Mus musculus	Copine-2	1.64	0.9146	0.9977	1	0	1	1	0	1			sp|Q0VE82|CPNE7_MOUSE, sp|Q1RLL3|CPNE9_MOUSE, sp|Q8BLR2|CPNE4_MOUSE, sp|Q8BT60|CPNE3_MOUSE, sp|Q8JZW4|CPNE5_MOUSE, sp|Q9DC53|CPNE8_MOUSE, sp|Q9Z140|CPNE6_MOUSE
sp|Q8BY89-2|CTL2_MOUSE	Q8BY89-2	CTL2_MOUSE	Slc44a2	704	Mus musculus	Isoform 2 of Choline transporter-like protein 2	1.56	0.8437	0.9955	1	0	1	1	0	1	7C(57.0214)		sp|Q8BY89|CTL2_MOUSE
sp|Q8BPM0-2|DAAM1_MOUSE	Q8BPM0-2	DAAM1_MOUSE	Daam1	1068	Mus musculus	Isoform 2 of Disheveled-associated activator of morphogenesis 1	8.52	1	0.9989	8	0	8	8	0	8			sp|Q8BPM0|DAAM1_MOUSE
sp|O08788-2|DCTN1_MOUSE	O08788-2	DCTN1_MOUSE	Dctn1	1243	Mus musculus	Isoform 2 of Dynactin subunit 1	7.72	1	0.999	8	0	8	8	0	8	6C(57.0214), 7C(57.0214)		sp|O08788|DCTN1_MOUSE
sp|Q8K1M6-2|DNM1L_MOUSE	Q8K1M6-2	DNM1L_MOUSE	Dnm1l	716	Mus musculus	Isoform 2 of Dynamin-1-like protein	8.1	1	0.9988	5	0	5	5	0	5			sp|Q8K1M6-3|DNM1L_MOUSE, sp|Q8K1M6|DNM1L_MOUSE
sp|P55849-2|DSC1_MOUSE	P55849-2	DSC1_MOUSE	Dsc1	839	Mus musculus	Isoform 1B of Desmocollin-1	0.83	0.2955	0.9448	1	0	1	1	0	1			sp|P55849|DSC1_MOUSE
sp|Q61495|DSG1A_MOUSE	Q61495	DSG1A_MOUSE	Dsg1a	1057	Mus musculus	Desmoglein-1-alpha	1.7	1	0.9955	2	0	2	3	0	3	2M(15.9949)		sp|Q7TSF0|DSG1C_MOUSE, sp|Q7TSF1|DSG1B_MOUSE
sp|P39054-2|DYN2_MOUSE	P39054-2	DYN2_MOUSE	Dnm2	866	Mus musculus	Isoform 2 of Dynamin-2	8.89	1	0.9955	5	0	5	5	0	5			sp|P39054|DYN2_MOUSE
sp|P57776|EF1D_MOUSE	P57776	EF1D_MOUSE	Eef1d	281	Mus musculus	Elongation factor 1-delta	22.42	0.9999	0.999	4	0	4	4	0	4
sp|P48024|EIF1_MOUSE	P48024	EIF1_MOUSE	Eif1	113	Mus musculus	Eukaryotic translation initiation factor 1	14.16	0.3234	0.9512	1	0	1	1	0	1			sp|Q9CXU9|EIF1B_MOUSE
sp|Q60902-2|EP15R_MOUSE	Q60902-2	EP15R_MOUSE	Eps15l1	819	Mus musculus	Isoform 2 of Epidermal growth factor receptor substrate 15-like 1	2.2	1	0.9987	2	0	2	2	0	2			sp|Q60902-3|EP15R_MOUSE, sp|Q60902-4|EP15R_MOUSE, sp|Q60902|EP15R_MOUSE
sp|P48193-2|EPB41_MOUSE	P48193-2	EPB41_MOUSE	Epb41	804	Mus musculus	Isoform 2 of Protein 4.1	3.11	0.9998	0.9753	2	0	2	2	0	2			sp|P48193|EPB41_MOUSE
sp|E9PV24-2|FIBA_MOUSE	E9PV24-2	FIBA_MOUSE	Fga	557	Mus musculus	Isoform 2 of Fibrinogen alpha chain	7.36	1	0.999	2	0	2	2	0	2	11C(57.0214)		sp|E9PV24|FIBA_MOUSE
sp|Q8VHX6-2|FLNC_MOUSE	Q8VHX6-2	FLNC_MOUSE	Flnc	2693	Mus musculus	Isoform 2 of Filamin-C	5.42	1	0.999	10	0	6	10	0	6	14C(57.0214), 15C(57.0214), 9C(57.0214)		sp|Q8VHX6|FLNC_MOUSE
sp|Q6PB93-2|GALT2_MOUSE	Q6PB93-2	GALT2_MOUSE	Galnt2	536	Mus musculus	Isoform 2 of Polypeptide N-acetylgalactosaminyltransferase 2	7.09	1	0.9988	3	0	3	3	0	3			sp|Q6PB93|GALT2_MOUSE
sp|Q80VA0-2|GALT7_MOUSE	Q80VA0-2	GALT7_MOUSE	Galnt7	657	Mus musculus	Isoform 2 of N-acetylgalactosaminyltransferase 7	15.98	1	0.999	10	0	10	10	0	10	12C(57.0214), 13C(57.0214), 4C(57.0214)		sp|Q80VA0|GALT7_MOUSE
sp|P01863|GCAA_MOUSE	P01863	GCAA_MOUSE	Ighg	330	Mus musculus	Ig gamma-2A chain C region, A allele	44.85	1	0.999	11	0	11	32	0	32	10C(57.0214), 13C(57.0214), 13M(15.9949), 14M(15.9949), 1C(57.0214), 25C(57.0214), 5C(57.0214), 7C(57.0214)		sp|P01865|GCAM_MOUSE
sp|Q61598-2|GDIB_MOUSE	Q61598-2	GDIB_MOUSE	Gdi2	409	Mus musculus	Isoform 2 of Rab GDP dissociation inhibitor beta	7.09	0.9786	0.9673	2	0	1	2	0	1			sp|Q61598|GDIB_MOUSE
sp|P13020-2|GELS_MOUSE	P13020-2	GELS_MOUSE	Gsn	731	Mus musculus	Isoform 2 of Gelsolin	35.29	1	0.999	21	0	21	26	0	26	4C(57.0214)		sp|P13020|GELS_MOUSE
sp|B2RSH2|GNAI1_MOUSE	B2RSH2	GNAI1_MOUSE	Gnai1	354	Mus musculus	Guanine nucleotide-binding protein G(i) subunit alpha-1	3.11	0.9289	0.9981	1	0	1	1	0	1			sp|P08752|GNAI2_MOUSE, sp|P18872-2|GNAO_MOUSE, sp|P18872|GNAO_MOUSE, sp|P20612|GNAT1_MOUSE, sp|P27600|GNA12_MOUSE, sp|P27601|GNA13_MOUSE, sp|P50149|GNAT2_MOUSE, sp|P63094-2|GNAS2_MOUSE, sp|P63094|GNAS2_MOUSE, sp|Q3V3I2|GNAT3_MOUSE, sp|Q6R0H7-4|GNAS1_MOUSE, sp|Q6R0H7|GNAS1_MOUSE, sp|Q8CGK7|GNAL_MOUSE, sp|Q9DC51|GNAI3_MOUSE
sp|Q6S5C2-2|GNPTG_MOUSE	Q6S5C2-2	GNPTG_MOUSE	Gnptg	314	Mus musculus	Isoform 2 of N-acetylglucosamine-1-phosphotransferase subunit gamma	3.18	0.8048	0.9941	1	0	1	1	0	1			sp|Q6S5C2|GNPTG_MOUSE
sp|C0HKE1|H2A1B_MOUSE	C0HKE1	H2A1B_MOUSE	H2ac4	130	Mus musculus	Histone H2A type 1-B	20	1	0.999	2	0	2	3	0	3			sp|C0HKE2|H2A1C_MOUSE, sp|C0HKE3|H2A1D_MOUSE, sp|C0HKE4|H2A1E_MOUSE, sp|C0HKE5|H2A1G_MOUSE, sp|C0HKE6|H2A1I_MOUSE, sp|C0HKE7|H2A1N_MOUSE, sp|C0HKE8|H2A1O_MOUSE, sp|C0HKE9|H2A1P_MOUSE, sp|Q64523|H2A2C_MOUSE, sp|Q6GSS7|H2A2A_MOUSE, sp|Q8BFU2|H2A3_MOUSE, sp|Q8CGP5|H2A1F_MOUSE, sp|Q8CGP6|H2A1H_MOUSE, sp|Q8CGP7|H2A1K_MOUSE, sp|Q8R1M2|H2AJ_MOUSE
sp|P10853|H2B1F_MOUSE	P10853	H2B1F_MOUSE	H2bc7	126	Mus musculus	Histone H2B type 1-F/J/L	35.71	1	0.999	4	0	4	6	0	6	2M(15.9949), 5M(15.9949)		sp|P10854|H2B1M_MOUSE, sp|Q64475|H2B1B_MOUSE, sp|Q64478|H2B1H_MOUSE, sp|Q64525|H2B2B_MOUSE, sp|Q6ZWY9|H2B1C_MOUSE, sp|Q8CGP1|H2B1K_MOUSE, sp|Q8CGP2-2|H2B1P_MOUSE, sp|Q8CGP2|H2B1P_MOUSE
sp|P02301|H3C_MOUSE	P02301	H3C_MOUSE	H3-5	136	Mus musculus	Histone H3.3C	10.29	0.9993	0.9616	2	0	2	2	0	2			sp|P68433|H31_MOUSE, sp|P84228|H32_MOUSE, sp|P84244|H33_MOUSE
sp|P01901|HA1B_MOUSE	P01901	HA1B_MOUSE	H2-K1	369	Mus musculus	H-2 class I histocompatibility antigen, K-B alpha chain	11.92	0.9991	0.9958	4	0	1	4	0	1			sp|P14426|HA13_MOUSE
sp|P01897|HA1L_MOUSE	P01897	HA1L_MOUSE	H2-L	362	Mus musculus	H-2 class I histocompatibility antigen, L-D alpha chain	11.6	0.9998	0.9989	4	0	3	4	0	3
sp|Q8K0D2-2|HABP2_MOUSE	Q8K0D2-2	HABP2_MOUSE	Habp2	521	Mus musculus	Isoform 2 of Hyaluronan-binding protein 2	5.18	1	0.9988	2	0	2	2	0	2	2C(57.0214), 9C(57.0214)		sp|Q8K0D2|HABP2_MOUSE
sp|Q3TBD2-2|HMHA1_MOUSE	Q3TBD2-2	HMHA1_MOUSE	Arhgap45	1000	Mus musculus	Isoform 2 of Rho GTPase-activating protein 45	0.8	0.2497	0.9314	1	0	1	1	0	1			sp|Q3TBD2|HMHA1_MOUSE, sp|Q8VEM1|GOLI_MOUSE
sp|P01754|HVM10_MOUSE	P01754	HVM10_MOUSE	Ighv1-62-3	117	Mus musculus	Ig heavy chain V region 1-62-3	45.3	1	0.999	3	0	3	3	0	3	29C(57.0214)		sp|P06328|HVM49_MOUSE
sp|P01756|HVM12_MOUSE	P01756	HVM12_MOUSE		117	Mus musculus	Ig heavy chain V region MOPC 104E	70.09	1	0.999	6	0	3	11	0	4	22C(57.0214), 29C(57.0214)		sp|P01757|HVM13_MOUSE
sp|P01787|HVM18_MOUSE	P01787	HVM18_MOUSE		123	Mus musculus	Ig heavy chain V regions TEPC 15/S107/HPCM1/HPCM2/HPCM3	67.48	1	0.999	6	0	6	9	0	9	3C(57.0214), 9C(57.0214)		sp|P01788|HVM19_MOUSE, sp|P01790|HVM21_MOUSE, sp|P01791|HVM22_MOUSE
sp|P01806|HVM36_MOUSE	P01806	HVM36_MOUSE		116	Mus musculus	Ig heavy chain V region 441	47.41	1	0.999	5	0	4	6	0	4	3C(57.0214)		sp|P01807|HVM37_MOUSE, sp|P01808|HVM38_MOUSE
sp|P01819|HVM43_MOUSE	P01819	HVM43_MOUSE		144	Mus musculus	Ig heavy chain V region MOPC 141	7.64	0.9564	0.9989	1	0	1	1	0	1			sp|P01820|HVM44_MOUSE
sp|P05017-2|IGF1_MOUSE	P05017-2	IGF1_MOUSE	Igf1	157	Mus musculus	Isoform IGF-IB of Insulin-like growth factor I	8.28	0.7881	0.9935	1	0	1	1	0	1	10C(57.0214), 11C(57.0214)		sp|P05017|IGF1_MOUSE
sp|P01867-2|IGG2B_MOUSE	P01867-2	IGG2B_MOUSE	Ighg2b	335	Mus musculus	Isoform 2 of Immunoglobulin heavy constant gamma 2B	55.22	1	0.999	12	0	11	26	0	25	13C(57.0214), 13M(15.9949), 14C(57.0214), 16C(57.0214), 17C(57.0214), 1C(57.0214), 25C(57.0214), 3C(57.0214), 4M(15.9949), 6C(57.0214)		sp|P01867|IGG2B_MOUSE
sp|P01868|IGHG1_MOUSE	P01868	IGHG1_MOUSE	Ighg1	324	Mus musculus	Ig gamma-1 chain C region secreted form	54.01	1	0.999	12	0	12	30	0	30	11C(57.0214), 20M(15.9949), 25C(57.0214), 2C(57.0214), 3C(57.0214), 4C(57.0214), 7C(57.0214), 8M(15.9949), 9C(57.0214)		sp|P01869|IGH1M_MOUSE
sp|P03987-2|IGHG3_MOUSE	P03987-2	IGHG3_MOUSE		329	Mus musculus	Isoform 2 of Ig gamma-3 chain C region	68.69	1	0.999	13	0	13	21	0	21	12C(57.0214), 13M(15.9949), 16C(57.0214), 31C(57.0214), 3C(57.0214)		sp|P03987|IGHG3_MOUSE
sp|Q61730-2|IL1AP_MOUSE	Q61730-2	IL1AP_MOUSE	Il1rap	360	Mus musculus	Isoform 2 of Interleukin-1 receptor accessory protein	8.06	1	0.9945	3	0	3	3	0	3	10C(57.0214)		sp|Q61730-3|IL1AP_MOUSE, sp|Q61730|IL1AP_MOUSE
sp|Q61739-2|ITA6_MOUSE	Q61739-2	ITA6_MOUSE	Itga6	1073	Mus musculus	Isoform Alpha-6X1A of Integrin alpha-6	8.39	1	0.9986	7	0	7	7	0	7	10C(57.0214), 3C(57.0214), 7C(57.0214), 9C(57.0214)		sp|Q61739|ITA6_MOUSE
sp|P24063-2|ITAL_MOUSE	P24063-2	ITAL_MOUSE	Itgal	1161	Mus musculus	Isoform 2 of Integrin alpha-L	0.6	0.2633	0.9358	1	0	1	1	0	1			sp|P24063|ITAL_MOUSE
sp|P09055-2|ITB1_MOUSE	P09055-2	ITB1_MOUSE	Itgb1	801	Mus musculus	Isoform 2 of Integrin beta-1	10.86	1	0.9975	7	0	7	7	0	7	12C(57.0214), 15C(57.0214), 16C(57.0214), 2C(57.0214), 3C(57.0214), 4C(57.0214), 5C(57.0214), 6C(57.0214), 8C(57.0214), 9C(57.0214)		sp|P09055|ITB1_MOUSE
sp|P19001|K1C19_MOUSE	P19001	K1C19_MOUSE	Krt19	403	Mus musculus	Keratin, type I cytoskeletal 19	12.41	1	0.9933	6	0	1	9	0	1
sp|Q15323|K1H1_HUMAN	Q15323	K1H1_HUMAN	KRT31	416	Homo sapiens	Keratin, type I cuticular Ha1	25.96	1	0.9988	9	0	3	11	0	3	8C(57.0214)
sp|Q8BGZ7|K2C75_MOUSE	Q8BGZ7	K2C75_MOUSE	Krt75	551	Mus musculus	Keratin, type II cytoskeletal 75	13.25	1	0.9769	9	0	0	17	0	0
sp|P12367|KAP2_MOUSE	P12367	KAP2_MOUSE	Prkar2a	401	Mus musculus	cAMP-dependent protein kinase type II-alpha regulatory subunit	3.74	0.8222	0.9947	1	0	1	1	0	1			sp|P31324|KAP3_MOUSE
sp|Q3U492-2|KCP_MOUSE	Q3U492-2	KCP_MOUSE	Kcp	1255	Mus musculus	Isoform 2 of Kielin/chordin-like protein	0.56	0.2751	0.9394	1	0	1	1	0	1			sp|Q3U492|KCP_MOUSE
sp|O08677-3|KNG1_MOUSE	O08677-3	KNG1_MOUSE	Kng1	480	Mus musculus	Isoform 3 of Kininogen-1	42.92	1	0.999	18	0	18	29	0	29	10C(57.0214), 19C(57.0214), 1C(57.0214), 21C(57.0214), 5C(57.0214), 5M(15.9949), 6M(15.9949), 8C(57.0214), 9M(15.9949)		sp|O08677|KNG1_MOUSE
sp|P18653|KS6A1_MOUSE	P18653	KS6A1_MOUSE	Rps6ka1	724	Mus musculus	Ribosomal protein S6 kinase alpha-1	2.21	0.9509	0.9987	1	0	1	1	0	1			sp|P18654|KS6A3_MOUSE, sp|Q9WUT3|KS6A2_MOUSE
sp|O76009|KT33A_HUMAN	O76009	KT33A_HUMAN	KRT33A	404	Homo sapiens	Keratin, type I cuticular Ha3-I	15.59	0	0.9938	6	0	4	6	0	4
sp|Q3V2T4-2|KTDAP_MOUSE	Q3V2T4-2	KTDAP_MOUSE	Krtdap	91	Mus musculus	Isoform 2 of Keratinocyte differentiation-associated protein	37.36	1	0.999	2	0	2	2	0	2	19M(15.9949)		sp|Q3V2T4|KTDAP_MOUSE
sp|P01628|KV2A3_MOUSE	P01628	KV2A3_MOUSE		113	Mus musculus	Ig kappa chain V-II region MOPC 511	35.4	0.9994	0.999	2	0	1	2	0	1
sp|P01654|KV3A1_MOUSE	P01654	KV3A1_MOUSE		111	Mus musculus	Ig kappa chain V-III region PC 2880/PC 1229	90.99	1	0.999	5	0	5	6	0	6	27C(57.0214)
sp|P01662|KV3AA_MOUSE	P01662	KV3AA_MOUSE		111	Mus musculus	Ig kappa chain V-III region ABPC 22/PC 9245	30.63	0.9999	0.999	2	0	2	3	0	3			sp|P01663|KV3AB_MOUSE
sp|P01665|KV3AD_MOUSE	P01665	KV3AD_MOUSE		111	Mus musculus	Ig kappa chain V-III region PC 7043	53.15	0.9997	0.999	3	0	2	5	0	3			sp|P01666|KV3AE_MOUSE
sp|P01670|KV3AI_MOUSE	P01670	KV3AI_MOUSE		111	Mus musculus	Ig kappa chain V-III region PC 6684	78.38	1	0.999	4	0	2	5	0	2	27C(57.0214)		sp|P01671|KV3AJ_MOUSE
sp|P01644|KV5AB_MOUSE	P01644	KV5AB_MOUSE		108	Mus musculus	Ig kappa chain V-V region HP R16.7	50.93	0.9998	0.999	4	0	1	9	0	2			sp|P01645|KV5AC_MOUSE
sp|P01648|KV5AF_MOUSE	P01648	KV5AF_MOUSE		108	Mus musculus	Ig kappa chain V-V region HP 91A3	31.48	1	0.9966	3	0	3	9	0	9	4M(15.9949), N-term(42.0106)
sp|P01675|KV6A1_MOUSE	P01675	KV6A1_MOUSE		107	Mus musculus	Ig kappa chain V-VI region XRPC 44	37.38	1	0.999	3	0	2	4	0	2			sp|P01676|KV6A2_MOUSE, sp|P01677|KV6A3_MOUSE, sp|P01678|KV6A4_MOUSE, sp|P01679|KV6A5_MOUSE
sp|P04940|KV6A6_MOUSE	P04940	KV6A6_MOUSE		107	Mus musculus	Ig kappa chain V-VI region NQ2-17.4.1	33.64	1	0.999	4	0	4	6	0	6	5C(57.0214)		sp|P04941|KV6A7_MOUSE, sp|P04944|KV6AA_MOUSE
sp|P42703-2|LIFR_MOUSE	P42703-2	LIFR_MOUSE	Lifr	719	Mus musculus	Isoform 2 of Leukemia inhibitory factor receptor	3.62	1	0.9972	2	0	2	2	0	2	4C(57.0214)		sp|P42703|LIFR_MOUSE
sp|P48678-2|LMNA_MOUSE	P48678-2	LMNA_MOUSE	Lmna	574	Mus musculus	Isoform C of Prelamin-A/C	12.72	1	0.9988	7	0	7	7	0	7			sp|P48678|LMNA_MOUSE
sp|Q3UZ39|LRRF1_MOUSE	Q3UZ39	LRRF1_MOUSE	Lrrfip1	729	Mus musculus	Leucine-rich repeat flightless-interacting protein 1	5.9	1	0.977	3	0	3	3	0	3	1C(57.0214)
sp|Q91WK0-2|LRRF2_MOUSE	Q91WK0-2	LRRF2_MOUSE	Lrrfip2	400	Mus musculus	Isoform 2 of Leucine-rich repeat flightless-interacting protein 2	3.25	1	0.9964	1	0	1	1	0	1			sp|Q91WK0|LRRF2_MOUSE
sp|P01723|LV1A_MOUSE	P01723	LV1A_MOUSE		117	Mus musculus	Ig lambda-1 chain V region	35.9	1	0.999	2	0	2	3	0	3			sp|P01727|LV1E_MOUSE
sp|Q9QXZ0-2|MACF1_MOUSE	Q9QXZ0-2	MACF1_MOUSE	Macf1	5327	Mus musculus	Isoform 2 of Microtubule-actin cross-linking factor 1, isoforms 1/2/3/4	0.86	1	0.9989	3	0	3	3	0	3			sp|Q9QXZ0-3|MACF1_MOUSE, sp|Q9QXZ0-4|MACF1_MOUSE, sp|Q9QXZ0|MACF1_MOUSE
sp|Q8R001-2|MARE2_MOUSE	Q8R001-2	MARE2_MOUSE	Mapre2	317	Mus musculus	Isoform 2 of Microtubule-associated protein RP/EB family member 2	12.3	1	0.9989	2	0	2	2	0	2	6C(57.0214)		sp|Q8R001|MARE2_MOUSE
sp|Q8VDP3-3|MICA1_MOUSE	Q8VDP3-3	MICA1_MOUSE	Mical1	1048	Mus musculus	Isoform 3 of [F-actin]-monooxygenase MICAL1	3.05	0.9998	0.9958	3	0	3	3	0	3			sp|Q8VDP3|MICA1_MOUSE
sp|P13542|MYH8_MOUSE	P13542	MYH8_MOUSE	Myh8	1937	Mus musculus	Myosin-8	0.46	0.9963	0.9511	1	0	1	1	0	1			sp|Q5SX39|MYH4_MOUSE, sp|Q5SX40|MYH1_MOUSE
sp|Q60605-2|MYL6_MOUSE	Q60605-2	MYL6_MOUSE	Myl6	151	Mus musculus	Isoform Smooth muscle of Myosin light polypeptide 6	45.03	1	0.999	7	0	7	9	0	9			sp|Q60605|MYL6_MOUSE
sp|P28660-2|NCKP1_MOUSE	P28660-2	NCKP1_MOUSE	Nckap1	1037	Mus musculus	Isoform 2 of Nck-associated protein 1	0.87	0.8147	0.9945	1	0	1	1	0	1			sp|P28660|NCKP1_MOUSE
sp|Q6R891-2|NEB2_MOUSE	Q6R891-2	NEB2_MOUSE	Ppp1r9b	393	Mus musculus	Isoform 2 of Neurabin-2	5.09	0.938	0.9984	1	0	1	1	0	1	12C(57.0214)		sp|Q6R891|NEB2_MOUSE
sp|O88998-3|NOE1_MOUSE	O88998-3	NOE1_MOUSE	Olfm1	457	Mus musculus	Isoform 3 of Noelin	2.41	0.3201	0.9505	1	0	1	1	0	1			sp|O88998|NOE1_MOUSE
sp|Q9WU78-3|PDC6I_MOUSE	Q9WU78-3	PDC6I_MOUSE	Pdcd6ip	874	Mus musculus	Isoform 3 of Programmed cell death 6-interacting protein	9.84	1	0.9975	7	0	7	7	0	7	N-term(42.0106)		sp|Q9WU78|PDC6I_MOUSE
sp|Q8VCS0|PGRP2_MOUSE	Q8VCS0	PGRP2_MOUSE	Pglyrp2	530	Mus musculus	N-acetylmuramoyl-L-alanine amidase	7.92	1	0.9988	4	0	4	4	0	4	6C(57.0214), 9C(57.0214)
sp|Q9QXS1-10|PLEC_MOUSE	Q9QXS1-10	PLEC_MOUSE	Plec	4511	Mus musculus	Isoform PLEC-1D of Plectin	3.95	1	0.9989	13	0	13	13	0	13			sp|Q9QXS1-11|PLEC_MOUSE, sp|Q9QXS1-12|PLEC_MOUSE, sp|Q9QXS1-13|PLEC_MOUSE, sp|Q9QXS1-14|PLEC_MOUSE, sp|Q9QXS1-15|PLEC_MOUSE, sp|Q9QXS1-16|PLEC_MOUSE, sp|Q9QXS1-2|PLEC_MOUSE, sp|Q9QXS1-3|PLEC_MOUSE, sp|Q9QXS1-4|PLEC_MOUSE, sp|Q9QXS1-5|PLEC_MOUSE, sp|Q9QXS1-6|PLEC_MOUSE, sp|Q9QXS1-7|PLEC_MOUSE, sp|Q9QXS1-8|PLEC_MOUSE, sp|Q9QXS1-9|PLEC_MOUSE, sp|Q9QXS1|PLEC_MOUSE
sp|O54830-2|PR7A1_MOUSE	O54830-2	PR7A1_MOUSE	Prl7a1	265	Mus musculus	Isoform 2 of Prolactin-7A1	7.17	0.9424	0.9985	1	0	1	1	0	1			sp|O54830|PR7A1_MOUSE
sp|Q06830|PRDX1_HUMAN	Q06830	PRDX1_HUMAN	PRDX1	199	Homo sapiens	Peroxiredoxin-1	13.57	1	0.9694	3	0	2	3	0	2
sp|Q8BND5-2|QSOX1_MOUSE	Q8BND5-2	QSOX1_MOUSE	Qsox1	661	Mus musculus	Isoform 2 of Sulfhydryl oxidase 1	36.61	1	0.999	20	0	20	26	0	26	13C(57.0214), 14M(15.9949), 19M(15.9949), 22C(57.0214), 2C(57.0214), 9C(57.0214)		sp|Q8BND5-3|QSOX1_MOUSE, sp|Q8BND5|QSOX1_MOUSE
sp|P35278|RAB5C_MOUSE	P35278	RAB5C_MOUSE	Rab5c	216	Mus musculus	Ras-related protein Rab-5C	5.09	0.713	0.9902	1	0	1	1	0	1			sp|P61021|RAB5B_MOUSE, sp|Q9CQD1|RAB5A_MOUSE
sp|Q8BYW1-2|RHG25_MOUSE	Q8BYW1-2	RHG25_MOUSE	Arhgap25	559	Mus musculus	Isoform 2 of Rho GTPase-activating protein 25	5.01	1	0.9975	3	0	3	3	0	3			sp|Q8BYW1-3|RHG25_MOUSE, sp|Q8BYW1|RHG25_MOUSE
sp|Q62159|RHOC_MOUSE	Q62159	RHOC_MOUSE	Rhoc	193	Mus musculus	Rho-related GTP-binding protein RhoC	5.7	0.8115	0.9943	1	0	1	1	0	1	9C(57.0214)		sp|Q9QUI0|RHOA_MOUSE
sp|P70335-2|ROCK1_MOUSE	P70335-2	ROCK1_MOUSE	Rock1	1353	Mus musculus	Isoform 2 of Rho-associated protein kinase 1	10.13	1	0.9982	12	0	8	12	0	8	13C(57.0214), 1C(57.0214), 5C(57.0214)		sp|P70335|ROCK1_MOUSE
sp|P70336-2|ROCK2_MOUSE	P70336-2	ROCK2_MOUSE	Rock2	1444	Mus musculus	Isoform 2 of Rho-associated protein kinase 2	8.8	1	0.998	12	0	12	12	0	12	4C(57.0214)		sp|P70336|ROCK2_MOUSE
sp|P27048|RSMB_MOUSE	P27048	RSMB_MOUSE	Snrpb	231	Mus musculus	Small nuclear ribonucleoprotein-associated protein B	6.49	1	0.9861	2	0	2	2	0	2			sp|P63163|RSMN_MOUSE
sp|O08576-2|RUN3A_MOUSE	O08576-2	RUN3A_MOUSE	Rundc3a	400	Mus musculus	Isoform 2 of RUN domain-containing protein 3A	1.75	0.5677	0.9817	1	0	1	2	0	2			sp|O08576-3|RUN3A_MOUSE, sp|O08576-4|RUN3A_MOUSE, sp|O08576|RUN3A_MOUSE
sp|P47867-2|SCG3_MOUSE	P47867-2	SCG3_MOUSE	Scg3	466	Mus musculus	Isoform 2 of Secretogranin-3	6.87	1	0.991	2	0	2	2	0	2			sp|P47867|SCG3_MOUSE
sp|Q60604-2|SCIN_MOUSE	Q60604-2	SCIN_MOUSE	Scin	615	Mus musculus	Isoform 2 of Scinderin	1.46	0.3849	0.9623	1	0	1	2	0	2			sp|Q60604|SCIN_MOUSE
sp|Q9ES52-2|SHIP1_MOUSE	Q9ES52-2	SHIP1_MOUSE	Inpp5d	1190	Mus musculus	Isoform 2 of Phosphatidylinositol 3,4,5-trisphosphate 5-phosphatase 1	13.19	1	0.999	13	0	13	14	0	14	12C(57.0214), 5C(57.0214)		sp|Q9ES52-3|SHIP1_MOUSE, sp|Q9ES52-4|SHIP1_MOUSE, sp|Q9ES52|SHIP1_MOUSE
sp|Q9JK48-2|SHLB1_MOUSE	Q9JK48-2	SHLB1_MOUSE	Sh3glb1	386	Mus musculus	Isoform 2 of Endophilin-B1	3.89	0.8982	0.9972	1	0	1	1	0	1			sp|Q9JK48-3|SHLB1_MOUSE, sp|Q9JK48|SHLB1_MOUSE
sp|Q9D3S3-3|SNX29_MOUSE	Q9D3S3-3	SNX29_MOUSE	Snx29	476	Mus musculus	Isoform 2 of Sorting nexin-29	1.47	0.2743	0.9391	1	0	1	1	0	1			sp|Q9D3S3|SNX29_MOUSE
sp|Q6P069-2|SORCN_MOUSE	Q6P069-2	SORCN_MOUSE	Sri	183	Mus musculus	Isoform 2 of Sorcin	33.33	1	0.9989	6	0	6	6	0	6	10C(57.0214), 9C(57.0214)		sp|Q6P069|SORCN_MOUSE
sp|O70554|SPR2B_MOUSE	O70554	SPR2B_MOUSE	Sprr2b	98	Mus musculus	Small proline-rich protein 2B	9.18	0.9035	0.9974	1	0	1	3	0	3	1C(57.0214), 5C(57.0214)		sp|O70555|SPR2D_MOUSE, sp|O70558|SPR2G_MOUSE, sp|O70559|SPR2H_MOUSE, sp|O70562|SPR2K_MOUSE
sp|Q62261-2|SPTB2_MOUSE	Q62261-2	SPTB2_MOUSE	Sptbn1	2154	Mus musculus	Isoform 2 of Spectrin beta chain, non-erythrocytic 1	28.46	1	0.999	49	0	49	50	0	50	12C(57.0214), 7C(57.0214), 8C(57.0214)		sp|Q62261|SPTB2_MOUSE
sp|Q8CI59-2|STEA3_MOUSE	Q8CI59-2	STEA3_MOUSE	Steap3	526	Mus musculus	Isoform 2 of Metalloreductase STEAP3	8.17	1	0.9984	4	0	4	4	0	4	5C(57.0214)		sp|Q8CI59|STEA3_MOUSE
sp|Q6Y685-2|TACC1_MOUSE	Q6Y685-2	TACC1_MOUSE	Tacc1	368	Mus musculus	Isoform 2 of Transforming acidic coiled-coil-containing protein 1	23.64	1	0.9976	10	0	10	10	0	10	1C(57.0214), 2C(57.0214)		sp|Q6Y685|TACC1_MOUSE
sp|P68373|TBA1C_MOUSE	P68373	TBA1C_MOUSE	Tuba1c	449	Mus musculus	Tubulin alpha-1C chain	30.96	1	0.999	10	0	3	11	0	3	8C(57.0214)
sp|P68372|TBB4B_MOUSE	P68372	TBB4B_MOUSE	Tubb4b	445	Mus musculus	Tubulin beta-4B chain	21.8	1	0.999	7	0	6	8	0	7	23C(57.0214), 6C(57.0214)		sp|P99024|TBB5_MOUSE
sp|Q80YX1-2|TENA_MOUSE	Q80YX1-2	TENA_MOUSE	Tnc	2019	Mus musculus	Isoform 2 of Tenascin	0.45	0.6538	0.9872	1	0	1	1	0	1			sp|Q80YX1-3|TENA_MOUSE, sp|Q80YX1-4|TENA_MOUSE, sp|Q80YX1-5|TENA_MOUSE, sp|Q80YX1|TENA_MOUSE
sp|P58771-2|TPM1_MOUSE	P58771-2	TPM1_MOUSE	Tpm1	284	Mus musculus	Isoform 2 of Tropomyosin alpha-1 chain	11.97	0.9815	0.9718	3	0	1	3	0	1			sp|P58771|TPM1_MOUSE
sp|P0CG49|UBB_MOUSE	P0CG49	UBB_MOUSE	Ubb	305	Mus musculus	Polyubiquitin-B	44.59	1	0.999	3	0	3	4	0	4			sp|P0CG50|UBC_MOUSE, sp|P62979|RS27A_HUMAN, sp|P62983|RS27A_MOUSE, sp|P62984|RL40_MOUSE
sp|Q8R317-2|UBQL1_MOUSE	Q8R317-2	UBQL1_MOUSE	Ubqln1	554	Mus musculus	Isoform 2 of Ubiquilin-1	6.5	1	0.9956	2	0	2	2	0	2			sp|Q8R317|UBQL1_MOUSE
sp|B2RUP2-2|UN13D_MOUSE	B2RUP2-2	UN13D_MOUSE	Unc13d	1083	Mus musculus	Isoform 2 of Protein unc-13 homolog D	8.59	1	0.9988	7	0	7	7	0	7	7C(57.0214)		sp|B2RUP2|UN13D_MOUSE
sp|Q9Z1Z0|USO1_MOUSE	Q9Z1Z0	USO1_MOUSE	Uso1	959	Mus musculus	General vesicular transport factor p115	21.38	1	0.999	15	0	15	16	0	16	15C(57.0214), 1C(57.0214), 4C(57.0214), 6C(57.0214)
sp|Q8VHL0-2|UT1_MOUSE	Q8VHL0-2	UT1_MOUSE	Slc14a1	440	Mus musculus	Isoform 2 of Urea transporter 1	1.82	0.3206	0.9506	1	0	1	1	0	1			sp|Q8VHL0|UT1_MOUSE
sp|P27870|VAV_MOUSE	P27870	VAV_MOUSE	Vav1	845	Mus musculus	Proto-oncogene vav	1.18	0.7983	0.9938	1	0	1	1	0	1			sp|Q9R0C8-4|VAV3_MOUSE, sp|Q9R0C8|VAV3_MOUSE
sp|P29533-2|VCAM1_MOUSE	P29533-2	VCAM1_MOUSE	Vcam1	345	Mus musculus	Isoform 2 of Vascular cell adhesion protein 1	9.57	1	0.9948	3	0	3	3	0	3	1C(57.0214)		sp|P29533|VCAM1_MOUSE

## Sheet: Replicate 2
Protein	Protein ID	Entry Name	Gene	Length	Organism	Protein Description	Coverage	Protein Probability	Top Peptide Probability	Total Peptides	Unique Peptides	Razor Peptides	Total Spectral Count	Unique Spectral Count	Razor Spectral Count	Razor Assigned Modifications	Razor Observed Modifications	Indistinguishable Proteins
sp|P62259|1433E_MOUSE	P62259	1433E_MOUSE	Ywhae	255	Mus musculus	14-3-3 protein epsilon	7.06	0.9735	0.9597	2	0	0	2	0	0
sp|P63101|1433Z_MOUSE	P63101	1433Z_MOUSE	Ywhaz	245	Mus musculus	14-3-3 protein zeta/delta	20.82	1	0.999	4	2	4	4	2	4
sp|P10852-2|4F2_MOUSE	P10852-2	4F2_MOUSE	Slc3a2	565	Mus musculus	Isoform 2 of Amino acid transporter heavy chain SLC3A2	10.8	1	0.999	5	0	5	5	0	5			sp|P10852|4F2_MOUSE
sp|Q8C0J2-2|A16L1_MOUSE	Q8C0J2-2	A16L1_MOUSE	Atg16l1	588	Mus musculus	Isoform 2 of Autophagy-related protein 16-1	1.7	0.9412	0.9985	1	0	1	1	0	1			sp|Q8C0J2-3|A16L1_MOUSE, sp|Q8C0J2-4|A16L1_MOUSE, sp|Q8C0J2-5|A16L1_MOUSE, sp|Q8C0J2|A16L1_MOUSE
sp|Q60590|A1AG1_MOUSE	Q60590	A1AG1_MOUSE	Orm1	207	Mus musculus	Alpha-1-acid glycoprotein 1	4.35	1	0.999	1	0	1	1	0	1
sp|P07361|A1AG2_MOUSE	P07361	A1AG2_MOUSE	Orm2	207	Mus musculus	Alpha-1-acid glycoprotein 2	8.7	0.9979	0.9968	2	1	1	2	1	1
sp|P22599|A1AT2_MOUSE	P22599	A1AT2_MOUSE	Serpina1b	413	Mus musculus	Alpha-1-antitrypsin 1-2	37.05	1	0.999	11	3	6	16	3	7
sp|Q00896|A1AT3_MOUSE	Q00896	A1AT3_MOUSE	Serpina1c	412	Mus musculus	Alpha-1-antitrypsin 1-3	43.2	1	0.999	12	0	11	20	0	18	1M(15.9949), 3M(15.9949)
sp|Q00897|A1AT4_MOUSE	Q00897	A1AT4_MOUSE	Serpina1d	413	Mus musculus	Alpha-1-antitrypsin 1-4	39.47	1	0.999	10	2	2	14	2	2
sp|Q61247|A2AP_MOUSE	Q61247	A2AP_MOUSE	Serpinf2	491	Mus musculus	Alpha-2-antiplasmin	16.29	1	0.999	8	8	8	8	8	8
sp|Q6GQT1|A2MG_MOUSE	Q6GQT1	A2MG_MOUSE	A2m	1474	Mus musculus	Alpha-2-macroglobulin-P	6.11	1	0.9989	9	7	7	10	7	7
sp|Q91V92|ACLY_MOUSE	Q91V92	ACLY_MOUSE	Acly	1091	Mus musculus	ATP-citrate synthase	1.37	0.9447	0.9986	1	1	1	1	1	1
sp|P60710|ACTB_MOUSE	P60710	ACTB_MOUSE	Actb	375	Mus musculus	Actin, cytoplasmic 1	39.2	1	0.999	12	0	12	17	0	17	10M(15.9949), 7M(15.9949)
sp|P68033|ACTC_MOUSE	P68033	ACTC_MOUSE	Actc1	377	Mus musculus	Actin, alpha cardiac muscle 1	26.79	0.9992	0.9989	9	0	1	12	0	1			sp|P68134|ACTS_MOUSE
sp|P63260|ACTG_MOUSE	P63260	ACTG_MOUSE	Actg1	375	Mus musculus	Actin, cytoplasmic 2	39.2	0.9999	0.999	12	0	0	17	0	0
sp|P57780|ACTN4_MOUSE	P57780	ACTN4_MOUSE	Actn4	912	Mus musculus	Alpha-actinin-4	2.41	0.9927	0.9989	2	0	2	2	0	2
sp|O35598|ADA10_MOUSE	O35598	ADA10_MOUSE	Adam10	749	Mus musculus	Disintegrin and metalloproteinase domain-containing protein 10	12.95	1	0.999	7	7	7	7	7	7	10C(57.0214), 15C(57.0214), 3C(57.0214), 5C(57.0214), 6C(57.0214), 8C(57.0214)
sp|O89020-3|AFAM_MOUSE	O89020-3	AFAM_MOUSE	Afm	611	Mus musculus	Isoform 3 of Afamin	12.77	1	0.9988	7	0	7	7	0	7	10C(57.0214), 3C(57.0214), 8C(57.0214), 9C(57.0214)		sp|O89020|AFAM_MOUSE
sp|Q8CJG0|AGO2_MOUSE	Q8CJG0	AGO2_MOUSE	Ago2	860	Mus musculus	Protein argonaute-2	8.37	1	0.999	6	4	6	6	4	6
sp|Q9Z0M6-2|AGRE5_MOUSE	Q9Z0M6-2	AGRE5_MOUSE	Adgre5	724	Mus musculus	Isoform 2 of Adhesion G protein-coupled receptor E5	2.35	0.331	0.9528	1	0	1	1	0	1			sp|Q9Z0M6-3|AGRE5_MOUSE, sp|Q9Z0M6|AGRE5_MOUSE
sp|P24549|AL1A1_MOUSE	P24549	AL1A1_MOUSE	Aldh1a1	501	Mus musculus	Aldehyde dehydrogenase 1A1	6.59	1	0.999	3	1	3	3	1	3
sp|Q8R0Y6|AL1L1_MOUSE	Q8R0Y6	AL1L1_MOUSE	Aldh1l1	902	Mus musculus	Cytosolic 10-formyltetrahydrofolate dehydrogenase	1	0.526	0.9784	1	1	1	1	1	1
sp|P02769|ALBU_BOVIN	P02769	ALBU_BOVIN	ALB	607	Bos taurus	Albumin	34.6	1	0.999	18	13	16	29	13	17	10C(57.0214), 11C(57.0214), 1C(57.0214), 1M(15.9949), 21C(57.0214), 2C(57.0214), 3C(57.0214), 6M(15.9949), 9C(57.0214)
sp|P02768|ALBU_HUMAN	P02768	ALBU_HUMAN	ALB	609	Homo sapiens	Albumin	8.7	1	0.9988	6	0	0	10	0	0
sp|P07724|ALBU_MOUSE	P07724	ALBU_MOUSE	Alb	608	Mus musculus	Albumin	78.29	1	0.999	44	39	44	112	94	112	10C(57.0214), 11C(57.0214), 12M(15.9949), 13C(57.0214), 13M(15.9949), 14C(57.0214), 17M(15.9949), 18C(57.0214), 1C(57.0214), 23C(57.0214), 24C(57.0214), 2C(57.0214), 2M(15.9949), 30C(57.0214), 31C(57.0214), 32C(57.0214), 3C(57.0214), 3M(15.9949), 4C(57.0214), 5C(57.0214), 7C(57.0214), 7M(15.9949), 8C(57.0214), 9C(57.0214)
sp|P70389|ALS_MOUSE	P70389	ALS_MOUSE	Igfals	603	Mus musculus	Insulin-like growth factor-binding protein complex acid labile subunit	7.13	1	0.999	4	4	4	4	4	4
sp|P00688|AM2A5_MOUSE	P00688	AM2A5_MOUSE	Amy2a5	508	Mus musculus	Pancreatic alpha-amylase 2a5	9.45	1	0.9986	4	1	1	5	1	1
sp|Q07456|AMBP_MOUSE	Q07456	AMBP_MOUSE	Ambp	349	Mus musculus	Protein AMBP	24.07	1	0.999	7	7	7	7	7	7	13C(57.0214), 14C(57.0214), 1C(57.0214), 2C(57.0214), 3C(57.0214), 4C(57.0214), 5C(57.0214), 6C(57.0214), 9C(57.0214)
sp|Q9DBT5-1|AMPD2_MOUSE	Q9DBT5-1	AMPD2_MOUSE	Ampd2	798	Mus musculus	Isoform 1 of AMP deaminase 2	0.88	1	0.9923	1	0	1	1	0	1			sp|Q9DBT5|AMPD2_MOUSE
sp|P00687|AMY1_MOUSE	P00687	AMY1_MOUSE	Amy1	511	Mus musculus	Alpha-amylase 1	20.35	1	0.999	8	5	8	9	5	9	10C(57.0214), 16C(57.0214)
sp|Q9R182|ANGL3_MOUSE	Q9R182	ANGL3_MOUSE	Angptl3	455	Mus musculus	Angiopoietin-related protein 3	13.19	1	0.9986	4	4	4	4	4	4
sp|Q8R0Z6|ANGL6_MOUSE	Q8R0Z6	ANGL6_MOUSE	Angptl6	457	Mus musculus	Angiopoietin-related protein 6	5.69	1	0.9989	2	2	2	2	2	2
sp|Q8R1L8|ANGL8_MOUSE	Q8R1L8	ANGL8_MOUSE	Angptl8	198	Mus musculus	Angiopoietin-like protein 8	8.08	1	0.9989	1	1	1	1	1	1
sp|O08538|ANGP1_MOUSE	O08538	ANGP1_MOUSE	Angpt1	498	Mus musculus	Angiopoietin-1	14.46	1	0.999	7	7	7	7	7	7
sp|P11859|ANGT_MOUSE	P11859	ANGT_MOUSE	Agt	477	Mus musculus	Angiotensinogen	10.48	1	0.999	3	3	3	4	4	4	3C(57.0214)
sp|Q02357-2|ANK1_MOUSE	Q02357-2	ANK1_MOUSE	Ank1	1848	Mus musculus	Isoform Br2 of Ankyrin-1	0.92	0.9997	0.9725	1	0	1	1	0	1			sp|Q02357-3|ANK1_MOUSE, sp|Q02357-4|ANK1_MOUSE, sp|Q02357-5|ANK1_MOUSE, sp|Q02357-6|ANK1_MOUSE, sp|Q02357|ANK1_MOUSE
sp|P32261|ANT3_MOUSE	P32261	ANT3_MOUSE	Serpinc1	465	Mus musculus	Antithrombin-III	23.23	1	0.999	11	8	11	11	8	11	8C(57.0214)
sp|P97384|ANX11_MOUSE	P97384	ANX11_MOUSE	Anxa11	503	Mus musculus	Annexin A11	1.79	1	0.9982	1	0	1	1	0	1
sp|P07356|ANXA2_MOUSE	P07356	ANXA2_MOUSE	Anxa2	339	Mus musculus	Annexin A2	6.19	1	0.9985	2	2	2	2	2	2
sp|P48036|ANXA5_MOUSE	P48036	ANXA5_MOUSE	Anxa5	319	Mus musculus	Annexin A5	9.4	1	0.9948	3	1	3	3	1	3
sp|Q07076|ANXA7_MOUSE	Q07076	ANXA7_MOUSE	Anxa7	463	Mus musculus	Annexin A7	7.56	1	0.999	3	3	3	3	3	3
sp|O35643|AP1B1_MOUSE	O35643	AP1B1_MOUSE	Ap1b1	943	Mus musculus	AP-1 complex subunit beta-1	1.06	1	0.9986	1	0	1	1	0	1	2C(57.0214)		sp|Q9DBG3-2|AP2B1_MOUSE, sp|Q9DBG3|AP2B1_MOUSE
sp|P84091|AP2M1_MOUSE	P84091	AP2M1_MOUSE	Ap2m1	435	Mus musculus	AP-2 complex subunit mu	1.61	1	0.9377	1	1	1	1	1	1
sp|P62743|AP2S1_MOUSE	P62743	AP2S1_MOUSE	Ap2s1	142	Mus musculus	AP-2 complex subunit sigma	4.93	0.2781	0.9402	1	1	1	1	1	1
sp|Q00623|APOA1_MOUSE	Q00623	APOA1_MOUSE	Apoa1	264	Mus musculus	Apolipoprotein A-I	72.73	1	0.999	23	23	23	61	61	61	10M(15.9949), 3M(15.9949), 4M(15.9949), 6M(15.9949)
sp|P09813|APOA2_MOUSE	P09813	APOA2_MOUSE	Apoa2	102	Mus musculus	Apolipoprotein A-II	23.53	1	0.9989	3	3	3	7	7	7
sp|P06728|APOA4_MOUSE	P06728	APOA4_MOUSE	Apoa4	395	Mus musculus	Apolipoprotein A-IV	68.86	1	0.999	22	22	22	45	45	45	10M(15.9949), 11M(15.9949), 12M(15.9949), 23M(15.9949), 5M(15.9949), 8M(15.9949), 9M(15.9949)
sp|Q8C7G5|APOA5_MOUSE	Q8C7G5	APOA5_MOUSE	Apoa5	368	Mus musculus	Apolipoprotein A-V	22.28	1	0.999	6	6	6	6	6	6
sp|E9Q414|APOB_MOUSE	E9Q414	APOB_MOUSE	Apob	4505	Mus musculus	Apolipoprotein B-100	29.59	1	0.999	111	110	111	138	137	138	10M(15.9949), 11M(15.9949), 12M(15.9949), 13M(15.9949), 15M(15.9949), 16C(57.0214), 1C(57.0214), 1M(15.9949), 21M(15.9949), 2M(15.9949), 5C(57.0214), 5M(15.9949), 6C(57.0214), 6M(15.9949), 7M(15.9949), 8C(57.0214), 8M(15.9949), 9M(15.9949)
sp|Q8VBT6|APOBR_MOUSE	Q8VBT6	APOBR_MOUSE	Apobr	942	Mus musculus	Apolipoprotein B receptor	1.49	1	0.999	1	1	1	1	1	1
sp|P34928|APOC1_MOUSE	P34928	APOC1_MOUSE	Apoc1	88	Mus musculus	Apolipoprotein C-I	32.95	1	0.9983	5	5	5	9	9	9
sp|Q05020|APOC2_MOUSE	Q05020	APOC2_MOUSE	Apoc2	97	Mus musculus	Apolipoprotein C-II	30.93	1	0.999	2	2	2	6	6	6	5M(15.9949), 6M(15.9949)
sp|P33622|APOC3_MOUSE	P33622	APOC3_MOUSE	Apoc3	99	Mus musculus	Apolipoprotein C-III	46.46	1	0.999	3	3	3	6	6	6
sp|Q61268|APOC4_MOUSE	Q61268	APOC4_MOUSE	Apoc4	124	Mus musculus	Apolipoprotein C-IV	40.32	1	0.999	4	4	4	7	7	7	14M(15.9949), 4M(15.9949), 5C(57.0214)
sp|P51910|APOD_MOUSE	P51910	APOD_MOUSE	Apod	189	Mus musculus	Apolipoprotein D	23.81	1	0.999	4	4	4	5	5	5	1C(57.0214)
sp|P08226|APOE_MOUSE	P08226	APOE_MOUSE	Apoe	311	Mus musculus	Apolipoprotein E	62.38	1	0.999	19	19	19	34	34	34	10M(15.9949), 1M(15.9949), 26M(15.9949), 30M(15.9949), 3M(15.9949), 6M(15.9949)
sp|Q91V80|APOF_MOUSE	Q91V80	APOF_MOUSE	Apof	315	Mus musculus	Apolipoprotein F	12.7	1	0.999	3	3	3	3	3	3
sp|Q01339|APOH_MOUSE	Q01339	APOH_MOUSE	Apoh	345	Mus musculus	Beta-2-glycoprotein 1	43.48	1	0.999	13	13	13	14	14	14	10C(57.0214), 13C(57.0214), 1C(57.0214), 2C(57.0214), 3C(57.0214), 4C(57.0214), 5C(57.0214), 8C(57.0214), 9C(57.0214)
sp|Q9Z1R3|APOM_MOUSE	Q9Z1R3	APOM_MOUSE	Apom	190	Mus musculus	Apolipoprotein M	27.37	1	0.999	5	5	5	6	6	6	11C(57.0214), 13M(15.9949), 1C(57.0214), 4C(57.0214), 8C(57.0214)
sp|Q02013|AQP1_MOUSE	Q02013	AQP1_MOUSE	Aqp1	269	Mus musculus	Aquaporin-1	29.37	1	0.999	5	5	5	5	5	5	27C(57.0214)
sp|P61205|ARF3_MOUSE	P61205	ARF3_MOUSE	Arf3	181	Mus musculus	ADP-ribosylation factor 3	4.42	1	0.9987	1	0	1	1	0	1			sp|P84078|ARF1_MOUSE
sp|G5E8V9-2|ARFP1_MOUSE	G5E8V9-2	ARFP1_MOUSE	Arfip1	341	Mus musculus	Isoform 2 of Arfaptin-1	2.93	0.4504	0.971	1	0	1	1	0	1			sp|G5E8V9-3|ARFP1_MOUSE, sp|G5E8V9|ARFP1_MOUSE
sp|Q91YI0|ARLY_MOUSE	Q91YI0	ARLY_MOUSE	Asl	464	Mus musculus	Argininosuccinate lyase	2.37	0.7157	0.9904	1	1	1	1	1	1
sp|P59999|ARPC4_MOUSE	P59999	ARPC4_MOUSE	Arpc4	168	Mus musculus	Actin-related protein 2/3 complex subunit 4	6.55	0.5092	0.9769	1	1	1	1	1	1
sp|Q8VDN2|AT1A1_MOUSE	Q8VDN2	AT1A1_MOUSE	Atp1a1	1023	Mus musculus	Sodium/potassium-transporting ATPase subunit alpha-1	1.76	1	0.999	1	0	1	1	0	1
sp|Q7TSK7|ATL2_MOUSE	Q7TSK7	ATL2_MOUSE	Adamtsl2	957	Mus musculus	ADAMTS-like protein 2	1.15	1	0.9989	1	1	1	1	1	1	2C(57.0214)
sp|Q769J6|ATS13_MOUSE	Q769J6	ATS13_MOUSE	Adamts13	1426	Mus musculus	A disintegrin and metalloproteinase with thrombospondin motifs 13	6.52	1	0.9989	7	7	7	7	7	7	11C(57.0214), 13C(57.0214), 1C(57.0214)
sp|P01887|B2MG_MOUSE	P01887	B2MG_MOUSE	B2m	119	Mus musculus	Beta-2-microglobulin	8.4	1	0.9983	1	1	1	1	1	1
sp|P04919-2|B3AT_MOUSE	P04919-2	B3AT_MOUSE	Slc4a1	850	Mus musculus	Isoform 2 of Band 3 anion transport protein	19.41	1	0.999	13	0	13	15	0	15	6C(57.0214), 8C(57.0214)		sp|P04919|B3AT_MOUSE
sp|Q9Z222|B3GN2_MOUSE	Q9Z222	B3GN2_MOUSE	B3GNT2	397	Mus musculus	N-acetyllactosaminide beta-1,3-N-acetylglucosaminyltransferase 2	5.79	0.9999	0.9881	2	2	2	2	2	2
sp|Q09200|B4GN1_MOUSE	Q09200	B4GN1_MOUSE	B4galnt1	533	Mus musculus	Beta-1,4 N-acetylgalactosaminyltransferase 1	16.89	1	0.999	7	7	7	7	7	7	4C(57.0214)
sp|Q9JJ04|B4GT4_MOUSE	Q9JJ04	B4GT4_MOUSE	B4galt4	344	Mus musculus	Beta-1,4-galactosyltransferase 4	5.23	1	0.999	1	1	1	1	1	1
sp|Q9Z1R2|BAG6_MOUSE	Q9Z1R2	BAG6_MOUSE	Bag6	1154	Mus musculus	Large proline-rich protein BAG6	0.87	1	0.997	1	1	1	1	1	1
sp|P18572-2|BASI_MOUSE	P18572-2	BASI_MOUSE	Bsg	273	Mus musculus	Isoform 2 of Basigin	17.22	1	0.999	4	0	4	4	0	4			sp|P18572|BASI_MOUSE
sp|P00722|BGAL_ECOLI	P00722	BGAL_ECOLI	lacZ	1024	Escherichia coli (strain K12)	Beta-galactosidase	2.34	1	0.999	1	1	1	2	2	2
sp|P82198|BGH3_MOUSE	P82198	BGH3_MOUSE	Tgfbi	683	Mus musculus	Transforming growth factor-beta-induced protein ig-h3	5.42	1	0.999	3	3	3	3	3	3	8C(57.0214), 9C(57.0214)
sp|P07743|BPIA2_MOUSE	P07743	BPIA2_MOUSE	Bpifa2	235	Mus musculus	BPI fold-containing family A member 2	10.64	1	0.999	2	2	2	2	2	2
sp|Q9JK39-2|BTNLA_MOUSE	Q9JK39-2	BTNLA_MOUSE	Btnl10	492	Mus musculus	Isoform 2 of Butyrophilin-like protein 10	2.03	1	0.9976	1	0	1	1	0	1
sp|Q2VLH6-2|C163A_MOUSE	Q2VLH6-2	C163A_MOUSE	Cd163	1159	Mus musculus	Isoform 2 of Scavenger receptor cysteine-rich type 1 protein M130	2.5	1	0.9989	2	0	2	2	0	2	6C(57.0214), 9C(57.0214)		sp|Q2VLH6|C163A_MOUSE
sp|Q9JJ06|C1GLT_MOUSE	Q9JJ06	C1GLT_MOUSE	C1galt1	363	Mus musculus	Glycoprotein-N-acetylgalactosamine 3-beta-galactosyltransferase 1	3.03	0.9856	0.9418	1	1	1	1	1	1
sp|P98086|C1QA_MOUSE	P98086	C1QA_MOUSE	C1qa	245	Mus musculus	Complement C1q subcomponent subunit A	44.9	1	0.999	10	10	10	15	15	15	3C(57.0214), 4C(57.0214), 4M(15.9949)
sp|P14106|C1QB_MOUSE	P14106	C1QB_MOUSE	C1qb	253	Mus musculus	Complement C1q subcomponent subunit B	45.45	1	0.999	8	7	8	27	26	27	4C(57.0214), 5C(57.0214)
sp|Q02105|C1QC_MOUSE	Q02105	C1QC_MOUSE	C1qc	246	Mus musculus	Complement C1q subcomponent subunit C	30.08	1	0.999	6	6	6	14	14	14	5C(57.0214), 8M(15.9949)
sp|Q9ES30|C1QT3_MOUSE	Q9ES30	C1QT3_MOUSE	C1qtnf3	246	Mus musculus	Complement C1q tumor necrosis factor-related protein 3	6.5	0.9999	0.9927	2	2	2	2	2	2	1C(57.0214), 2C(57.0214)
sp|Q4ZJN1-2|C1QT9_MOUSE	Q4ZJN1-2	C1QT9_MOUSE	C1qtnf9	195	Mus musculus	Isoform 2 of Complement C1q and tumor necrosis factor-related protein 9	13.85	1	0.999	2	0	2	2	0	2			sp|Q4ZJN1|C1QT9_MOUSE
sp|Q8CG16|C1RA_MOUSE	Q8CG16	C1RA_MOUSE	C1ra	707	Mus musculus	Complement C1r-A subcomponent	22.21	1	0.999	13	2	13	15	2	15	2C(57.0214), 5C(57.0214), 6C(57.0214), 7C(57.0214)
sp|Q8CFG9|C1RB_MOUSE	Q8CFG9	C1RB_MOUSE	C1rb	706	Mus musculus	Complement C1r-B subcomponent	19.12	0.9986	0.9731	11	0	0	13	0	0
sp|Q922D8|C1TC_MOUSE	Q922D8	C1TC_MOUSE	Mthfd1	935	Mus musculus	C-1-tetrahydrofolate synthase, cytoplasmic	1.28	1	0.9963	1	1	1	1	1	1
sp|P08607|C4BPA_MOUSE	P08607	C4BPA_MOUSE	C4bpa	469	Mus musculus	C4b-binding protein	27.51	1	0.999	10	10	10	12	12	12	11C(57.0214), 12C(57.0214), 18C(57.0214), 1C(57.0214), 3C(57.0214), 8C(57.0214)
sp|P09803|CADH1_MOUSE	P09803	CADH1_MOUSE	Cdh1	884	Mus musculus	Cadherin-1	1.13	1	0.9986	1	1	1	1	1	1
sp|P00920|CAH2_MOUSE	P00920	CAH2_MOUSE	Ca2	260	Mus musculus	Carbonic anhydrase 2	3.85	0.2679	0.9372	1	1	1	1	1	1
sp|P0DP26|CALM1_MOUSE	P0DP26	CALM1_MOUSE	Calm1	149	Mus musculus	Calmodulin-1	8.72	0.875	0.9965	1	0	1	1	0	1	N-term(42.0106)		sp|P0DP27|CALM2_MOUSE, sp|P0DP28|CALM3_MOUSE, sp|Q9D6P8|CALL3_MOUSE
sp|P51437|CAMP_MOUSE	P51437	CAMP_MOUSE	Camp	172	Mus musculus	Cathelicidin antimicrobial peptide	10.47	0.9601	0.999	1	1	1	1	1	1
sp|P40124|CAP1_MOUSE	P40124	CAP1_MOUSE	Cap1	474	Mus musculus	Adenylyl cyclase-associated protein 1	15.61	1	0.999	5	4	5	5	4	5	12C(57.0214), 9C(57.0214)
sp|P04040|CATA_HUMAN	P04040	CATA_HUMAN	CAT	527	Homo sapiens	Catalase	6.45	1	0.9988	2	1	1	2	1	1
sp|P24270|CATA_MOUSE	P24270	CATA_MOUSE	Cat	527	Mus musculus	Catalase	11.39	1	0.999	4	3	4	4	3	4
sp|P07339|CATD_HUMAN	P07339	CATD_HUMAN	CTSD	412	Homo sapiens	Cathepsin D	4.37	0.2791	0.9405	1	0	1	1	0	1	16C(57.0214)		sp|P18242|CATD_MOUSE
sp|Q63918|CAVN2_MOUSE	Q63918	CAVN2_MOUSE	Cavin2	418	Mus musculus	Caveolae-associated protein 2	9.57	1	0.999	4	4	4	5	5	5
sp|Q9JHH6|CBPB2_MOUSE	Q9JHH6	CBPB2_MOUSE	Cpb2	422	Mus musculus	Carboxypeptidase B2	3.55	1	0.9948	2	2	2	2	2	2
sp|Q9JJN5|CBPN_MOUSE	Q9JJN5	CBPN_MOUSE	Cpn1	457	Mus musculus	Carboxypeptidase N catalytic chain	2.84	1	0.999	1	1	1	1	1	1
sp|E9Q1U1-2|CC171_MOUSE	E9Q1U1-2	CC171_MOUSE	Ccdc171	1332	Mus musculus	Isoform 2 of Coiled-coil domain-containing protein 171	0.6	0.2566	0.9337	1	0	1	1	0	1			sp|E9Q1U1|CC171_MOUSE
sp|P84444|CC21A_MOUSE	P84444	CC21A_MOUSE	Ccl21a	133	Mus musculus	C-C motif chemokine 21a	7.52	0.5343	0.9791	1	0	1	1	0	1			sp|P86792|CC21B_MOUSE, sp|P86793|CC21C_MOUSE
sp|Q08857|CD36_MOUSE	Q08857	CD36_MOUSE	Cd36	472	Mus musculus	Platelet glycoprotein 4	2.54	1	0.9956	1	1	1	1	1	1
sp|Q61735-2|CD47_MOUSE	Q61735-2	CD47_MOUSE	Cd47	324	Mus musculus	Isoform 2 of Leukocyte surface antigen CD47	8.33	1	0.999	2	0	2	2	0	2			sp|Q61735|CD47_MOUSE
sp|Q9QWK4|CD5L_MOUSE	Q9QWK4	CD5L_MOUSE	Cd5l	352	Mus musculus	CD5 antigen-like	66.19	1	0.999	25	25	25	39	39	39	13C(57.0214), 15C(57.0214), 17C(57.0214), 1M(15.9949), 20C(57.0214), 3C(57.0214), 4C(57.0214), 5C(57.0214), 5M(15.9949), 6C(57.0214), 7C(57.0214), 8C(57.0214)
sp|P35762|CD81_MOUSE	P35762	CD81_MOUSE	Cd81	236	Mus musculus	CD81 antigen	9.32	1	0.999	1	1	1	1	1	1	19C(57.0214), 4C(57.0214)
sp|P40240|CD9_MOUSE	P40240	CD9_MOUSE	Cd9	226	Mus musculus	CD9 antigen	11.06	0.9607	0.999	1	1	1	1	1	1	23C(57.0214), 4M(15.9949), 8C(57.0214), 9C(57.0214)
sp|P60766|CDC42_MOUSE	P60766	CDC42_MOUSE	Cdc42	191	Mus musculus	Cell division control protein 42 homolog	12.57	1	0.988	2	0	1	2	0	1
sp|Q61147|CERU_MOUSE	Q61147	CERU_MOUSE	Cp	1061	Mus musculus	Ceruloplasmin	22.43	1	0.999	19	19	19	20	20	20	13C(57.0214), 2C(57.0214), 5C(57.0214), 6C(57.0214), 7C(57.0214)
sp|P04186|CFAB_MOUSE	P04186	CFAB_MOUSE	Cfb	761	Mus musculus	Complement factor B	19.71	1	0.999	14	14	14	14	14	14	12C(57.0214), 16C(57.0214), 1C(57.0214), 3C(57.0214), 7C(57.0214), 9C(57.0214)
sp|P03953-2|CFAD_MOUSE	P03953-2	CFAD_MOUSE	Cfd	258	Mus musculus	Isoform 2 of Complement factor D	3.49	0.7026	0.9897	1	0	1	1	0	1			sp|P03953|CFAD_MOUSE
sp|P06909|CFAH_MOUSE	P06909	CFAH_MOUSE	Cfh	1234	Mus musculus	Complement factor H	40.28	1	0.999	38	38	38	46	46	46	12C(57.0214), 13C(57.0214), 14C(57.0214), 16C(57.0214), 18C(57.0214), 1C(57.0214), 2C(57.0214), 3C(57.0214), 4C(57.0214), 5C(57.0214), 6C(57.0214), 7C(57.0214), 9C(57.0214)
sp|Q61129|CFAI_MOUSE	Q61129	CFAI_MOUSE	Cfi	603	Mus musculus	Complement factor I	11.11	1	0.999	7	7	7	7	7	7	1C(57.0214), 4C(57.0214), 6C(57.0214), 8C(57.0214)
sp|O88200|CLC11_MOUSE	O88200	CLC11_MOUSE	Clec11a	328	Mus musculus	C-type lectin domain family 11 member A	12.2	1	0.999	3	3	3	3	3	3
sp|Q9D7Z6|CLCA1_MOUSE	Q9D7Z6	CLCA1_MOUSE	Clca1	913	Mus musculus	Calcium-activated chloride channel regulator 1	2.19	1	0.9982	2	2	2	2	2	2
sp|Q68FD5|CLH1_MOUSE	Q68FD5	CLH1_MOUSE	Cltc	1675	Mus musculus	Clathrin heavy chain 1	0.96	1	0.999	2	2	2	2	2	2
sp|Q06890|CLUS_MOUSE	Q06890	CLUS_MOUSE	Clu	448	Mus musculus	Clusterin	34.15	1	0.999	15	15	15	19	19	19	1C(57.0214), 9C(57.0214), 9M(15.9949)
sp|P01027|CO3_MOUSE	P01027	CO3_MOUSE	C3	1663	Mus musculus	Complement C3	54.72	1	0.999	73	50	73	89	60	89	10M(15.9949), 11C(57.0214), 11M(15.9949), 13C(57.0214), 17C(57.0214), 18M(15.9949), 1C(57.0214), 2C(57.0214), 2M(15.9949), 3C(57.0214), 4C(57.0214), 5C(57.0214), 6C(57.0214), 8C(57.0214), 9C(57.0214)
sp|P01029|CO4B_MOUSE	P01029	CO4B_MOUSE	C4b	1738	Mus musculus	Complement C4-B	30.9	1	0.999	39	39	39	50	50	50	13C(57.0214), 15C(57.0214), 22C(57.0214), 2C(57.0214), 3C(57.0214), 5C(57.0214), 5M(15.9949), 8C(57.0214)
sp|P06684|CO5_MOUSE	P06684	CO5_MOUSE	C5	1680	Mus musculus	Complement C5	14.29	1	0.999	24	21	24	25	22	25	1C(57.0214), 2C(57.0214), 3C(57.0214), 5C(57.0214), 6C(57.0214), 7C(57.0214)
sp|Q8K182|CO8A_MOUSE	Q8K182	CO8A_MOUSE	C8a	587	Mus musculus	Complement component C8 alpha chain	21.64	1	0.999	11	11	11	11	11	11	10C(57.0214), 19C(57.0214), 4C(57.0214), 5C(57.0214), 6C(57.0214)
sp|Q8BH35|CO8B_MOUSE	Q8BH35	CO8B_MOUSE	C8b	589	Mus musculus	Complement component C8 beta chain	9	1	0.999	5	1	5	5	1	5	12C(57.0214), 1C(57.0214), 6C(57.0214)
sp|Q8VCG4|CO8G_MOUSE	Q8VCG4	CO8G_MOUSE	C8g	202	Mus musculus	Complement component C8 gamma chain	26.24	1	0.999	5	5	5	5	5	5	6C(57.0214)
sp|P06683|CO9_MOUSE	P06683	CO9_MOUSE	C9	548	Mus musculus	Complement component C9	36.68	1	0.999	17	17	17	18	18	18	12C(57.0214), 13C(57.0214), 16C(57.0214), 22C(57.0214), 2C(57.0214), 3C(57.0214), 4C(57.0214), 5M(15.9949), 9C(57.0214)
sp|P18760|COF1_MOUSE	P18760	COF1_MOUSE	Cfl1	166	Mus musculus	Cofilin-1	13.86	1	0.999	2	1	2	2	1	2	N-term(42.0106)
sp|Q8CF98|COL10_MOUSE	Q8CF98	COL10_MOUSE	Colec10	277	Mus musculus	Collectin-10	3.61	1	0.9944	1	1	1	1	1	1
sp|Q3SXB8-2|COL11_MOUSE	Q3SXB8-2	COL11_MOUSE	Colec11	278	Mus musculus	Isoform 2 of Collectin-11	16.91	1	0.9988	4	0	4	4	0	4	8C(57.0214)		sp|Q3SXB8|COL11_MOUSE
sp|O89053|COR1A_MOUSE	O89053	COR1A_MOUSE	Coro1a	461	Mus musculus	Coronin-1A	1.95	1	0.997	1	1	1	1	1	1	4C(57.0214)
sp|Q9WUM4|COR1C_MOUSE	Q9WUM4	COR1C_MOUSE	Coro1c	474	Mus musculus	Coronin-1C	4.01	1	0.9984	2	2	2	2	2	2	4C(57.0214)
sp|O35728|CP4AE_MOUSE	O35728	CP4AE_MOUSE	Cyp4a14	507	Mus musculus	Cytochrome P450 4A14	1.78	0.8429	0.9955	1	1	1	1	1	1
sp|Q9DBB9|CPN2_MOUSE	Q9DBB9	CPN2_MOUSE	Cpn2	547	Mus musculus	Carboxypeptidase N subunit 2	15.54	1	0.999	8	8	8	9	9	9	13C(57.0214), 3C(57.0214)
sp|P59108|CPNE2_MOUSE	P59108	CPNE2_MOUSE	Cpne2	548	Mus musculus	Copine-2	1.64	0.9146	0.9977	1	0	1	1	0	1			sp|Q0VE82|CPNE7_MOUSE, sp|Q1RLL3|CPNE9_MOUSE, sp|Q8BLR2|CPNE4_MOUSE, sp|Q8BT60|CPNE3_MOUSE, sp|Q8JZW4|CPNE5_MOUSE, sp|Q9DC53|CPNE8_MOUSE, sp|Q9Z140|CPNE6_MOUSE
sp|Q8CG14|CS1A_MOUSE	Q8CG14	CS1A_MOUSE	C1s1	688	Mus musculus	Complement C1s-1 subcomponent	34.59	1	0.999	17	9	17	18	9	18	14C(57.0214), 19C(57.0214), 1C(57.0214), 5C(57.0214), 6C(57.0214), 8C(57.0214), 9C(57.0214)
sp|Q8CFG8|CS1B_MOUSE	Q8CFG8	CS1B_MOUSE	C1s2	688	Mus musculus	Complement C1s-1 subcomponent	18.9	1	0.999	10	2	2	12	3	3	8C(57.0214)
sp|Q8BY89-2|CTL2_MOUSE	Q8BY89-2	CTL2_MOUSE	Slc44a2	704	Mus musculus	Isoform 2 of Choline transporter-like protein 2	1.56	0.8437	0.9955	1	0	1	2	0	2	7C(57.0214)		sp|Q8BY89|CTL2_MOUSE
sp|Q7TMB8|CYFP1_MOUSE	Q7TMB8	CYFP1_MOUSE	Cyfip1	1253	Mus musculus	Cytoplasmic FMR1-interacting protein 1	2.63	1	0.9982	3	0	3	3	0	3
sp|Q8BPM0-2|DAAM1_MOUSE	Q8BPM0-2	DAAM1_MOUSE	Daam1	1068	Mus musculus	Isoform 2 of Disheveled-associated activator of morphogenesis 1	6.46	1	0.9989	6	0	6	6	0	6			sp|Q8BPM0|DAAM1_MOUSE
sp|Q9DAR7|DCPS_MOUSE	Q9DAR7	DCPS_MOUSE	Dcps	338	Mus musculus	m7GpppX diphosphatase	5.62	0.3754	0.9608	1	1	1	1	1	1
sp|O08788-2|DCTN1_MOUSE	O08788-2	DCTN1_MOUSE	Dctn1	1243	Mus musculus	Isoform 2 of Dynactin subunit 1	3.46	1	0.999	3	0	3	3	0	3	7C(57.0214)		sp|O08788|DCTN1_MOUSE
sp|Q99KJ8|DCTN2_MOUSE	Q99KJ8	DCTN2_MOUSE	Dctn2	402	Mus musculus	Dynactin subunit 2	15.67	1	0.999	5	5	5	5	5	5
sp|E9Q557|DESP_MOUSE	E9Q557	DESP_MOUSE	Dsp	2883	Mus musculus	Desmoplakin	6.69	1	0.999	20	20	20	21	21	21	5C(57.0214)
sp|Q8K1M6-2|DNM1L_MOUSE	Q8K1M6-2	DNM1L_MOUSE	Dnm1l	716	Mus musculus	Isoform 2 of Dynamin-1-like protein	6.28	1	0.9988	4	0	4	4	0	4	N-term(42.0106)		sp|Q8K1M6-3|DNM1L_MOUSE, sp|Q8K1M6|DNM1L_MOUSE
sp|Q9Z2W0|DNPEP_MOUSE	Q9Z2W0	DNPEP_MOUSE	Dnpep	473	Mus musculus	Aspartyl aminopeptidase	8.46	1	0.9968	3	3	3	3	3	3
sp|Q61495|DSG1A_MOUSE	Q61495	DSG1A_MOUSE	Dsg1a	1057	Mus musculus	Desmoglein-1-alpha	0.76	1	0.9955	1	0	1	1	0	1			sp|Q7TSF0|DSG1C_MOUSE, sp|Q7TSF1|DSG1B_MOUSE
sp|Q9JHU4|DYHC1_MOUSE	Q9JHU4	DYHC1_MOUSE	Dync1h1	4644	Mus musculus	Cytoplasmic dynein 1 heavy chain 1	0.54	1	0.9989	2	2	2	2	2	2
sp|P39054-2|DYN2_MOUSE	P39054-2	DYN2_MOUSE	Dnm2	866	Mus musculus	Isoform 2 of Dynamin-2	2.19	1	0.9955	2	0	2	2	0	2			sp|P39054|DYN2_MOUSE
sp|Q61508|ECM1_MOUSE	Q61508	ECM1_MOUSE	Ecm1	559	Mus musculus	Extracellular matrix protein 1	10.38	1	0.999	5	2	5	5	2	5	10C(57.0214), 5C(57.0214), 6C(57.0214)
sp|Q8BL66|EEA1_MOUSE	Q8BL66	EEA1_MOUSE	Eea1	1411	Mus musculus	Early endosome antigen 1	0.71	1	0.9988	1	1	1	1	1	1
sp|P10126|EF1A1_MOUSE	P10126	EF1A1_MOUSE	Eef1a1	462	Mus musculus	Elongation factor 1-alpha 1	6.28	1	0.9989	3	0	3	3	0	3
sp|O70251|EF1B_MOUSE	O70251	EF1B_MOUSE	Eef1b	225	Mus musculus	Elongation factor 1-beta	6.67	1	0.999	1	1	1	1	1	1
sp|P57776-2|EF1D_MOUSE	P57776-2	EF1D_MOUSE	Eef1d	257	Mus musculus	Isoform 2 of Elongation factor 1-delta	21.01	0.9999	0.999	4	1	1	4	1	1
sp|P57776|EF1D_MOUSE	P57776	EF1D_MOUSE	Eef1d	281	Mus musculus	Elongation factor 1-delta	20.28	0.9999	0.999	4	0	4	4	0	4	N-term(42.0106)
sp|Q9D8N0|EF1G_MOUSE	Q9D8N0	EF1G_MOUSE	Eef1g	437	Mus musculus	Elongation factor 1-gamma	5.26	1	0.9987	2	2	2	2	2	2	N-term(42.0106)
sp|P58252|EF2_MOUSE	P58252	EF2_MOUSE	Eef2	858	Mus musculus	Elongation factor 2	5.36	1	0.9981	5	5	5	5	5	5	5C(57.0214)
sp|Q01279|EGFR_MOUSE	Q01279	EGFR_MOUSE	Egfr	1210	Mus musculus	Epidermal growth factor receptor	1.74	1	0.9969	2	2	2	2	2	2
sp|Q9WVK4|EHD1_MOUSE	Q9WVK4	EHD1_MOUSE	Ehd1	534	Mus musculus	EH domain-containing protein 1	6.18	1	0.9969	3	2	2	3	2	2
sp|Q9QXY6|EHD3_MOUSE	Q9QXY6	EHD3_MOUSE	Ehd3	535	Mus musculus	EH domain-containing protein 3	7.1	1	0.9988	4	2	3	4	2	3
sp|Q9EQP2|EHD4_MOUSE	Q9EQP2	EHD4_MOUSE	Ehd4	541	Mus musculus	EH domain-containing protein 4	13.86	1	0.9989	7	6	7	7	6	7	3C(57.0214)
sp|P70290|EM55_MOUSE	P70290	EM55_MOUSE	Mpp1	466	Mus musculus	55 kDa erythrocyte membrane protein	2.58	0.8488	0.9957	1	1	1	1	1	1
sp|Q9DB76|EMC9_MOUSE	Q9DB76	EMC9_MOUSE	Emc9	206	Mus musculus	ER membrane protein complex subunit 9	4.37	0.6635	0.9877	1	1	1	1	1	1
sp|P17182|ENOA_MOUSE	P17182	ENOA_MOUSE	Eno1	434	Mus musculus	Alpha-enolase	14.52	1	0.9988	5	3	5	5	3	5
sp|P08113|ENPL_MOUSE	P08113	ENPL_MOUSE	Hsp90b1	802	Mus musculus	Endoplasmin	1.75	1	0.9986	1	1	1	1	1	1
sp|Q60902-2|EP15R_MOUSE	Q60902-2	EP15R_MOUSE	Eps15l1	819	Mus musculus	Isoform 2 of Epidermal growth factor receptor substrate 15-like 1	3.17	1	0.9987	2	0	2	2	0	2	1C(57.0214)		sp|Q60902-3|EP15R_MOUSE, sp|Q60902-4|EP15R_MOUSE, sp|Q60902|EP15R_MOUSE
sp|P23953|EST1C_MOUSE	P23953	EST1C_MOUSE	Ces1c	554	Mus musculus	Carboxylesterase 1C	14.62	1	0.999	8	6	8	8	6	8
sp|P70428|EXT2_MOUSE	P70428	EXT2_MOUSE	Ext2	718	Mus musculus	Exostosin-2	4.46	1	0.9987	3	3	3	3	3	3
sp|Q8BH61|F13A_MOUSE	Q8BH61	F13A_MOUSE	F13a1	732	Mus musculus	Coagulation factor XIII A chain	7.65	1	0.9989	6	5	6	6	5	6	1C(57.0214)
sp|O88947|FA10_MOUSE	O88947	FA10_MOUSE	F10	481	Mus musculus	Coagulation factor X	9.36	1	0.999	4	4	4	4	4	4	2C(57.0214), 5C(57.0214), 7C(57.0214)
sp|Q80YC5|FA12_MOUSE	Q80YC5	FA12_MOUSE	F12	597	Mus musculus	Coagulation factor XII	6.03	1	0.999	3	3	3	3	3	3	1C(57.0214)
sp|O88783|FA5_MOUSE	O88783	FA5_MOUSE	F5	2183	Mus musculus	Coagulation factor V	9.16	1	0.999	18	18	18	21	21	21	10C(57.0214), 13C(57.0214), 9C(57.0214)
sp|Q05816|FABP5_MOUSE	Q05816	FABP5_MOUSE	Fabp5	135	Mus musculus	Fatty acid-binding protein 5	6.67	0.7688	0.9927	1	1	1	1	1	1
sp|Q91VU0|FAM3C_MOUSE	Q91VU0	FAM3C_MOUSE	Fam3c	227	Mus musculus	Protein FAM3C	8.81	1	0.9989	2	2	2	2	2	2
sp|Q08879-2|FBLN1_MOUSE	Q08879-2	FBLN1_MOUSE	Fbln1	685	Mus musculus	Isoform C of Fibulin-1	3.8	1	0.999	2	0	0	2	0	0
sp|Q08879|FBLN1_MOUSE	Q08879	FBLN1_MOUSE	Fbln1	705	Mus musculus	Fibulin-1	3.69	1	0.999	2	0	2	2	0	2	14C(57.0214), 1C(57.0214), 2C(57.0214), 7C(57.0214), 8C(57.0214)
sp|Q8BPB5|FBLN3_MOUSE	Q8BPB5	FBLN3_MOUSE	Efemp1	493	Mus musculus	EGF-containing fibulin-like extracellular matrix protein 1	1.83	0.9999	0.9895	1	1	1	1	1	1	5C(57.0214)
sp|Q9WVH9|FBLN5_MOUSE	Q9WVH9	FBLN5_MOUSE	Fbln5	448	Mus musculus	Fibulin-5	10.94	1	0.9989	4	4	4	4	4	4	11C(57.0214), 1C(57.0214), 2C(57.0214), 5C(57.0214), 7C(57.0214), 8C(57.0214)
sp|O70165|FCN1_MOUSE	O70165	FCN1_MOUSE	Fcn1	334	Mus musculus	Ficolin-1	6.29	1	0.9989	2	2	2	2	2	2
sp|P29699|FETUA_MOUSE	P29699	FETUA_MOUSE	Ahsg	345	Mus musculus	Alpha-2-HS-glycoprotein	40.58	1	0.999	8	8	8	10	10	10	11C(57.0214), 13M(15.9949), 14C(57.0214), 16C(57.0214), 1C(57.0214), 21C(57.0214), 4C(57.0214), 4M(15.9949)
sp|Q9QXC1|FETUB_MOUSE	Q9QXC1	FETUB_MOUSE	Fetub	388	Mus musculus	Fetuin-B	24.48	1	0.999	5	5	5	7	7	7	10C(57.0214), 18C(57.0214), 5C(57.0214), 8C(57.0214)
sp|Q2VIS4|FILA2_MOUSE	Q2VIS4	FILA2_MOUSE	Flg2	2362	Mus musculus	Filaggrin-2	0.72	0.9588	0.9989	1	1	1	1	1	1
sp|P11276|FINC_MOUSE	P11276	FINC_MOUSE	Fn1	2477	Mus musculus	Fibronectin	30.08	1	0.999	53	53	53	59	59	59	11C(57.0214), 14C(57.0214), 1C(57.0214), 2C(57.0214), 3C(57.0214), 4C(57.0214), 5C(57.0214), 7C(57.0214), 8C(57.0214), 9C(57.0214)
sp|Q8BTM8|FLNA_MOUSE	Q8BTM8	FLNA_MOUSE	Flna	2647	Mus musculus	Filamin-A	14.05	1	0.999	28	22	28	30	22	30	3C(57.0214), 6C(57.0214)
sp|Q8VHX6-2|FLNC_MOUSE	Q8VHX6-2	FLNC_MOUSE	Flnc	2693	Mus musculus	Isoform 2 of Filamin-C	2.9	1	0.999	7	0	3	8	0	3	15C(57.0214)		sp|Q8VHX6|FLNC_MOUSE
sp|P16858|G3P_MOUSE	P16858	G3P_MOUSE	Gapdh	333	Mus musculus	Glyceraldehyde-3-phosphate dehydrogenase	8.41	1	0.999	2	1	2	2	1	2	13C(57.0214)
sp|Q6PB93-2|GALT2_MOUSE	Q6PB93-2	GALT2_MOUSE	Galnt2	536	Mus musculus	Isoform 2 of Polypeptide N-acetylgalactosaminyltransferase 2	5.6	1	0.9988	2	0	2	2	0	2			sp|Q6PB93|GALT2_MOUSE
sp|Q80VA0-2|GALT7_MOUSE	Q80VA0-2	GALT7_MOUSE	Galnt7	657	Mus musculus	Isoform 2 of N-acetylgalactosaminyltransferase 7	10.05	1	0.999	6	0	6	6	0	6			sp|Q80VA0|GALT7_MOUSE
sp|P62880|GBB2_MOUSE	P62880	GBB2_MOUSE	Gnb2	340	Mus musculus	Guanine nucleotide-binding protein G(I)/G(S)/G(T) subunit beta-2	2.06	1	0.9972	1	0	1	1	0	1
sp|P01863|GCAA_MOUSE	P01863	GCAA_MOUSE	Ighg	330	Mus musculus	Ig gamma-2A chain C region, A allele	43.03	1	0.999	10	0	10	23	0	23	10C(57.0214), 13C(57.0214), 13M(15.9949), 14M(15.9949), 1C(57.0214), 25C(57.0214), 5C(57.0214), 7C(57.0214)		sp|P01865|GCAM_MOUSE
sp|P01864|GCAB_MOUSE	P01864	GCAB_MOUSE		335	Mus musculus	Ig gamma-2A chain C region secreted form	26.87	1	0.999	6	4	4	13	9	9	14M(15.9949), 6C(57.0214)
sp|P13020-2|GELS_MOUSE	P13020-2	GELS_MOUSE	Gsn	731	Mus musculus	Isoform 2 of Gelsolin	25.17	1	0.999	16	0	16	20	0	20			sp|P13020|GELS_MOUSE
sp|P15105|GLNA_MOUSE	P15105	GLNA_MOUSE	Glul	373	Mus musculus	Glutamine synthetase	4.29	1	0.9984	2	2	2	2	2	2	4C(57.0214)
sp|B2RSH2|GNAI1_MOUSE	B2RSH2	GNAI1_MOUSE	Gnai1	354	Mus musculus	Guanine nucleotide-binding protein G(i) subunit alpha-1	3.11	0.9289	0.9981	1	0	1	1	0	1			sp|P08752|GNAI2_MOUSE, sp|P18872-2|GNAO_MOUSE, sp|P18872|GNAO_MOUSE, sp|P20612|GNAT1_MOUSE, sp|P27600|GNA12_MOUSE, sp|P27601|GNA13_MOUSE, sp|P50149|GNAT2_MOUSE, sp|P63094-2|GNAS2_MOUSE, sp|P63094|GNAS2_MOUSE, sp|Q3V3I2|GNAT3_MOUSE, sp|Q6R0H7-4|GNAS1_MOUSE, sp|Q6R0H7|GNAS1_MOUSE, sp|Q8CGK7|GNAL_MOUSE, sp|Q9DC51|GNAI3_MOUSE
sp|O35930|GP1BA_MOUSE	O35930	GP1BA_MOUSE	Gp1ba	734	Mus musculus	Platelet glycoprotein Ib alpha chain	2.59	1	0.9979	2	2	2	2	2	2
sp|P56400|GP1BB_MOUSE	P56400	GP1BB_MOUSE	Gp1bb	206	Mus musculus	Platelet glycoprotein Ib beta chain	5.34	0.9484	0.9987	1	1	1	1	1	1
sp|P46412|GPX3_MOUSE	P46412	GPX3_MOUSE	Gpx3	226	Mus musculus	Glutathione peroxidase 3	11.5	1	0.999	2	1	2	2	1	2
sp|Q8VD04|GRAP1_MOUSE	Q8VD04	GRAP1_MOUSE	Gripap1	806	Mus musculus	GRIP1-associated protein 1	1.24	0.8228	0.9948	1	1	1	1	1	1
sp|Q9EST1|GSDMA_MOUSE	Q9EST1	GSDMA_MOUSE	Gsdma	446	Mus musculus	Gasdermin-A	3.81	1	0.9554	2	1	2	2	1	2
sp|C0HKE1|H2A1B_MOUSE	C0HKE1	H2A1B_MOUSE	H2ac4	130	Mus musculus	Histone H2A type 1-B	20	1	0.999	2	0	2	2	0	2			sp|C0HKE2|H2A1C_MOUSE, sp|C0HKE3|H2A1D_MOUSE, sp|C0HKE4|H2A1E_MOUSE, sp|C0HKE5|H2A1G_MOUSE, sp|C0HKE6|H2A1I_MOUSE, sp|C0HKE7|H2A1N_MOUSE, sp|C0HKE8|H2A1O_MOUSE, sp|C0HKE9|H2A1P_MOUSE, sp|Q64523|H2A2C_MOUSE, sp|Q6GSS7|H2A2A_MOUSE, sp|Q8BFU2|H2A3_MOUSE, sp|Q8CGP5|H2A1F_MOUSE, sp|Q8CGP6|H2A1H_MOUSE, sp|Q8CGP7|H2A1K_MOUSE, sp|Q8R1M2|H2AJ_MOUSE
sp|P10853|H2B1F_MOUSE	P10853	H2B1F_MOUSE	H2bc7	126	Mus musculus	Histone H2B type 1-F/J/L	24.6	1	0.999	3	0	3	4	0	4	2M(15.9949), 5M(15.9949)		sp|P10854|H2B1M_MOUSE, sp|Q64475|H2B1B_MOUSE, sp|Q64478|H2B1H_MOUSE, sp|Q64525|H2B2B_MOUSE, sp|Q6ZWY9|H2B1C_MOUSE, sp|Q8CGP1|H2B1K_MOUSE, sp|Q8CGP2-2|H2B1P_MOUSE, sp|Q8CGP2|H2B1P_MOUSE
sp|P02301|H3C_MOUSE	P02301	H3C_MOUSE	H3-5	136	Mus musculus	Histone H3.3C	5.15	0.9993	0.9616	1	0	1	1	0	1			sp|P68433|H31_MOUSE, sp|P84228|H32_MOUSE, sp|P84244|H33_MOUSE
sp|P62806|H4_MOUSE	P62806	H4_MOUSE	H4c1	103	Mus musculus	Histone H4	38.83	1	0.9987	4	4	4	5	5	5
sp|P01898|HA10_MOUSE	P01898	HA10_MOUSE	H2-Q10	325	Mus musculus	H-2 class I histocompatibility antigen, Q10 alpha chain	48.62	1	0.999	12	7	12	13	8	13	11M(15.9949), 7C(57.0214)
sp|P14430|HA18_MOUSE	P14430	HA18_MOUSE	H2-Q8	326	Mus musculus	H-2 class I histocompatibility antigen, Q8 alpha chain	20.55	0.9999	0.9988	6	1	2	6	1	2	7C(57.0214)
sp|P01901|HA1B_MOUSE	P01901	HA1B_MOUSE	H2-K1	369	Mus musculus	H-2 class I histocompatibility antigen, K-B alpha chain	8.4	0.9991	0.9958	3	0	0	3	0	0			sp|P14426|HA13_MOUSE
sp|P01902|HA1D_MOUSE	P01902	HA1D_MOUSE	H2-K1	368	Mus musculus	H-2 class I histocompatibility antigen, K-D alpha chain	5.43	0.9973	0.9959	2	1	1	2	1	1
sp|P01897|HA1L_MOUSE	P01897	HA1L_MOUSE	H2-L	362	Mus musculus	H-2 class I histocompatibility antigen, L-D alpha chain	15.47	0.9998	0.9989	5	0	3	5	0	3
sp|Q8K0D2-2|HABP2_MOUSE	Q8K0D2-2	HABP2_MOUSE	Habp2	521	Mus musculus	Isoform 2 of Hyaluronan-binding protein 2	1.73	1	0.9988	1	0	1	1	0	1			sp|Q8K0D2|HABP2_MOUSE
sp|P01942|HBA_MOUSE	P01942	HBA_MOUSE	Hba	142	Mus musculus	Hemoglobin subunit alpha	83.1	1	0.999	8	5	8	11	8	11	1M(15.9949), 5C(57.0214)
sp|P02088|HBB1_MOUSE	P02088	HBB1_MOUSE	Hbb-b1	147	Mus musculus	Hemoglobin subunit beta-1	45.58	1	0.999	6	3	6	10	4	10	11C(57.0214), 15M(15.9949)
sp|P02089|HBB2_MOUSE	P02089	HBB2_MOUSE	Hbb-b2	147	Mus musculus	Hemoglobin subunit beta-2	36.05	1	0.999	5	2	2	8	2	2	5C(57.0214)
sp|P10518|HEM2_MOUSE	P10518	HEM2_MOUSE	Alad	330	Mus musculus	Delta-aminolevulinic acid dehydratase	9.39	1	0.9981	2	2	2	2	2	2
sp|Q91X72|HEMO_MOUSE	Q91X72	HEMO_MOUSE	Hpx	460	Mus musculus	Hemopexin	37.61	1	0.999	16	16	16	24	24	24	19C(57.0214), 1C(57.0214), 3C(57.0214), 6C(57.0214)
sp|P49182|HEP2_MOUSE	P49182	HEP2_MOUSE	Serpind1	478	Mus musculus	Heparin cofactor 2	8.16	1	0.999	5	5	5	5	5	5
sp|Q9R098|HGFA_MOUSE	Q9R098	HGFA_MOUSE	Hgfac	653	Mus musculus	Hepatocyte growth factor activator	3.22	1	0.9975	1	1	1	1	1	1	8C(57.0214)
sp|P26928|HGFL_MOUSE	P26928	HGFL_MOUSE	Mst1	716	Mus musculus	Hepatocyte growth factor-like protein	1.4	0.4962	0.9757	1	1	1	1	1	1
sp|A2AJ76|HMCN2_MOUSE	A2AJ76	HMCN2_MOUSE	Hmcn2	5100	Mus musculus	Hemicentin-2	1.06	1	0.998	5	4	5	5	4	5
sp|Q3TBD2-2|HMHA1_MOUSE	Q3TBD2-2	HMHA1_MOUSE	Arhgap45	1000	Mus musculus	Isoform 2 of Rho GTPase-activating protein 45	0.8	0.2497	0.9314	1	0	1	1	0	1			sp|Q3TBD2|HMHA1_MOUSE, sp|Q8VEM1|GOLI_MOUSE
sp|Q61646|HPT_MOUSE	Q61646	HPT_MOUSE	Hp	347	Mus musculus	Haptoglobin	33.72	1	0.999	11	11	11	15	15	15	2C(57.0214), 3M(15.9949), 4C(57.0214), 5C(57.0214), 8C(57.0214)
sp|Q9ESB3|HRG_MOUSE	Q9ESB3	HRG_MOUSE	Hrg	525	Mus musculus	Histidine-rich glycoprotein	36.57	1	0.999	16	16	16	20	20	20	10C(57.0214), 16C(57.0214), 25C(57.0214), 3C(57.0214), 5C(57.0214), 8C(57.0214)
sp|P07901|HS90A_MOUSE	P07901	HS90A_MOUSE	Hsp90aa1	733	Mus musculus	Heat shock protein HSP 90-alpha	6.55	1	0.9985	4	2	4	4	2	4
sp|P11499|HS90B_MOUSE	P11499	HS90B_MOUSE	Hsp90ab1	724	Mus musculus	Heat shock protein HSP 90-beta	3.59	0.9996	0.9969	2	0	0	2	0	0
sp|Q61316|HSP74_MOUSE	Q61316	HSP74_MOUSE	Hspa4	841	Mus musculus	Heat shock 70 kDa protein 4	1.66	0.8652	0.9962	1	1	1	1	1	1
sp|P63017|HSP7C_MOUSE	P63017	HSP7C_MOUSE	Hspa8	646	Mus musculus	Heat shock cognate 71 kDa protein	27.71	1	0.999	15	8	15	17	10	17	1C(57.0214)
sp|P01747|HVM03_MOUSE	P01747	HVM03_MOUSE		120	Mus musculus	Ig heavy chain V region 36-65	20	1	0.999	2	0	2	2	0	2	12C(57.0214)
sp|P01750|HVM06_MOUSE	P01750	HVM06_MOUSE		117	Mus musculus	Ig heavy chain V region 102	23.08	0.999	0.9985	2	1	1	3	2	2
sp|P01754|HVM10_MOUSE	P01754	HVM10_MOUSE	Ighv1-62-3	117	Mus musculus	Ig heavy chain V region 1-62-3	18.8	1	0.999	2	0	2	2	0	2			sp|P06328|HVM49_MOUSE
sp|P01756|HVM12_MOUSE	P01756	HVM12_MOUSE		117	Mus musculus	Ig heavy chain V region MOPC 104E	43.59	1	0.999	3	0	1	5	0	1			sp|P01757|HVM13_MOUSE
sp|P01758|HVM14_MOUSE	P01758	HVM14_MOUSE	Igh-VJ558	117	Mus musculus	Ig heavy chain V region 108A	12.82	0.9601	0.999	1	1	1	1	1	1
sp|P01786|HVM17_MOUSE	P01786	HVM17_MOUSE		117	Mus musculus	Ig heavy chain V region MOPC 47A	30.77	1	0.9962	3	2	2	4	3	3	9C(57.0214)
sp|P01787|HVM18_MOUSE	P01787	HVM18_MOUSE		123	Mus musculus	Ig heavy chain V regions TEPC 15/S107/HPCM1/HPCM2/HPCM3	39.84	1	0.999	4	0	4	6	0	6	9C(57.0214)		sp|P01788|HVM19_MOUSE, sp|P01790|HVM21_MOUSE, sp|P01791|HVM22_MOUSE
sp|P01795|HVM26_MOUSE	P01795	HVM26_MOUSE		144	Mus musculus	Ig heavy chain V region M167	11.81	0.9938	0.9706	2	1	1	2	1	1
sp|P01801|HVM32_MOUSE	P01801	HVM32_MOUSE		115	Mus musculus	Ig heavy chain V-III region J606	49.57	1	0.999	4	1	4	5	1	5	3C(57.0214)
sp|P01803|HVM34_MOUSE	P01803	HVM34_MOUSE		113	Mus musculus	Ig heavy chain V region AMPC1	36.28	0.9996	0.9979	3	1	1	4	1	1
sp|P01806|HVM36_MOUSE	P01806	HVM36_MOUSE		116	Mus musculus	Ig heavy chain V region 441	47.41	1	0.999	5	0	4	5	0	4	3C(57.0214)		sp|P01807|HVM37_MOUSE, sp|P01808|HVM38_MOUSE
sp|P01810|HVM40_MOUSE	P01810	HVM40_MOUSE		119	Mus musculus	Ig heavy chain V region J539	38.66	0.9998	0.9989	4	1	1	4	1	1	3C(57.0214)
sp|P01811|HVM41_MOUSE	P01811	HVM41_MOUSE		117	Mus musculus	Ig heavy chain V region UPC10	13.68	1	0.9986	1	0	0	1	0	0
sp|P01819|HVM43_MOUSE	P01819	HVM43_MOUSE		144	Mus musculus	Ig heavy chain V region MOPC 141	7.64	0.9564	0.9989	1	0	1	1	0	1			sp|P01820|HVM44_MOUSE
sp|P06330|HVM51_MOUSE	P06330	HVM51_MOUSE		118	Mus musculus	Ig heavy chain V region AC38 205.12	66.1	1	0.999	5	3	5	7	3	7	12C(57.0214)
sp|P18524|HVM53_MOUSE	P18524	HVM53_MOUSE		117	Mus musculus	Ig heavy chain V region RF	27.35	1	0.999	3	1	3	3	1	3	9C(57.0214)
sp|P18527|HVM56_MOUSE	P18527	HVM56_MOUSE		97	Mus musculus	Ig heavy chain V region 914	27.84	1	0.9984	2	1	1	2	1	1
sp|P18528|HVM57_MOUSE	P18528	HVM57_MOUSE		98	Mus musculus	Ig heavy chain V region 6.96	30.61	1	0.999	2	1	2	3	2	3	9C(57.0214), N-term(42.0106)
sp|P18531|HVM60_MOUSE	P18531	HVM60_MOUSE	Ighv3-6	116	Mus musculus	Ig heavy chain V region 3-6	31.03	1	0.999	2	2	2	2	2	2	14C(57.0214)
sp|P84751|HVM63_MOUSE	P84751	HVM63_MOUSE		237	Mus musculus	Ig heavy chain Mem5 (Fragment)	20.25	0.9981	0.9909	3	1	1	7	1	1
sp|P97290|IC1_MOUSE	P97290	IC1_MOUSE	Serping1	504	Mus musculus	Plasma protease C1 inhibitor	29.17	1	0.999	11	11	11	11	11	11
sp|Q9DBD0|ICA_MOUSE	Q9DBD0	ICA_MOUSE	Inhca	700	Mus musculus	Inhibitor of carbonic anhydrase	5.57	1	0.999	4	3	3	5	3	3	1C(57.0214)
sp|P05017-2|IGF1_MOUSE	P05017-2	IGF1_MOUSE	Igf1	157	Mus musculus	Isoform IGF-IB of Insulin-like growth factor I	8.28	0.7881	0.9935	1	0	1	1	0	1	10C(57.0214), 11C(57.0214)		sp|P05017|IGF1_MOUSE
sp|P01867-2|IGG2B_MOUSE	P01867-2	IGG2B_MOUSE	Ighg2b	335	Mus musculus	Isoform 2 of Immunoglobulin heavy constant gamma 2B	44.48	1	0.999	10	0	9	20	0	19	13C(57.0214), 13M(15.9949), 16C(57.0214), 1C(57.0214), 25C(57.0214), 4M(15.9949), 6C(57.0214)		sp|P01867|IGG2B_MOUSE
sp|P01878|IGHA_MOUSE	P01878	IGHA_MOUSE		344	Mus musculus	Ig alpha chain C region	49.13	1	0.999	13	13	13	23	23	23	16M(15.9949), 18C(57.0214), 19C(57.0214), 1C(57.0214), 21C(57.0214), 6C(57.0214), 7C(57.0214), 8C(57.0214), 8M(15.9949), 9C(57.0214)
sp|P06336|IGHE_MOUSE	P06336	IGHE_MOUSE	IGHE	421	Mus musculus	Immunoglobulin heavy constant epsilon	9.26	1	0.9989	3	3	3	3	3	3	3C(57.0214)
sp|P01868|IGHG1_MOUSE	P01868	IGHG1_MOUSE	Ighg1	324	Mus musculus	Ig gamma-1 chain C region secreted form	43.52	1	0.999	9	0	9	15	0	15	11C(57.0214), 20M(15.9949), 25C(57.0214), 3C(57.0214), 8M(15.9949)		sp|P01869|IGH1M_MOUSE
sp|P03987-2|IGHG3_MOUSE	P03987-2	IGHG3_MOUSE		329	Mus musculus	Isoform 2 of Ig gamma-3 chain C region	61.09	1	0.999	12	0	12	14	0	14	12C(57.0214), 13M(15.9949), 14C(57.0214), 26C(57.0214), 31C(57.0214)		sp|P03987|IGHG3_MOUSE
sp|P01872|IGHM_MOUSE	P01872	IGHM_MOUSE	Ighm	454	Mus musculus	Immunoglobulin heavy constant mu	54.85	1	0.999	22	0	22	57	0	57	12C(57.0214), 12M(15.9949), 13C(57.0214), 20C(57.0214), 3C(57.0214), 4C(57.0214), 5C(57.0214), 6C(57.0214), 7C(57.0214)
sp|P01592|IGJ_MOUSE	P01592	IGJ_MOUSE	Jchain	159	Mus musculus	Immunoglobulin J chain	42.77	1	0.999	6	6	6	12	12	12	10C(57.0214), 11C(57.0214), 1C(57.0214), 1M(15.9949)
sp|P01837|IGKC_MOUSE	P01837	IGKC_MOUSE	Igkc	107	Mus musculus	Immunoglobulin kappa constant	81.31	1	0.999	7	7	7	21	21	21	26C(57.0214), 27C(57.0214), 6C(57.0214), 6M(15.9949)
sp|Q61730-2|IL1AP_MOUSE	Q61730-2	IL1AP_MOUSE	Il1rap	360	Mus musculus	Isoform 2 of Interleukin-1 receptor accessory protein	2.78	1	0.9945	1	0	1	1	0	1			sp|Q61730-3|IL1AP_MOUSE, sp|Q61730|IL1AP_MOUSE
sp|O55222|ILK_MOUSE	O55222	ILK_MOUSE	Ilk	452	Mus musculus	Integrin-linked protein kinase	15.04	1	0.9989	7	7	7	7	7	7	19C(57.0214), 2C(57.0214), 5C(57.0214), 6C(57.0214), 8C(57.0214), N-term(42.0106)
sp|Q80V26|IMPA3_MOUSE	Q80V26	IMPA3_MOUSE	Bpnt2	356	Mus musculus	Golgi-resident adenosine 3',5'-bisphosphate 3'-phosphatase	15.73	1	0.999	4	4	4	5	5	5	5C(57.0214)
sp|Q9QUM0|ITA2B_MOUSE	Q9QUM0	ITA2B_MOUSE	Itga2b	1033	Mus musculus	Integrin alpha-IIb	14.04	1	0.999	12	12	12	14	14	14	11C(57.0214), 1C(57.0214), 2C(57.0214), 4C(57.0214), 5C(57.0214)
sp|Q61739-2|ITA6_MOUSE	Q61739-2	ITA6_MOUSE	Itga6	1073	Mus musculus	Isoform Alpha-6X1A of Integrin alpha-6	2.98	1	0.9986	3	0	3	3	0	3			sp|Q61739|ITA6_MOUSE
sp|P24063-2|ITAL_MOUSE	P24063-2	ITAL_MOUSE	Itgal	1161	Mus musculus	Isoform 2 of Integrin alpha-L	0.6	0.2633	0.9358	1	0	1	1	0	1			sp|P24063|ITAL_MOUSE
sp|P09055-2|ITB1_MOUSE	P09055-2	ITB1_MOUSE	Itgb1	801	Mus musculus	Isoform 2 of Integrin beta-1	10.49	1	0.9975	7	0	7	7	0	7	15C(57.0214), 2C(57.0214)		sp|P09055|ITB1_MOUSE
sp|P11835|ITB2_MOUSE	P11835	ITB2_MOUSE	Itgb2	771	Mus musculus	Integrin beta-2	2.59	1	0.9802	2	2	2	2	2	2	5C(57.0214)
sp|O54890|ITB3_MOUSE	O54890	ITB3_MOUSE	Itgb3	787	Mus musculus	Integrin beta-3	13.98	1	0.999	10	10	10	10	10	10	12C(57.0214), 3C(57.0214), 4C(57.0214), 5C(57.0214), 6C(57.0214)
sp|Q61702|ITIH1_MOUSE	Q61702	ITIH1_MOUSE	Itih1	907	Mus musculus	Inter-alpha-trypsin inhibitor heavy chain H1	21.17	1	0.999	14	14	14	17	17	17	24M(15.9949), 3C(57.0214), 4C(57.0214)
sp|Q61703|ITIH2_MOUSE	Q61703	ITIH2_MOUSE	Itih2	946	Mus musculus	Inter-alpha-trypsin inhibitor heavy chain H2	16.91	1	0.999	14	14	14	15	15	15	12C(57.0214), 13C(57.0214)
sp|Q61704|ITIH3_MOUSE	Q61704	ITIH3_MOUSE	Itih3	889	Mus musculus	Inter-alpha-trypsin inhibitor heavy chain H3	18	1	0.999	13	13	13	13	13	13	2C(57.0214), 5C(57.0214)
sp|A6X935|ITIH4_MOUSE	A6X935	ITIH4_MOUSE	Itih4	942	Mus musculus	Inter alpha-trypsin inhibitor, heavy chain 4	41.19	1	0.999	29	2	29	39	3	39	32C(57.0214), 42M(15.9949)
sp|P13645|K1C10_HUMAN	P13645	K1C10_HUMAN	KRT10	584	Homo sapiens	Keratin, type I cytoskeletal 10	64.55	1	0.999	35	23	35	58	41	58	10C(57.0214), 11M(15.9949), 16C(57.0214), 26M(15.9949), 2C(57.0214), 3M(15.9949), 5C(57.0214), 5M(15.9949), 7C(57.0214)
sp|P08730|K1C13_MOUSE	P08730	K1C13_MOUSE	Krt13	437	Mus musculus	Keratin, type I cytoskeletal 13	14.19	1	0.9988	9	1	3	10	1	3
sp|Q61781|K1C14_MOUSE	Q61781	K1C14_MOUSE	Krt14	484	Mus musculus	Keratin, type I cytoskeletal 14	38.64	1	0.999	16	4	13	24	7	19	11M(15.9949), 1C(57.0214), 1M(15.9949), 2C(57.0214), 3M(15.9949), 5M(15.9949)
sp|O77727|K1C15_SHEEP	O77727	K1C15_SHEEP	KRT15	453	Ovis aries	Keratin, type I cytoskeletal 15	9.71	0.9992	0.9937	7	0	0	8	0	0
sp|Q9Z2K1|K1C16_MOUSE	Q9Z2K1	K1C16_MOUSE	Krt16	469	Mus musculus	Keratin, type I cytoskeletal 16	18.34	1	0.999	10	4	4	16	7	7	11M(15.9949)
sp|Q9QWL7|K1C17_MOUSE	Q9QWL7	K1C17_MOUSE	Krt17	433	Mus musculus	Keratin, type I cytoskeletal 17	34.87	1	0.999	16	3	7	18	3	7
sp|P19001|K1C19_MOUSE	P19001	K1C19_MOUSE	Krt19	403	Mus musculus	Keratin, type I cytoskeletal 19	15.14	1	0.9933	7	1	2	9	1	3
sp|Q9Z320|K1C27_MOUSE	Q9Z320	K1C27_MOUSE	Krt27	448	Mus musculus	Keratin, type I cytoskeletal 27	6.03	0.999	0.9984	2	1	1	4	1	1
sp|Q6IFX2|K1C42_MOUSE	Q6IFX2	K1C42_MOUSE	Krt42	452	Mus musculus	Keratin, type I cytoskeletal 42	28.98	1	0.9989	15	4	5	18	5	6
sp|P35527|K1C9_HUMAN	P35527	K1C9_HUMAN	KRT9	623	Homo sapiens	Keratin, type I cytoskeletal 9	61.48	1	0.999	28	27	27	44	42	42	15M(15.9949), 2C(57.0214), 3M(15.9949), 5C(57.0214), 5M(15.9949), 7M(15.9949), 8M(15.9949)
sp|Q15323|K1H1_HUMAN	Q15323	K1H1_HUMAN	KRT31	416	Homo sapiens	Keratin, type I cuticular Ha1	1.68	1	0.9988	1	0	0	1	0	0
sp|P35908|K22E_HUMAN	P35908	K22E_HUMAN	KRT2	639	Homo sapiens	Keratin, type II cytoskeletal 2 epidermal	74.65	1	0.999	39	27	36	59	36	50	10M(15.9949), 23M(15.9949), 2C(57.0214), 6C(57.0214), 7C(57.0214), 7M(15.9949), 8C(57.0214), N-term(42.0106)
sp|P04264|K2C1_HUMAN	P04264	K2C1_HUMAN	KRT1	644	Homo sapiens	Keratin, type II cytoskeletal 1	57.76	1	0.999	37	22	37	83	53	83	1M(15.9949), 2M(15.9949), 4C(57.0214), 5C(57.0214), 5M(15.9949), 6M(15.9949), 7M(15.9949)
sp|Q6IFZ6|K2C1B_MOUSE	Q6IFZ6	K2C1B_MOUSE	Krt77	572	Mus musculus	Keratin, type II cytoskeletal 1b	7.17	1	0.9984	6	1	1	13	1	1
sp|Q922U2|K2C5_MOUSE	Q922U2	K2C5_MOUSE	Krt5	580	Mus musculus	Keratin, type II cytoskeletal 5	25.86	1	0.999	22	7	10	33	11	14	11M(15.9949), 6M(15.9949), 7M(15.9949), 9M(15.9949)
sp|P50446|K2C6A_MOUSE	P50446	K2C6A_MOUSE	Krt6a	553	Mus musculus	Keratin, type II cytoskeletal 6A	26.22	1	0.999	17	1	8	24	1	11	2C(57.0214)
sp|Q9R0H5|K2C71_MOUSE	Q9R0H5	K2C71_MOUSE	Krt71	524	Mus musculus	Keratin, type II cytoskeletal 71	3.63	1	0.9964	2	0	0	5	0	0
sp|Q6NXH9|K2C73_MOUSE	Q6NXH9	K2C73_MOUSE	Krt73	539	Mus musculus	Keratin, type II cytoskeletal 73	9.46	0.9997	0.9988	6	1	1	11	2	2
sp|Q8BGZ7|K2C75_MOUSE	Q8BGZ7	K2C75_MOUSE	Krt75	551	Mus musculus	Keratin, type II cytoskeletal 75	15.06	1	0.9769	10	1	1	15	2	2	2M(15.9949)
sp|Q6WVG3|KCD12_MOUSE	Q6WVG3	KCD12_MOUSE	Kctd12	327	Mus musculus	BTB/POZ domain-containing protein KCTD12	13.15	1	0.9984	3	3	3	3	3	3
sp|P07310|KCRM_MOUSE	P07310	KCRM_MOUSE	Ckm	381	Mus musculus	Creatine kinase M-type	4.99	1	0.9974	2	2	2	2	2	2
sp|O08672|KIFC2_MOUSE	O08672	KIFC2_MOUSE	Kifc2	792	Mus musculus	Kinesin-like protein KIFC2	1.14	0.2877	0.9428	1	1	1	1	1	1
sp|Q61768|KINH_MOUSE	Q61768	KINH_MOUSE	Kif5b	963	Mus musculus	Kinesin-1 heavy chain	11.94	1	0.999	9	7	9	9	7	9	10C(57.0214)
sp|O88447|KLC1_MOUSE	O88447	KLC1_MOUSE	Klc1	541	Mus musculus	Kinesin light chain 1	4.25	1	0.9989	2	2	2	2	2	2
sp|P26262|KLKB1_MOUSE	P26262	KLKB1_MOUSE	Klkb1	638	Mus musculus	Plasma kallikrein	8.93	1	0.999	5	5	5	5	5	5	7C(57.0214), 8C(57.0214)
sp|O08677-3|KNG1_MOUSE	O08677-3	KNG1_MOUSE	Kng1	480	Mus musculus	Isoform 3 of Kininogen-1	44.17	1	0.999	17	0	17	22	0	22	10C(57.0214), 19C(57.0214), 1C(57.0214), 21C(57.0214), 5C(57.0214), 5M(15.9949), 8C(57.0214)		sp|O08677|KNG1_MOUSE
sp|P52480|KPYM_MOUSE	P52480	KPYM_MOUSE	Pkm	531	Mus musculus	Pyruvate kinase PKM	16.01	1	0.999	7	0	7	7	0	7	6C(57.0214), 7C(57.0214)
sp|P78386|KRT85_HUMAN	P78386	KRT85_HUMAN	KRT85	507	Homo sapiens	Keratin, type II cuticular Hb5	3.55	1	0.9918	2	0	0	2	0	0
sp|O43790|KRT86_HUMAN	O43790	KRT86_HUMAN	KRT86	486	Homo sapiens	Keratin, type II cuticular Hb6	3.7	1	0.9989	2	0	1	2	0	1	4C(57.0214)
sp|Q14525|KT33B_HUMAN	Q14525	KT33B_HUMAN	KRT33B	404	Homo sapiens	Keratin, type I cuticular Ha3-II	1.73	1	0.9989	1	0	0	1	0	0
sp|Q3V2T4-2|KTDAP_MOUSE	Q3V2T4-2	KTDAP_MOUSE	Krtdap	91	Mus musculus	Isoform 2 of Keratinocyte differentiation-associated protein	37.36	1	0.999	2	0	2	2	0	2	19M(15.9949)		sp|Q3V2T4|KTDAP_MOUSE
sp|P01632|KV1A1_MOUSE	P01632	KV1A1_MOUSE	Igkv7-33	114	Mus musculus	Ig kappa chain V-I region S107A	42.11	1	0.999	4	3	4	4	3	4	5C(57.0214)
sp|P01626|KV2A1_MOUSE	P01626	KV2A1_MOUSE		112	Mus musculus	Ig kappa chain V-II region MOPC 167	21.43	0.9997	0.999	1	1	1	1	1	1	23C(57.0214)
sp|P01628|KV2A3_MOUSE	P01628	KV2A3_MOUSE		113	Mus musculus	Ig kappa chain V-II region MOPC 511	14.16	0.9994	0.999	1	0	1	1	0	1
sp|P01629|KV2A4_MOUSE	P01629	KV2A4_MOUSE		112	Mus musculus	Ig kappa chain V-II region 2S1.3	11.61	1	0.9959	1	1	1	1	1	1
sp|P03976|KV2A5_MOUSE	P03976	KV2A5_MOUSE		113	Mus musculus	Ig kappa chain V-II region 17S29.1	11.5	0.9999	0.9984	1	1	1	1	1	1
sp|P01630|KV2A6_MOUSE	P01630	KV2A6_MOUSE		113	Mus musculus	Ig kappa chain V-II region 7S34.1	9.73	0.9999	0.9984	1	1	1	1	1	1
sp|P01631|KV2A7_MOUSE	P01631	KV2A7_MOUSE		113	Mus musculus	Ig kappa chain V-II region 26-10	38.94	1	0.999	3	3	3	7	7	7	23C(57.0214), 4M(15.9949), N-term(42.0106)
sp|P01654|KV3A1_MOUSE	P01654	KV3A1_MOUSE		111	Mus musculus	Ig kappa chain V-III region PC 2880/PC 1229	40.54	1	0.999	3	0	3	3	0	3
sp|P01662|KV3AA_MOUSE	P01662	KV3AA_MOUSE		111	Mus musculus	Ig kappa chain V-III region ABPC 22/PC 9245	53.15	0.9999	0.999	3	0	3	3	0	3			sp|P01663|KV3AB_MOUSE
sp|P01665|KV3AD_MOUSE	P01665	KV3AD_MOUSE		111	Mus musculus	Ig kappa chain V-III region PC 7043	53.15	0.9997	0.999	3	0	2	4	0	3			sp|P01666|KV3AE_MOUSE
sp|P01667|KV3AF_MOUSE	P01667	KV3AF_MOUSE		111	Mus musculus	Ig kappa chain V-III region PC 6308	38.74	0.9875	0.9809	2	0	0	3	0	0
sp|P01670|KV3AI_MOUSE	P01670	KV3AI_MOUSE		111	Mus musculus	Ig kappa chain V-III region PC 6684	58.56	1	0.999	3	0	1	3	0	1	27C(57.0214)		sp|P01671|KV3AJ_MOUSE
sp|P01680|KV4A1_MOUSE	P01680	KV4A1_MOUSE		129	Mus musculus	Ig kappa chain V-IV region S107B	9.3	0.7167	0.9904	1	1	1	2	2	2
sp|P01633|KV5A1_MOUSE	P01633	KV5A1_MOUSE	Igkv6-17	149	Mus musculus	Immunoglobulin kappa chain variable 6-17	4.7	1	0.9989	1	0	1	1	0	1
sp|P01634|KV5A2_MOUSE	P01634	KV5A2_MOUSE		136	Mus musculus	Ig kappa chain V-V region MOPC 21	18.38	0.9992	0.9963	3	1	1	3	1	1
sp|P01635|KV5A3_MOUSE	P01635	KV5A3_MOUSE	Igkv12-41	115	Mus musculus	Immunoglobulin kappa chain variable 12-41 (Fragment)	27.83	1	0.9986	3	3	3	5	5	5
sp|P01636|KV5A4_MOUSE	P01636	KV5A4_MOUSE		108	Mus musculus	Ig kappa chain V-V region MOPC 149	43.52	1	0.999	4	4	4	5	5	5
sp|P01638|KV5A6_MOUSE	P01638	KV5A6_MOUSE		115	Mus musculus	Ig kappa chain V-V region L6 (Fragment)	28.7	1	0.999	2	1	2	2	1	2
sp|P01639|KV5A7_MOUSE	P01639	KV5A7_MOUSE	Igkv9-120	130	Mus musculus	Immunoglobulin kappa chain variable 9-120	26.92	1	0.999	2	2	2	2	2	2
sp|P01642|KV5A9_MOUSE	P01642	KV5A9_MOUSE	Gm10881	115	Mus musculus	Ig kappa chain V-V region L7 (Fragment)	23.48	1	0.999	2	2	2	3	3	3
sp|P01643|KV5AA_MOUSE	P01643	KV5AA_MOUSE		108	Mus musculus	Ig kappa chain V-V region MOPC 173	16.67	0.9993	0.9989	1	0	0	1	0	0
sp|P01644|KV5AB_MOUSE	P01644	KV5AB_MOUSE		108	Mus musculus	Ig kappa chain V-V region HP R16.7	50.93	0.9998	0.999	4	0	1	5	0	1			sp|P01645|KV5AC_MOUSE
sp|P01647|KV5AE_MOUSE	P01647	KV5AE_MOUSE		108	Mus musculus	Ig kappa chain V-V region HP 124E1	50.93	0.9998	0.999	4	1	2	6	2	3
sp|P01648|KV5AF_MOUSE	P01648	KV5AF_MOUSE		108	Mus musculus	Ig kappa chain V-V region HP 91A3	31.48	1	0.9966	3	0	3	5	0	5	4M(15.9949), N-term(42.0106)
sp|P01675|KV6A1_MOUSE	P01675	KV6A1_MOUSE		107	Mus musculus	Ig kappa chain V-VI region XRPC 44	37.38	1	0.999	3	0	2	4	0	3			sp|P01676|KV6A2_MOUSE, sp|P01677|KV6A3_MOUSE, sp|P01678|KV6A4_MOUSE, sp|P01679|KV6A5_MOUSE
sp|P04940|KV6A6_MOUSE	P04940	KV6A6_MOUSE		107	Mus musculus	Ig kappa chain V-VI region NQ2-17.4.1	33.64	1	0.999	4	0	4	4	0	4	5C(57.0214)		sp|P04941|KV6A7_MOUSE, sp|P04944|KV6AA_MOUSE
sp|P04945|KV6AB_MOUSE	P04945	KV6AB_MOUSE		108	Mus musculus	Ig kappa chain V-VI region NQ2-6.1	14.81	0.9605	0.999	1	1	1	1	1	1
sp|P84750|KVM5_MOUSE	P84750	KVM5_MOUSE		121	Mus musculus	Ig kappa chain V region Mem5 (Fragment)	25.62	1	0.9956	3	3	3	4	4	4
sp|P01843|LAC1_MOUSE	P01843	LAC1_MOUSE		105	Mus musculus	Ig lambda-1 chain C region	80.95	1	0.999	5	5	5	10	10	10	10M(15.9949), 5C(57.0214), 6C(57.0214)
sp|P01844|LAC2_MOUSE	P01844	LAC2_MOUSE	Iglc2	104	Mus musculus	Ig lambda-2 chain C region	71.15	1	0.999	5	2	5	12	6	12	5C(57.0214), 7C(57.0214)
sp|P01845|LAC3_MOUSE	P01845	LAC3_MOUSE	Iglc3	104	Mus musculus	Ig lambda-3 chain C region	71.15	1	0.9986	4	1	1	7	1	1
sp|P02468|LAMC1_MOUSE	P02468	LAMC1_MOUSE	Lamc1	1607	Mus musculus	Laminin subunit gamma-1	0.87	1	0.9983	1	1	1	1	1	1
sp|Q9Z127|LAT1_MOUSE	Q9Z127	LAT1_MOUSE	Slc7a5	512	Mus musculus	Large neutral amino acids transporter small subunit 1	1.37	1	0.997	1	0	1	1	0	1
sp|Q61805|LBP_MOUSE	Q61805	LBP_MOUSE	Lbp	481	Mus musculus	Lipopolysaccharide-binding protein	18.09	1	0.999	8	8	8	9	9	9	10M(15.9949)
sp|P16301|LCAT_MOUSE	P16301	LCAT_MOUSE	Lcat	438	Mus musculus	Phosphatidylcholine-sterol acyltransferase	12.79	1	0.9988	5	5	5	5	5	5	5C(57.0214)
sp|P06151|LDHA_MOUSE	P06151	LDHA_MOUSE	Ldha	332	Mus musculus	L-lactate dehydrogenase A chain	8.73	1	0.998	3	3	3	3	3	3
sp|P42703-2|LIFR_MOUSE	P42703-2	LIFR_MOUSE	Lifr	719	Mus musculus	Isoform 2 of Leukemia inhibitory factor receptor	4.17	1	0.9972	3	0	3	3	0	3	4C(57.0214)		sp|P42703|LIFR_MOUSE
sp|Q99JW4|LIMS1_MOUSE	Q99JW4	LIMS1_MOUSE	Lims1	325	Mus musculus	LIM and senescent cell antigen-like-containing domain protein 1	4.92	1	0.998	1	1	1	1	1	1	11C(57.0214), 14C(57.0214)
sp|P48678-2|LMNA_MOUSE	P48678-2	LMNA_MOUSE	Lmna	574	Mus musculus	Isoform C of Prelamin-A/C	7.49	1	0.9988	4	0	4	4	0	4			sp|P48678|LMNA_MOUSE
sp|Q91ZX7|LRP1_MOUSE	Q91ZX7	LRP1_MOUSE	Lrp1	4545	Mus musculus	Prolow-density lipoprotein receptor-related protein 1	3.39	1	0.999	15	14	15	15	14	15	1C(57.0214), 2C(57.0214), 4C(57.0214), 5C(57.0214), 9C(57.0214)
sp|Q91WK0-2|LRRF2_MOUSE	Q91WK0-2	LRRF2_MOUSE	Lrrfip2	400	Mus musculus	Isoform 2 of Leucine-rich repeat flightless-interacting protein 2	8.5	1	0.9964	3	0	3	3	0	3			sp|Q91WK0|LRRF2_MOUSE
sp|P51885|LUM_MOUSE	P51885	LUM_MOUSE	Lum	338	Mus musculus	Lumican	8.28	1	0.9989	2	2	2	2	2	2
sp|P01723|LV1A_MOUSE	P01723	LV1A_MOUSE		117	Mus musculus	Ig lambda-1 chain V region	35.9	1	0.999	2	0	2	2	0	2			sp|P01727|LV1E_MOUSE
sp|P01725|LV1C_MOUSE	P01725	LV1C_MOUSE		110	Mus musculus	Ig lambda-1 chain V region S178	28.18	1	0.9987	2	2	2	2	2	2	22C(57.0214)
sp|P01728|LV2A_MOUSE	P01728	LV2A_MOUSE		117	Mus musculus	Ig lambda-2 chain V region	35.9	1	0.999	2	1	1	2	1	1
sp|P00698|LYSC_CHICK	P00698	LYSC_CHICK	LYZ	147	Gallus gallus	Lysozyme C	4.76	1	0.9989	1	1	1	1	1	1
sp|P61626|LYSC_HUMAN	P61626	LYSC_HUMAN	LYZ	148	Homo sapiens	Lysozyme C	4.73	0.4349	0.9691	1	1	1	1	1	1
sp|P27046|MA2A1_MOUSE	P27046	MA2A1_MOUSE	Man2a1	1150	Mus musculus	Alpha-mannosidase 2	1.74	1	0.9984	2	2	2	2	2	2
sp|Q9QXZ0-2|MACF1_MOUSE	Q9QXZ0-2	MACF1_MOUSE	Macf1	5327	Mus musculus	Isoform 2 of Microtubule-actin cross-linking factor 1, isoforms 1/2/3/4	0.34	1	0.9989	1	0	1	1	0	1			sp|Q9QXZ0-3|MACF1_MOUSE, sp|Q9QXZ0-4|MACF1_MOUSE, sp|Q9QXZ0|MACF1_MOUSE
sp|Q6NXH2|MANEA_MOUSE	Q6NXH2	MANEA_MOUSE	Manea	462	Mus musculus	Glycoprotein endo-alpha-1,2-mannosidase	8.23	1	0.999	3	3	3	4	4	4
sp|Q8R001-2|MARE2_MOUSE	Q8R001-2	MARE2_MOUSE	Mapre2	317	Mus musculus	Isoform 2 of Microtubule-associated protein RP/EB family member 2	6.31	1	0.9989	1	0	1	1	0	1			sp|Q8R001|MARE2_MOUSE
sp|P98064-2|MASP1_MOUSE	P98064-2	MASP1_MOUSE	Masp1	733	Mus musculus	Isoform 2 of Mannan-binding lectin serine protease 1	13.92	1	0.999	9	4	9	9	4	9	5C(57.0214), 9C(57.0214)
sp|P98064|MASP1_MOUSE	P98064	MASP1_MOUSE	Masp1	704	Mus musculus	Mannan-binding lectin serine protease 1	14.06	1	0.999	7	2	2	7	2	2	3C(57.0214)
sp|Q91WP0|MASP2_MOUSE	Q91WP0	MASP2_MOUSE	Masp2	685	Mus musculus	Mannan-binding lectin serine protease 2	4.82	1	0.9989	3	1	3	3	1	3	1C(57.0214)
sp|P39039|MBL1_MOUSE	P39039	MBL1_MOUSE	Mbl1	239	Mus musculus	Mannose-binding protein A	16.32	1	0.999	4	1	3	4	1	3	3C(57.0214)
sp|P41317|MBL2_MOUSE	P41317	MBL2_MOUSE	Mbl2	244	Mus musculus	Mannose-binding protein C	18.03	1	0.999	4	3	4	6	5	6	3C(57.0214)
sp|Q9Z2L6|MINP1_MOUSE	Q9Z2L6	MINP1_MOUSE	Minpp1	481	Mus musculus	Multiple inositol polyphosphate phosphatase 1	6.44	1	0.999	2	2	2	2	2	2	10C(57.0214)
sp|Q3THE2|ML12B_MOUSE	Q3THE2	ML12B_MOUSE	Myl12b	172	Mus musculus	Myosin regulatory light chain 12B	11.05	0.9996	0.9979	2	1	1	2	1	1
sp|B2RPV6|MMRN1_MOUSE	B2RPV6	MMRN1_MOUSE	Mmrn1	1210	Mus musculus	Multimerin-1	8.26	1	0.999	8	8	8	9	9	9	3C(57.0214)
sp|P26041|MOES_MOUSE	P26041	MOES_MOUSE	Msn	577	Mus musculus	Moesin	4.85	1	0.9973	3	1	3	3	1	3
sp|P53986|MOT1_MOUSE	P53986	MOT1_MOUSE	Slc16a1	493	Mus musculus	Monocarboxylate transporter 1	2.64	0.9589	0.999	1	1	1	1	1	1
sp|Q7TT50|MRCKB_MOUSE	Q7TT50	MRCKB_MOUSE	Cdc42bpb	1713	Mus musculus	Serine/threonine-protein kinase MRCK beta	0.64	0.9907	0.9857	1	1	1	1	1	1
sp|P28665|MUG1_MOUSE	P28665	MUG1_MOUSE	Mug1	1476	Mus musculus	Murinoglobulin-1	29.4	1	0.999	33	20	33	46	27	46	10C(57.0214), 10M(15.9949), 11C(57.0214), 12C(57.0214), 19C(57.0214), 1M(15.9949), 2M(15.9949), 4C(57.0214), 5C(57.0214)
sp|P28666|MUG2_MOUSE	P28666	MUG2_MOUSE	Mug2	1451	Mus musculus	Murinoglobulin-2	25.43	1	0.999	28	15	15	35	16	16	11C(57.0214), 2C(57.0214), 4C(57.0214), 8C(57.0214), 8M(15.9949)
sp|P13542|MYH8_MOUSE	P13542	MYH8_MOUSE	Myh8	1937	Mus musculus	Myosin-8	0.52	0.9963	0.9511	1	0	1	1	0	1			sp|Q5SX39|MYH4_MOUSE, sp|Q5SX40|MYH1_MOUSE
sp|Q8VDD5|MYH9_MOUSE	Q8VDD5	MYH9_MOUSE	Myh9	1960	Mus musculus	Myosin-9	19.39	1	0.999	32	26	32	33	26	33	14C(57.0214), 1C(57.0214), 7C(57.0214), 8C(57.0214)
sp|Q60605-2|MYL6_MOUSE	Q60605-2	MYL6_MOUSE	Myl6	151	Mus musculus	Isoform Smooth muscle of Myosin light polypeptide 6	36.42	1	0.999	5	0	5	5	0	5	1C(57.0214), N-term(42.0106)		sp|Q60605|MYL6_MOUSE
sp|Q9CQ19|MYL9_MOUSE	Q9CQ19	MYL9_MOUSE	Myl9	172	Mus musculus	Myosin regulatory light polypeptide 9	11.05	1	0.999	2	1	2	2	1	2
sp|Q5SUA5|MYO1G_MOUSE	Q5SUA5	MYO1G_MOUSE	Myo1g	1024	Mus musculus	Unconventional myosin-Ig	1.07	0.3844	0.9622	1	1	1	1	1	1
sp|Q9D6A1|MYO1H_MOUSE	Q9D6A1	MYO1H_MOUSE	Myo1h	958	Mus musculus	Unconventional myosin-Ih	0.73	0.4478	0.9707	1	1	1	2	2	2
sp|Q99KQ4|NAMPT_MOUSE	Q99KQ4	NAMPT_MOUSE	Nampt	491	Mus musculus	Nicotinamide phosphoribosyltransferase	1.43	1	0.9978	1	1	1	1	1	1
sp|O09043|NAPSA_MOUSE	O09043	NAPSA_MOUSE	Napsa	419	Mus musculus	Napsin-A	2.15	0.8463	0.9956	1	1	1	1	1	1
sp|Q3UHN9|NDST1_MOUSE	Q3UHN9	NDST1_MOUSE	Ndst1	882	Mus musculus	Bifunctional heparan sulfate N-deacetylase/N-sulfotransferase 1	2.27	1	0.9986	2	2	2	2	2	2
sp|Q99J85|NPTXR_MOUSE	Q99J85	NPTXR_MOUSE	Nptxr	493	Mus musculus	Neuronal pentraxin receptor	1.83	1	0.9989	1	1	1	1	1	1
sp|Q8K2Y0-2|OBI1_MOUSE	Q8K2Y0-2	OBI1_MOUSE	Obi1	214	Mus musculus	Isoform 2 of ORC ubiquitin ligase 1	4.21	0.3087	0.948	1	0	1	1	0	1			sp|Q8K2Y0-3|OBI1_MOUSE, sp|Q8K2Y0|OBI1_MOUSE
sp|Q99J31|OPHN1_MOUSE	Q99J31	OPHN1_MOUSE	Ophn1	802	Mus musculus	Oligophrenin-1	1.62	1	0.9987	1	1	1	1	1	1
sp|Q8C165|P20D1_MOUSE	Q8C165	P20D1_MOUSE	Pm20d1	503	Mus musculus	N-fatty-acyl-amino acid synthase/hydrolase PM20D1	7.95	1	0.9985	3	3	3	3	3	3
sp|Q9WVE8|PACN2_MOUSE	Q9WVE8	PACN2_MOUSE	Pacsin2	486	Mus musculus	Protein kinase C and casein kinase substrate in neurons protein 2	2.26	1	0.9958	1	1	1	1	1	1
sp|Q60963|PAFA_MOUSE	Q60963	PAFA_MOUSE	Pla2g7	440	Mus musculus	Platelet-activating factor acetylhydrolase	11.36	1	0.999	4	4	4	4	4	4
sp|Q9ES46|PARVB_MOUSE	Q9ES46	PARVB_MOUSE	Parvb	365	Mus musculus	Beta-parvin	9.32	1	0.999	3	3	3	3	3	3
sp|Q9CQF9|PCYOX_MOUSE	Q9CQF9	PCYOX_MOUSE	Pcyox1	505	Mus musculus	Prenylcysteine oxidase 1	4.16	1	0.99	1	1	1	1	1	1
sp|Q9WU78-3|PDC6I_MOUSE	Q9WU78-3	PDC6I_MOUSE	Pdcd6ip	874	Mus musculus	Isoform 3 of Programmed cell death 6-interacting protein	2.75	1	0.9975	2	0	2	2	0	2			sp|Q9WU78|PDC6I_MOUSE
sp|Q8CG03|PDE5A_MOUSE	Q8CG03	PDE5A_MOUSE	Pde5a	865	Mus musculus	cGMP-specific 3',5'-cyclic phosphodiesterase	3.01	1	0.9985	2	2	2	3	3	3	9C(57.0214)
sp|Q8VCS0|PGRP2_MOUSE	Q8VCS0	PGRP2_MOUSE	Pglyrp2	530	Mus musculus	N-acetylmuramoyl-L-alanine amidase	10.75	1	0.9988	5	0	5	5	0	5	9C(57.0214)
sp|O70362|PHLD_MOUSE	O70362	PHLD_MOUSE	Gpld1	837	Mus musculus	Phosphatidylinositol-glycan-specific phospholipase D	15.77	1	0.999	11	11	11	12	12	12	25C(57.0214), 2M(15.9949), 3M(15.9949), 6C(57.0214)
sp|O70570|PIGR_MOUSE	O70570	PIGR_MOUSE	Pigr	771	Mus musculus	Polymeric immunoglobulin receptor	20.88	1	0.999	11	11	11	12	12	12	11C(57.0214), 2C(57.0214), 7C(57.0214), 8C(57.0214), 9C(57.0214)
sp|Q9JI48|PLAC8_MOUSE	Q9JI48	PLAC8_MOUSE	Plac8	112	Mus musculus	Placenta-specific gene 8 protein	13.39	0.413	0.9663	1	1	1	1	1	1	N-term(42.0106)
sp|Q02257|PLAK_MOUSE	Q02257	PLAK_MOUSE	Jup	745	Mus musculus	Junction plakoglobin	23.89	1	0.999	14	13	14	15	14	15	13C(57.0214), 2M(15.9949), 5C(57.0214)
sp|Q9QXS1-10|PLEC_MOUSE	Q9QXS1-10	PLEC_MOUSE	Plec	4511	Mus musculus	Isoform PLEC-1D of Plectin	1.11	1	0.9989	5	0	5	5	0	5			sp|Q9QXS1-11|PLEC_MOUSE, sp|Q9QXS1-12|PLEC_MOUSE, sp|Q9QXS1-13|PLEC_MOUSE, sp|Q9QXS1-14|PLEC_MOUSE, sp|Q9QXS1-15|PLEC_MOUSE, sp|Q9QXS1-16|PLEC_MOUSE, sp|Q9QXS1-2|PLEC_MOUSE, sp|Q9QXS1-3|PLEC_MOUSE, sp|Q9QXS1-4|PLEC_MOUSE, sp|Q9QXS1-5|PLEC_MOUSE, sp|Q9QXS1-6|PLEC_MOUSE, sp|Q9QXS1-7|PLEC_MOUSE, sp|Q9QXS1-8|PLEC_MOUSE, sp|Q9QXS1-9|PLEC_MOUSE, sp|Q9QXS1|PLEC_MOUSE
sp|Q9Z126|PLF4_MOUSE	Q9Z126	PLF4_MOUSE	Pf4	105	Mus musculus	Platelet factor 4	28.57	1	0.999	3	3	3	4	4	4	2C(57.0214)
sp|P20918|PLMN_MOUSE	P20918	PLMN_MOUSE	Plg	812	Mus musculus	Plasminogen	43.72	1	0.999	26	26	26	31	31	31	10C(57.0214), 11C(57.0214), 14C(57.0214), 15C(57.0214), 16C(57.0214), 1C(57.0214), 26C(57.0214), 4C(57.0214), 5C(57.0214), 6C(57.0214), 7C(57.0214), 9C(57.0214)
sp|Q61233|PLSL_MOUSE	Q61233	PLSL_MOUSE	Lcp1	627	Mus musculus	Plastin-2	5.74	1	0.9966	3	3	3	3	3	3	3C(57.0214)
sp|P55065|PLTP_MOUSE	P55065	PLTP_MOUSE	Pltp	493	Mus musculus	Phospholipid transfer protein	32.05	1	0.999	12	12	12	14	14	14	1M(15.9949), 3M(15.9949), 7M(15.9949), 8M(15.9949)
sp|P52430|PON1_MOUSE	P52430	PON1_MOUSE	Pon1	355	Mus musculus	Serum paraoxonase/arylesterase 1	40.28	1	0.999	10	10	10	11	11	11	10C(57.0214), 24C(57.0214), 29M(15.9949)
sp|P17742|PPIA_MOUSE	P17742	PPIA_MOUSE	Ppia	164	Mus musculus	Peptidyl-prolyl cis-trans isomerase A	14.02	1	0.9988	2	0	2	2	0	2	7C(57.0214)
sp|Q06830|PRDX1_HUMAN	Q06830	PRDX1_HUMAN	PRDX1	199	Homo sapiens	Peroxiredoxin-1	11.06	1	0.9694	2	0	1	2	0	1
sp|Q61171|PRDX2_MOUSE	Q61171	PRDX2_MOUSE	Prdx2	198	Mus musculus	Peroxiredoxin-2	23.74	1	0.999	4	3	4	4	3	4
sp|P62962|PROF1_MOUSE	P62962	PROF1_MOUSE	Pfn1	140	Mus musculus	Profilin-1	30	1	0.9988	3	3	3	3	3	3
sp|Q08761|PROS_MOUSE	Q08761	PROS_MOUSE	Pros1	675	Mus musculus	Vitamin K-dependent protein S	1.19	1	0.9932	1	1	1	1	1	1
sp|P62334|PRS10_MOUSE	P62334	PRS10_MOUSE	Psmc6	389	Mus musculus	26S proteasome regulatory subunit 10B	3.6	1	0.9986	1	1	1	1	1	1
sp|P62192|PRS4_MOUSE	P62192	PRS4_MOUSE	Psmc1	440	Mus musculus	26S proteasome regulatory subunit 4	4.77	1	0.9971	1	1	1	1	1	1
sp|O88685|PRS6A_MOUSE	O88685	PRS6A_MOUSE	Psmc3	442	Mus musculus	26S proteasome regulatory subunit 6A	2.26	1	0.9974	1	1	1	1	1	1
sp|P46471|PRS7_MOUSE	P46471	PRS7_MOUSE	Psmc2	433	Mus musculus	26S proteasome regulatory subunit 7	7.39	1	0.9983	3	3	3	3	3	3	4C(57.0214)
sp|P62196|PRS8_MOUSE	P62196	PRS8_MOUSE	Psmc5	406	Mus musculus	26S proteasome regulatory subunit 8	3.2	1	0.9489	1	1	1	1	1	1
sp|Q9R1P4|PSA1_MOUSE	Q9R1P4	PSA1_MOUSE	Psma1	263	Mus musculus	Proteasome subunit alpha type-1	7.22	1	0.9969	2	2	2	2	2	2
sp|Q9QUM9|PSA6_MOUSE	Q9QUM9	PSA6_MOUSE	Psma6	246	Mus musculus	Proteasome subunit alpha type-6	5.28	0.9513	0.9987	1	1	1	1	1	1
sp|Q8BG32|PSD11_MOUSE	Q8BG32	PSD11_MOUSE	Psmd11	422	Mus musculus	26S proteasome non-ATPase regulatory subunit 11	2.84	1	0.9988	1	1	1	2	2	2
sp|Q9WVJ2|PSD13_MOUSE	Q9WVJ2	PSD13_MOUSE	Psmd13	376	Mus musculus	26S proteasome non-ATPase regulatory subunit 13	5.05	0.9973	0.9577	2	2	2	2	2	2
sp|O35593|PSDE_MOUSE	O35593	PSDE_MOUSE	Psmd14	310	Mus musculus	26S proteasome non-ATPase regulatory subunit 14	6.45	1	0.9947	2	2	2	2	2	2
sp|Q8VDM4|PSMD2_MOUSE	Q8VDM4	PSMD2_MOUSE	Psmd2	908	Mus musculus	26S proteasome non-ATPase regulatory subunit 2	1.32	1	0.9969	1	1	1	1	1	1
sp|P06800-5|PTPRC_MOUSE	P06800-5	PTPRC_MOUSE	Ptprc	1250	Mus musculus	Isoform 2 of Receptor-type tyrosine-protein phosphatase C	0.8	0.2635	0.9359	1	0	1	1	0	1			sp|P06800-6|PTPRC_MOUSE, sp|P06800|PTPRC_MOUSE
sp|Q8R143|PTTG_MOUSE	Q8R143	PTTG_MOUSE	Pttg1ip	174	Mus musculus	Pituitary tumor-transforming gene 1 protein-interacting protein	4.02	0.9984	0.9534	1	1	1	2	2	2	2C(57.0214), 5C(57.0214)
sp|P48759|PTX3_MOUSE	P48759	PTX3_MOUSE	Ptx3	381	Mus musculus	Pentraxin-related protein PTX3	9.19	1	0.9989	3	3	3	3	3	3
sp|Q9DCL9|PUR6_MOUSE	Q9DCL9	PUR6_MOUSE	Paics	425	Mus musculus	Bifunctional phosphoribosylaminoimidazole carboxylase/phosphoribosylaminoimidazole succinocarboxamide synthetase	3.29	1	0.9988	1	1	1	1	1	1
sp|Q3UQ28|PXDN_MOUSE	Q3UQ28	PXDN_MOUSE	Pxdn	1475	Mus musculus	Peroxidasin homolog	2.37	1	0.9989	3	3	3	3	3	3
sp|Q9ET01|PYGL_MOUSE	Q9ET01	PYGL_MOUSE	Pygl	850	Mus musculus	Glycogen phosphorylase, liver form	2.82	1	0.9956	2	1	2	2	1	2
sp|Q61838|PZP_MOUSE	Q61838	PZP_MOUSE	Pzp	1495	Mus musculus	Pregnancy zone protein	48.96	1	0.999	55	53	55	88	85	88	10C(57.0214), 11M(15.9949), 12C(57.0214), 14C(57.0214), 16C(57.0214), 1M(15.9949), 22C(57.0214), 24C(57.0214), 2C(57.0214), 3C(57.0214), 5C(57.0214), 6C(57.0214), 8M(15.9949), 9M(15.9949)
sp|Q8BND5-2|QSOX1_MOUSE	Q8BND5-2	QSOX1_MOUSE	Qsox1	661	Mus musculus	Isoform 2 of Sulfhydryl oxidase 1	29.35	1	0.999	16	0	16	19	0	19	13C(57.0214), 22C(57.0214), 6C(57.0214), 7C(57.0214), 9C(57.0214)		sp|Q8BND5-3|QSOX1_MOUSE, sp|Q8BND5|QSOX1_MOUSE
sp|P61027|RAB10_MOUSE	P61027	RAB10_MOUSE	Rab10	200	Mus musculus	Ras-related protein Rab-10	11	1	0.9985	2	0	2	2	0	2
sp|P35278|RAB5C_MOUSE	P35278	RAB5C_MOUSE	Rab5c	216	Mus musculus	Ras-related protein Rab-5C	5.09	0.713	0.9902	1	0	1	1	0	1			sp|P61021|RAB5B_MOUSE, sp|Q9CQD1|RAB5A_MOUSE
sp|P63001|RAC1_MOUSE	P63001	RAC1_MOUSE	Rac1	192	Mus musculus	Ras-related C3 botulinum toxin substrate 1	34.38	1	0.999	6	2	6	6	2	6	1C(57.0214), 3C(57.0214), 4C(57.0214)
sp|P62835|RAP1A_MOUSE	P62835	RAP1A_MOUSE	Rap1a	184	Mus musculus	Ras-related protein Rap-1A	15.76	0.9992	0.9934	3	0	0	6	0	0
sp|Q99JI6|RAP1B_MOUSE	Q99JI6	RAP1B_MOUSE	Rap1b	184	Mus musculus	Ras-related protein Rap-1b	30.98	1	0.999	6	3	6	9	3	9	1C(57.0214), 5C(57.0214)
sp|Q60790|RASA3_MOUSE	Q60790	RASA3_MOUSE	Rasa3	834	Mus musculus	Ras GTPase-activating protein 3	9.59	1	0.999	6	6	6	6	6	6	12C(57.0214), 8C(57.0214)
sp|P46638|RB11B_MOUSE	P46638	RB11B_MOUSE	Rab11b	218	Mus musculus	Ras-related protein Rab-11B	5.05	0.9995	0.9804	1	0	1	1	0	1			sp|P62492|RB11A_MOUSE
sp|Q8K426|RETNG_MOUSE	Q8K426	RETNG_MOUSE	Retnlg	117	Mus musculus	Resistin-like gamma	23.08	1	0.999	2	2	2	3	3	3	3C(57.0214), 5C(57.0214), 7C(57.0214), 9C(57.0214)
sp|Q8BYW1-2|RHG25_MOUSE	Q8BYW1-2	RHG25_MOUSE	Arhgap25	559	Mus musculus	Isoform 2 of Rho GTPase-activating protein 25	2.15	1	0.9975	1	0	1	1	0	1			sp|Q8BYW1-3|RHG25_MOUSE, sp|Q8BYW1|RHG25_MOUSE
sp|Q62159|RHOC_MOUSE	Q62159	RHOC_MOUSE	Rhoc	193	Mus musculus	Rho-related GTP-binding protein RhoC	5.7	0.8115	0.9943	1	0	1	1	0	1	9C(57.0214)		sp|Q9QUI0|RHOA_MOUSE
sp|P70335-2|ROCK1_MOUSE	P70335-2	ROCK1_MOUSE	Rock1	1353	Mus musculus	Isoform 2 of Rho-associated protein kinase 1	2.81	1	0.9982	4	0	2	4	0	2			sp|P70335|ROCK1_MOUSE
sp|P70336-2|ROCK2_MOUSE	P70336-2	ROCK2_MOUSE	Rock2	1444	Mus musculus	Isoform 2 of Rho-associated protein kinase 2	3.46	1	0.998	5	0	5	5	0	5	4C(57.0214)		sp|P70336|ROCK2_MOUSE
sp|Q99PL5|RRBP1_MOUSE	Q99PL5	RRBP1_MOUSE	Rrbp1	1605	Mus musculus	Ribosome-binding protein 1	0.5	1	0.9973	1	1	1	1	1	1
sp|P27048|RSMB_MOUSE	P27048	RSMB_MOUSE	Snrpb	231	Mus musculus	Small nuclear ribonucleoprotein-associated protein B	3.03	1	0.9861	1	0	1	1	0	1			sp|P63163|RSMN_MOUSE
sp|Q01730|RSU1_MOUSE	Q01730	RSU1_MOUSE	Rsu1	277	Mus musculus	Ras suppressor protein 1	6.14	0.9995	0.9922	1	1	1	1	1	1
sp|O08576-2|RUN3A_MOUSE	O08576-2	RUN3A_MOUSE	Rundc3a	400	Mus musculus	Isoform 2 of RUN domain-containing protein 3A	1.75	0.5677	0.9817	1	0	1	1	0	1			sp|O08576-3|RUN3A_MOUSE, sp|O08576-4|RUN3A_MOUSE, sp|O08576|RUN3A_MOUSE
sp|P62305|RUXE_MOUSE	P62305	RUXE_MOUSE	Snrpe	92	Mus musculus	Small nuclear ribonucleoprotein E	11.96	0.9512	0.9987	1	1	1	1	1	1
sp|P05366|SAA1_MOUSE	P05366	SAA1_MOUSE	Saa1	122	Mus musculus	Serum amyloid A-1 protein	43.44	1	0.999	5	3	5	7	4	7
sp|P05367|SAA2_MOUSE	P05367	SAA2_MOUSE	Saa2	122	Mus musculus	Serum amyloid A-2 protein	45.9	1	0.999	5	3	3	7	4	4	6M(15.9949)
sp|P31532|SAA4_MOUSE	P31532	SAA4_MOUSE	Saa4	130	Mus musculus	Serum amyloid A-4 protein	56.92	1	0.999	9	9	9	11	11	11
sp|P12246|SAMP_MOUSE	P12246	SAMP_MOUSE	Apcs	224	Mus musculus	Serum amyloid P-component	17.86	1	0.999	3	3	3	3	3	3
sp|Q61207|SAP_MOUSE	Q61207	SAP_MOUSE	Psap	557	Mus musculus	Prosaposin	15.08	1	0.999	8	8	8	8	8	8	10C(57.0214), 1C(57.0214), 2C(57.0214), 5C(57.0214), 6C(57.0214), 9C(57.0214)
sp|Q01405|SC23A_MOUSE	Q01405	SC23A_MOUSE	Sec23a	765	Mus musculus	Protein transport protein Sec23A	8.24	1	0.999	5	4	5	5	4	5	N-term(42.0106)
sp|P47867-2|SCG3_MOUSE	P47867-2	SCG3_MOUSE	Scg3	466	Mus musculus	Isoform 2 of Secretogranin-3	10.09	1	0.991	4	0	4	4	0	4			sp|P47867|SCG3_MOUSE
sp|Q60604-2|SCIN_MOUSE	Q60604-2	SCIN_MOUSE	Scin	615	Mus musculus	Isoform 2 of Scinderin	1.46	0.3849	0.9623	1	0	1	2	0	2			sp|Q60604|SCIN_MOUSE
sp|P70274|SEPP1_MOUSE	P70274	SEPP1_MOUSE	Selenop	380	Mus musculus	Selenoprotein P	4.74	1	0.9989	1	1	1	1	1	1
sp|Q9QZI8|SERC1_MOUSE	Q9QZI8	SERC1_MOUSE	Serinc1	453	Mus musculus	Serine incorporator 1	2.87	0.8896	0.997	1	1	1	1	1	1
sp|Q9QZI9|SERC3_MOUSE	Q9QZI9	SERC3_MOUSE	Serinc3	472	Mus musculus	Serine incorporator 3	4.66	1	0.999	3	3	3	3	3	3	2C(57.0214), 5C(57.0214), 6C(57.0214)
sp|Q9ES52-2|SHIP1_MOUSE	Q9ES52-2	SHIP1_MOUSE	Inpp5d	1190	Mus musculus	Isoform 2 of Phosphatidylinositol 3,4,5-trisphosphate 5-phosphatase 1	5.8	1	0.999	5	0	5	5	0	5			sp|Q9ES52-3|SHIP1_MOUSE, sp|Q9ES52-4|SHIP1_MOUSE, sp|Q9ES52|SHIP1_MOUSE
sp|P54751|SIA4A_MOUSE	P54751	SIA4A_MOUSE	St3gal1	337	Mus musculus	CMP-N-acetylneuraminate-beta-galactosamide-alpha-2,3-sialyltransferase 1	33.23	1	0.999	9	9	9	11	11	11	1C(57.0214), 2M(15.9949)
sp|P62320|SMD3_MOUSE	P62320	SMD3_MOUSE	Snrpd3	126	Mus musculus	Small nuclear ribonucleoprotein Sm D3	15.08	1	0.9985	2	2	2	2	2	2
sp|Q6P069-2|SORCN_MOUSE	Q6P069-2	SORCN_MOUSE	Sri	183	Mus musculus	Isoform 2 of Sorcin	16.39	1	0.9989	3	0	3	3	0	3			sp|Q6P069|SORCN_MOUSE
sp|P07759|SPA3K_MOUSE	P07759	SPA3K_MOUSE	Serpina3k	418	Mus musculus	Serine protease inhibitor A3K	47.37	1	0.999	15	9	15	18	10	18	1M(15.9949), 6C(57.0214)
sp|Q03734|SPA3M_MOUSE	Q03734	SPA3M_MOUSE	Serpina3m	418	Mus musculus	Serine protease inhibitor A3M	21.05	0.9999	0.999	6	1	1	8	1	1
sp|Q91WP6|SPA3N_MOUSE	Q91WP6	SPA3N_MOUSE	Serpina3n	418	Mus musculus	Serine protease inhibitor A3N	12.68	1	0.999	5	3	4	7	3	4
sp|Q62266|SPR1A_MOUSE	Q62266	SPR1A_MOUSE	Sprr1a	144	Mus musculus	Cornifin-A	16.67	0.5692	0.9818	1	1	1	1	1	1	5C(57.0214)
sp|O70554|SPR2B_MOUSE	O70554	SPR2B_MOUSE	Sprr2b	98	Mus musculus	Small proline-rich protein 2B	9.18	0.9035	0.9974	1	0	1	1	0	1	1C(57.0214), 5C(57.0214)		sp|O70555|SPR2D_MOUSE, sp|O70558|SPR2G_MOUSE, sp|O70559|SPR2H_MOUSE, sp|O70562|SPR2K_MOUSE
sp|P70663|SPRL1_MOUSE	P70663	SPRL1_MOUSE	Sparcl1	650	Mus musculus	SPARC-like protein 1	2	0.4908	0.9752	1	1	1	1	1	1
sp|P15508|SPTB1_MOUSE	P15508	SPTB1_MOUSE	Sptb	2128	Mus musculus	Spectrin beta chain, erythrocytic	0.94	1	0.9984	2	1	1	2	1	1
sp|Q62261-2|SPTB2_MOUSE	Q62261-2	SPTB2_MOUSE	Sptbn1	2154	Mus musculus	Isoform 2 of Spectrin beta chain, non-erythrocytic 1	11.37	1	0.999	22	0	22	22	0	22	11C(57.0214)		sp|Q62261|SPTB2_MOUSE
sp|P16546-2|SPTN1_MOUSE	P16546-2	SPTN1_MOUSE	Sptan1	2452	Mus musculus	Isoform 2 of Spectrin alpha chain, non-erythrocytic 1	23.86	1	0.999	46	0	46	48	0	48	2C(57.0214)
sp|Q8CI59-2|STEA3_MOUSE	Q8CI59-2	STEA3_MOUSE	Steap3	526	Mus musculus	Isoform 2 of Metalloreductase STEAP3	2.09	1	0.9984	1	0	1	1	0	1			sp|Q8CI59|STEA3_MOUSE
sp|Q3UF25|STIMA_MOUSE	Q3UF25	STIMA_MOUSE	Stimate	288	Mus musculus	Store-operated calcium entry regulator STIMATE	2.78	0.3848	0.9623	1	1	1	1	1	1
sp|Q60864|STIP1_MOUSE	Q60864	STIP1_MOUSE	Stip1	543	Mus musculus	Stress-induced-phosphoprotein 1	7.55	1	0.9985	3	3	3	3	3	3	13C(57.0214)
sp|P54116|STOM_MOUSE	P54116	STOM_MOUSE	Stom	284	Mus musculus	Stomatin	22.18	1	0.999	5	4	5	5	4	5
sp|Q6A028|SWP70_MOUSE	Q6A028	SWP70_MOUSE	Swap70	585	Mus musculus	Switch-associated protein 70	6.67	1	0.9901	4	4	4	4	4	4
sp|Q922B2|SYDC_MOUSE	Q922B2	SYDC_MOUSE	Dars1	501	Mus musculus	Aspartate--tRNA ligase, cytoplasmic	4.19	1	0.999	2	2	2	2	2	2	6C(57.0214)
sp|Q8BU30|SYIC_MOUSE	Q8BU30	SYIC_MOUSE	Iars1	1262	Mus musculus	Isoleucine--tRNA ligase, cytoplasmic	1.35	1	0.9908	1	1	1	1	1	1
sp|Q99MN1|SYK_MOUSE	Q99MN1	SYK_MOUSE	Kars1	595	Mus musculus	Lysine--tRNA ligase	5.55	1	0.9988	2	2	2	2	2	2
sp|Q6Y685-2|TACC1_MOUSE	Q6Y685-2	TACC1_MOUSE	Tacc1	368	Mus musculus	Isoform 2 of Transforming acidic coiled-coil-containing protein 1	11.96	1	0.9976	5	0	5	5	0	5	1C(57.0214)		sp|Q6Y685|TACC1_MOUSE
sp|P68373|TBA1C_MOUSE	P68373	TBA1C_MOUSE	Tuba1c	449	Mus musculus	Tubulin alpha-1C chain	17.59	1	0.999	7	0	1	7	0	1	8C(57.0214)
sp|P68368|TBA4A_MOUSE	P68368	TBA4A_MOUSE	Tuba4a	448	Mus musculus	Tubulin alpha-4A chain	20.98	1	0.9989	8	1	8	8	1	8	8C(57.0214)
sp|A2AQ07|TBB1_MOUSE	A2AQ07	TBB1_MOUSE	Tubb1	451	Mus musculus	Tubulin beta-1 chain	6.43	1	0.999	2	2	2	3	3	3	4C(57.0214)
sp|P68372|TBB4B_MOUSE	P68372	TBB4B_MOUSE	Tubb4b	445	Mus musculus	Tubulin beta-4B chain	4.04	1	0.999	1	0	1	1	0	1			sp|P99024|TBB5_MOUSE
sp|O88968|TCO2_MOUSE	O88968	TCO2_MOUSE	Tcn2	430	Mus musculus	Transcobalamin-2	7.91	1	0.999	3	3	3	3	3	3	3C(57.0214)
sp|E9Q0S6|TENS1_MOUSE	E9Q0S6	TENS1_MOUSE	Tns1	1888	Mus musculus	Tensin-1	0.48	0.5208	0.9779	1	1	1	1	1	1	8M(15.9949)
sp|Q01853|TERA_MOUSE	Q01853	TERA_MOUSE	Vcp	806	Mus musculus	Transitional endoplasmic reticulum ATPase	16.5	1	0.999	10	9	10	11	10	11	10C(57.0214), 18C(57.0214)
sp|Q62351|TFR1_MOUSE	Q62351	TFR1_MOUSE	Tfrc	763	Mus musculus	Transferrin receptor protein 1	32.37	1	0.999	24	24	24	30	30	30	13M(15.9949), 7C(57.0214)
sp|P04202|TGFB1_MOUSE	P04202	TGFB1_MOUSE	Tgfb1	390	Mus musculus	Transforming growth factor beta-1 proprotein	3.33	1	0.9831	1	1	1	1	1	1
sp|Q9JLF6|TGM1_MOUSE	Q9JLF6	TGM1_MOUSE	Tgm1	815	Mus musculus	Protein-glutamine gamma-glutamyltransferase K	1.6	0.9989	0.9851	1	1	1	1	1	1
sp|P10599|THIO_HUMAN	P10599	THIO_HUMAN	TXN	105	Homo sapiens	Thioredoxin	20.95	1	0.9989	2	1	2	2	1	2
sp|P19221|THRB_MOUSE	P19221	THRB_MOUSE	F2	618	Mus musculus	Prothrombin	28.48	1	0.999	15	15	15	22	22	22	13C(57.0214), 14M(15.9949), 15C(57.0214), 15M(15.9949), 28C(57.0214), 4C(57.0214), 4M(15.9949), 5C(57.0214), 5M(15.9949), 7C(57.0214), 8C(57.0214), 8M(15.9949), 9C(57.0214)
sp|P39876|TIMP3_MOUSE	P39876	TIMP3_MOUSE	Timp3	211	Mus musculus	Metalloproteinase inhibitor 3	21.8	1	0.9989	5	5	5	5	5	5	2C(57.0214), 5C(57.0214), 6C(57.0214), 7C(57.0214)
sp|P26039|TLN1_MOUSE	P26039	TLN1_MOUSE	Tln1	2541	Mus musculus	Talin-1	24.79	1	0.999	47	42	47	50	45	50	10C(57.0214), 11C(57.0214), 13C(57.0214), 2C(57.0214), 6C(57.0214)
sp|P58774-2|TPM2_MOUSE	P58774-2	TPM2_MOUSE	Tpm2	284	Mus musculus	Isoform 2 of Tropomyosin beta chain	4.58	1	0.9982	1	1	1	1	1	1
sp|Q6IRU2|TPM4_MOUSE	Q6IRU2	TPM4_MOUSE	Tpm4	248	Mus musculus	Tropomyosin alpha-4 chain	14.92	1	0.999	4	3	4	4	3	4	1C(57.0214)
sp|Q921I1|TRFE_MOUSE	Q921I1	TRFE_MOUSE	Tf	697	Mus musculus	Serotransferrin	55.95	1	0.999	37	34	37	45	41	45	10C(57.0214), 11C(57.0214), 12C(57.0214), 13C(57.0214), 13M(15.9949), 1C(57.0214), 2C(57.0214), 3C(57.0214), 5C(57.0214), 6C(57.0214), 7C(57.0214), 8C(57.0214), 9C(57.0214)
sp|Q8K558-2|TRML1_MOUSE	Q8K558-2	TRML1_MOUSE	Treml1	322	Mus musculus	Isoform 2 of Trem-like transcript 1 protein	4.35	0.4141	0.9665	1	0	1	1	0	1			sp|Q8K558|TRML1_MOUSE
sp|P00761|TRYP_PIG	P00761	TRYP_PIG		231	Sus scrofa	Trypsin	41.99	1	0.999	7	7	7	28	28	28	12C(57.0214), 17M(15.9949), 2C(57.0214), 9C(57.0214)
sp|Q8QZY6|TSN14_MOUSE	Q8QZY6	TSN14_MOUSE	Tspan14	270	Mus musculus	Tetraspanin-14	9.26	1	0.999	2	2	2	2	2	2
sp|P35441|TSP1_MOUSE	P35441	TSP1_MOUSE	Thbs1	1170	Mus musculus	Thrombospondin-1	34.36	1	0.999	35	35	35	38	38	38	10C(57.0214), 11C(57.0214), 12C(57.0214), 13C(57.0214), 15C(57.0214), 1C(57.0214), 20C(57.0214), 22C(57.0214), 24C(57.0214), 2C(57.0214), 3C(57.0214), 4C(57.0214), 6C(57.0214), 7C(57.0214), 8C(57.0214)
sp|Q9Z1T2|TSP4_MOUSE	Q9Z1T2	TSP4_MOUSE	Thbs4	963	Mus musculus	Thrombospondin-4	12.88	1	0.999	9	7	9	11	9	11	11C(57.0214), 13C(57.0214), 14C(57.0214), 2C(57.0214), 6C(57.0214), 7C(57.0214)
sp|P07309|TTHY_MOUSE	P07309	TTHY_MOUSE	Ttr	147	Mus musculus	Transthyretin	46.26	1	0.999	5	5	5	5	5	5
sp|Q02053|UBA1_MOUSE	Q02053	UBA1_MOUSE	Uba1	1058	Mus musculus	Ubiquitin-like modifier-activating enzyme 1	4.35	1	0.9989	4	2	4	4	2	4
sp|P0CG49|UBB_MOUSE	P0CG49	UBB_MOUSE	Ubb	305	Mus musculus	Polyubiquitin-B	32.79	1	0.999	2	0	2	2	0	2			sp|P0CG50|UBC_MOUSE, sp|P62979|RS27A_HUMAN, sp|P62983|RS27A_MOUSE, sp|P62984|RL40_MOUSE
sp|Q8R317-2|UBQL1_MOUSE	Q8R317-2	UBQL1_MOUSE	Ubqln1	554	Mus musculus	Isoform 2 of Ubiquilin-1	2.89	1	0.9956	1	0	1	1	0	1			sp|Q8R317|UBQL1_MOUSE
sp|B2RUP2-2|UN13D_MOUSE	B2RUP2-2	UN13D_MOUSE	Unc13d	1083	Mus musculus	Isoform 2 of Protein unc-13 homolog D	2.31	1	0.9988	2	0	2	2	0	2	15C(57.0214)		sp|B2RUP2|UN13D_MOUSE
sp|Q8K1B8|URP2_MOUSE	Q8K1B8	URP2_MOUSE	Fermt3	665	Mus musculus	Fermitin family homolog 3	16.39	1	0.999	9	9	9	10	10	10	2C(57.0214)
sp|Q9Z1Z0|USO1_MOUSE	Q9Z1Z0	USO1_MOUSE	Uso1	959	Mus musculus	General vesicular transport factor p115	3.75	1	0.999	4	0	4	4	0	4	6C(57.0214)
sp|Q8VHL0-2|UT1_MOUSE	Q8VHL0-2	UT1_MOUSE	Slc14a1	440	Mus musculus	Isoform 2 of Urea transporter 1	1.82	0.3206	0.9506	1	0	1	1	0	1			sp|Q8VHL0|UT1_MOUSE
sp|O70404|VAMP8_MOUSE	O70404	VAMP8_MOUSE	Vamp8	101	Mus musculus	Vesicle-associated membrane protein 8	23.76	1	0.9988	2	2	2	2	2	2
sp|P70460|VASP_MOUSE	P70460	VASP_MOUSE	Vasp	375	Mus musculus	Vasodilator-stimulated phosphoprotein	2.4	0.9999	0.9923	1	1	1	1	1	1
sp|P29533-2|VCAM1_MOUSE	P29533-2	VCAM1_MOUSE	Vcam1	345	Mus musculus	Isoform 2 of Vascular cell adhesion protein 1	3.19	1	0.9948	1	0	1	1	0	1			sp|P29533|VCAM1_MOUSE
sp|P20152|VIME_MOUSE	P20152	VIME_MOUSE	Vim	466	Mus musculus	Vimentin	3.65	1	0.9904	2	1	1	2	1	1
sp|Q64727|VINC_MOUSE	Q64727	VINC_MOUSE	Vcl	1066	Mus musculus	Vinculin	22.14	1	0.999	20	20	20	20	20	20	5C(57.0214)
sp|Q80XI7|VOME_MOUSE	Q80XI7	VOME_MOUSE	Bpifb9a	591	Mus musculus	Vomeromodulin	2.03	0.745	0.9917	1	1	1	1	1	1
sp|P21614|VTDB_MOUSE	P21614	VTDB_MOUSE	Gc	476	Mus musculus	Vitamin D-binding protein	49.58	1	0.999	18	18	18	18	18	18	10C(57.0214), 11C(57.0214), 17C(57.0214), 18C(57.0214), 2C(57.0214), 3C(57.0214), 5C(57.0214), 9C(57.0214)
sp|P29788|VTNC_MOUSE	P29788	VTNC_MOUSE	Vtn	478	Mus musculus	Vitronectin	33.89	1	0.999	11	11	11	19	19	19	13C(57.0214), 14C(57.0214), 1C(57.0214), 21C(57.0214), 26C(57.0214), 3C(57.0214), 4C(57.0214), 6M(15.9949), 7C(57.0214)
sp|Q8CIZ8|VWF_MOUSE	Q8CIZ8	VWF_MOUSE	Vwf	2813	Mus musculus	von Willebrand factor	0.39	1	0.9929	1	1	1	1	1	1
sp|Q64726|ZA2G_MOUSE	Q64726	ZA2G_MOUSE	Azgp1	307	Mus musculus	Zinc-alpha-2-glycoprotein	18.89	1	0.999	5	5	5	5	5	5	1C(57.0214), 7C(57.0214)
sp|Q8R121|ZPI_MOUSE	Q8R121	ZPI_MOUSE	Serpina10	448	Mus musculus	Protein Z-dependent protease inhibitor	2.68	1	0.9989	1	0	1	1	0	1
