# Supplementary material for: ICP-MS for Multiplexed Protein Determination in Extracellular Vesicles from APP/PS1 Mice Blood Serum–Application to a Zn Supplementation Pilot Study
Source: Anal Chem. 2025 Sep 15;97(38):20928–36. doi: 10.1021/acs.analchem.5c03630 (PMC12489885; doi:10.1021/acs.analchem.5c03630)
Supplement: Supplementary file 1 [file ac5c03630_si_001.zip › Identified proteins_commercial serum_3 washes_3 replicates (SI ICP-ToFMS).xlsx]

## Sheet: Replicate 1
Protein	Protein ID	Entry Name	Gene	Length	Organism	Protein Description	Coverage	Protein Probability	Top Peptide Probability	Total Peptides	Unique Peptides	Razor Peptides	Total Spectral Count	Unique Spectral Count	Razor Spectral Count	Razor Assigned Modifications	Razor Observed Modifications	Indistinguishable Proteins
sp|E9Q414|APOB_MOUSE	E9Q414	APOB_MOUSE	Apob	4505	Mus musculus	Apolipoprotein B-100	34.32	1	0.999	133	132	133	171	169	171	10M(15.9949), 11M(15.9949), 12M(15.9949), 13M(15.9949), 15M(15.9949), 1M(15.9949), 21M(15.9949), 2M(15.9949), 4M(15.9949), 5M(15.9949), 6C(57.0214), 6M(15.9949), 7M(15.9949), 8M(15.9949), 9M(15.9949)
sp|P01027|CO3_MOUSE	P01027	CO3_MOUSE	C3	1663	Mus musculus	Complement C3	48.77	1	0.999	69	54	69	104	77	104	10C(57.0214), 11C(57.0214), 11M(15.9949), 14M(15.9949), 18M(15.9949), 3C(57.0214), 5C(57.0214), 7M(15.9949), 8C(57.0214), 9C(57.0214)
sp|P16546|SPTN1_MOUSE	P16546	SPTN1_MOUSE	Sptan1	2472	Mus musculus	Spectrin alpha chain, non-erythrocytic 1	28.8	1	0.999	59	0	59	61	0	61
sp|P01029|CO4B_MOUSE	P01029	CO4B_MOUSE	C4b	1738	Mus musculus	Complement C4-B	40.28	1	0.999	57	57	57	79	79	79	10M(15.9949), 1C(57.0214), 2C(57.0214), 3C(57.0214), 4M(15.9949), 5C(57.0214)
sp|P11276|FINC_MOUSE	P11276	FINC_MOUSE	Fn1	2477	Mus musculus	Fibronectin	31.33	1	0.999	56	56	56	77	77	77	2C(57.0214), 3C(57.0214), 4C(57.0214), 5C(57.0214), 9C(57.0214)
sp|Q61838|PZP_MOUSE	Q61838	PZP_MOUSE	Pzp	1495	Mus musculus	Pregnancy zone protein	46.56	1	0.999	53	51	53	125	121	125	10C(57.0214), 10M(15.9949), 12M(15.9949), 16C(57.0214), 18M(15.9949), 1M(15.9949), 2C(57.0214), 5C(57.0214), 6C(57.0214), 6M(15.9949), 7C(57.0214), 8M(15.9949)
sp|P26039|TLN1_MOUSE	P26039	TLN1_MOUSE	Tln1	2541	Mus musculus	Talin-1	26.29	1	0.999	52	46	52	55	49	55	3M(15.9949)
sp|P28665|MUG1_MOUSE	P28665	MUG1_MOUSE	Mug1	1476	Mus musculus	Murinoglobulin-1	40.51	1	0.999	49	28	49	78	36	78	10C(57.0214), 11C(57.0214), 16M(15.9949), 17C(57.0214), 1M(15.9949), 20M(15.9949), 2M(15.9949), 4C(57.0214), 8C(57.0214)
sp|Q8VDD5|MYH9_MOUSE	Q8VDD5	MYH9_MOUSE	Myh9	1960	Mus musculus	Myosin-9	27.35	1	0.999	47	33	47	47	33	47
sp|P04264|K2C1_HUMAN	P04264	K2C1_HUMAN	KRT1	644	Homo sapiens	Keratin, type II cytoskeletal 1	64.91	1	0.999	42	26	42	113	72	113	1M(15.9949), 22M(15.9949), 2M(15.9949), 35M(15.9949), 4C(57.0214), 5C(57.0214), 5M(15.9949), 6M(15.9949), 7M(15.9949)
sp|P35908|K22E_HUMAN	P35908	K22E_HUMAN	KRT2	639	Homo sapiens	Keratin, type II cytoskeletal 2 epidermal	79.19	1	0.999	40	28	36	69	48	58	10M(15.9949), 23M(15.9949), 6M(15.9949), 7C(57.0214), 7M(15.9949)
sp|P28666|MUG2_MOUSE	P28666	MUG2_MOUSE	Mug2	1451	Mus musculus	Murinoglobulin-2	31.43	1	0.999	39	18	18	63	21	21	4M(15.9949), 8C(57.0214)
sp|A6X935|ITIH4_MOUSE	A6X935	ITIH4_MOUSE	Itih4	942	Mus musculus	Inter alpha-trypsin inhibitor, heavy chain 4	50.11	1	0.999	36	1	36	64	2	64	1M(15.9949), 3M(15.9949), 7M(15.9949)
sp|P06684|CO5_MOUSE	P06684	CO5_MOUSE	C5	1680	Mus musculus	Complement C5	22.8	1	0.999	35	30	35	38	32	38
sp|P07724|ALBU_MOUSE	P07724	ALBU_MOUSE	Alb	608	Mus musculus	Albumin	56.74	1	0.999	34	30	34	95	86	95	11C(57.0214), 18C(57.0214), 1C(57.0214), 2C(57.0214), 2M(15.9949), 30C(57.0214), 3C(57.0214), 4C(57.0214), 5C(57.0214), 7C(57.0214), 7M(15.9949), 8C(57.0214)
sp|Q62261-2|SPTB2_MOUSE	Q62261-2	SPTB2_MOUSE	Sptbn1	2154	Mus musculus	Isoform 2 of Spectrin beta chain, non-erythrocytic 1	16.81	1	0.999	33	0	33	33	0	33			sp|Q62261|SPTB2_MOUSE
sp|P13645|K1C10_HUMAN	P13645	K1C10_HUMAN	KRT10	584	Homo sapiens	Keratin, type I cytoskeletal 10	57.19	1	0.999	31	19	28	60	37	55	10C(57.0214), 11M(15.9949), 26M(15.9949), 3M(15.9949), 5C(57.0214), 5M(15.9949), 6M(15.9949), 7C(57.0214)
sp|P35527|K1C9_HUMAN	P35527	K1C9_HUMAN	KRT9	623	Homo sapiens	Keratin, type I cytoskeletal 9	60.19	1	0.999	30	29	30	66	65	66	15M(15.9949), 1M(15.9949), 3M(15.9949), 5C(57.0214), 5M(15.9949), 8M(15.9949)
sp|Q62351|TFR1_MOUSE	Q62351	TFR1_MOUSE	Tfrc	763	Mus musculus	Transferrin receptor protein 1	41.28	1	0.999	30	30	30	39	39	39	13M(15.9949), 7C(57.0214), 8M(15.9949)
sp|Q8BTM8|FLNA_MOUSE	Q8BTM8	FLNA_MOUSE	Flna	2647	Mus musculus	Filamin-A	12.73	1	0.999	28	23	28	28	23	28
sp|Q91ZX7|LRP1_MOUSE	Q91ZX7	LRP1_MOUSE	Lrp1	4545	Mus musculus	Prolow-density lipoprotein receptor-related protein 1	6.78	1	0.999	28	27	28	28	27	28
sp|P06728|APOA4_MOUSE	P06728	APOA4_MOUSE	Apoa4	395	Mus musculus	Apolipoprotein A-IV	73.16	1	0.999	27	27	27	73	73	73	10M(15.9949), 11M(15.9949), 12M(15.9949), 23M(15.9949), 5M(15.9949), 7M(15.9949), 8M(15.9949), 9M(15.9949)
sp|P35441|TSP1_MOUSE	P35441	TSP1_MOUSE	Thbs1	1170	Mus musculus	Thrombospondin-1	24.62	1	0.999	27	25	27	32	30	32	7C(57.0214)
sp|Q64727|VINC_MOUSE	Q64727	VINC_MOUSE	Vcl	1066	Mus musculus	Vinculin	26.92	1	0.999	25	25	25	25	25	25
sp|Q8CG14|CS1A_MOUSE	Q8CG14	CS1A_MOUSE	C1s1	688	Mus musculus	Complement C1s-1 subcomponent	38.37	1	0.999	25	14	25	33	16	33	14C(57.0214), 19C(57.0214), 1C(57.0214), 8C(57.0214), 9C(57.0214)
sp|Q00623|APOA1_MOUSE	Q00623	APOA1_MOUSE	Apoa1	264	Mus musculus	Apolipoprotein A-I	73.11	1	0.999	24	24	24	78	78	78	10M(15.9949), 3M(15.9949), 4M(15.9949), 6M(15.9949)
sp|P06909|CFAH_MOUSE	P06909	CFAH_MOUSE	Cfh	1234	Mus musculus	Complement factor H	23.26	1	0.999	23	23	23	25	25	25	13C(57.0214), 1C(57.0214), 2C(57.0214), 3C(57.0214), 7C(57.0214)
sp|P01872|IGHM_MOUSE	P01872	IGHM_MOUSE	Ighm	454	Mus musculus	Immunoglobulin heavy constant mu	47.8	1	0.999	22	1	22	78	1	78	12C(57.0214), 12M(15.9949), 21C(57.0214), 3C(57.0214), 4C(57.0214), 5C(57.0214), 5M(15.9949), 6C(57.0214), 7C(57.0214)
sp|Q921I1|TRFE_MOUSE	Q921I1	TRFE_MOUSE	Tf	697	Mus musculus	Serotransferrin	27.98	1	0.999	22	20	22	35	32	35	5C(57.0214), 6C(57.0214)
sp|O88783|FA5_MOUSE	O88783	FA5_MOUSE	F5	2183	Mus musculus	Coagulation factor V	9.62	1	0.999	20	20	20	21	21	21
sp|Q922U2|K2C5_MOUSE	Q922U2	K2C5_MOUSE	Krt5	580	Mus musculus	Keratin, type II cytoskeletal 5	23.1	1	0.999	20	6	8	37	13	17	11M(15.9949), 5M(15.9949), 6M(15.9949), 7M(15.9949), 9M(15.9949)
sp|P04919-2|B3AT_MOUSE	P04919-2	B3AT_MOUSE	Slc4a1	850	Mus musculus	Isoform 2 of Band 3 anion transport protein	23.29	1	0.999	19	0	19	26	0	26	11M(15.9949), 6C(57.0214)		sp|P04919|B3AT_MOUSE
sp|Q61703|ITIH2_MOUSE	Q61703	ITIH2_MOUSE	Itih2	946	Mus musculus	Inter-alpha-trypsin inhibitor heavy chain H2	25.79	1	0.999	19	19	19	21	21	21
sp|Q6GQT1|A2MG_MOUSE	Q6GQT1	A2MG_MOUSE	A2m	1474	Mus musculus	Alpha-2-macroglobulin-P	13.5	1	0.999	19	17	17	21	17	17
sp|Q9QXS1-10|PLEC_MOUSE	Q9QXS1-10	PLEC_MOUSE	Plec	4511	Mus musculus	Isoform PLEC-1D of Plectin	4.03	1	0.9986	19	0	19	19	0	19			sp|Q9QXS1-11|PLEC_MOUSE, sp|Q9QXS1-12|PLEC_MOUSE, sp|Q9QXS1-13|PLEC_MOUSE, sp|Q9QXS1-14|PLEC_MOUSE, sp|Q9QXS1-16|PLEC_MOUSE, sp|Q9QXS1-2|PLEC_MOUSE, sp|Q9QXS1-3|PLEC_MOUSE, sp|Q9QXS1-4|PLEC_MOUSE, sp|Q9QXS1-5|PLEC_MOUSE, sp|Q9QXS1-6|PLEC_MOUSE, sp|Q9QXS1-7|PLEC_MOUSE, sp|Q9QXS1-8|PLEC_MOUSE, sp|Q9QXS1-9|PLEC_MOUSE, sp|Q9QXS1|PLEC_MOUSE
sp|P13020-2|GELS_MOUSE	P13020-2	GELS_MOUSE	Gsn	731	Mus musculus	Isoform 2 of Gelsolin	28.73	1	0.999	18	0	18	20	0	20	4C(57.0214)
sp|P63017|HSP7C_MOUSE	P63017	HSP7C_MOUSE	Hspa8	646	Mus musculus	Heat shock cognate 71 kDa protein	33.28	1	0.999	18	9	18	18	9	18	1C(57.0214)
sp|Q06890|CLUS_MOUSE	Q06890	CLUS_MOUSE	Clu	448	Mus musculus	Clusterin	33.93	1	0.999	18	18	18	29	29	29	2M(15.9949), 9M(15.9949)
sp|Q61147|CERU_MOUSE	Q61147	CERU_MOUSE	Cp	1061	Mus musculus	Ceruloplasmin	18.47	1	0.999	18	18	18	21	21	21	11C(57.0214)
sp|P08226|APOE_MOUSE	P08226	APOE_MOUSE	Apoe	311	Mus musculus	Apolipoprotein E	59.81	1	0.999	17	17	17	41	41	41	10M(15.9949), 1M(15.9949), 26M(15.9949), 30M(15.9949), 3M(15.9949), 5M(15.9949), 6M(15.9949)
sp|Q8CG16|C1RA_MOUSE	Q8CG16	C1RA_MOUSE	C1ra	707	Mus musculus	Complement C1r-A subcomponent	31.26	1	0.999	17	5	17	21	5	21	14C(57.0214), 2C(57.0214), 5C(57.0214), 7C(57.0214), 9C(57.0214)
sp|Q91X72|HEMO_MOUSE	Q91X72	HEMO_MOUSE	Hpx	460	Mus musculus	Hemopexin	34.35	1	0.999	17	17	17	34	34	34	1C(57.0214), 3C(57.0214), 7C(57.0214)
sp|P50446|K2C6A_MOUSE	P50446	K2C6A_MOUSE	Krt6a	553	Mus musculus	Keratin, type II cytoskeletal 6A	26.22	1	0.999	16	1	8	24	2	9	2C(57.0214)
sp|Q9JHU4|DYHC1_MOUSE	Q9JHU4	DYHC1_MOUSE	Dync1h1	4644	Mus musculus	Cytoplasmic dynein 1 heavy chain 1	3.47	1	0.999	16	16	16	16	16	16
sp|Q9QWK4|CD5L_MOUSE	Q9QWK4	CD5L_MOUSE	Cd5l	352	Mus musculus	CD5 antigen-like	45.45	1	0.999	16	16	16	31	31	31	13C(57.0214), 3C(57.0214), 4C(57.0214), 7C(57.0214), 8C(57.0214)
sp|B2RPV6|MMRN1_MOUSE	B2RPV6	MMRN1_MOUSE	Mmrn1	1210	Mus musculus	Multimerin-1	15.12	1	0.999	15	15	15	15	15	15
sp|P07759|SPA3K_MOUSE	P07759	SPA3K_MOUSE	Serpina3k	418	Mus musculus	Serine protease inhibitor A3K	43.06	1	0.999	15	10	15	22	15	22	1M(15.9949), 2M(15.9949), 6C(57.0214), 9C(57.0214), 9M(15.9949)
sp|Q61702|ITIH1_MOUSE	Q61702	ITIH1_MOUSE	Itih1	907	Mus musculus	Inter-alpha-trypsin inhibitor heavy chain H1	19.96	1	0.999	15	15	15	17	17	17
sp|Q61768|KINH_MOUSE	Q61768	KINH_MOUSE	Kif5b	963	Mus musculus	Kinesin-1 heavy chain	18.48	1	0.9989	15	11	15	15	11	15
sp|Q61781|K1C14_MOUSE	Q61781	K1C14_MOUSE	Krt14	484	Mus musculus	Keratin, type I cytoskeletal 14	25.41	1	0.999	15	1	7	24	2	10	1C(57.0214), 5M(15.9949)
sp|Q9ESB3|HRG_MOUSE	Q9ESB3	HRG_MOUSE	Hrg	525	Mus musculus	Histidine-rich glycoprotein	28.95	1	0.999	15	15	15	27	27	27	10C(57.0214), 2C(57.0214), 3C(57.0214), 5C(57.0214), 8C(57.0214)
sp|Q9QUM0|ITA2B_MOUSE	Q9QUM0	ITA2B_MOUSE	Itga2b	1033	Mus musculus	Integrin alpha-IIb	19.07	1	0.999	15	15	15	17	17	17	1C(57.0214), 4C(57.0214)
sp|Q9QWL7|K1C17_MOUSE	Q9QWL7	K1C17_MOUSE	Krt17	433	Mus musculus	Keratin, type I cytoskeletal 17	29.33	1	0.9989	15	2	3	20	2	3
sp|O08677|KNG1_MOUSE	O08677	KNG1_MOUSE	Kng1	661	Mus musculus	Kininogen-1	23.9	1	0.999	14	1	14	20	1	20	10C(57.0214), 11C(57.0214), 5M(15.9949), 6M(15.9949)
sp|P06683|CO9_MOUSE	P06683	CO9_MOUSE	C9	548	Mus musculus	Complement component C9	24.27	1	0.999	14	14	14	15	15	15	1M(15.9949)
sp|P22599|A1AT2_MOUSE	P22599	A1AT2_MOUSE	Serpina1b	413	Mus musculus	Alpha-1-antitrypsin 1-2	44.55	1	0.999	14	3	5	29	5	8	1M(15.9949)
sp|Q00896|A1AT3_MOUSE	Q00896	A1AT3_MOUSE	Serpina1c	412	Mus musculus	Alpha-1-antitrypsin 1-3	44.42	1	0.999	14	0	14	28	0	28	1M(15.9949), 3M(15.9949)
sp|Q61646|HPT_MOUSE	Q61646	HPT_MOUSE	Hp	347	Mus musculus	Haptoglobin	38.04	1	0.999	14	14	14	24	24	24	2C(57.0214), 3M(15.9949), 5C(57.0214), 6M(15.9949), 7M(15.9949)
sp|Q61704|ITIH3_MOUSE	Q61704	ITIH3_MOUSE	Itih3	889	Mus musculus	Inter-alpha-trypsin inhibitor heavy chain H3	21.93	1	0.999	14	14	14	16	16	16	7M(15.9949)
sp|Q6IFX2|K1C42_MOUSE	Q6IFX2	K1C42_MOUSE	Krt42	452	Mus musculus	Keratin, type I cytoskeletal 42	25.88	1	0.999	14	4	13	18	4	17
sp|Q8BND5-2|QSOX1_MOUSE	Q8BND5-2	QSOX1_MOUSE	Qsox1	661	Mus musculus	Isoform 2 of Sulfhydryl oxidase 1	21.94	1	0.999	14	0	14	14	0	14			sp|Q8BND5-3|QSOX1_MOUSE, sp|Q8BND5|QSOX1_MOUSE
sp|P98064-2|MASP1_MOUSE	P98064-2	MASP1_MOUSE	Masp1	733	Mus musculus	Isoform 2 of Mannan-binding lectin serine protease 1	18.14	1	0.9989	13	4	4	17	4	4
sp|Q60790|RASA3_MOUSE	Q60790	RASA3_MOUSE	Rasa3	834	Mus musculus	Ras GTPase-activating protein 3	13.91	1	0.9988	13	13	13	13	13	13	N-term(42.0106)
sp|O08677-2|KNG1_MOUSE	O08677-2	KNG1_MOUSE	Kng1	432	Mus musculus	Isoform LMW of Kininogen-1	31.71	0.9999	0.9984	13	1	1	22	4	4
sp|O08538|ANGP1_MOUSE	O08538	ANGP1_MOUSE	Angpt1	498	Mus musculus	Angiopoietin-1	24.5	1	0.9989	12	12	12	12	12	12
sp|P04186|CFAB_MOUSE	P04186	CFAB_MOUSE	Cfb	761	Mus musculus	Complement factor B	14.85	1	0.999	12	12	12	12	12	12
sp|P20918|PLMN_MOUSE	P20918	PLMN_MOUSE	Plg	812	Mus musculus	Plasminogen	13.05	1	0.9987	12	12	12	15	15	15
sp|P26041|MOES_MOUSE	P26041	MOES_MOUSE	Msn	577	Mus musculus	Moesin	19.93	1	0.9986	12	7	7	12	7	7
sp|P98064|MASP1_MOUSE	P98064	MASP1_MOUSE	Masp1	704	Mus musculus	Mannan-binding lectin serine protease 1	20.6	1	0.999	12	3	12	17	4	17	12C(57.0214), 4C(57.0214)
sp|Q00897|A1AT4_MOUSE	Q00897	A1AT4_MOUSE	Serpina1d	413	Mus musculus	Alpha-1-antitrypsin 1-4	35.59	1	0.999	12	2	2	24	2	2
sp|Q09200|B4GN1_MOUSE	Q09200	B4GN1_MOUSE	B4galnt1	533	Mus musculus	Beta-1,4 N-acetylgalactosaminyltransferase 1	24.58	1	0.9988	12	12	12	14	14	14
sp|Q9EQP2|EHD4_MOUSE	Q9EQP2	EHD4_MOUSE	Ehd4	541	Mus musculus	EH domain-containing protein 4	26.62	1	0.999	12	10	12	12	10	12
sp|E9Q557|DESP_MOUSE	E9Q557	DESP_MOUSE	Dsp	2883	Mus musculus	Desmoplakin	3.43	1	0.999	11	11	11	11	11	11
sp|P19221|THRB_MOUSE	P19221	THRB_MOUSE	F2	618	Mus musculus	Prothrombin	19.58	1	0.999	11	11	11	19	19	19	5M(15.9949), 7C(57.0214), 8C(57.0214), 8M(15.9949), 9C(57.0214)
sp|P29788|VTNC_MOUSE	P29788	VTNC_MOUSE	Vtn	478	Mus musculus	Vitronectin	29.71	1	0.999	11	10	11	24	22	24	26C(57.0214), 4C(57.0214)
sp|P60710|ACTB_MOUSE	P60710	ACTB_MOUSE	Actb	375	Mus musculus	Actin, cytoplasmic 1	34.93	1	0.999	11	0	11	14	0	14	10M(15.9949), 7M(15.9949)		sp|P63260|ACTG_MOUSE
sp|P98086|C1QA_MOUSE	P98086	C1QA_MOUSE	C1qa	245	Mus musculus	Complement C1q subcomponent subunit A	35.92	1	0.999	11	11	11	35	35	35	4C(57.0214), 4M(15.9949)
sp|Q8BGZ7|K2C75_MOUSE	Q8BGZ7	K2C75_MOUSE	Krt75	551	Mus musculus	Keratin, type II cytoskeletal 75	16.7	1	0.9839	11	1	1	17	1	1
sp|Q8K1B8|URP2_MOUSE	Q8K1B8	URP2_MOUSE	Fermt3	665	Mus musculus	Fermitin family homolog 3	18.5	1	0.999	11	11	11	11	11	11
sp|O54890|ITB3_MOUSE	O54890	ITB3_MOUSE	Itgb3	787	Mus musculus	Integrin beta-3	13.85	1	0.999	10	10	10	11	11	11
sp|O70362|PHLD_MOUSE	O70362	PHLD_MOUSE	Gpld1	837	Mus musculus	Phosphatidylinositol-glycan-specific phospholipase D	12.54	1	0.999	10	10	10	11	11	11
sp|P02088|HBB1_MOUSE	P02088	HBB1_MOUSE	Hbb-b1	147	Mus musculus	Hemoglobin subunit beta-1	74.83	1	0.999	10	5	10	14	7	14	11C(57.0214), 15M(15.9949), 5C(57.0214)
sp|P02769|ALBU_BOVIN	P02769	ALBU_BOVIN	ALB	607	Bos taurus	Albumin	16.14	1	0.9989	10	6	9	14	6	9
sp|P03987-2|IGHG3_MOUSE	P03987-2	IGHG3_MOUSE		329	Mus musculus	Isoform 2 of Ig gamma-3 chain C region	40.12	1	0.999	10	0	10	26	0	26	13M(15.9949), 16C(57.0214), 4M(15.9949)		sp|P03987|IGHG3_MOUSE
sp|P26040|EZRI_MOUSE	P26040	EZRI_MOUSE	Ezr	586	Mus musculus	Ezrin	14.68	1	0.9986	10	4	10	10	4	10
sp|P32261|ANT3_MOUSE	P32261	ANT3_MOUSE	Serpinc1	465	Mus musculus	Antithrombin-III	20.86	1	0.999	10	4	10	10	4	10
sp|P41317|MBL2_MOUSE	P41317	MBL2_MOUSE	Mbl2	244	Mus musculus	Mannose-binding protein C	39.75	1	0.999	10	8	10	20	17	20	3C(57.0214)
sp|P48678-2|LMNA_MOUSE	P48678-2	LMNA_MOUSE	Lmna	574	Mus musculus	Isoform C of Prelamin-A/C	16.38	1	0.9989	10	0	10	10	0	10			sp|P48678|LMNA_MOUSE
sp|A2AJ76|HMCN2_MOUSE	A2AJ76	HMCN2_MOUSE	Hmcn2	5100	Mus musculus	Hemicentin-2	1.75	1	0.9946	9	9	9	9	9	9
sp|O77727|K1C15_SHEEP	O77727	K1C15_SHEEP	KRT15	453	Ovis aries	Keratin, type I cytoskeletal 15	15.45	1	0.9821	9	0	1	15	0	1
sp|P08730|K1C13_MOUSE	P08730	K1C13_MOUSE	Krt13	437	Mus musculus	Keratin, type I cytoskeletal 13	14.42	1	0.9979	9	1	3	12	1	3
sp|P21614|VTDB_MOUSE	P21614	VTDB_MOUSE	Gc	476	Mus musculus	Vitamin D-binding protein	14.29	1	0.999	9	9	9	11	11	11
sp|P70336-2|ROCK2_MOUSE	P70336-2	ROCK2_MOUSE	Rock2	1444	Mus musculus	Isoform 2 of Rho-associated protein kinase 2	6.23	1	0.9962	9	0	6	9	0	6			sp|P70336|ROCK2_MOUSE
sp|Q61247|A2AP_MOUSE	Q61247	A2AP_MOUSE	Serpinf2	491	Mus musculus	Alpha-2-antiplasmin	19.76	1	0.999	9	9	9	9	9	9
sp|Q61805|LBP_MOUSE	Q61805	LBP_MOUSE	Lbp	481	Mus musculus	Lipopolysaccharide-binding protein	18.5	1	0.9989	9	9	9	11	11	11	2C(57.0214), 7M(15.9949)
sp|Q8BH61|F13A_MOUSE	Q8BH61	F13A_MOUSE	F13a1	732	Mus musculus	Coagulation factor XIII A chain	13.25	1	0.999	9	9	9	9	9	9
sp|Q9DBD0|ICA_MOUSE	Q9DBD0	ICA_MOUSE	Inhca	700	Mus musculus	Inhibitor of carbonic anhydrase	14.57	1	0.999	9	8	8	11	9	9
sp|O70165|FCN1_MOUSE	O70165	FCN1_MOUSE	Fcn1	334	Mus musculus	Ficolin-1	27.54	1	0.999	8	8	8	9	9	9	7C(57.0214)
sp|P00687|AMY1_MOUSE	P00687	AMY1_MOUSE	Amy1	511	Mus musculus	Alpha-amylase 1	18.2	1	0.999	8	5	8	9	5	9
sp|P01863|GCAA_MOUSE	P01863	GCAA_MOUSE	Ighg	330	Mus musculus	Ig gamma-2A chain C region, A allele	26.97	1	0.999	8	0	8	26	0	26	13M(15.9949), 5C(57.0214)		sp|P01865|GCAM_MOUSE
sp|P01867-2|IGG2B_MOUSE	P01867-2	IGG2B_MOUSE	Ighg2b	335	Mus musculus	Isoform 2 of Immunoglobulin heavy constant gamma 2B	33.43	1	0.999	8	0	7	15	0	14	13C(57.0214), 13M(15.9949), 25C(57.0214), 6C(57.0214)		sp|P01867|IGG2B_MOUSE
sp|P01878|IGHA_MOUSE	P01878	IGHA_MOUSE		344	Mus musculus	Ig alpha chain C region	29.36	1	0.999	8	8	8	26	26	26	7C(57.0214)
sp|P01898|HA10_MOUSE	P01898	HA10_MOUSE	H2-Q10	325	Mus musculus	H-2 class I histocompatibility antigen, Q10 alpha chain	27.38	1	0.999	8	4	8	8	4	8
sp|P01942|HBA_MOUSE	P01942	HBA_MOUSE	Hba	142	Mus musculus	Hemoglobin subunit alpha	64.08	1	0.999	8	5	8	13	10	13	1M(15.9949)
sp|P02089|HBB2_MOUSE	P02089	HBB2_MOUSE	Hbb-b2	147	Mus musculus	Hemoglobin subunit beta-2	57.14	1	0.9988	8	3	3	10	3	3	5C(57.0214)
sp|P14106|C1QB_MOUSE	P14106	C1QB_MOUSE	C1qb	253	Mus musculus	Complement C1q subcomponent subunit B	45.45	1	0.999	8	7	8	32	27	32	22M(15.9949), 4C(57.0214), 5C(57.0214)
sp|P14685|PSMD3_MOUSE	P14685	PSMD3_MOUSE	Psmd3	530	Mus musculus	26S proteasome non-ATPase regulatory subunit 3	14.34	1	0.9984	8	8	8	8	8	8
sp|P19001|K1C19_MOUSE	P19001	K1C19_MOUSE	Krt19	403	Mus musculus	Keratin, type I cytoskeletal 19	17.12	1	0.9971	8	1	1	11	1	1
sp|P27046|MA2A1_MOUSE	P27046	MA2A1_MOUSE	Man2a1	1150	Mus musculus	Alpha-mannosidase 2	7.91	1	0.9988	8	8	8	8	8	8
sp|P52430|PON1_MOUSE	P52430	PON1_MOUSE	Pon1	355	Mus musculus	Serum paraoxonase/arylesterase 1	31.55	1	0.999	8	8	8	10	10	10	10C(57.0214)
sp|P52480|KPYM_MOUSE	P52480	KPYM_MOUSE	Pkm	531	Mus musculus	Pyruvate kinase PKM	21.47	1	0.9989	8	1	8	8	1	8
sp|P54116|STOM_MOUSE	P54116	STOM_MOUSE	Stom	284	Mus musculus	Stomatin	34.86	1	0.999	8	7	8	11	10	11
sp|P55065|PLTP_MOUSE	P55065	PLTP_MOUSE	Pltp	493	Mus musculus	Phospholipid transfer protein	19.68	1	0.999	8	8	8	11	11	11	1M(15.9949), 3M(15.9949), 7M(15.9949), 8M(15.9949)
sp|P63101|1433Z_MOUSE	P63101	1433Z_MOUSE	Ywhaz	245	Mus musculus	14-3-3 protein zeta/delta	40.82	1	0.999	8	5	8	8	5	8	3C(57.0214)
sp|P68033|ACTC_MOUSE	P68033	ACTC_MOUSE	Actc1	377	Mus musculus	Actin, alpha cardiac muscle 1	22.55	1	0.9983	8	0	1	11	0	2	14M(15.9949)		sp|P68134|ACTS_MOUSE
sp|P97290|IC1_MOUSE	P97290	IC1_MOUSE	Serping1	504	Mus musculus	Plasma protease C1 inhibitor	18.45	1	0.999	8	8	8	9	9	9
sp|Q01853|TERA_MOUSE	Q01853	TERA_MOUSE	Vcp	806	Mus musculus	Transitional endoplasmic reticulum ATPase	9.8	1	0.999	8	8	8	8	8	8
sp|Q02105|C1QC_MOUSE	Q02105	C1QC_MOUSE	C1qc	246	Mus musculus	Complement C1q subcomponent subunit C	34.55	1	0.999	8	8	8	25	25	25
sp|Q02257|PLAK_MOUSE	Q02257	PLAK_MOUSE	Jup	745	Mus musculus	Junction plakoglobin	10.2	1	0.999	8	7	8	8	7	8
sp|Q61739-2|ITA6_MOUSE	Q61739-2	ITA6_MOUSE	Itga6	1073	Mus musculus	Isoform Alpha-6X1A of Integrin alpha-6	8.2	1	0.9988	8	0	8	8	0	8			sp|Q61739|ITA6_MOUSE
sp|Q63918|CAVN2_MOUSE	Q63918	CAVN2_MOUSE	Cavin2	418	Mus musculus	Caveolae-associated protein 2	23.68	1	0.9986	8	8	8	8	8	8
sp|Q6IRU2|TPM4_MOUSE	Q6IRU2	TPM4_MOUSE	Tpm4	248	Mus musculus	Tropomyosin alpha-4 chain	31.85	1	0.999	8	8	8	8	8	8	N-term(42.0106)
sp|Q80V26|IMPA3_MOUSE	Q80V26	IMPA3_MOUSE	Bpnt2	356	Mus musculus	Golgi-resident adenosine 3',5'-bisphosphate 3'-phosphatase	25.84	1	0.999	8	7	8	9	8	9	10M(15.9949), 1M(15.9949)
sp|Q8BPM0-2|DAAM1_MOUSE	Q8BPM0-2	DAAM1_MOUSE	Daam1	1068	Mus musculus	Isoform 2 of Disheveled-associated activator of morphogenesis 1	7.96	1	0.9982	8	0	8	8	0	8			sp|Q8BPM0|DAAM1_MOUSE
sp|Q91WP0|MASP2_MOUSE	Q91WP0	MASP2_MOUSE	Masp2	685	Mus musculus	Mannan-binding lectin serine protease 2	13.43	1	0.999	8	4	8	12	4	12	1C(57.0214)
sp|Q9Z2K1|K1C16_MOUSE	Q9Z2K1	K1C16_MOUSE	Krt16	469	Mus musculus	Keratin, type I cytoskeletal 16	13.01	1	0.9989	8	2	2	13	2	2
sp|Q8VED5|K2C79_MOUSE	Q8VED5	K2C79_MOUSE	Krt79	531	Mus musculus	Keratin, type II cytoskeletal 79	8.66	0.9998	0.9935	8	0	0	14	0	0
sp|P52480-2|KPYM_MOUSE	P52480-2	KPYM_MOUSE	Pkm	531	Mus musculus	Isoform M1 of Pyruvate kinase PKM	18.83	0.9994	0.9811	8	1	1	8	1	1
sp|P01806|HVM36_MOUSE	P01806	HVM36_MOUSE		116	Mus musculus	Ig heavy chain V region 441	72.41	1	0.999	7	0	7	18	0	18	3C(57.0214), 3M(15.9949), 9C(57.0214)		sp|P01807|HVM37_MOUSE, sp|P01808|HVM38_MOUSE
sp|P01837|IGKC_MOUSE	P01837	IGKC_MOUSE	Igkc	107	Mus musculus	Immunoglobulin kappa constant	88.79	1	0.999	7	7	7	127	127	127	27C(57.0214), 6C(57.0214), 6M(15.9949)
sp|P01868|IGHG1_MOUSE	P01868	IGHG1_MOUSE	Ighg1	324	Mus musculus	Ig gamma-1 chain C region secreted form	36.11	1	0.999	7	0	7	10	0	10	25C(57.0214), 3C(57.0214), 8M(15.9949)		sp|P01869|IGH1M_MOUSE
sp|P02768|ALBU_HUMAN	P02768	ALBU_HUMAN	ALB	609	Homo sapiens	Albumin	10.18	1	0.9989	7	1	1	8	1	1
sp|P05213|TBA1B_MOUSE	P05213	TBA1B_MOUSE	Tuba1b	451	Mus musculus	Tubulin alpha-1B chain	20.18	1	0.999	7	0	2	7	0	2			sp|P68369|TBA1A_MOUSE, sp|P68373|TBA1C_MOUSE
sp|P05366|SAA1_MOUSE	P05366	SAA1_MOUSE	Saa1	122	Mus musculus	Serum amyloid A-1 protein	46.72	1	0.999	7	5	7	11	7	11
sp|P07309|TTHY_MOUSE	P07309	TTHY_MOUSE	Ttr	147	Mus musculus	Transthyretin	63.27	1	0.999	7	7	7	8	8	8
sp|P07901|HS90A_MOUSE	P07901	HS90A_MOUSE	Hsp90aa1	733	Mus musculus	Heat shock protein HSP 90-alpha	10.37	1	0.999	7	4	7	8	4	8
sp|P08607|C4BPA_MOUSE	P08607	C4BPA_MOUSE	C4bpa	469	Mus musculus	C4b-binding protein	16.2	1	0.999	7	7	7	10	10	10	12C(57.0214), 1M(15.9949), 2M(15.9949), 5C(57.0214), 8C(57.0214)
sp|P09055|ITB1_MOUSE	P09055	ITB1_MOUSE	Itgb1	798	Mus musculus	Integrin beta-1	9.65	1	0.9989	7	2	7	7	2	7
sp|P10852-2|4F2_MOUSE	P10852-2	4F2_MOUSE	Slc3a2	565	Mus musculus	Isoform 2 of Amino acid transporter heavy chain SLC3A2	13.81	1	0.999	7	0	7	7	0	7			sp|P10852|4F2_MOUSE
sp|P15508|SPTB1_MOUSE	P15508	SPTB1_MOUSE	Sptb	2128	Mus musculus	Spectrin beta chain, erythrocytic	3.48	1	0.9985	7	6	6	7	6	6
sp|P23953|EST1C_MOUSE	P23953	EST1C_MOUSE	Ces1c	554	Mus musculus	Carboxylesterase 1C	14.26	1	0.999	7	4	7	11	5	11	1M(15.9949)
sp|P31532|SAA4_MOUSE	P31532	SAA4_MOUSE	Saa4	130	Mus musculus	Serum amyloid A-4 protein	55.38	1	0.999	7	7	7	7	7	7
sp|P49182|HEP2_MOUSE	P49182	HEP2_MOUSE	Serpind1	478	Mus musculus	Heparin cofactor 2	12.76	1	0.9988	7	7	7	7	7	7
sp|P54751|SIA4A_MOUSE	P54751	SIA4A_MOUSE	St3gal1	337	Mus musculus	CMP-N-acetylneuraminate-beta-galactosamide-alpha-2,3-sialyltransferase 1	29.08	1	0.999	7	7	7	10	10	10	8M(15.9949)
sp|P58252|EF2_MOUSE	P58252	EF2_MOUSE	Eef2	858	Mus musculus	Elongation factor 2	8.74	1	0.9977	7	7	7	7	7	7
sp|P68368|TBA4A_MOUSE	P68368	TBA4A_MOUSE	Tuba4a	448	Mus musculus	Tubulin alpha-4A chain	17.86	1	0.999	7	2	7	7	2	7
sp|P70335-2|ROCK1_MOUSE	P70335-2	ROCK1_MOUSE	Rock1	1353	Mus musculus	Isoform 2 of Rho-associated protein kinase 1	4.95	1	0.9969	7	0	7	7	0	7			sp|P70335|ROCK1_MOUSE
sp|P82198|BGH3_MOUSE	P82198	BGH3_MOUSE	Tgfbi	683	Mus musculus	Transforming growth factor-beta-induced protein ig-h3	11.13	1	0.999	7	7	7	7	7	7
sp|P97384|ANX11_MOUSE	P97384	ANX11_MOUSE	Anxa11	503	Mus musculus	Annexin A11	12.52	1	0.999	7	7	7	7	7	7
sp|Q3UQ28|PXDN_MOUSE	Q3UQ28	PXDN_MOUSE	Pxdn	1475	Mus musculus	Peroxidasin homolog	4.54	1	0.9987	7	7	7	7	7	7
sp|Q3UV17|K22O_MOUSE	Q3UV17	K22O_MOUSE	Krt76	594	Mus musculus	Keratin, type II cytoskeletal 2 oral	10.27	1	0.9962	7	0	0	10	0	0
sp|Q68FD5|CLH1_MOUSE	Q68FD5	CLH1_MOUSE	Cltc	1675	Mus musculus	Clathrin heavy chain 1	3.82	1	0.9984	7	7	7	7	7	7	N-term(42.0106)
sp|Q6IFZ6|K2C1B_MOUSE	Q6IFZ6	K2C1B_MOUSE	Krt77	572	Mus musculus	Keratin, type II cytoskeletal 1b	6.64	1	0.9984	7	1	1	15	1	1
sp|Q8CIZ8|VWF_MOUSE	Q8CIZ8	VWF_MOUSE	Vwf	2813	Mus musculus	von Willebrand factor	2.77	1	0.9987	7	7	7	7	7	7
sp|Q8VDN2|AT1A1_MOUSE	Q8VDN2	AT1A1_MOUSE	Atp1a1	1023	Mus musculus	Sodium/potassium-transporting ATPase subunit alpha-1	7.23	1	0.9982	7	5	7	7	5	7
sp|Q9DBB9|CPN2_MOUSE	Q9DBB9	CPN2_MOUSE	Cpn2	547	Mus musculus	Carboxypeptidase N subunit 2	11.88	1	0.999	7	7	7	7	7	7
sp|Q9Z1T2|TSP4_MOUSE	Q9Z1T2	TSP4_MOUSE	Thbs4	963	Mus musculus	Thrombospondin-4	8.72	1	0.999	7	4	7	8	4	8	14C(57.0214), 1C(57.0214)
sp|Q9Z1Z0|USO1_MOUSE	Q9Z1Z0	USO1_MOUSE	Uso1	959	Mus musculus	General vesicular transport factor p115	6.88	1	0.9988	7	0	7	7	0	7
sp|O08788-2|DCTN1_MOUSE	O08788-2	DCTN1_MOUSE	Dctn1	1243	Mus musculus	Isoform 2 of Dynactin subunit 1	5.15	1	0.9982	6	0	6	6	0	6			sp|O08788|DCTN1_MOUSE
sp|O35598|ADA10_MOUSE	O35598	ADA10_MOUSE	Adam10	749	Mus musculus	Disintegrin and metalloproteinase domain-containing protein 10	8.81	1	0.999	6	6	6	6	6	6	10C(57.0214)
sp|P00761|TRYP_PIG	P00761	TRYP_PIG		231	Sus scrofa	Trypsin	35.5	1	0.999	6	6	6	36	36	36	12C(57.0214), 17M(15.9949), 9C(57.0214)
sp|P01592|IGJ_MOUSE	P01592	IGJ_MOUSE	Jchain	159	Mus musculus	Immunoglobulin J chain	42.77	1	0.999	6	6	6	11	11	11	10C(57.0214), 11C(57.0214), 1C(57.0214)
sp|P01787|HVM18_MOUSE	P01787	HVM18_MOUSE		123	Mus musculus	Ig heavy chain V regions TEPC 15/S107/HPCM1/HPCM2/HPCM3	52.03	1	0.999	6	0	6	7	0	7	9C(57.0214)		sp|P01788|HVM19_MOUSE, sp|P01790|HVM21_MOUSE, sp|P01791|HVM22_MOUSE, sp|P01794|HVM25_MOUSE
sp|P01844|LAC2_MOUSE	P01844	LAC2_MOUSE	Iglc2	104	Mus musculus	Ig lambda-2 chain C region	74.04	1	0.999	6	3	6	25	19	25	2M(15.9949), 7C(57.0214)
sp|P01864|GCAB_MOUSE	P01864	GCAB_MOUSE		335	Mus musculus	Ig gamma-2A chain C region secreted form	19.7	1	0.999	6	4	4	29	19	19	14M(15.9949)
sp|P06151|LDHA_MOUSE	P06151	LDHA_MOUSE	Ldha	332	Mus musculus	L-lactate dehydrogenase A chain	18.67	1	0.999	6	5	6	6	5	6
sp|P06330|HVM51_MOUSE	P06330	HVM51_MOUSE		118	Mus musculus	Ig heavy chain V region AC38 205.12	72.03	1	0.999	6	3	6	19	8	19	12C(57.0214), 7M(15.9949)
sp|P10126|EF1A1_MOUSE	P10126	EF1A1_MOUSE	Eef1a1	462	Mus musculus	Elongation factor 1-alpha 1	13.64	1	0.9988	6	2	6	6	2	6
sp|P24549|AL1A1_MOUSE	P24549	AL1A1_MOUSE	Aldh1a1	501	Mus musculus	Aldehyde dehydrogenase 1A1	13.17	1	0.9987	6	4	6	6	4	6
sp|P34928|APOC1_MOUSE	P34928	APOC1_MOUSE	Apoc1	88	Mus musculus	Apolipoprotein C-I	40.91	1	0.9986	6	6	6	12	12	12
sp|P48036|ANXA5_MOUSE	P48036	ANXA5_MOUSE	Anxa5	319	Mus musculus	Annexin A5	15.67	1	0.999	6	3	6	6	3	6
sp|P48759|PTX3_MOUSE	P48759	PTX3_MOUSE	Ptx3	381	Mus musculus	Pentraxin-related protein PTX3	15.49	1	0.9989	6	6	6	6	6	6
sp|Q01405|SC23A_MOUSE	Q01405	SC23A_MOUSE	Sec23a	765	Mus musculus	Protein transport protein Sec23A	9.54	1	0.9989	6	6	6	6	6	6	N-term(42.0106)
sp|Q60864|STIP1_MOUSE	Q60864	STIP1_MOUSE	Stip1	543	Mus musculus	Stress-induced-phosphoprotein 1	11.79	1	0.999	6	6	6	6	6	6
sp|Q61129|CFAI_MOUSE	Q61129	CFAI_MOUSE	Cfi	603	Mus musculus	Complement factor I	7.79	1	0.9989	6	6	6	6	6	6	3C(57.0214)
sp|Q61171|PRDX2_MOUSE	Q61171	PRDX2_MOUSE	Prdx2	198	Mus musculus	Peroxiredoxin-2	35.86	1	0.999	6	5	6	6	5	6
sp|Q8BH35|CO8B_MOUSE	Q8BH35	CO8B_MOUSE	C8b	589	Mus musculus	Complement component C8 beta chain	12.9	1	0.999	6	1	6	6	1	6
sp|Q8K1M6-2|DNM1L_MOUSE	Q8K1M6-2	DNM1L_MOUSE	Dnm1l	716	Mus musculus	Isoform 2 of Dynamin-1-like protein	8.38	1	0.999	6	0	6	6	0	6			sp|Q8K1M6-3|DNM1L_MOUSE, sp|Q8K1M6|DNM1L_MOUSE
sp|Q922D8|C1TC_MOUSE	Q922D8	C1TC_MOUSE	Mthfd1	935	Mus musculus	C-1-tetrahydrofolate synthase, cytoplasmic	6.42	1	0.9989	6	6	6	6	6	6
sp|Q99JI6|RAP1B_MOUSE	Q99JI6	RAP1B_MOUSE	Rap1b	184	Mus musculus	Ras-related protein Rap-1b	38.59	1	0.999	6	1	6	6	1	6
sp|Q9ES52-2|SHIP1_MOUSE	Q9ES52-2	SHIP1_MOUSE	Inpp5d	1190	Mus musculus	Isoform 2 of Phosphatidylinositol 3,4,5-trisphosphate 5-phosphatase 1	4.87	1	0.9989	6	0	6	6	0	6			sp|Q9ES52-3|SHIP1_MOUSE, sp|Q9ES52-4|SHIP1_MOUSE, sp|Q9ES52|SHIP1_MOUSE
sp|Q9QXY6|EHD3_MOUSE	Q9QXY6	EHD3_MOUSE	Ehd3	535	Mus musculus	EH domain-containing protein 3	11.59	1	0.9979	6	3	4	6	3	4
sp|Q9R0H5|K2C71_MOUSE	Q9R0H5	K2C71_MOUSE	Krt71	524	Mus musculus	Keratin, type II cytoskeletal 71	10.88	1	0.9982	6	0	4	12	0	5
sp|Q9R182|ANGL3_MOUSE	Q9R182	ANGL3_MOUSE	Angptl3	455	Mus musculus	Angiopoietin-related protein 3	16.26	1	0.999	6	6	6	6	6	6
sp|Q9WU78|PDC6I_MOUSE	Q9WU78	PDC6I_MOUSE	Pdcd6ip	869	Mus musculus	Programmed cell death 6-interacting protein	6.21	1	0.9989	6	0	6	6	0	6
sp|Q03734|SPA3M_MOUSE	Q03734	SPA3M_MOUSE	Serpina3m	418	Mus musculus	Serine protease inhibitor A3M	16.75	0.9981	0.97	6	0	0	8	0	0
sp|P01789|HVM20_MOUSE	P01789	HVM20_MOUSE		122	Mus musculus	Ig heavy chain V region M603	52.46	0.9974	0.9886	6	1	1	6	1	1
sp|O55222|ILK_MOUSE	O55222	ILK_MOUSE	Ilk	452	Mus musculus	Integrin-linked protein kinase	10.62	1	0.9989	5	5	5	6	6	6	3M(15.9949)
sp|O70570|PIGR_MOUSE	O70570	PIGR_MOUSE	Pigr	771	Mus musculus	Polymeric immunoglobulin receptor	8.17	1	0.999	5	5	5	6	6	6	7C(57.0214)
sp|P00688|AM2A5_MOUSE	P00688	AM2A5_MOUSE	Amy2a5	508	Mus musculus	Pancreatic alpha-amylase 2a5	10.63	1	0.9987	5	2	2	6	2	2
sp|P01747|HVM03_MOUSE	P01747	HVM03_MOUSE		120	Mus musculus	Ig heavy chain V region 36-65	55.83	1	0.999	5	1	5	8	3	8	12C(57.0214)
sp|P01801|HVM32_MOUSE	P01801	HVM32_MOUSE		115	Mus musculus	Ig heavy chain V-III region J606	44.35	1	0.999	5	2	5	9	3	9	15M(15.9949)
sp|P01843|LAC1_MOUSE	P01843	LAC1_MOUSE		105	Mus musculus	Ig lambda-1 chain C region	80.95	1	0.999	5	5	5	17	17	17	5C(57.0214), 6C(57.0214)
sp|P01845|LAC3_MOUSE	P01845	LAC3_MOUSE	Iglc3	104	Mus musculus	Ig lambda-3 chain C region	74.04	1	0.9989	5	2	2	8	2	2
sp|P01897|HA1L_MOUSE	P01897	HA1L_MOUSE	H2-L	362	Mus musculus	H-2 class I histocompatibility antigen, L-D alpha chain	15.75	1	0.999	5	0	3	5	0	3
sp|P07744|K2C4_MOUSE	P07744	K2C4_MOUSE	Krt4	525	Mus musculus	Keratin, type II cytoskeletal 4	8.38	1	0.9984	5	1	1	7	1	1
sp|P10853|H2B1F_MOUSE	P10853	H2B1F_MOUSE	H2bc7	126	Mus musculus	Histone H2B type 1-F/J/L	29.37	1	0.999	5	0	5	6	0	6			sp|P10854|H2B1M_MOUSE, sp|Q64475|H2B1B_MOUSE, sp|Q64478|H2B1H_MOUSE, sp|Q64525|H2B2B_MOUSE, sp|Q6ZWY9|H2B1C_MOUSE, sp|Q8CGP1|H2B1K_MOUSE, sp|Q8CGP2-2|H2B1P_MOUSE, sp|Q8CGP2|H2B1P_MOUSE
sp|P12246|SAMP_MOUSE	P12246	SAMP_MOUSE	Apcs	224	Mus musculus	Serum amyloid P-component	19.64	1	0.9989	5	5	5	5	5	5
sp|P39039|MBL1_MOUSE	P39039	MBL1_MOUSE	Mbl1	239	Mus musculus	Mannose-binding protein A	16.74	1	0.9982	5	1	3	6	1	3
sp|P39876|TIMP3_MOUSE	P39876	TIMP3_MOUSE	Timp3	211	Mus musculus	Metalloproteinase inhibitor 3	22.27	1	0.999	5	5	5	7	7	7	6C(57.0214)
sp|P62806|H4_MOUSE	P62806	H4_MOUSE	H4c1	103	Mus musculus	Histone H4	50.49	1	0.9989	5	5	5	8	8	8	5M(15.9949)
sp|P62962|PROF1_MOUSE	P62962	PROF1_MOUSE	Pfn1	140	Mus musculus	Profilin-1	42.86	1	0.999	5	5	5	6	6	6
sp|P68372|TBB4B_MOUSE	P68372	TBB4B_MOUSE	Tubb4b	445	Mus musculus	Tubulin beta-4B chain	13.26	1	0.999	5	0	3	5	0	3
sp|P70428|EXT2_MOUSE	P70428	EXT2_MOUSE	Ext2	718	Mus musculus	Exostosin-2	7.24	1	0.9986	5	5	5	5	5	5
sp|Q01339|APOH_MOUSE	Q01339	APOH_MOUSE	Apoh	345	Mus musculus	Beta-2-glycoprotein 1	13.33	1	0.9979	5	5	5	5	5	5	10C(57.0214), 4C(57.0214), 8C(57.0214)
sp|Q02053|UBA1_MOUSE	Q02053	UBA1_MOUSE	Uba1	1058	Mus musculus	Ubiquitin-like modifier-activating enzyme 1	5.58	1	0.9981	5	3	5	5	3	5
sp|Q60902-2|EP15R_MOUSE	Q60902-2	EP15R_MOUSE	Eps15l1	819	Mus musculus	Isoform 2 of Epidermal growth factor receptor substrate 15-like 1	6.11	1	0.9958	5	0	5	5	0	5			sp|Q60902-3|EP15R_MOUSE, sp|Q60902-4|EP15R_MOUSE, sp|Q60902|EP15R_MOUSE
sp|Q61233|PLSL_MOUSE	Q61233	PLSL_MOUSE	Lcp1	627	Mus musculus	Plastin-2	8.93	1	0.9989	5	3	5	5	3	5
sp|Q69ZZ9|K0754_MOUSE	Q69ZZ9	K0754_MOUSE	Macf1	3305	Mus musculus	Microtubule-actin cross-linking factor 1, isoforms 6/7	1.51	1	0.9985	5	1	5	5	1	5
sp|Q6P069-2|SORCN_MOUSE	Q6P069-2	SORCN_MOUSE	Sri	183	Mus musculus	Isoform 2 of Sorcin	26.23	1	0.9987	5	0	5	5	0	5			sp|Q6P069|SORCN_MOUSE
sp|Q6Y685-2|TACC1_MOUSE	Q6Y685-2	TACC1_MOUSE	Tacc1	368	Mus musculus	Isoform 2 of Transforming acidic coiled-coil-containing protein 1	13.04	1	0.9988	5	0	5	5	0	5			sp|Q6Y685|TACC1_MOUSE
sp|Q6ZQ38|CAND1_MOUSE	Q6ZQ38	CAND1_MOUSE	Cand1	1230	Mus musculus	Cullin-associated NEDD8-dissociated protein 1	5.04	1	0.9984	5	5	5	5	5	5	N-term(42.0106)
sp|Q769J6|ATS13_MOUSE	Q769J6	ATS13_MOUSE	Adamts13	1426	Mus musculus	A disintegrin and metalloproteinase with thrombospondin motifs 13	4.35	1	0.9984	5	5	5	5	5	5	11C(57.0214), 2C(57.0214)
sp|Q80VA0|GALT7_MOUSE	Q80VA0	GALT7_MOUSE	Galnt7	657	Mus musculus	N-acetylgalactosaminyltransferase 7	8.07	1	0.999	5	0	5	5	0	5
sp|Q80X90|FLNB_MOUSE	Q80X90	FLNB_MOUSE	Flnb	2602	Mus musculus	Filamin-B	1.69	1	0.9968	5	1	1	5	1	1
sp|Q8BU30|SYIC_MOUSE	Q8BU30	SYIC_MOUSE	Iars1	1262	Mus musculus	Isoleucine--tRNA ligase, cytoplasmic	3.33	1	0.9968	5	5	5	5	5	5
sp|Q8C165|P20D1_MOUSE	Q8C165	P20D1_MOUSE	Pm20d1	503	Mus musculus	N-fatty-acyl-amino acid synthase/hydrolase PM20D1	12.52	1	0.999	5	5	5	5	5	5
sp|Q8K182|CO8A_MOUSE	Q8K182	CO8A_MOUSE	C8a	587	Mus musculus	Complement component C8 alpha chain	7.67	1	0.9989	5	5	5	5	5	5
sp|Q8VHX6-2|FLNC_MOUSE	Q8VHX6-2	FLNC_MOUSE	Flnc	2693	Mus musculus	Isoform 2 of Filamin-C	1.82	1	0.9987	5	0	2	5	0	2			sp|Q8VHX6|FLNC_MOUSE
sp|Q91WP6|SPA3N_MOUSE	Q91WP6	SPA3N_MOUSE	Serpina3n	418	Mus musculus	Serine protease inhibitor A3N	14.11	1	0.999	5	2	4	7	2	4
sp|Q99J31|OPHN1_MOUSE	Q99J31	OPHN1_MOUSE	Ophn1	802	Mus musculus	Oligophrenin-1	5.36	1	0.9979	5	5	5	5	5	5
sp|Q9D7Z6|CLCA1_MOUSE	Q9D7Z6	CLCA1_MOUSE	Clca1	913	Mus musculus	Calcium-activated chloride channel regulator 1	5.91	1	0.9985	5	5	5	5	5	5
sp|Q9ET01|PYGL_MOUSE	Q9ET01	PYGL_MOUSE	Pygl	850	Mus musculus	Glycogen phosphorylase, liver form	5.65	1	0.996	5	4	5	5	4	5
sp|Q9JJN5|CBPN_MOUSE	Q9JJN5	CBPN_MOUSE	Cpn1	457	Mus musculus	Carboxypeptidase N catalytic chain	14	1	0.999	5	5	5	6	6	6
sp|Q9WVH9|FBLN5_MOUSE	Q9WVH9	FBLN5_MOUSE	Fbln5	448	Mus musculus	Fibulin-5	11.16	1	0.9988	5	5	5	5	5	5
sp|Q9Z2W0|DNPEP_MOUSE	Q9Z2W0	DNPEP_MOUSE	Dnpep	473	Mus musculus	Aspartyl aminopeptidase	10.15	1	0.9988	5	5	5	5	5	5
sp|P01810|HVM40_MOUSE	P01810	HVM40_MOUSE		119	Mus musculus	Ig heavy chain V region J539	44.54	0.9998	0.999	5	1	1	14	1	1	3C(57.0214)
sp|P16627|HS71L_MOUSE	P16627	HS71L_MOUSE	Hspa1l	641	Mus musculus	Heat shock 70 kDa protein 1-like	8.42	0.9916	0.9854	5	0	0	5	0	0
sp|A2AQ07|TBB1_MOUSE	A2AQ07	TBB1_MOUSE	Tubb1	451	Mus musculus	Tubulin beta-1 chain	9.98	1	0.999	4	2	4	5	3	5
sp|O08739|AMPD3_MOUSE	O08739	AMPD3_MOUSE	Ampd3	766	Mus musculus	AMP deaminase 3	4.96	1	0.9965	4	2	3	4	2	3
sp|O88968|TCO2_MOUSE	O88968	TCO2_MOUSE	Tcn2	430	Mus musculus	Transcobalamin-2	8.84	1	0.9967	4	4	4	4	4	4
sp|P01635|KV5A3_MOUSE	P01635	KV5A3_MOUSE	Igkv12-41	115	Mus musculus	Immunoglobulin kappa chain variable 12-41 (Fragment)	40.87	1	0.999	4	4	4	7	7	7
sp|P01636|KV5A4_MOUSE	P01636	KV5A4_MOUSE		108	Mus musculus	Ig kappa chain V-V region MOPC 149	43.52	1	0.999	4	4	4	9	9	9
sp|P01654|KV3A1_MOUSE	P01654	KV3A1_MOUSE		111	Mus musculus	Ig kappa chain V-III region PC 2880/PC 1229	63.06	1	0.999	4	0	4	7	0	7
sp|P01750|HVM06_MOUSE	P01750	HVM06_MOUSE		117	Mus musculus	Ig heavy chain V region 102	40.17	1	0.999	4	2	3	9	2	6	11M(15.9949)
sp|P01756|HVM12_MOUSE	P01756	HVM12_MOUSE		117	Mus musculus	Ig heavy chain V region MOPC 104E	49.57	1	0.999	4	0	1	12	0	1			sp|P01757|HVM13_MOUSE
sp|P02301|H3C_MOUSE	P02301	H3C_MOUSE	H3-5	136	Mus musculus	Histone H3.3C	22.06	1	0.9785	4	0	4	4	0	4			sp|P68433|H31_MOUSE, sp|P84228|H32_MOUSE, sp|P84244|H33_MOUSE
sp|P02662|CASA1_BOVIN	P02662	CASA1_BOVIN	CSN1S1	214	Bos taurus	Alpha-S1-casein	20.56	1	0.9986	4	4	4	4	4	4
sp|P05367|SAA2_MOUSE	P05367	SAA2_MOUSE	Saa2	122	Mus musculus	Serum amyloid A-2 protein	36.07	1	0.999	4	2	2	7	3	3	6M(15.9949)
sp|P07310|KCRM_MOUSE	P07310	KCRM_MOUSE	Ckm	381	Mus musculus	Creatine kinase M-type	10.5	1	0.9987	4	2	4	4	2	4
sp|P0CG49|UBB_MOUSE	P0CG49	UBB_MOUSE	Ubb	305	Mus musculus	Polyubiquitin-B	56.39	1	0.999	4	0	4	4	0	4			sp|P0CG50|UBC_MOUSE, sp|P62979|RS27A_HUMAN, sp|P62983|RS27A_MOUSE, sp|P62984|RL40_MOUSE
sp|P16858|G3P_MOUSE	P16858	G3P_MOUSE	Gapdh	333	Mus musculus	Glyceraldehyde-3-phosphate dehydrogenase	13.21	1	0.9987	4	3	4	6	4	6	4M(15.9949)
sp|P17182|ENOA_MOUSE	P17182	ENOA_MOUSE	Eno1	434	Mus musculus	Alpha-enolase	10.14	1	0.9989	4	3	4	4	3	4
sp|P17742|PPIA_MOUSE	P17742	PPIA_MOUSE	Ppia	164	Mus musculus	Peptidyl-prolyl cis-trans isomerase A	21.95	1	0.9967	4	0	4	4	0	4			sp|P62937|PPIA_HUMAN
sp|P20152|VIME_MOUSE	P20152	VIME_MOUSE	Vim	466	Mus musculus	Vimentin	7.51	1	0.9903	4	2	3	5	2	3
sp|P29699|FETUA_MOUSE	P29699	FETUA_MOUSE	Ahsg	345	Mus musculus	Alpha-2-HS-glycoprotein	17.97	1	0.999	4	4	4	5	5	5	11C(57.0214), 14C(57.0214), 1C(57.0214)
sp|P33622|APOC3_MOUSE	P33622	APOC3_MOUSE	Apoc3	99	Mus musculus	Apolipoprotein C-III	50.51	1	0.999	4	4	4	14	14	14	3M(15.9949)
sp|P40124|CAP1_MOUSE	P40124	CAP1_MOUSE	Cap1	474	Mus musculus	Adenylyl cyclase-associated protein 1	11.18	1	0.9977	4	3	4	5	4	5	N-term(42.0106)
sp|P46412|GPX3_MOUSE	P46412	GPX3_MOUSE	Gpx3	226	Mus musculus	Glutathione peroxidase 3	22.57	1	0.9989	4	3	4	4	3	4
sp|P84091|AP2M1_MOUSE	P84091	AP2M1_MOUSE	Ap2m1	435	Mus musculus	AP-2 complex subunit mu	7.59	1	0.9952	4	4	4	4	4	4
sp|P97467|AMD_MOUSE	P97467	AMD_MOUSE	Pam	979	Mus musculus	Peptidyl-glycine alpha-amidating monooxygenase	4.09	1	0.9969	4	4	4	4	4	4
sp|Q02013|AQP1_MOUSE	Q02013	AQP1_MOUSE	Aqp1	269	Mus musculus	Aquaporin-1	17.1	1	0.999	4	4	4	6	6	6
sp|Q06830|PRDX1_HUMAN	Q06830	PRDX1_HUMAN	PRDX1	199	Homo sapiens	Peroxiredoxin-1	18.59	1	0.9981	4	0	3	4	0	3
sp|Q3SXB8|COL11_MOUSE	Q3SXB8	COL11_MOUSE	Colec11	272	Mus musculus	Collectin-11	15.44	1	0.999	4	1	4	4	1	4
sp|Q3UHN9|NDST1_MOUSE	Q3UHN9	NDST1_MOUSE	Ndst1	882	Mus musculus	Bifunctional heparan sulfate N-deacetylase/N-sulfotransferase 1	5.78	1	0.9959	4	2	4	4	2	4
sp|Q60590|A1AG1_MOUSE	Q60590	A1AG1_MOUSE	Orm1	207	Mus musculus	Alpha-1-acid glycoprotein 1	19.32	1	0.999	4	3	4	4	3	4
sp|Q60605-2|MYL6_MOUSE	Q60605-2	MYL6_MOUSE	Myl6	151	Mus musculus	Isoform Smooth muscle of Myosin light polypeptide 6	28.48	1	0.9989	4	0	4	5	0	5			sp|Q60605|MYL6_MOUSE
sp|Q60963|PAFA_MOUSE	Q60963	PAFA_MOUSE	Pla2g7	440	Mus musculus	Platelet-activating factor acetylhydrolase	10.45	1	0.9989	4	4	4	4	4	4
sp|Q61268|APOC4_MOUSE	Q61268	APOC4_MOUSE	Apoc4	124	Mus musculus	Apolipoprotein C-IV	36.29	1	0.999	4	4	4	8	8	8	14M(15.9949), 16M(15.9949), 4M(15.9949)
sp|Q61508|ECM1_MOUSE	Q61508	ECM1_MOUSE	Ecm1	559	Mus musculus	Extracellular matrix protein 1	7.16	1	0.999	4	2	4	5	3	5
sp|Q64726|ZA2G_MOUSE	Q64726	ZA2G_MOUSE	Azgp1	307	Mus musculus	Zinc-alpha-2-glycoprotein	15.31	1	0.9988	4	4	4	4	4	4
sp|Q6WVG3|KCD12_MOUSE	Q6WVG3	KCD12_MOUSE	Kctd12	327	Mus musculus	BTB/POZ domain-containing protein KCTD12	12.84	1	0.9988	4	3	4	4	3	4
sp|Q7TMB8|CYFP1_MOUSE	Q7TMB8	CYFP1_MOUSE	Cyfip1	1253	Mus musculus	Cytoplasmic FMR1-interacting protein 1	3.51	1	0.9984	4	0	4	4	0	4
sp|Q8BG32|PSD11_MOUSE	Q8BG32	PSD11_MOUSE	Psmd11	422	Mus musculus	26S proteasome non-ATPase regulatory subunit 11	10.66	1	0.9988	4	4	4	4	4	4
sp|Q8BL66|EEA1_MOUSE	Q8BL66	EEA1_MOUSE	Eea1	1411	Mus musculus	Early endosome antigen 1	2.76	1	0.9976	4	4	4	4	4	4
sp|Q8CG03|PDE5A_MOUSE	Q8CG03	PDE5A_MOUSE	Pde5a	865	Mus musculus	cGMP-specific 3',5'-cyclic phosphodiesterase	5.32	1	0.999	4	3	3	4	3	3
sp|Q91YI0|ARLY_MOUSE	Q91YI0	ARLY_MOUSE	Asl	464	Mus musculus	Argininosuccinate lyase	9.27	1	0.9849	4	4	4	4	4	4
sp|Q99JI4|PSMD6_MOUSE	Q99JI4	PSMD6_MOUSE	Psmd6	389	Mus musculus	26S proteasome non-ATPase regulatory subunit 6	9.25	1	0.9863	4	4	4	4	4	4
sp|Q9QXZ0-2|MACF1_MOUSE	Q9QXZ0-2	MACF1_MOUSE	Macf1	5327	Mus musculus	Isoform 2 of Microtubule-actin cross-linking factor 1, isoforms 1/2/3/4	0.71	1	0.9856	4	0	0	4	0	0			sp|Q9QXZ0-3|MACF1_MOUSE, sp|Q9QXZ0-4|MACF1_MOUSE, sp|Q9QXZ0|MACF1_MOUSE
sp|Q9R0C8-4|VAV3_MOUSE	Q9R0C8-4	VAV3_MOUSE	Vav3	574	Mus musculus	Isoform 4 of Guanine nucleotide exchange factor VAV3	8.89	1	0.996	4	0	4	4	0	4			sp|Q9R0C8|VAV3_MOUSE
sp|Q9WUM4|COR1C_MOUSE	Q9WUM4	COR1C_MOUSE	Coro1c	474	Mus musculus	Coronin-1C	8.65	1	0.9988	4	4	4	4	4	4
sp|Q9WVJ2|PSD13_MOUSE	Q9WVJ2	PSD13_MOUSE	Psmd13	376	Mus musculus	26S proteasome non-ATPase regulatory subunit 13	8.51	1	0.9972	4	4	4	4	4	4
sp|P14430|HA18_MOUSE	P14430	HA18_MOUSE	H2-Q8	326	Mus musculus	H-2 class I histocompatibility antigen, Q8 alpha chain	11.96	0.9998	0.9951	4	0	1	4	0	1
sp|O70456|1433S_MOUSE	O70456	1433S_MOUSE	Sfn	248	Mus musculus	14-3-3 protein sigma	13.31	0.9994	0.9944	4	0	1	4	0	1
sp|P01644|KV5AB_MOUSE	P01644	KV5AB_MOUSE		108	Mus musculus	Ig kappa chain V-V region HP R16.7	50.93	0.9994	0.999	4	0	2	10	0	4	4M(15.9949)		sp|P01645|KV5AC_MOUSE
sp|P01647|KV5AE_MOUSE	P01647	KV5AE_MOUSE		108	Mus musculus	Ig kappa chain V-V region HP 124E1	50.93	0.9994	0.999	4	1	1	10	2	2
sp|P62821|RAB1A_MOUSE	P62821	RAB1A_MOUSE	Rab1A	205	Mus musculus	Ras-related protein Rab-1A	18.05	0.977	0.9574	4	0	2	4	0	2			sp|Q9D1G1|RAB1B_MOUSE
sp|C0HKE1|H2A1B_MOUSE	C0HKE1	H2A1B_MOUSE	H2ac4	130	Mus musculus	Histone H2A type 1-B	26.92	1	0.999	3	0	3	3	0	3			sp|C0HKE2|H2A1C_MOUSE, sp|C0HKE3|H2A1D_MOUSE, sp|C0HKE4|H2A1E_MOUSE, sp|C0HKE5|H2A1G_MOUSE, sp|C0HKE6|H2A1I_MOUSE, sp|C0HKE7|H2A1N_MOUSE, sp|C0HKE8|H2A1O_MOUSE, sp|C0HKE9|H2A1P_MOUSE, sp|Q64523|H2A2C_MOUSE, sp|Q6GSS7|H2A2A_MOUSE, sp|Q8BFU2|H2A3_MOUSE, sp|Q8CGP5|H2A1F_MOUSE, sp|Q8CGP6|H2A1H_MOUSE, sp|Q8CGP7|H2A1K_MOUSE, sp|Q8R1M2|H2AJ_MOUSE
sp|O08992|SDCB1_MOUSE	O08992	SDCB1_MOUSE	Sdcbp	299	Mus musculus	Syntenin-1	14.38	1	0.9972	3	3	3	3	3	3	N-term(42.0106)
sp|O35643|AP1B1_MOUSE	O35643	AP1B1_MOUSE	Ap1b1	943	Mus musculus	AP-1 complex subunit beta-1	3.29	1	0.999	3	0	3	3	0	3			sp|Q9DBG3-2|AP2B1_MOUSE, sp|Q9DBG3|AP2B1_MOUSE
sp|O88200|CLC11_MOUSE	O88200	CLC11_MOUSE	Clec11a	328	Mus musculus	C-type lectin domain family 11 member A	8.23	1	0.9963	3	3	3	3	3	3
sp|O88947|FA10_MOUSE	O88947	FA10_MOUSE	F10	481	Mus musculus	Coagulation factor X	6.03	1	0.9985	3	3	3	3	3	3
sp|P01631|KV2A7_MOUSE	P01631	KV2A7_MOUSE		113	Mus musculus	Ig kappa chain V-II region 26-10	38.94	1	0.999	3	3	3	9	9	9	23C(57.0214)
sp|P01632|KV1A1_MOUSE	P01632	KV1A1_MOUSE	Igkv7-33	114	Mus musculus	Ig kappa chain V-I region S107A	21.93	1	0.999	3	2	3	4	2	4
sp|P01633|KV5A1_MOUSE	P01633	KV5A1_MOUSE	Igkv6-17	149	Mus musculus	Immunoglobulin kappa chain variable 6-17	16.78	1	0.9972	3	2	3	5	4	5	2M(15.9949)
sp|P01639|KV5A7_MOUSE	P01639	KV5A7_MOUSE	Igkv9-120	130	Mus musculus	Immunoglobulin kappa chain variable 9-120	27.69	1	0.999	3	3	3	4	4	4
sp|P01642|KV5A9_MOUSE	P01642	KV5A9_MOUSE	Gm10881	115	Mus musculus	Ig kappa chain V-V region L7 (Fragment)	40	1	0.999	3	3	3	5	5	5
sp|P01648|KV5AF_MOUSE	P01648	KV5AF_MOUSE		108	Mus musculus	Ig kappa chain V-V region HP 91A3	31.48	1	0.9988	3	0	3	8	0	8	4M(15.9949), N-term(42.0106)
sp|P01671|KV3AJ_MOUSE	P01671	KV3AJ_MOUSE		111	Mus musculus	Ig kappa chain V-III region PC 7175	40.54	1	0.999	3	0	2	5	0	3
sp|P01675|KV6A1_MOUSE	P01675	KV6A1_MOUSE		107	Mus musculus	Ig kappa chain V-VI region XRPC 44	37.38	1	0.999	3	0	2	5	0	3			sp|P01676|KV6A2_MOUSE, sp|P01677|KV6A3_MOUSE, sp|P01678|KV6A4_MOUSE, sp|P01679|KV6A5_MOUSE
sp|P01723|LV1A_MOUSE	P01723	LV1A_MOUSE		117	Mus musculus	Ig lambda-1 chain V region	41.88	1	0.999	3	0	1	7	0	1			sp|P01727|LV1E_MOUSE
sp|P01786|HVM17_MOUSE	P01786	HVM17_MOUSE		117	Mus musculus	Ig heavy chain V region MOPC 47A	30.77	1	0.9965	3	2	2	4	3	3	9C(57.0214)
sp|P04940|KV6A6_MOUSE	P04940	KV6A6_MOUSE		107	Mus musculus	Ig kappa chain V-VI region NQ2-17.4.1	14.95	1	0.9935	3	0	3	5	0	5			sp|P04941|KV6A7_MOUSE, sp|P04944|KV6AA_MOUSE
sp|P06336|IGHE_MOUSE	P06336	IGHE_MOUSE	IGHE	421	Mus musculus	Immunoglobulin heavy constant epsilon	9.03	1	0.9988	3	3	3	3	3	3
sp|P09813|APOA2_MOUSE	P09813	APOA2_MOUSE	Apoa2	102	Mus musculus	Apolipoprotein A-II	41.18	1	0.9989	3	3	3	12	12	12	18M(15.9949), 7M(15.9949)
sp|P11859|ANGT_MOUSE	P11859	ANGT_MOUSE	Agt	477	Mus musculus	Angiotensinogen	7.55	1	0.999	3	3	3	3	3	3	6M(15.9949)
sp|P14847|CRP_MOUSE	P14847	CRP_MOUSE	Crp	225	Mus musculus	C-reactive protein	16	1	0.998	3	3	3	3	3	3
sp|P16301|LCAT_MOUSE	P16301	LCAT_MOUSE	Lcat	438	Mus musculus	Phosphatidylcholine-sterol acyltransferase	9.59	1	0.999	3	3	3	3	3	3
sp|P17427|AP2A2_MOUSE	P17427	AP2A2_MOUSE	Ap2a2	938	Mus musculus	AP-2 complex subunit alpha-2	2.88	1	0.994	3	1	3	3	1	3
sp|P18527|HVM56_MOUSE	P18527	HVM56_MOUSE		97	Mus musculus	Ig heavy chain V region 914	39.18	1	0.999	3	2	2	3	2	2
sp|P21107-2|TPM3_MOUSE	P21107-2	TPM3_MOUSE	Tpm3	248	Mus musculus	Isoform 2 of Tropomyosin alpha-3 chain	10.89	1	0.9984	3	2	3	3	2	3	N-term(42.0106)
sp|P26262|KLKB1_MOUSE	P26262	KLKB1_MOUSE	Klkb1	638	Mus musculus	Plasma kallikrein	5.49	1	0.999	3	3	3	3	3	3
sp|P28660-2|NCKP1_MOUSE	P28660-2	NCKP1_MOUSE	Nckap1	1037	Mus musculus	Isoform 2 of Nck-associated protein 1	2.8	1	0.9966	3	0	3	3	0	3			sp|P28660|NCKP1_MOUSE
sp|P29391|FRIL1_MOUSE	P29391	FRIL1_MOUSE	Ftl1	183	Mus musculus	Ferritin light chain 1	20.22	1	0.999	3	1	3	3	1	3
sp|P46471|PRS7_MOUSE	P46471	PRS7_MOUSE	Psmc2	433	Mus musculus	26S proteasome regulatory subunit 7	7.16	1	0.9989	3	3	3	3	3	3
sp|P50396|GDIA_MOUSE	P50396	GDIA_MOUSE	Gdi1	447	Mus musculus	Rab GDP dissociation inhibitor alpha	5.82	1	0.9897	3	1	3	3	1	3
sp|P51885|LUM_MOUSE	P51885	LUM_MOUSE	Lum	338	Mus musculus	Lumican	8.88	1	0.9985	3	3	3	3	3	3
sp|P58771-2|TPM1_MOUSE	P58771-2	TPM1_MOUSE	Tpm1	284	Mus musculus	Isoform 2 of Tropomyosin alpha-1 chain	11.97	1	0.9986	3	0	2	3	0	2
sp|P58774-2|TPM2_MOUSE	P58774-2	TPM2_MOUSE	Tpm2	284	Mus musculus	Isoform 2 of Tropomyosin beta chain	12.68	1	0.999	3	1	1	3	1	1
sp|P70290|EM55_MOUSE	P70290	EM55_MOUSE	Mpp1	466	Mus musculus	55 kDa erythrocyte membrane protein	7.73	1	0.9988	3	3	3	3	3	3
sp|P70389|ALS_MOUSE	P70389	ALS_MOUSE	Igfals	603	Mus musculus	Insulin-like growth factor-binding protein complex acid labile subunit	5.47	1	0.999	3	3	3	3	3	3
sp|P84750|KVM5_MOUSE	P84750	KVM5_MOUSE		121	Mus musculus	Ig kappa chain V region Mem5 (Fragment)	21.49	1	0.9972	3	3	3	3	3	3
sp|Q05512-3|MARK2_MOUSE	Q05512-3	MARK2_MOUSE	Mark2	722	Mus musculus	Isoform 3 of Serine/threonine-protein kinase MARK2	3.88	1	0.9958	3	0	3	3	0	3			sp|Q05512-4|MARK2_MOUSE, sp|Q05512|MARK2_MOUSE
sp|Q07076|ANXA7_MOUSE	Q07076	ANXA7_MOUSE	Anxa7	463	Mus musculus	Annexin A7	7.78	1	0.999	3	3	3	3	3	3
sp|Q07797|LG3BP_MOUSE	Q07797	LG3BP_MOUSE	Lgals3bp	577	Mus musculus	Galectin-3-binding protein	6.41	1	0.9983	3	3	3	3	3	3
sp|Q2VLH6-2|C163A_MOUSE	Q2VLH6-2	C163A_MOUSE	Cd163	1159	Mus musculus	Isoform 2 of Scavenger receptor cysteine-rich type 1 protein M130	3.19	1	0.9989	3	0	3	3	0	3	4C(57.0214)		sp|Q2VLH6|C163A_MOUSE
sp|Q3TBD2-2|HMHA1_MOUSE	Q3TBD2-2	HMHA1_MOUSE	Arhgap45	1000	Mus musculus	Isoform 2 of Rho GTPase-activating protein 45	2.8	1	0.995	3	0	3	3	0	3			sp|Q3TBD2|HMHA1_MOUSE
sp|Q3THE2|ML12B_MOUSE	Q3THE2	ML12B_MOUSE	Myl12b	172	Mus musculus	Myosin regulatory light chain 12B	18.02	1	0.999	3	1	1	3	1	1
sp|Q5SX40|MYH1_MOUSE	Q5SX40	MYH1_MOUSE	Myh1	1942	Mus musculus	Myosin-1	1.29	1	0.9988	3	0	3	3	0	3
sp|Q61207|SAP_MOUSE	Q61207	SAP_MOUSE	Psap	557	Mus musculus	Prosaposin	4.67	1	0.9916	3	3	3	3	3	3	5C(57.0214)
sp|Q61598-2|GDIB_MOUSE	Q61598-2	GDIB_MOUSE	Gdi2	409	Mus musculus	Isoform 2 of Rab GDP dissociation inhibitor beta	6.85	1	0.9985	3	0	1	3	0	1			sp|Q61598|GDIB_MOUSE
sp|Q61730-2|IL1AP_MOUSE	Q61730-2	IL1AP_MOUSE	Il1rap	360	Mus musculus	Isoform 2 of Interleukin-1 receptor accessory protein	8.33	1	0.9979	3	0	3	3	0	3			sp|Q61730-3|IL1AP_MOUSE, sp|Q61730|IL1AP_MOUSE
sp|Q6A028|SWP70_MOUSE	Q6A028	SWP70_MOUSE	Swap70	585	Mus musculus	Switch-associated protein 70	4.27	1	0.9942	3	3	3	3	3	3
sp|Q6NXH2|MANEA_MOUSE	Q6NXH2	MANEA_MOUSE	Manea	462	Mus musculus	Glycoprotein endo-alpha-1,2-mannosidase	7.79	1	0.9989	3	3	3	3	3	3
sp|Q6P5E4|UGGG1_MOUSE	Q6P5E4	UGGG1_MOUSE	Uggt1	1551	Mus musculus	UDP-glucose:glycoprotein glucosyltransferase 1	1.81	1	0.9969	3	3	3	3	3	3
sp|Q6PB93-2|GALT2_MOUSE	Q6PB93-2	GALT2_MOUSE	Galnt2	536	Mus musculus	Isoform 2 of Polypeptide N-acetylgalactosaminyltransferase 2	4.29	1	0.9954	3	0	3	3	0	3			sp|Q6PB93|GALT2_MOUSE
sp|Q70E20|SNED1_MOUSE	Q70E20	SNED1_MOUSE	Sned1	1403	Mus musculus	Sushi, nidogen and EGF-like domain-containing protein 1	1.78	1	0.9976	3	1	3	3	1	3
sp|Q78PY7|SND1_MOUSE	Q78PY7	SND1_MOUSE	Snd1	910	Mus musculus	Staphylococcal nuclease domain-containing protein 1	3.3	1	0.9934	3	3	3	3	3	3
sp|Q80YC5|FA12_MOUSE	Q80YC5	FA12_MOUSE	F12	597	Mus musculus	Coagulation factor XII	6.87	1	0.999	3	3	3	3	3	3
sp|Q80YX1-2|TENA_MOUSE	Q80YX1-2	TENA_MOUSE	Tnc	2019	Mus musculus	Isoform 2 of Tenascin	1.44	1	0.9943	3	0	3	3	0	3			sp|Q80YX1-3|TENA_MOUSE, sp|Q80YX1-4|TENA_MOUSE, sp|Q80YX1|TENA_MOUSE
sp|Q8BY89-2|CTL2_MOUSE	Q8BY89-2	CTL2_MOUSE	Slc44a2	704	Mus musculus	Isoform 2 of Choline transporter-like protein 2	3.84	1	0.9839	3	0	3	3	0	3	7C(57.0214), 7M(15.9949)		sp|Q8BY89|CTL2_MOUSE
sp|Q8C7G5|APOA5_MOUSE	Q8C7G5	APOA5_MOUSE	Apoa5	368	Mus musculus	Apolipoprotein A-V	6.25	1	0.9833	3	3	3	3	3	3
sp|Q8CJG0|AGO2_MOUSE	Q8CJG0	AGO2_MOUSE	Ago2	860	Mus musculus	Protein argonaute-2	4.3	1	0.9974	3	3	3	3	3	3
sp|Q8R0Z6|ANGL6_MOUSE	Q8R0Z6	ANGL6_MOUSE	Angptl6	457	Mus musculus	Angiopoietin-related protein 6	7.44	1	0.999	3	2	3	3	2	3
sp|Q8R121-2|ZPI_MOUSE	Q8R121-2	ZPI_MOUSE	Serpina10	394	Mus musculus	Isoform 2 of Protein Z-dependent protease inhibitor	7.36	1	0.9986	3	0	3	3	0	3			sp|Q8R121|ZPI_MOUSE
sp|Q8R3I9|B3GN8_MOUSE	Q8R3I9	B3GN8_MOUSE	B3gnt8	389	Mus musculus	UDP-GlcNAc:betaGal beta-1,3-N-acetylglucosaminyltransferase 8	8.23	1	0.9985	3	3	3	3	3	3
sp|Q99KJ8|DCTN2_MOUSE	Q99KJ8	DCTN2_MOUSE	Dctn2	402	Mus musculus	Dynactin subunit 2	8.21	1	0.999	3	3	3	3	3	3
sp|Q99PL5|RRBP1_MOUSE	Q99PL5	RRBP1_MOUSE	Rrbp1	1605	Mus musculus	Ribosome-binding protein 1	2.18	1	0.9988	3	3	3	3	3	3
sp|Q9CQ19|MYL9_MOUSE	Q9CQ19	MYL9_MOUSE	Myl9	172	Mus musculus	Myosin regulatory light polypeptide 9	17.44	1	0.9987	3	1	3	3	1	3
sp|Q9D8N0|EF1G_MOUSE	Q9D8N0	EF1G_MOUSE	Eef1g	437	Mus musculus	Elongation factor 1-gamma	5.95	1	0.9976	3	3	3	3	3	3
sp|Q9JHH6|CBPB2_MOUSE	Q9JHH6	CBPB2_MOUSE	Cpb2	422	Mus musculus	Carboxypeptidase B2	5.69	1	0.9917	3	3	3	3	3	3
sp|Q9NSB2|KRT84_HUMAN	Q9NSB2	KRT84_HUMAN	KRT84	600	Homo sapiens	Keratin, type II cuticular Hb4	3.67	1	0.9947	3	0	0	5	0	0
sp|Q9QXC1|FETUB_MOUSE	Q9QXC1	FETUB_MOUSE	Fetub	388	Mus musculus	Fetuin-B	9.54	1	0.9983	3	3	3	3	3	3
sp|Q9R0E2|PLOD1_MOUSE	Q9R0E2	PLOD1_MOUSE	Plod1	728	Mus musculus	Procollagen-lysine,2-oxoglutarate 5-dioxygenase 1	3.43	1	0.9979	3	3	3	3	3	3
sp|Q9R111|GUAD_MOUSE	Q9R111	GUAD_MOUSE	Gda	454	Mus musculus	Guanine deaminase	6.61	1	0.9959	3	3	3	3	3	3
sp|Q9WVK4|EHD1_MOUSE	Q9WVK4	EHD1_MOUSE	Ehd1	534	Mus musculus	EH domain-containing protein 1	7.68	1	0.9988	3	2	2	3	2	2
sp|Q9Z126|PLF4_MOUSE	Q9Z126	PLF4_MOUSE	Pf4	105	Mus musculus	Platelet factor 4	28.57	1	0.999	3	3	3	9	9	9	2C(57.0214)
sp|Q9Z222|B3GN2_MOUSE	Q9Z222	B3GN2_MOUSE	B3GNT2	397	Mus musculus	N-acetyllactosaminide beta-1,3-N-acetylglucosaminyltransferase 2	7.56	1	0.9989	3	2	3	3	2	3
sp|P01638|KV5A6_MOUSE	P01638	KV5A6_MOUSE		115	Mus musculus	Ig kappa chain V-V region L6 (Fragment)	35.65	0.9999	0.999	3	1	3	5	1	5
sp|P57776|EF1D_MOUSE	P57776	EF1D_MOUSE	Eef1d	281	Mus musculus	Elongation factor 1-delta	16.37	0.9999	0.999	3	0	3	3	0	3	N-term(42.0106)
sp|P04223-2|HA1K_MOUSE	P04223-2	HA1K_MOUSE	H2-K1	360	Mus musculus	Isoform 2 of H-2 class I histocompatibility antigen, K-K alpha chain	7.22	0.9998	0.9986	3	0	1	3	0	1			sp|P04223|HA1K_MOUSE
sp|P18524|HVM53_MOUSE	P18524	HVM53_MOUSE		117	Mus musculus	Ig heavy chain V region RF	27.35	0.9998	0.9988	3	1	2	9	2	6	7M(15.9949)
sp|Q6IME9|K2C72_MOUSE	Q6IME9	K2C72_MOUSE	Krt72	520	Mus musculus	Keratin, type II cytoskeletal 72	5.38	0.9997	0.9987	3	1	1	6	2	2
sp|P01660|KV3A8_MOUSE	P01660	KV3A8_MOUSE		111	Mus musculus	Ig kappa chain V-III region PC 3741/TEPC 111	48.65	0.9994	0.999	3	1	2	5	2	3
sp|P01662|KV3AA_MOUSE	P01662	KV3AA_MOUSE		111	Mus musculus	Ig kappa chain V-III region ABPC 22/PC 9245	53.15	0.9994	0.9989	3	0	1	3	0	1			sp|P01663|KV3AB_MOUSE
sp|P01637|KV5A5_MOUSE	P01637	KV5A5_MOUSE		128	Mus musculus	Ig kappa chain V-V region T1	32.03	0.9986	0.9976	3	1	1	6	2	2
sp|P14426|HA13_MOUSE	P14426	HA13_MOUSE	H2-D1	362	Mus musculus	H-2 class I histocompatibility antigen, D-K alpha chain	9.12	0.9984	0.9815	3	1	1	3	1	1
sp|P01811|HVM41_MOUSE	P01811	HVM41_MOUSE		117	Mus musculus	Ig heavy chain V region UPC10	27.35	0.9979	0.9964	3	1	1	6	1	1
sp|P03977|KV3A4_MOUSE	P03977	KV3A4_MOUSE		111	Mus musculus	Ig kappa chain V-III region 50S10.1	40.54	0.9978	0.9961	3	1	1	5	1	1
sp|P01634|KV5A2_MOUSE	P01634	KV5A2_MOUSE		136	Mus musculus	Ig kappa chain V-V region MOPC 21	18.38	0.9975	0.9956	3	1	1	4	1	1
sp|P01795|HVM26_MOUSE	P01795	HVM26_MOUSE		144	Mus musculus	Ig heavy chain V region M167	11.81	0.9874	0.9896	3	1	1	3	1	1
sp|O35593|PSDE_MOUSE	O35593	PSDE_MOUSE	Psmd14	310	Mus musculus	26S proteasome non-ATPase regulatory subunit 14	6.45	1	0.9967	2	2	2	2	2	2
sp|O35685|NUDC_MOUSE	O35685	NUDC_MOUSE	Nudc	332	Mus musculus	Nuclear migration protein nudC	6.02	1	0.9947	2	2	2	2	2	2
sp|O70251|EF1B_MOUSE	O70251	EF1B_MOUSE	Eef1b	225	Mus musculus	Elongation factor 1-beta	10.67	1	0.999	2	2	2	2	2	2
sp|O88447|KLC1_MOUSE	O88447	KLC1_MOUSE	Klc1	541	Mus musculus	Kinesin light chain 1	4.07	1	0.9989	2	2	2	2	2	2
sp|O88544|CSN4_MOUSE	O88544	CSN4_MOUSE	Cops4	406	Mus musculus	COP9 signalosome complex subunit 4	6.9	1	0.993	2	2	2	2	2	2
sp|O88844|IDHC_MOUSE	O88844	IDHC_MOUSE	Idh1	414	Mus musculus	Isocitrate dehydrogenase [NADP] cytoplasmic	4.35	1	0.9735	2	2	2	2	2	2
sp|O88958|GNPI1_MOUSE	O88958	GNPI1_MOUSE	Gnpda1	289	Mus musculus	Glucosamine-6-phosphate isomerase 1	7.27	1	0.9979	2	2	2	2	2	2
sp|O89053|COR1A_MOUSE	O89053	COR1A_MOUSE	Coro1a	461	Mus musculus	Coronin-1A	3.9	1	0.966	2	2	2	2	2	2
sp|P01630|KV2A6_MOUSE	P01630	KV2A6_MOUSE		113	Mus musculus	Ig kappa chain V-II region 7S34.1	21.24	1	0.999	2	2	2	6	6	6	1M(15.9949)
sp|P01665|KV3AD_MOUSE	P01665	KV3AD_MOUSE		111	Mus musculus	Ig kappa chain V-III region PC 7043	30.63	1	0.999	2	0	1	4	0	2			sp|P01666|KV3AE_MOUSE
sp|P01728|LV2A_MOUSE	P01728	LV2A_MOUSE		117	Mus musculus	Ig lambda-2 chain V region	13.68	1	0.999	2	0	2	4	0	4
sp|P01749|HVM05_MOUSE	P01749	HVM05_MOUSE	Ighv1-61	117	Mus musculus	Ig heavy chain V region 3	7.69	1	0.9983	2	1	1	4	1	1
sp|P06327|HVM52_MOUSE	P06327	HVM52_MOUSE	Gm5629	117	Mus musculus	Ig heavy chain V region VH558 A1/A4	18.8	1	0.999	2	2	2	4	4	4
sp|P08113|ENPL_MOUSE	P08113	ENPL_MOUSE	Hsp90b1	802	Mus musculus	Endoplasmin	2.87	1	0.9955	2	1	2	2	1	2
sp|P09803|CADH1_MOUSE	P09803	CADH1_MOUSE	Cdh1	884	Mus musculus	Cadherin-1	2.04	1	0.9968	2	2	2	2	2	2
sp|P0C605-2|KGP1_MOUSE	P0C605-2	KGP1_MOUSE	Prkg1	686	Mus musculus	Isoform Beta of cGMP-dependent protein kinase 1	3.06	1	0.9948	2	0	2	2	0	2			sp|P0C605|KGP1_MOUSE
sp|P18528|HVM57_MOUSE	P18528	HVM57_MOUSE		98	Mus musculus	Ig heavy chain V region 6.96	30.61	1	0.999	2	1	2	5	4	5	9C(57.0214)
sp|P18531|HVM60_MOUSE	P18531	HVM60_MOUSE	Ighv3-6	116	Mus musculus	Ig heavy chain V region 3-6	31.03	1	0.999	2	2	2	2	2	2	14C(57.0214)
sp|P18572-2|BASI_MOUSE	P18572-2	BASI_MOUSE	Bsg	273	Mus musculus	Isoform 2 of Basigin	6.23	1	0.9981	2	0	2	2	0	2			sp|P18572|BASI_MOUSE
sp|P24063-2|ITAL_MOUSE	P24063-2	ITAL_MOUSE	Itgal	1161	Mus musculus	Isoform 2 of Integrin alpha-L	1.21	1	0.9937	2	0	2	2	0	2			sp|P24063|ITAL_MOUSE
sp|P27048|RSMB_MOUSE	P27048	RSMB_MOUSE	Snrpb	231	Mus musculus	Small nuclear ribonucleoprotein-associated protein B	6.49	1	0.987	2	0	2	2	0	2			sp|P63163|RSMN_MOUSE
sp|P28063|PSB8_MOUSE	P28063	PSB8_MOUSE	Psmb8	276	Mus musculus	Proteasome subunit beta type-8	9.06	1	0.9986	2	2	2	2	2	2
sp|P32037|GTR3_MOUSE	P32037	GTR3_MOUSE	Slc2a3	493	Mus musculus	Solute carrier family 2, facilitated glucose transporter member 3	3.25	1	0.9975	2	2	2	2	2	2
sp|P35278|RAB5C_MOUSE	P35278	RAB5C_MOUSE	Rab5c	216	Mus musculus	Ras-related protein Rab-5C	10.19	1	0.998	2	0	2	2	0	2			sp|P61021|RAB5B_MOUSE, sp|Q9CQD1|RAB5A_MOUSE
sp|P36552|HEM6_MOUSE	P36552	HEM6_MOUSE	Cpox	443	Mus musculus	Oxygen-dependent coproporphyrinogen-III oxidase, mitochondrial	4.06	1	0.9898	2	2	2	2	2	2
sp|P39054-2|DYN2_MOUSE	P39054-2	DYN2_MOUSE	Dnm2	866	Mus musculus	Isoform 2 of Dynamin-2	2.08	1	0.9875	2	0	2	2	0	2			sp|P39054|DYN2_MOUSE
sp|P40142|TKT_MOUSE	P40142	TKT_MOUSE	Tkt	623	Mus musculus	Transketolase	2.73	1	0.9846	2	2	2	2	2	2
sp|P40237|CD82_MOUSE	P40237	CD82_MOUSE	Cd82	266	Mus musculus	CD82 antigen	8.65	1	0.9986	2	2	2	2	2	2
sp|P42230|STA5A_MOUSE	P42230	STA5A_MOUSE	Stat5a	793	Mus musculus	Signal transducer and activator of transcription 5A	2.4	1	0.998	2	0	2	2	0	2			sp|P42232|STA5B_MOUSE
sp|P42567|EPS15_MOUSE	P42567	EPS15_MOUSE	Eps15	897	Mus musculus	Epidermal growth factor receptor substrate 15	2.34	1	0.9977	2	1	2	2	1	2
sp|P42703-2|LIFR_MOUSE	P42703-2	LIFR_MOUSE	Lifr	719	Mus musculus	Isoform 2 of Leukemia inhibitory factor receptor	2.09	1	0.9924	2	0	2	2	0	2			sp|P42703|LIFR_MOUSE
sp|P45700|MA1A1_MOUSE	P45700	MA1A1_MOUSE	Man1a1	655	Mus musculus	Mannosyl-oligosaccharide 1,2-alpha-mannosidase IA	3.66	1	0.9973	2	2	2	2	2	2
sp|P46638|RB11B_MOUSE	P46638	RB11B_MOUSE	Rab11b	218	Mus musculus	Ras-related protein Rab-11B	8.26	1	0.9939	2	0	2	2	0	2
sp|P47867-2|SCG3_MOUSE	P47867-2	SCG3_MOUSE	Scg3	466	Mus musculus	Isoform 2 of Secretogranin-3	3.86	1	0.9968	2	0	2	2	0	2			sp|P47867|SCG3_MOUSE
sp|P49429|HPPD_MOUSE	P49429	HPPD_MOUSE	Hpd	393	Mus musculus	4-hydroxyphenylpyruvate dioxygenase	5.85	1	0.9918	2	2	2	2	2	2
sp|P51437|CAMP_MOUSE	P51437	CAMP_MOUSE	Camp	172	Mus musculus	Cathelicidin antimicrobial peptide	19.77	1	0.9989	2	2	2	2	2	2
sp|P57780|ACTN4_MOUSE	P57780	ACTN4_MOUSE	Actn4	912	Mus musculus	Alpha-actinin-4	2.63	1	0.9989	2	0	2	2	0	2
sp|P61027|RAB10_MOUSE	P61027	RAB10_MOUSE	Rab10	200	Mus musculus	Ras-related protein Rab-10	11	1	0.9987	2	0	2	2	0	2
sp|P61626|LYSC_HUMAN	P61626	LYSC_HUMAN	LYZ	148	Homo sapiens	Lysozyme C	12.84	1	0.9987	2	1	2	2	1	2	3M(15.9949)
sp|P62196|PRS8_MOUSE	P62196	PRS8_MOUSE	Psmc5	406	Mus musculus	26S proteasome regulatory subunit 8	4.93	1	0.9951	2	2	2	2	2	2
sp|P62320|SMD3_MOUSE	P62320	SMD3_MOUSE	Snrpd3	126	Mus musculus	Small nuclear ribonucleoprotein Sm D3	15.08	1	0.9986	2	2	2	2	2	2
sp|P62334|PRS10_MOUSE	P62334	PRS10_MOUSE	Psmc6	389	Mus musculus	26S proteasome regulatory subunit 10B	6.43	1	0.9986	2	2	2	2	2	2
sp|P97464|EXT1_MOUSE	P97464	EXT1_MOUSE	Ext1	746	Mus musculus	Exostosin-1	2.28	1	0.9937	2	1	2	2	1	2
sp|Q01279|EGFR_MOUSE	Q01279	EGFR_MOUSE	Egfr	1210	Mus musculus	Epidermal growth factor receptor	1.74	1	0.9979	2	2	2	2	2	2
sp|Q01730|RSU1_MOUSE	Q01730	RSU1_MOUSE	Rsu1	277	Mus musculus	Ras suppressor protein 1	5.78	1	0.9967	2	2	2	2	2	2
sp|Q04592-2|PCSK5_MOUSE	Q04592-2	PCSK5_MOUSE	Pcsk5	915	Mus musculus	Isoform PC5A of Proprotein convertase subtilisin/kexin type 5	1.75	1	0.9836	2	0	2	2	0	2			sp|Q04592|PCSK5_MOUSE
sp|Q05020|APOC2_MOUSE	Q05020	APOC2_MOUSE	Apoc2	97	Mus musculus	Apolipoprotein C-II	16.49	1	0.9971	2	2	2	7	7	7	4M(15.9949), 6M(15.9949)
sp|Q07235|GDN_MOUSE	Q07235	GDN_MOUSE	Serpine2	397	Mus musculus	Glia-derived nexin	5.04	1	0.9986	2	2	2	2	2	2
sp|Q07456|AMBP_MOUSE	Q07456	AMBP_MOUSE	Ambp	349	Mus musculus	Protein AMBP	5.16	1	0.9865	2	2	2	3	3	3
sp|Q08857|CD36_MOUSE	Q08857	CD36_MOUSE	Cd36	472	Mus musculus	Platelet glycoprotein 4	4.66	1	0.999	2	2	2	2	2	2
sp|Q3B7Z2|OSBP1_MOUSE	Q3B7Z2	OSBP1_MOUSE	Osbp	805	Mus musculus	Oxysterol-binding protein 1	2.11	1	0.9802	2	2	2	2	2	2
sp|Q3TXS7|PSMD1_MOUSE	Q3TXS7	PSMD1_MOUSE	Psmd1	953	Mus musculus	26S proteasome non-ATPase regulatory subunit 1	2.1	1	0.9692	2	2	2	2	2	2
sp|Q3U0P5|ENTP6_MOUSE	Q3U0P5	ENTP6_MOUSE	Entpd6	455	Mus musculus	Ectonucleoside triphosphate diphosphohydrolase 6	5.27	1	0.9989	2	2	2	2	2	2	8C(57.0214)
sp|Q4ZJN1-2|C1QT9_MOUSE	Q4ZJN1-2	C1QT9_MOUSE	C1qtnf9	195	Mus musculus	Isoform 2 of Complement C1q and tumor necrosis factor-related protein 9	11.79	1	0.9988	2	0	2	2	0	2			sp|Q4ZJN1|C1QT9_MOUSE
sp|Q60841-2|RELN_MOUSE	Q60841-2	RELN_MOUSE	Reln	3459	Mus musculus	Isoform 2 of Reelin	0.58	1	0.9975	2	0	2	2	0	2			sp|Q60841-3|RELN_MOUSE, sp|Q60841|RELN_MOUSE
sp|Q61166|MARE1_MOUSE	Q61166	MARE1_MOUSE	Mapre1	268	Mus musculus	Microtubule-associated protein RP/EB family member 1	5.6	1	0.9972	2	2	2	2	2	2
sp|Q61735-2|CD47_MOUSE	Q61735-2	CD47_MOUSE	Cd47	324	Mus musculus	Isoform 2 of Leukocyte surface antigen CD47	8.33	1	0.9986	2	0	2	2	0	2			sp|Q61735|CD47_MOUSE
sp|Q62465|VAT1_MOUSE	Q62465	VAT1_MOUSE	Vat1	406	Mus musculus	Synaptic vesicle membrane protein VAT-1 homolog	4.43	1	0.9917	2	2	2	2	2	2
sp|Q62469|ITA2_MOUSE	Q62469	ITA2_MOUSE	Itga2	1178	Mus musculus	Integrin alpha-2	1.61	1	0.9947	2	2	2	2	2	2
sp|Q8BJY1|PSMD5_MOUSE	Q8BJY1	PSMD5_MOUSE	Psmd5	504	Mus musculus	26S proteasome non-ATPase regulatory subunit 5	3.57	1	0.9959	2	2	2	2	2	2	N-term(42.0106)
sp|Q8BMJ2|SYLC_MOUSE	Q8BMJ2	SYLC_MOUSE	Lars1	1178	Mus musculus	Leucine--tRNA ligase, cytoplasmic	1.61	1	0.9979	2	2	2	2	2	2
sp|Q8BSM7|LAT3_MOUSE	Q8BSM7	LAT3_MOUSE	Slc43a1	564	Mus musculus	Large neutral amino acids transporter small subunit 3	3.72	1	0.9982	2	2	2	2	2	2
sp|Q8CGC7|SYEP_MOUSE	Q8CGC7	SYEP_MOUSE	Eprs1	1512	Mus musculus	Bifunctional glutamate/proline--tRNA ligase	1.39	1	0.9974	2	2	2	2	2	2
sp|Q8CIH5|PLCG2_MOUSE	Q8CIH5	PLCG2_MOUSE	Plcg2	1265	Mus musculus	1-phosphatidylinositol 4,5-bisphosphate phosphodiesterase gamma-2	1.26	1	0.9987	2	2	2	2	2	2
sp|Q8K0E8|FIBB_MOUSE	Q8K0E8	FIBB_MOUSE	Fgb	481	Mus musculus	Fibrinogen beta chain	3.95	1	0.9851	2	1	2	2	1	2
sp|Q8R001-2|MARE2_MOUSE	Q8R001-2	MARE2_MOUSE	Mapre2	317	Mus musculus	Isoform 2 of Microtubule-associated protein RP/EB family member 2	8.83	1	0.999	2	0	2	2	0	2			sp|Q8R001|MARE2_MOUSE
sp|Q8R0Y6|AL1L1_MOUSE	Q8R0Y6	AL1L1_MOUSE	Aldh1l1	902	Mus musculus	Cytosolic 10-formyltetrahydrofolate dehydrogenase	2.22	1	0.9937	2	1	2	2	1	2
sp|Q8R146-2|ACPH_MOUSE	Q8R146-2	ACPH_MOUSE	Apeh	717	Mus musculus	Isoform 2 of Acylamino-acid-releasing enzyme	2.79	1	0.9967	2	0	2	2	0	2			sp|Q8R146|ACPH_MOUSE
sp|Q8R1B4|EIF3C_MOUSE	Q8R1B4	EIF3C_MOUSE	Eif3c	911	Mus musculus	Eukaryotic translation initiation factor 3 subunit C	2.2	1	0.9941	2	2	2	2	2	2
sp|Q8VCG4|CO8G_MOUSE	Q8VCG4	CO8G_MOUSE	C8g	202	Mus musculus	Complement component C8 gamma chain	13.86	1	0.999	2	2	2	3	3	3
sp|Q8VCS0-2|PGRP2_MOUSE	Q8VCS0-2	PGRP2_MOUSE	Pglyrp2	501	Mus musculus	Isoform 2 of N-acetylmuramoyl-L-alanine amidase	4.19	1	0.9986	2	0	2	2	0	2			sp|Q8VCS0|PGRP2_MOUSE
sp|Q8VDM4|PSMD2_MOUSE	Q8VDM4	PSMD2_MOUSE	Psmd2	908	Mus musculus	26S proteasome non-ATPase regulatory subunit 2	1.87	1	0.9964	2	2	2	2	2	2
sp|Q91V80|APOF_MOUSE	Q91V80	APOF_MOUSE	Apof	315	Mus musculus	Apolipoprotein F	10.16	1	0.999	2	2	2	3	3	3	8M(15.9949)
sp|Q91VU0|FAM3C_MOUSE	Q91VU0	FAM3C_MOUSE	Fam3c	227	Mus musculus	Protein FAM3C	7.05	1	0.9894	2	2	2	2	2	2
sp|Q91WK0-2|LRRF2_MOUSE	Q91WK0-2	LRRF2_MOUSE	Lrrfip2	400	Mus musculus	Isoform 2 of Leucine-rich repeat flightless-interacting protein 2	6.75	1	0.999	2	0	2	2	0	2			sp|Q91WK0|LRRF2_MOUSE
sp|Q91Y47|FA11_MOUSE	Q91Y47	FA11_MOUSE	F11	624	Mus musculus	Coagulation factor XI	2.88	1	0.9927	2	2	2	2	2	2
sp|Q922B2|SYDC_MOUSE	Q922B2	SYDC_MOUSE	Dars1	501	Mus musculus	Aspartate--tRNA ligase, cytoplasmic	2.99	1	0.9967	2	2	2	2	2	2
sp|Q9CVB6|ARPC2_MOUSE	Q9CVB6	ARPC2_MOUSE	Arpc2	300	Mus musculus	Actin-related protein 2/3 complex subunit 2	6.67	1	0.9906	2	2	2	2	2	2
sp|Q9DAR7|DCPS_MOUSE	Q9DAR7	DCPS_MOUSE	Dcps	338	Mus musculus	m7GpppX diphosphatase	5.33	1	0.9987	2	2	2	2	2	2
sp|Q9DBT5-1|AMPD2_MOUSE	Q9DBT5-1	AMPD2_MOUSE	Ampd2	798	Mus musculus	Isoform 1 of AMP deaminase 2	2.01	1	0.9884	2	0	2	2	0	2			sp|Q9DBT5|AMPD2_MOUSE
sp|Q9JHK5|PLEK_MOUSE	Q9JHK5	PLEK_MOUSE	Plek	350	Mus musculus	Pleckstrin	10.86	1	0.9985	2	2	2	2	2	2
sp|Q9JK39-2|BTNLA_MOUSE	Q9JK39-2	BTNLA_MOUSE	Btnl10	492	Mus musculus	Isoform 2 of Butyrophilin-like protein 10	4.07	1	0.9985	2	2	2	2	2	2
sp|Q9JK48-2|SHLB1_MOUSE	Q9JK48-2	SHLB1_MOUSE	Sh3glb1	386	Mus musculus	Isoform 2 of Endophilin-B1	4.15	1	0.9765	2	0	2	2	0	2			sp|Q9JK48-3|SHLB1_MOUSE, sp|Q9JK48|SHLB1_MOUSE
sp|Q9QZ25|VNN3_MOUSE	Q9QZ25	VNN3_MOUSE	Vnn3	500	Mus musculus	Vascular non-inflammatory molecule 3	4.6	1	0.994	2	2	2	2	2	2
sp|Q9R098|HGFA_MOUSE	Q9R098	HGFA_MOUSE	Hgfac	653	Mus musculus	Hepatocyte growth factor activator	3.52	1	0.9989	2	2	2	2	2	2
sp|Q9Z0H8-2|CLIP2_MOUSE	Q9Z0H8-2	CLIP2_MOUSE	Clip2	1012	Mus musculus	Isoform 2 of CAP-Gly domain-containing linker protein 2	2.47	1	0.9964	2	0	2	2	0	2			sp|Q9Z0H8|CLIP2_MOUSE
sp|Q9Z1R2|BAG6_MOUSE	Q9Z1R2	BAG6_MOUSE	Bag6	1154	Mus musculus	Large proline-rich protein BAG6	1.56	1	0.9818	2	2	2	2	2	2
sp|Q9Z1R3|APOM_MOUSE	Q9Z1R3	APOM_MOUSE	Apom	190	Mus musculus	Apolipoprotein M	11.58	1	0.9986	2	2	2	2	2	2	8C(57.0214)
sp|Q9Z2L6|MINP1_MOUSE	Q9Z2L6	MINP1_MOUSE	Minpp1	481	Mus musculus	Multiple inositol polyphosphate phosphatase 1	4.16	1	0.9987	2	2	2	2	2	2
sp|Q9Z2U0|PSA7_MOUSE	Q9Z2U0	PSA7_MOUSE	Psma7	248	Mus musculus	Proteasome subunit alpha type-7	8.06	1	0.993	2	1	2	2	1	2
sp|P24270|CATA_MOUSE	P24270	CATA_MOUSE	Cat	527	Mus musculus	Catalase	4.17	0.9999	0.9808	2	2	2	2	2	2
sp|P35585|AP1M1_MOUSE	P35585	AP1M1_MOUSE	Ap1m1	423	Mus musculus	AP-1 complex subunit mu-1	4.26	0.9999	0.9865	2	0	2	2	0	2			sp|Q9WVP1-2|AP1M2_MOUSE, sp|Q9WVP1|AP1M2_MOUSE
sp|P62309|RUXG_MOUSE	P62309	RUXG_MOUSE	Snrpg	76	Mus musculus	Small nuclear ribonucleoprotein G	25	0.9999	0.997	2	2	2	2	2	2
sp|P62743|AP2S1_MOUSE	P62743	AP2S1_MOUSE	Ap2s1	142	Mus musculus	AP-2 complex subunit sigma	10.56	0.9999	0.9883	2	2	2	2	2	2
sp|Q8QZY6|TSN14_MOUSE	Q8QZY6	TSN14_MOUSE	Tspan14	270	Mus musculus	Tetraspanin-14	6.67	0.9999	0.9969	2	2	2	2	2	2
sp|Q8VHL0-2|UT1_MOUSE	Q8VHL0-2	UT1_MOUSE	Slc14a1	440	Mus musculus	Isoform 2 of Urea transporter 1	3.41	0.9999	0.9934	2	0	2	2	0	2			sp|Q8VHL0|UT1_MOUSE
sp|Q99JW4|LIMS1_MOUSE	Q99JW4	LIMS1_MOUSE	Lims1	325	Mus musculus	LIM and senescent cell antigen-like-containing domain protein 1	5.85	0.9999	0.9787	2	2	2	2	2	2
sp|Q9D0F3|LMAN1_MOUSE	Q9D0F3	LMAN1_MOUSE	Lman1	517	Mus musculus	Protein ERGIC-53	3.48	0.9999	0.9937	2	2	2	2	2	2
sp|A2AN08-2|UBR4_MOUSE	A2AN08-2	UBR4_MOUSE	Ubr4	2021	Mus musculus	Isoform 2 of E3 ubiquitin-protein ligase UBR4	0.79	0.9998	0.9931	2	0	2	2	0	2			sp|A2AN08-3|UBR4_MOUSE, sp|A2AN08-5|UBR4_MOUSE, sp|A2AN08|UBR4_MOUSE
sp|P07361|A1AG2_MOUSE	P07361	A1AG2_MOUSE	Orm2	207	Mus musculus	Alpha-1-acid glycoprotein 2	8.7	0.9998	0.9961	2	1	1	2	1	1
sp|Q08761|PROS_MOUSE	Q08761	PROS_MOUSE	Pros1	675	Mus musculus	Vitamin K-dependent protein S	2.22	0.9998	0.9931	2	2	2	2	2	2
sp|Q6ZWX6|IF2A_MOUSE	Q6ZWX6	IF2A_MOUSE	Eif2s1	315	Mus musculus	Eukaryotic translation initiation factor 2 subunit 1	5.08	0.9998	0.9873	2	2	2	2	2	2
sp|P28076|PSB9_MOUSE	P28076	PSB9_MOUSE	Psmb9	219	Mus musculus	Proteasome subunit beta type-9	8.68	0.9997	0.9783	2	2	2	2	2	2
sp|P51432|PLCB3_MOUSE	P51432	PLCB3_MOUSE	Plcb3	1234	Mus musculus	1-phosphatidylinositol 4,5-bisphosphate phosphodiesterase beta-3	1.62	0.9997	0.9841	2	2	2	2	2	2
sp|P08032|SPTA1_MOUSE	P08032	SPTA1_MOUSE	Spta1	2415	Mus musculus	Spectrin alpha chain, erythrocytic 1	0.95	0.9996	0.9927	2	1	1	2	1	1
sp|Q7TMS5|ABCG2_MOUSE	Q7TMS5	ABCG2_MOUSE	Abcg2	657	Mus musculus	Broad substrate specificity ATP-binding cassette transporter ABCG2	2.59	0.9996	0.993	2	2	2	2	2	2
sp|P18525|HVM54_MOUSE	P18525	HVM54_MOUSE		117	Mus musculus	Ig heavy chain V region 5-84	23.08	0.9988	0.999	2	1	1	3	2	2
sp|P57776-2|EF1D_MOUSE	P57776-2	EF1D_MOUSE	Eef1d	257	Mus musculus	Isoform 2 of Elongation factor 1-delta	8.56	0.9987	0.9945	2	0	0	2	0	0
sp|Q00519|XDH_MOUSE	Q00519	XDH_MOUSE	Xdh	1335	Mus musculus	Xanthine dehydrogenase/oxidase	1.72	0.9987	0.9897	2	1	2	2	1	2
sp|P01725|LV1C_MOUSE	P01725	LV1C_MOUSE		110	Mus musculus	Ig lambda-1 chain V region S178	13.64	0.9947	0.9956	2	1	2	4	1	4
sp|P01798|HVM29_MOUSE	P01798	HVM29_MOUSE		113	Mus musculus	Ig heavy chain V-III region E109	22.12	0.9928	0.9875	2	1	1	4	1	1
sp|P01804|HVM35_MOUSE	P01804	HVM35_MOUSE		111	Mus musculus	Ig heavy chain V-III region HPC76 (Fragment)	18.02	0.9837	0.9718	2	0	0	3	0	0
sp|Q8VCW2|K1C25_MOUSE	Q8VCW2	K1C25_MOUSE	Krt25	446	Mus musculus	Keratin, type I cytoskeletal 25	3.59	0.9777	0.9816	2	0	1	4	0	1			sp|Q9Z320|K1C27_MOUSE
sp|B2RUP2-2|UN13D_MOUSE	B2RUP2-2	UN13D_MOUSE	Unc13d	1083	Mus musculus	Isoform 2 of Protein unc-13 homolog D	0.74	1	0.9958	1	0	1	1	0	1			sp|B2RUP2|UN13D_MOUSE
sp|E9Q7G0|NUMA1_MOUSE	E9Q7G0	NUMA1_MOUSE	Numa1	2094	Mus musculus	Nuclear mitotic apparatus protein 1	0.48	1	0.9967	1	1	1	1	1	1
sp|O09061|PSB1_MOUSE	O09061	PSB1_MOUSE	Psmb1	240	Mus musculus	Proteasome subunit beta type-1	3.75	1	0.9904	1	1	1	1	1	1
sp|O35350|CAN1_MOUSE	O35350	CAN1_MOUSE	Capn1	713	Mus musculus	Calpain-1 catalytic subunit	1.12	1	0.9774	1	1	1	1	1	1
sp|O54988-2|SLK_MOUSE	O54988-2	SLK_MOUSE	Slk	1202	Mus musculus	Isoform 2 of STE20-like serine/threonine-protein kinase	0.67	1	0.9944	1	0	1	1	0	1			sp|O54988|SLK_MOUSE
sp|O89020-3|AFAM_MOUSE	O89020-3	AFAM_MOUSE	Afm	611	Mus musculus	Isoform 3 of Afamin	1.47	1	0.9692	1	0	1	1	0	1			sp|O89020|AFAM_MOUSE
sp|P01758|HVM14_MOUSE	P01758	HVM14_MOUSE	Igh-VJ558	117	Mus musculus	Ig heavy chain V region 108A	12.82	1	0.9989	1	1	1	1	1	1
sp|P01831|THY1_MOUSE	P01831	THY1_MOUSE	Thy1	162	Mus musculus	Thy-1 membrane glycoprotein	7.41	1	0.9978	1	1	1	1	1	1
sp|P02663|CASA2_BOVIN	P02663	CASA2_BOVIN	CSN1S2	222	Bos taurus	Alpha-S2-casein	3.6	1	0.9903	1	1	1	1	1	1
sp|P02668|CASK_BOVIN	P02668	CASK_BOVIN	CSN3	190	Bos taurus	Kappa-casein	5.26	1	0.9985	1	1	1	1	1	1
sp|P06800-5|PTPRC_MOUSE	P06800-5	PTPRC_MOUSE	Ptprc	1250	Mus musculus	Isoform 2 of Receptor-type tyrosine-protein phosphatase C	0.72	1	0.9938	1	0	1	1	0	1			sp|P06800-6|PTPRC_MOUSE, sp|P06800|PTPRC_MOUSE
sp|P07743|BPIA2_MOUSE	P07743	BPIA2_MOUSE	Bpifa2	235	Mus musculus	BPI fold-containing family A member 2	4.68	1	0.9985	1	1	1	1	1	1
sp|P0DP26|CALM1_MOUSE	P0DP26	CALM1_MOUSE	Calm1	149	Mus musculus	Calmodulin-1	8.72	1	0.9988	1	0	1	1	0	1	N-term(42.0106)		sp|P0DP27|CALM2_MOUSE, sp|P0DP28|CALM3_MOUSE
sp|P15105|GLNA_MOUSE	P15105	GLNA_MOUSE	Glul	373	Mus musculus	Glutamine synthetase	2.68	1	0.9983	1	1	1	1	1	1	N-term(42.0106)
sp|P18760|COF1_MOUSE	P18760	COF1_MOUSE	Cfl1	166	Mus musculus	Cofilin-1	6.63	1	0.9988	1	0	1	1	0	1
sp|P21180-2|CO2_MOUSE	P21180-2	CO2_MOUSE	C2	753	Mus musculus	Isoform Short of Complement C2	1.33	1	0.9931	1	0	1	1	0	1			sp|P21180|CO2_MOUSE
sp|P25688|URIC_MOUSE	P25688	URIC_MOUSE	Uox	303	Mus musculus	Uricase	3.63	1	0.9958	1	1	1	1	1	1
sp|P26516|PSMD7_MOUSE	P26516	PSMD7_MOUSE	Psmd7	321	Mus musculus	26S proteasome non-ATPase regulatory subunit 7	3.43	1	0.9988	1	1	1	1	1	1
sp|P26638|SYSC_MOUSE	P26638	SYSC_MOUSE	Sars1	512	Mus musculus	Serine--tRNA ligase, cytoplasmic	1.76	1	0.9931	1	1	1	1	1	1
sp|P28653|PGS1_MOUSE	P28653	PGS1_MOUSE	Bgn	369	Mus musculus	Biglycan	2.98	1	0.9986	1	1	1	1	1	1
sp|P28740-1|KIF2A_MOUSE	P28740-1	KIF2A_MOUSE	Kif2a	716	Mus musculus	Isoform 1 of Kinesin-like protein KIF2A	1.4	1	0.9942	1	0	1	1	0	1			sp|P28740-2|KIF2A_MOUSE, sp|P28740|KIF2A_MOUSE
sp|P29341|PABP1_MOUSE	P29341	PABP1_MOUSE	Pabpc1	636	Mus musculus	Polyadenylate-binding protein 1	1.42	1	0.9961	1	1	1	1	1	1
sp|P29416|HEXA_MOUSE	P29416	HEXA_MOUSE	Hexa	528	Mus musculus	Beta-hexosaminidase subunit alpha	2.08	1	0.9987	1	1	1	1	1	1
sp|P35492|HUTH_MOUSE	P35492	HUTH_MOUSE	Hal	657	Mus musculus	Histidine ammonia-lyase	1.67	1	0.9942	1	1	1	1	1	1
sp|P54775|PRS6B_MOUSE	P54775	PRS6B_MOUSE	Psmc4	418	Mus musculus	26S proteasome regulatory subunit 6B	1.67	1	0.9934	1	1	1	1	1	1
sp|P60229|EIF3E_MOUSE	P60229	EIF3E_MOUSE	Eif3e	445	Mus musculus	Eukaryotic translation initiation factor 3 subunit E	1.57	1	0.9826	1	1	1	1	1	1
sp|P60843|IF4A1_MOUSE	P60843	IF4A1_MOUSE	Eif4a1	406	Mus musculus	Eukaryotic initiation factor 4A-I	2.46	1	0.9969	1	0	1	1	0	1
sp|P61205|ARF3_MOUSE	P61205	ARF3_MOUSE	Arf3	181	Mus musculus	ADP-ribosylation factor 3	5.52	1	0.9976	1	0	1	1	0	1			sp|P84078|ARF1_MOUSE
sp|P62317|SMD2_MOUSE	P62317	SMD2_MOUSE	Snrpd2	118	Mus musculus	Small nuclear ribonucleoprotein Sm D2	5.93	1	0.9842	1	1	1	1	1	1	N-term(42.0106)
sp|P63024|VAMP3_MOUSE	P63024	VAMP3_MOUSE	Vamp3	103	Mus musculus	Vesicle-associated membrane protein 3	6.8	1	0.9956	1	0	1	1	0	1			sp|P63044|VAMP2_MOUSE
sp|P70194|CLC4F_MOUSE	P70194	CLC4F_MOUSE	Clec4f	548	Mus musculus	C-type lectin domain family 4 member F	2.37	1	0.9884	1	1	1	1	1	1
sp|P70663|SPRL1_MOUSE	P70663	SPRL1_MOUSE	Sparcl1	650	Mus musculus	SPARC-like protein 1	2	1	0.9959	1	1	1	1	1	1
sp|Q00724|RET4_MOUSE	Q00724	RET4_MOUSE	Rbp4	201	Mus musculus	Retinol-binding protein 4	4.98	1	0.9978	1	1	1	1	1	1
sp|Q06770|CBG_MOUSE	Q06770	CBG_MOUSE	Serpina6	397	Mus musculus	Corticosteroid-binding globulin	2.77	1	0.9983	1	1	1	1	1	1
sp|Q08879|FBLN1_MOUSE	Q08879	FBLN1_MOUSE	Fbln1	705	Mus musculus	Fibulin-1	0.99	1	0.9894	1	1	1	1	1	1
sp|Q60598|SRC8_MOUSE	Q60598	SRC8_MOUSE	Cttn	546	Mus musculus	Src substrate cortactin	1.28	1	0.989	1	1	1	1	1	1
sp|Q60865|CAPR1_MOUSE	Q60865	CAPR1_MOUSE	Caprin1	707	Mus musculus	Caprin-1	1.7	1	0.9981	1	1	1	1	1	1
sp|Q61316|HSP74_MOUSE	Q61316	HSP74_MOUSE	Hspa4	841	Mus musculus	Heat shock 70 kDa protein 4	1.55	1	0.9957	1	1	1	1	1	1
sp|Q80TY0-2|FNBP1_MOUSE	Q80TY0-2	FNBP1_MOUSE	Fnbp1	550	Mus musculus	Isoform 2 of Formin-binding protein 1	1.64	1	0.9981	1	0	1	1	0	1			sp|Q80TY0-3|FNBP1_MOUSE, sp|Q80TY0-5|FNBP1_MOUSE, sp|Q80TY0|FNBP1_MOUSE
sp|Q80UJ7|RB3GP_MOUSE	Q80UJ7	RB3GP_MOUSE	Rab3gap1	981	Mus musculus	Rab3 GTPase-activating protein catalytic subunit	0.92	1	0.9958	1	1	1	1	1	1
sp|Q8BK62|OLFL3_MOUSE	Q8BK62	OLFL3_MOUSE	Olfml3	406	Mus musculus	Olfactomedin-like protein 3	2.46	1	0.9973	1	1	1	1	1	1
sp|Q8BRK9-2|MA2A2_MOUSE	Q8BRK9-2	MA2A2_MOUSE	Man2a2	827	Mus musculus	Isoform 2 of Alpha-mannosidase 2x	1.21	1	0.9866	1	0	1	1	0	1			sp|Q8BRK9|MA2A2_MOUSE
sp|Q8BT60|CPNE3_MOUSE	Q8BT60	CPNE3_MOUSE	Cpne3	533	Mus musculus	Copine-3	1.69	1	0.9953	1	0	1	1	0	1
sp|Q8CF98|COL10_MOUSE	Q8CF98	COL10_MOUSE	Colec10	277	Mus musculus	Collectin-10	5.05	1	0.9989	1	1	1	1	1	1
sp|Q8CI59-2|STEA3_MOUSE	Q8CI59-2	STEA3_MOUSE	Steap3	526	Mus musculus	Isoform 2 of Metalloreductase STEAP3	1.52	1	0.9987	1	0	1	1	0	1			sp|Q8CI59|STEA3_MOUSE
sp|Q8CIE6|COPA_MOUSE	Q8CIE6	COPA_MOUSE	Copa	1224	Mus musculus	Coatomer subunit alpha	0.65	1	0.9727	1	1	1	1	1	1
sp|Q8JZQ9|EIF3B_MOUSE	Q8JZQ9	EIF3B_MOUSE	Eif3b	803	Mus musculus	Eukaryotic translation initiation factor 3 subunit B	1.12	1	0.9949	1	1	1	1	1	1
sp|Q8QZY1|EIF3L_MOUSE	Q8QZY1	EIF3L_MOUSE	Eif3l	564	Mus musculus	Eukaryotic translation initiation factor 3 subunit L	2.48	1	0.9973	1	1	1	1	1	1
sp|Q8R4G6|MGT5A_MOUSE	Q8R4G6	MGT5A_MOUSE	Mgat5	740	Mus musculus	Alpha-1,6-mannosylglycoprotein 6-beta-N-acetylglucosaminyltransferase A	1.35	1	0.9971	1	1	1	1	1	1
sp|Q8R4V5-2|OIT3_MOUSE	Q8R4V5-2	OIT3_MOUSE	Oit3	492	Mus musculus	Isoform 2 of Oncoprotein-induced transcript 3 protein	2.44	1	0.9989	1	0	1	1	0	1			sp|Q8R4V5|OIT3_MOUSE
sp|Q8VBT6|APOBR_MOUSE	Q8VBT6	APOBR_MOUSE	Apobr	942	Mus musculus	Apolipoprotein B receptor	1.06	1	0.9988	1	1	1	1	1	1
sp|Q8VCM7|FIBG_MOUSE	Q8VCM7	FIBG_MOUSE	Fgg	436	Mus musculus	Fibrinogen gamma chain	4.59	1	0.9988	1	1	1	1	1	1
sp|Q8VDP3-2|MICA1_MOUSE	Q8VDP3-2	MICA1_MOUSE	Mical1	975	Mus musculus	Isoform 2 of [F-actin]-monooxygenase MICAL1	0.82	1	0.9966	1	0	1	1	0	1			sp|Q8VDP3-3|MICA1_MOUSE, sp|Q8VDP3|MICA1_MOUSE
sp|Q91V92|ACLY_MOUSE	Q91V92	ACLY_MOUSE	Acly	1091	Mus musculus	ATP-citrate synthase	0.73	1	0.9726	1	1	1	1	1	1
sp|Q91YP3|DEOC_MOUSE	Q91YP3	DEOC_MOUSE	Dera	318	Mus musculus	Deoxyribose-phosphate aldolase	3.77	1	0.9989	1	1	1	1	1	1
sp|Q922R8|PDIA6_MOUSE	Q922R8	PDIA6_MOUSE	Pdia6	440	Mus musculus	Protein disulfide-isomerase A6	2.95	1	0.9962	1	1	1	1	1	1
sp|Q99J83|ATG5_MOUSE	Q99J83	ATG5_MOUSE	Atg5	275	Mus musculus	Autophagy protein 5	3.64	1	0.9987	1	1	1	1	1	1
sp|Q99KQ4|NAMPT_MOUSE	Q99KQ4	NAMPT_MOUSE	Nampt	491	Mus musculus	Nicotinamide phosphoribosyltransferase	4.28	1	0.9974	1	1	1	1	1	1
sp|Q99L47|F10A1_MOUSE	Q99L47	F10A1_MOUSE	St13	371	Mus musculus	Hsc70-interacting protein	2.7	1	0.9959	1	1	1	1	1	1
sp|Q99MQ4|ASPN_MOUSE	Q99MQ4	ASPN_MOUSE	Aspn	373	Mus musculus	Asporin	2.68	1	0.9973	1	1	1	1	1	1
sp|Q9D0R2|SYTC_MOUSE	Q9D0R2	SYTC_MOUSE	Tars1	722	Mus musculus	Threonine--tRNA ligase 1, cytoplasmic	1.39	1	0.989	1	1	1	1	1	1
sp|Q9D8W5|PSD12_MOUSE	Q9D8W5	PSD12_MOUSE	Psmd12	456	Mus musculus	26S proteasome non-ATPase regulatory subunit 12	2.85	1	0.9989	1	1	1	1	1	1
sp|Q9EPL0|XYLT2_MOUSE	Q9EPL0	XYLT2_MOUSE	Xylt2	865	Mus musculus	Xylosyltransferase 2	1.27	1	0.9984	1	1	1	1	1	1
sp|Q9ES46|PARVB_MOUSE	Q9ES46	PARVB_MOUSE	Parvb	365	Mus musculus	Beta-parvin	3.84	1	0.9986	1	1	1	1	1	1
sp|Q9JJ04|B4GT4_MOUSE	Q9JJ04	B4GT4_MOUSE	B4galt4	344	Mus musculus	Beta-1,4-galactosyltransferase 4	2.91	1	0.9984	1	1	1	1	1	1
sp|Q9JJ06|C1GLT_MOUSE	Q9JJ06	C1GLT_MOUSE	C1galt1	363	Mus musculus	Glycoprotein-N-acetylgalactosamine 3-beta-galactosyltransferase 1	3.03	1	0.9928	1	1	1	1	1	1
sp|Q9JL99-2|CLC1B_MOUSE	Q9JL99-2	CLC1B_MOUSE	Clec1b	197	Mus musculus	Isoform 2 of C-type lectin domain family 1 member B	6.09	1	0.9987	1	0	1	1	0	1			sp|Q9JL99|CLC1B_MOUSE
sp|Q9QUM9|PSA6_MOUSE	Q9QUM9	PSA6_MOUSE	Psma6	246	Mus musculus	Proteasome subunit alpha type-6	5.28	1	0.9977	1	1	1	1	1	1
sp|Q9QZ06|TOLIP_MOUSE	Q9QZ06	TOLIP_MOUSE	Tollip	274	Mus musculus	Toll-interacting protein	5.11	1	0.989	1	1	1	1	1	1
sp|Q9R1P1|PSB3_MOUSE	Q9R1P1	PSB3_MOUSE	Psmb3	205	Mus musculus	Proteasome subunit beta type-3	3.41	1	0.9975	1	1	1	1	1	1
sp|Q9R1P4|PSA1_MOUSE	Q9R1P4	PSA1_MOUSE	Psma1	263	Mus musculus	Proteasome subunit alpha type-1	3.42	1	0.9951	1	1	1	1	1	1
sp|Q9WVE8|PACN2_MOUSE	Q9WVE8	PACN2_MOUSE	Pacsin2	486	Mus musculus	Protein kinase C and casein kinase substrate in neurons protein 2	2.26	1	0.9936	1	1	1	1	1	1
sp|Q9Z1G4-2|VPP1_MOUSE	Q9Z1G4-2	VPP1_MOUSE	Atp6v0a1	838	Mus musculus	Isoform A1-I of V-type proton ATPase 116 kDa subunit a 1	1.19	1	0.9898	1	0	1	1	0	1			sp|Q9Z1G4-3|VPP1_MOUSE, sp|Q9Z1G4|VPP1_MOUSE
sp|Q9Z2U1|PSA5_MOUSE	Q9Z2U1	PSA5_MOUSE	Psma5	241	Mus musculus	Proteasome subunit alpha type-5	4.15	1	0.9929	1	1	1	1	1	1
sp|P01819|HVM43_MOUSE	P01819	HVM43_MOUSE		144	Mus musculus	Ig heavy chain V region MOPC 141	7.64	0.9999	0.9989	1	0	1	1	0	1			sp|P01820|HVM44_MOUSE
sp|P10493|NID1_MOUSE	P10493	NID1_MOUSE	Nid1	1245	Mus musculus	Nidogen-1	0.88	0.9999	0.9976	1	1	1	1	1	1
sp|P11835|ITB2_MOUSE	P11835	ITB2_MOUSE	Itgb2	771	Mus musculus	Integrin beta-2	1.17	0.9999	0.9915	1	0	1	1	0	1
sp|P18654|KS6A3_MOUSE	P18654	KS6A3_MOUSE	Rps6ka3	740	Mus musculus	Ribosomal protein S6 kinase alpha-3	1.49	0.9999	0.9794	1	1	1	1	1	1
sp|P24547|IMDH2_MOUSE	P24547	IMDH2_MOUSE	Impdh2	514	Mus musculus	Inosine-5'-monophosphate dehydrogenase 2	1.56	0.9999	0.9887	1	1	1	1	1	1
sp|P48025|KSYK_MOUSE	P48025	KSYK_MOUSE	Syk	629	Mus musculus	Tyrosine-protein kinase SYK	1.27	0.9999	0.9866	1	0	1	1	0	1
sp|P99026|PSB4_MOUSE	P99026	PSB4_MOUSE	Psmb4	264	Mus musculus	Proteasome subunit beta type-4	3.41	0.9999	0.9899	1	1	1	1	1	1
sp|Q3TRJ4|K1C26_MOUSE	Q3TRJ4	K1C26_MOUSE	Krt26	462	Mus musculus	Keratin, type I cytoskeletal 26	1.73	0.9999	0.9747	1	0	1	1	0	1
sp|Q5XPI3-2|RN123_MOUSE	Q5XPI3-2	RN123_MOUSE	Rnf123	1320	Mus musculus	Isoform 2 of E3 ubiquitin-protein ligase RNF123	0.83	0.9999	0.998	1	0	1	1	0	1			sp|Q5XPI3|RN123_MOUSE
sp|Q810B6|ANFY1_MOUSE	Q810B6	ANFY1_MOUSE	Ankfy1	1169	Mus musculus	Rabankyrin-5	0.6	0.9999	0.975	1	0	1	1	0	1
sp|Q923U0|TM1L1_MOUSE	Q923U0	TM1L1_MOUSE	Tom1l1	474	Mus musculus	TOM1-like protein 1	2.74	0.9999	0.9979	1	1	1	1	1	1
sp|Q9D832|DNJB4_MOUSE	Q9D832	DNJB4_MOUSE	Dnajb4	337	Mus musculus	DnaJ homolog subfamily B member 4	3.56	0.9999	0.9954	1	0	1	1	0	1	10C(57.0214)
sp|Q9ES30|C1QT3_MOUSE	Q9ES30	C1QT3_MOUSE	C1qtnf3	246	Mus musculus	Complement C1q tumor necrosis factor-related protein 3	2.85	0.9999	0.9927	1	1	1	1	1	1
sp|Q9QYR6-2|MAP1A_MOUSE	Q9QYR6-2	MAP1A_MOUSE	Map1a	3000	Mus musculus	Isoform 2 of Microtubule-associated protein 1A	0.33	0.9999	0.99	1	0	1	1	0	1			sp|Q9QYR6|MAP1A_MOUSE
sp|B2RQC6-2|PYR1_MOUSE	B2RQC6-2	PYR1_MOUSE	Cad	2154	Mus musculus	Isoform 2 of CAD protein	0.6	0.9998	0.9952	1	0	1	1	0	1			sp|B2RQC6|PYR1_MOUSE
sp|O70435|PSA3_MOUSE	O70435	PSA3_MOUSE	Psma3	255	Mus musculus	Proteasome subunit alpha type-3	4.71	0.9998	0.9962	1	1	1	1	1	1
sp|P08752|GNAI2_MOUSE	P08752	GNAI2_MOUSE	Gnai2	355	Mus musculus	Guanine nucleotide-binding protein G(i) subunit alpha-2	3.1	0.9998	0.9984	1	0	1	1	0	1
sp|P09411|PGK1_MOUSE	P09411	PGK1_MOUSE	Pgk1	417	Mus musculus	Phosphoglycerate kinase 1	2.64	0.9998	0.9804	1	1	1	1	1	1
sp|Q3U492|KCP_MOUSE	Q3U492	KCP_MOUSE	Kcp	1550	Mus musculus	Kielin/chordin-like protein	0.84	0.9998	0.9956	1	1	1	1	1	1
sp|O08742|GPV_MOUSE	O08742	GPV_MOUSE	Gp5	567	Mus musculus	Platelet glycoprotein V	1.41	0.9997	0.99	1	1	1	1	1	1
sp|P21126|UBL4A_MOUSE	P21126	UBL4A_MOUSE	Ubl4a	157	Mus musculus	Ubiquitin-like protein 4A	5.73	0.9997	0.9746	1	1	1	1	1	1
sp|P23591|FCL_MOUSE	P23591	FCL_MOUSE	Gfus	321	Mus musculus	GDP-L-fucose synthase	2.18	0.9997	0.9793	1	1	1	1	1	1
sp|P59999|ARPC4_MOUSE	P59999	ARPC4_MOUSE	Arpc4	168	Mus musculus	Actin-related protein 2/3 complex subunit 4	4.76	0.9997	0.9832	1	1	1	1	1	1
sp|Q62009-2|POSTN_MOUSE	Q62009-2	POSTN_MOUSE	Postn	811	Mus musculus	Isoform 2 of Periostin	1.36	0.9997	0.9859	1	0	1	1	0	1			sp|Q62009-3|POSTN_MOUSE, sp|Q62009-4|POSTN_MOUSE, sp|Q62009-5|POSTN_MOUSE, sp|Q62009|POSTN_MOUSE
sp|Q63870|CO7A1_MOUSE	Q63870	CO7A1_MOUSE	Col7a1	2944	Mus musculus	Collagen alpha-1(VII) chain	1.49	0.9997	0.963	1	1	1	1	1	1
sp|Q80Z71-2|TENN_MOUSE	Q80Z71-2	TENN_MOUSE	Tnn	1296	Mus musculus	Isoform 2 of Tenascin-N	1.39	0.9997	0.9758	1	0	1	1	0	1			sp|Q80Z71|TENN_MOUSE
sp|Q9D0I9|SYRC_MOUSE	Q9D0I9	SYRC_MOUSE	Rars1	660	Mus musculus	Arginine--tRNA ligase, cytoplasmic	1.82	0.9997	0.9872	1	1	1	1	1	1
sp|Q9JKF1|IQGA1_MOUSE	Q9JKF1	IQGA1_MOUSE	Iqgap1	1657	Mus musculus	Ras GTPase-activating-like protein IQGAP1	0.78	0.9997	0.9894	1	1	1	1	1	1
sp|P15241|K2M2_SHEEP	P15241	K2M2_SHEEP		491	Ovis aries	Keratin, type II microfibrillar, component 7C	1.43	0.9996	0.9783	1	0	0	2	0	0
sp|Q99JY9|ARP3_MOUSE	Q99JY9	ARP3_MOUSE	Actr3	418	Mus musculus	Actin-related protein 3	2.15	0.9996	0.9788	1	1	1	1	1	1
sp|Q9EQH3|VPS35_MOUSE	Q9EQH3	VPS35_MOUSE	Vps35	796	Mus musculus	Vacuolar protein sorting-associated protein 35	1.26	0.9996	0.9956	1	1	1	1	1	1
sp|Q9Z127|LAT1_MOUSE	Q9Z127	LAT1_MOUSE	Slc7a5	512	Mus musculus	Large neutral amino acids transporter small subunit 1	1.37	0.9996	0.9771	1	0	1	1	0	1
sp|O35566|CD151_MOUSE	O35566	CD151_MOUSE	Cd151	253	Mus musculus	CD151 antigen	5.93	0.9994	0.97	1	1	1	1	1	1
sp|P00920|CAH2_MOUSE	P00920	CAH2_MOUSE	Ca2	260	Mus musculus	Carbonic anhydrase 2	3.46	0.9994	0.9893	1	1	1	1	1	1
sp|P56400|GP1BB_MOUSE	P56400	GP1BB_MOUSE	Gp1bb	206	Mus musculus	Platelet glycoprotein Ib beta chain	5.34	0.9994	0.9977	1	1	1	1	1	1
sp|Q5FWK3|RHG01_MOUSE	Q5FWK3	RHG01_MOUSE	Arhgap1	439	Mus musculus	Rho GTPase-activating protein 1	2.73	0.9994	0.9743	1	1	1	1	1	1
sp|Q8BKC5-2|IPO5_MOUSE	Q8BKC5-2	IPO5_MOUSE	Ipo5	1037	Mus musculus	Isoform 2 of Importin-5	1.06	0.9994	0.9583	1	0	1	1	0	1			sp|Q8BKC5|IPO5_MOUSE
sp|Q8BUK6|HOOK3_MOUSE	Q8BUK6	HOOK3_MOUSE	Hook3	718	Mus musculus	Protein Hook homolog 3	1.11	0.9994	0.9652	1	1	1	1	1	1
sp|P23116|EIF3A_MOUSE	P23116	EIF3A_MOUSE	Eif3a	1344	Mus musculus	Eukaryotic translation initiation factor 3 subunit A	0.52	0.9993	0.9908	1	1	1	1	1	1
sp|Q8BJU2|TSN9_MOUSE	Q8BJU2	TSN9_MOUSE	Tspan9	239	Mus musculus	Tetraspanin-9	6.28	0.9993	0.9974	1	1	1	1	1	1
sp|P15327|PMGE_MOUSE	P15327	PMGE_MOUSE	Bpgm	259	Mus musculus	Bisphosphoglycerate mutase	3.86	0.9992	0.953	1	1	1	1	1	1
sp|P15702|LEUK_MOUSE	P15702	LEUK_MOUSE	Spn	395	Mus musculus	Leukosialin	2.78	0.9992	0.998	1	1	1	1	1	1
sp|Q6PAR5-2|GAPD1_MOUSE	Q6PAR5-2	GAPD1_MOUSE	Gapvd1	1437	Mus musculus	Isoform 2 of GTPase-activating protein and VPS9 domain-containing protein 1	0.7	0.9991	0.9737	1	0	1	1	0	1			sp|Q6PAR5-4|GAPD1_MOUSE, sp|Q6PAR5-5|GAPD1_MOUSE, sp|Q6PAR5-6|GAPD1_MOUSE, sp|Q6PAR5|GAPD1_MOUSE
sp|Q9WVM8|AADAT_MOUSE	Q9WVM8	AADAT_MOUSE	Aadat	425	Mus musculus	Kynurenine/alpha-aminoadipate aminotransferase, mitochondrial	2.12	0.999	0.9707	1	1	1	1	1	1
sp|P10639|THIO_MOUSE	P10639	THIO_MOUSE	Txn	105	Mus musculus	Thioredoxin	12.38	0.9987	0.9989	1	1	1	1	1	1
sp|Q8K2Q9-2|SHOT1_MOUSE	Q8K2Q9-2	SHOT1_MOUSE	Shtn1	456	Mus musculus	Isoform 2 of Shootin-1	1.97	0.9985	0.97	1	0	1	1	0	1			sp|Q8K2Q9|SHOT1_MOUSE
sp|P01643|KV5AA_MOUSE	P01643	KV5AA_MOUSE		108	Mus musculus	Ig kappa chain V-V region MOPC 173	16.67	0.9981	0.9985	1	0	0	2	0	0
sp|P63001|RAC1_MOUSE	P63001	RAC1_MOUSE	Rac1	192	Mus musculus	Ras-related C3 botulinum toxin substrate 1	4.17	0.9961	0.992	1	0	1	1	0	1
sp|P83741-2|WNK1_MOUSE	P83741-2	WNK1_MOUSE	Wnk1	2626	Mus musculus	Isoform 2 of Serine/threonine-protein kinase WNK1	0.38	0.9961	0.9907	1	0	1	1	0	1			sp|P83741-3|WNK1_MOUSE, sp|P83741-4|WNK1_MOUSE, sp|P83741-5|WNK1_MOUSE, sp|P83741|WNK1_MOUSE
sp|Q9QYB8-2|ADDB_MOUSE	Q9QYB8-2	ADDB_MOUSE	Add2	562	Mus musculus	Isoform 2 of Beta-adducin	1.6	0.9952	0.9911	1	0	1	1	0	1			sp|Q9QYB8|ADDB_MOUSE
sp|Q7TT50|MRCKB_MOUSE	Q7TT50	MRCKB_MOUSE	Cdc42bpb	1713	Mus musculus	Serine/threonine-protein kinase MRCK beta	0.64	0.9951	0.992	1	1	1	1	1	1
sp|Q3UZ39-2|LRRF1_MOUSE	Q3UZ39-2	LRRF1_MOUSE	Lrrfip1	628	Mus musculus	Isoform 2 of Leucine-rich repeat flightless-interacting protein 1	1.75	0.9946	0.9956	1	0	1	1	0	1			sp|Q3UZ39|LRRF1_MOUSE
sp|P32883-2|RASK_MOUSE	P32883-2	RASK_MOUSE	Kras	188	Mus musculus	Isoform 2B of GTPase KRas	5.85	0.9944	0.9837	1	0	1	1	0	1
sp|Q62523|ZYX_MOUSE	Q62523	ZYX_MOUSE	Zyx	564	Mus musculus	Zyxin	1.24	0.9943	0.9771	1	1	1	1	1	1
sp|Q9R0Q1|SYTL4_MOUSE	Q9R0Q1	SYTL4_MOUSE	Sytl4	673	Mus musculus	Synaptotagmin-like protein 4	1.78	0.9941	0.986	1	0	1	1	0	1
sp|Q9WUB3|PYGM_MOUSE	Q9WUB3	PYGM_MOUSE	Pygm	842	Mus musculus	Glycogen phosphorylase, muscle form	0.95	0.9914	0.9851	1	0	0	1	0	0
sp|Q05144|RAC2_MOUSE	Q05144	RAC2_MOUSE	Rac2	192	Mus musculus	Ras-related C3 botulinum toxin substrate 2	4.17	0.9892	0.9812	1	0	0	1	0	0
sp|Q9QYJ3|DNJB1_MOUSE	Q9QYJ3	DNJB1_MOUSE	Dnajb1	340	Mus musculus	DnaJ homolog subfamily B member 1	3.53	0.9838	0.9866	1	0	0	1	0	0
sp|Q8CI94|PYGB_MOUSE	Q8CI94	PYGB_MOUSE	Pygb	843	Mus musculus	Glycogen phosphorylase, brain form	0.95	0.9654	0.9713	1	0	0	1	0	0
sp|P47738|ALDH2_MOUSE	P47738	ALDH2_MOUSE	Aldh2	519	Mus musculus	Aldehyde dehydrogenase, mitochondrial	1.54	0.9615	0.9681	1	0	0	1	0	0			sp|Q62148|AL1A2_MOUSE
sp|P01627|KV2A2_MOUSE	P01627	KV2A2_MOUSE	Igkv2-112	120	Mus musculus	Immunoglobulin kappa variable 2-112	13.33	0.9503	0.999	1	0	1	1	0	1			sp|P01628|KV2A3_MOUSE
sp|P01629|KV2A4_MOUSE	P01629	KV2A4_MOUSE		112	Mus musculus	Ig kappa chain V-II region 2S1.3	11.61	0.9503	0.999	1	1	1	2	2	2
sp|P03976|KV2A5_MOUSE	P03976	KV2A5_MOUSE		113	Mus musculus	Ig kappa chain V-II region 17S29.1	11.5	0.9503	0.999	1	1	1	2	2	2
sp|P04945|KV6AB_MOUSE	P04945	KV6AB_MOUSE		108	Mus musculus	Ig kappa chain V-VI region NQ2-6.1	14.81	0.9502	0.999	1	1	1	1	1	1
sp|P01674|KV3AM_MOUSE	P01674	KV3AM_MOUSE		108	Mus musculus	Ig kappa chain V-III region PC 2154	11.11	0.9498	0.999	1	1	1	2	2	2
sp|P01652|KV5AK_MOUSE	P01652	KV5AK_MOUSE		108	Mus musculus	Ig kappa chain V-V region J606	14.81	0.9489	0.999	1	1	1	1	1	1
sp|P01741|HVM00_MOUSE	P01741	HVM00_MOUSE		114	Mus musculus	Ig heavy chain V region	11.4	0.9488	0.999	1	1	1	2	2	2
sp|P53986|MOT1_MOUSE	P53986	MOT1_MOUSE	Slc16a1	493	Mus musculus	Monocarboxylate transporter 1	2.64	0.948	0.999	1	1	1	1	1	1
sp|Q04447|KCRB_MOUSE	Q04447	KCRB_MOUSE	Ckb	381	Mus musculus	Creatine kinase B-type	2.62	0.9461	0.9552	1	1	1	1	1	1
sp|Q99J85|NPTXR_MOUSE	Q99J85	NPTXR_MOUSE	Nptxr	493	Mus musculus	Neuronal pentraxin receptor	2.84	0.9451	0.9989	1	1	1	1	1	1
sp|Q8R411|MYCT1_MOUSE	Q8R411	MYCT1_MOUSE	Myct1	188	Mus musculus	Myc target protein 1	6.38	0.9382	0.9987	1	1	1	1	1	1
sp|O88593|PGRP1_MOUSE	O88593	PGRP1_MOUSE	Pglyrp1	182	Mus musculus	Peptidoglycan recognition protein 1	6.59	0.9358	0.9987	1	1	1	1	1	1	8C(57.0214)
sp|P01680|KV4A1_MOUSE	P01680	KV4A1_MOUSE		129	Mus musculus	Ig kappa chain V-IV region S107B	9.3	0.9327	0.9986	1	1	1	2	2	2
sp|P26928|HGFL_MOUSE	P26928	HGFL_MOUSE	Mst1	716	Mus musculus	Hepatocyte growth factor-like protein	1.4	0.9281	0.9985	1	1	1	1	1	1
sp|Q9JMH6-2|TRXR1_MOUSE	Q9JMH6-2	TRXR1_MOUSE	Txnrd1	499	Mus musculus	Isoform 2 of Thioredoxin reductase 1, cytoplasmic	2.4	0.9234	0.9984	1	0	1	1	0	1			sp|Q9JMH6|TRXR1_MOUSE
sp|P30412|PPIC_MOUSE	P30412	PPIC_MOUSE	Ppic	212	Mus musculus	Peptidyl-prolyl cis-trans isomerase C	6.13	0.9219	0.9984	1	1	1	1	1	1
sp|O70497|FCN2_MOUSE	O70497	FCN2_MOUSE	Fcn2	314	Mus musculus	Ficolin-2	2.87	0.9097	0.9981	1	1	1	1	1	1
sp|Q9DCH4|EIF3F_MOUSE	Q9DCH4	EIF3F_MOUSE	Eif3f	361	Mus musculus	Eukaryotic translation initiation factor 3 subunit F	3.05	0.904	0.998	1	1	1	1	1	1
sp|Q8BYC6|TAOK3_MOUSE	Q8BYC6	TAOK3_MOUSE	Taok3	898	Mus musculus	Serine/threonine-protein kinase TAO3	1.11	0.8969	0.9978	1	1	1	1	1	1
sp|O35930|GP1BA_MOUSE	O35930	GP1BA_MOUSE	Gp1ba	734	Mus musculus	Platelet glycoprotein Ib alpha chain	1.5	0.8951	0.9978	1	1	1	1	1	1
sp|P22892|AP1G1_MOUSE	P22892	AP1G1_MOUSE	Ap1g1	822	Mus musculus	AP-1 complex subunit gamma-1	1.09	0.8938	0.9977	1	1	1	1	1	1
sp|Q60870|REEP5_MOUSE	Q60870	REEP5_MOUSE	Reep5	185	Mus musculus	Receptor expression-enhancing protein 5	5.41	0.8932	0.9977	1	1	1	1	1	1
sp|P01759|HVM15_MOUSE	P01759	HVM15_MOUSE		136	Mus musculus	Ig heavy chain V region BCL1	11.03	0.8825	0.9975	1	1	1	1	1	1
sp|P12815-2|PDCD6_MOUSE	P12815-2	PDCD6_MOUSE	Pdcd6	189	Mus musculus	Isoform 2 of Programmed cell death protein 6	6.88	0.8818	0.9974	1	0	1	1	0	1			sp|P12815|PDCD6_MOUSE
sp|Q9JI48|PLAC8_MOUSE	Q9JI48	PLAC8_MOUSE	Plac8	112	Mus musculus	Placenta-specific gene 8 protein	13.39	0.8728	0.9972	1	1	1	1	1	1	N-term(42.0106)
sp|P15379-10|CD44_MOUSE	P15379-10	CD44_MOUSE	Cd44	616	Mus musculus	Isoform 8 of CD44 antigen	1.95	0.8594	0.9969	1	0	1	1	0	1			sp|P15379-11|CD44_MOUSE, sp|P15379-12|CD44_MOUSE, sp|P15379-13|CD44_MOUSE, sp|P15379-2|CD44_MOUSE, sp|P15379-3|CD44_MOUSE, sp|P15379-4|CD44_MOUSE, sp|P15379-5|CD44_MOUSE, sp|P15379-6|CD44_MOUSE, sp|P15379-7|CD44_MOUSE, sp|P15379-8|CD44_MOUSE, sp|P15379-9|CD44_MOUSE, sp|P15379|CD44_MOUSE
sp|Q6S5C2-2|GNPTG_MOUSE	Q6S5C2-2	GNPTG_MOUSE	Gnptg	314	Mus musculus	Isoform 2 of N-acetylglucosamine-1-phosphotransferase subunit gamma	3.18	0.8546	0.9968	1	0	1	1	0	1			sp|Q6S5C2|GNPTG_MOUSE
sp|Q7TPC1|CDSN_MOUSE	Q7TPC1	CDSN_MOUSE	Cdsn	561	Mus musculus	Corneodesmosin	1.6	0.8508	0.9967	1	1	1	1	1	1
sp|Q9Z0M9|I18BP_MOUSE	Q9Z0M9	I18BP_MOUSE	Il18bp	193	Mus musculus	Interleukin-18-binding protein	6.22	0.8331	0.9962	1	1	1	1	1	1
sp|Q9D7N9|APMAP_MOUSE	Q9D7N9	APMAP_MOUSE	Apmap	415	Mus musculus	Adipocyte plasma membrane-associated protein	2.89	0.8288	0.9961	1	1	1	1	1	1
sp|P47753|CAZA1_MOUSE	P47753	CAZA1_MOUSE	Capza1	286	Mus musculus	F-actin-capping protein subunit alpha-1	3.5	0.8213	0.9958	1	0	1	1	0	1			sp|P47754|CAZA2_MOUSE
sp|Q6X893-2|CTL1_MOUSE	Q6X893-2	CTL1_MOUSE	Slc44a1	718	Mus musculus	Isoform 2 of Choline transporter-like protein 1	1.39	0.7966	0.9951	1	0	1	1	0	1			sp|Q6X893|CTL1_MOUSE
sp|Q3UEB3-2|PUF60_MOUSE	Q3UEB3-2	PUF60_MOUSE	Puf60	547	Mus musculus	Isoform 2 of Poly(U)-binding-splicing factor PUF60	1.83	0.7952	0.9951	1	0	1	1	0	1			sp|Q3UEB3-3|PUF60_MOUSE, sp|Q3UEB3|PUF60_MOUSE
sp|Q8R1L8|ANGL8_MOUSE	Q8R1L8	ANGL8_MOUSE	Angptl8	198	Mus musculus	Angiopoietin-like protein 8	5.05	0.7749	0.9945	1	1	1	1	1	1
sp|Q8BML9|SYQ_MOUSE	Q8BML9	SYQ_MOUSE	Qars1	775	Mus musculus	Glutamine--tRNA ligase	1.16	0.7527	0.9937	1	1	1	1	1	1
sp|Q9DCJ9|NPL_MOUSE	Q9DCJ9	NPL_MOUSE	Npl	320	Mus musculus	N-acetylneuraminate lyase	3.44	0.7383	0.9933	1	1	1	1	1	1
sp|O88998-3|NOE1_MOUSE	O88998-3	NOE1_MOUSE	Olfm1	457	Mus musculus	Isoform 3 of Noelin	2.41	0.7343	0.9931	1	0	1	1	0	1			sp|O88998|NOE1_MOUSE
sp|P84751|HVM63_MOUSE	P84751	HVM63_MOUSE		237	Mus musculus	Ig heavy chain Mem5 (Fragment)	3.8	0.7126	0.9923	1	1	1	1	1	1
sp|P10518|HEM2_MOUSE	P10518	HEM2_MOUSE	Alad	330	Mus musculus	Delta-aminolevulinic acid dehydratase	3.03	0.7075	0.9921	1	1	1	1	1	1
sp|Q00651|ITA4_MOUSE	Q00651	ITA4_MOUSE	Itga4	1039	Mus musculus	Integrin alpha-4	1.06	0.699	0.9918	1	1	1	1	1	1
sp|Q8R143|PTTG_MOUSE	Q8R143	PTTG_MOUSE	Pttg1ip	174	Mus musculus	Pituitary tumor-transforming gene 1 protein-interacting protein	4.6	0.6702	0.9907	1	1	1	1	1	1
sp|P29387|GBB4_MOUSE	P29387	GBB4_MOUSE	Gnb4	340	Mus musculus	Guanine nucleotide-binding protein subunit beta-4	3.24	0.6259	0.9887	1	0	1	1	0	1			sp|P62874|GBB1_MOUSE, sp|P62880|GBB2_MOUSE
sp|P97855|G3BP1_MOUSE	P97855	G3BP1_MOUSE	G3bp1	465	Mus musculus	Ras GTPase-activating protein-binding protein 1	2.15	0.6158	0.9882	1	1	1	1	1	1
sp|Q9R0P5|DEST_MOUSE	Q9R0P5	DEST_MOUSE	Dstn	165	Mus musculus	Destrin	6.67	0.6105	0.9879	1	1	1	1	1	1
sp|Q9CPW4|ARPC5_MOUSE	Q9CPW4	ARPC5_MOUSE	Arpc5	151	Mus musculus	Actin-related protein 2/3 complex subunit 5	7.95	0.5901	0.9869	1	1	1	1	1	1
sp|O08576-2|RUN3A_MOUSE	O08576-2	RUN3A_MOUSE	Rundc3a	400	Mus musculus	Isoform 2 of RUN domain-containing protein 3A	1.75	0.5779	0.9862	1	0	1	2	0	2			sp|O08576-3|RUN3A_MOUSE, sp|O08576-4|RUN3A_MOUSE, sp|O08576|RUN3A_MOUSE
sp|O35728|CP4AE_MOUSE	O35728	CP4AE_MOUSE	Cyp4a14	507	Mus musculus	Cytochrome P450 4A14	1.78	0.5479	0.9844	1	1	1	1	1	1
sp|O88543|CSN3_MOUSE	O88543	CSN3_MOUSE	Cops3	423	Mus musculus	COP9 signalosome complex subunit 3	1.89	0.5468	0.9844	1	1	1	1	1	1
sp|Q6R891-2|NEB2_MOUSE	Q6R891-2	NEB2_MOUSE	Ppp1r9b	393	Mus musculus	Isoform 2 of Neurabin-2	3.05	0.5441	0.9842	1	0	1	1	0	1			sp|Q6R891|NEB2_MOUSE
sp|P01325|INS1_MOUSE	P01325	INS1_MOUSE	Ins1	108	Mus musculus	Insulin-1	6.48	0.5433	0.9841	1	1	1	2	2	2
sp|P47878|IBP3_MOUSE	P47878	IBP3_MOUSE	Igfbp3	292	Mus musculus	Insulin-like growth factor-binding protein 3	2.74	0.534	0.9836	1	1	1	1	1	1
sp|Q99J93|IFM2_MOUSE	Q99J93	IFM2_MOUSE	Ifitm2	144	Mus musculus	Interferon-induced transmembrane protein 2	5.56	0.5233	0.9828	1	0	1	1	0	1			sp|Q9CQW9|IFM3_MOUSE
sp|Q3UND0-2|SKAP2_MOUSE	Q3UND0-2	SKAP2_MOUSE	Skap2	351	Mus musculus	Isoform 2 of Src kinase-associated phosphoprotein 2	2.85	0.5193	0.9826	1	0	1	1	0	1			sp|Q3UND0|SKAP2_MOUSE
sp|Q8CIM1|LRC45_MOUSE	Q8CIM1	LRC45_MOUSE	Lrrc45	670	Mus musculus	Leucine-rich repeat-containing protein 45	1.34	0.5141	0.9822	1	1	1	4	4	4
sp|Q61510|TRI25_MOUSE	Q61510	TRI25_MOUSE	Trim25	634	Mus musculus	E3 ubiquitin/ISG15 ligase TRIM25	1.58	0.4947	0.9808	1	1	1	1	1	1
sp|Q9JLJ0|LITAF_MOUSE	Q9JLJ0	LITAF_MOUSE	Litaf	161	Mus musculus	Lipopolysaccharide-induced tumor necrosis factor-alpha factor homolog	4.35	0.4938	0.9807	1	1	1	1	1	1
sp|P62137|PP1A_MOUSE	P62137	PP1A_MOUSE	Ppp1ca	330	Mus musculus	Serine/threonine-protein phosphatase PP1-alpha catalytic subunit	2.73	0.4634	0.9783	1	1	1	1	1	1
sp|Q9DC29|ABCB6_MOUSE	Q9DC29	ABCB6_MOUSE	Abcb6	842	Mus musculus	ATP-binding cassette sub-family B member 6	1.43	0.4521	0.9773	1	1	1	1	1	1
sp|P49222|EPB42_MOUSE	P49222	EPB42_MOUSE	Epb42	691	Mus musculus	Protein 4.2	1.74	0.4394	0.9761	1	1	1	1	1	1
sp|P24668|MPRD_MOUSE	P24668	MPRD_MOUSE	M6pr	278	Mus musculus	Cation-dependent mannose-6-phosphate receptor	2.88	0.43	0.9752	1	1	1	1	1	1
sp|Q63880-2|EST3A_MOUSE	Q63880-2	EST3A_MOUSE	Ces3a	524	Mus musculus	Isoform 2 of Carboxylesterase 3A	1.91	0.4175	0.974	1	0	1	1	0	1			sp|Q63880|EST3A_MOUSE, sp|Q8VCU1-2|EST3B_MOUSE, sp|Q8VCU1|EST3B_MOUSE
sp|Q8JZK9|HMCS1_MOUSE	Q8JZK9	HMCS1_MOUSE	Hmgcs1	520	Mus musculus	Hydroxymethylglutaryl-CoA synthase, cytoplasmic	2.5	0.4125	0.9734	1	1	1	1	1	1
sp|P14220|GLPA_MOUSE	P14220	GLPA_MOUSE	Gypa	168	Mus musculus	Glycophorin-A	18.45	0.4058	0.9727	1	1	1	1	1	1
sp|Q9D9W0|SPC1L_MOUSE	Q9D9W0	SPC1L_MOUSE	Spatc1l	342	Mus musculus	Speriolin-like protein	2.05	0.3946	0.9715	1	1	1	1	1	1
sp|P40240|CD9_MOUSE	P40240	CD9_MOUSE	Cd9	226	Mus musculus	CD9 antigen	3.1	0.3747	0.969	1	1	1	1	1	1
sp|P83510-2|TNIK_MOUSE	P83510-2	TNIK_MOUSE	Tnik	1289	Mus musculus	Isoform 2 of Traf2 and NCK-interacting protein kinase	0.54	0.3548	0.9663	1	0	1	1	0	1			sp|P83510|TNIK_MOUSE
sp|Q6ZWQ0|SYNE2_MOUSE	Q6ZWQ0	SYNE2_MOUSE	Syne2	6874	Mus musculus	Nesprin-2	0.1	0.3533	0.9661	1	1	1	1	1	1
sp|O08585|CLCA_MOUSE	O08585	CLCA_MOUSE	Clta	235	Mus musculus	Clathrin light chain A	3.4	0.3488	0.9655	1	1	1	1	1	1
sp|Q9JLV1|BAG3_MOUSE	Q9JLV1	BAG3_MOUSE	Bag3	577	Mus musculus	BAG family molecular chaperone regulator 3	2.25	0.3484	0.9654	1	1	1	1	1	1
sp|Q80WC9|ACSF4_MOUSE	Q80WC9	ACSF4_MOUSE	Aasdh	1100	Mus musculus	Beta-alanine-activating enzyme	0.73	0.3453	0.9649	1	1	1	1	1	1
sp|Q8R317-2|UBQL1_MOUSE	Q8R317-2	UBQL1_MOUSE	Ubqln1	554	Mus musculus	Isoform 2 of Ubiquilin-1	1.26	0.3446	0.9648	1	0	1	1	0	1			sp|Q8R317|UBQL1_MOUSE, sp|Q9QZM0|UBQL2_MOUSE
sp|P63005-2|LIS1_MOUSE	P63005-2	LIS1_MOUSE	Pafah1b1	391	Mus musculus	Isoform 2 of Platelet-activating factor acetylhydrolase IB subunit beta	1.79	0.3408	0.9643	1	0	1	1	0	1			sp|P63005|LIS1_MOUSE, sp|Q9D1Q6|ERP44_MOUSE
sp|Q9QUN9|DKK3_MOUSE	Q9QUN9	DKK3_MOUSE	Dkk3	349	Mus musculus	Dickkopf-related protein 3	2.29	0.3378	0.9638	1	1	1	1	1	1
sp|P09528|FRIH_MOUSE	P09528	FRIH_MOUSE	Fth1	182	Mus musculus	Ferritin heavy chain	3.85	0.3187	0.9607	1	1	1	1	1	1
sp|A2AKG8|FOCAD_MOUSE	A2AKG8	FOCAD_MOUSE	Focad	1798	Mus musculus	Focadhesin	0.44	0.3142	0.9599	1	1	1	1	1	1
sp|Q9QUI6|ACKR1_MOUSE	Q9QUI6	ACKR1_MOUSE	Ackr1	334	Mus musculus	Atypical chemokine receptor 1	2.1	0.3131	0.9597	1	1	1	1	1	1
sp|P02666|CASB_BOVIN	P02666	CASB_BOVIN	CSN2	224	Bos taurus	Beta-casein	3.12	0.3081	0.9587	1	1	1	1	1	1
sp|Q8R570|SNP47_MOUSE	Q8R570	SNP47_MOUSE	Snap47	413	Mus musculus	Synaptosomal-associated protein 47	1.69	0.2898	0.9551	1	1	1	1	1	1
sp|P59729|RIN3_MOUSE	P59729	RIN3_MOUSE	Rin3	980	Mus musculus	Ras and Rab interactor 3	0.82	0.2853	0.9542	1	1	1	1	1	1
sp|Q8K0T0|RTN1_MOUSE	Q8K0T0	RTN1_MOUSE	Rtn1	780	Mus musculus	Reticulon-1	1.03	0.2845	0.954	1	0	1	1	0	1			sp|Q9ES97-2|RTN3_MOUSE, sp|Q9ES97-3|RTN3_MOUSE, sp|Q9ES97-4|RTN3_MOUSE, sp|Q9ES97-5|RTN3_MOUSE, sp|Q9ES97|RTN3_MOUSE
sp|O70133-2|DHX9_MOUSE	O70133-2	DHX9_MOUSE	Dhx9	1381	Mus musculus	Isoform 2 of ATP-dependent RNA helicase A	0.72	0.2805	0.9532	1	0	1	1	0	1			sp|O70133-3|DHX9_MOUSE, sp|O70133|DHX9_MOUSE
sp|Q9JIM1-2|S29A1_MOUSE	Q9JIM1-2	S29A1_MOUSE	Slc29a1	458	Mus musculus	Isoform 2 of Equilibrative nucleoside transporter 1	1.97	0.2793	0.9529	1	0	1	1	0	1			sp|Q9JIM1|S29A1_MOUSE
sp|Q64323|PIGA_MOUSE	Q64323	PIGA_MOUSE	Piga	485	Mus musculus	Phosphatidylinositol N-acetylglucosaminyltransferase subunit A	1.44	0.277	0.9524	1	1	1	1	1	1

## Sheet: Replicate 2
Protein	Protein ID	Entry Name	Gene	Length	Organism	Protein Description	Coverage	Protein Probability	Top Peptide Probability	Total Peptides	Unique Peptides	Razor Peptides	Total Spectral Count	Unique Spectral Count	Razor Spectral Count	Razor Assigned Modifications	Razor Observed Modifications	Indistinguishable Proteins
sp|E9Q414|APOB_MOUSE	E9Q414	APOB_MOUSE	Apob	4505	Mus musculus	Apolipoprotein B-100	32.85	1	0.999	130	129	130	184	182	184	10M(15.9949), 11M(15.9949), 12M(15.9949), 13M(15.9949), 15M(15.9949), 1M(15.9949), 21M(15.9949), 2M(15.9949), 5M(15.9949), 6M(15.9949), 7M(15.9949), 8M(15.9949), 9M(15.9949)
sp|P01027|CO3_MOUSE	P01027	CO3_MOUSE	C3	1663	Mus musculus	Complement C3	46.3	1	0.999	64	52	64	100	75	100	11C(57.0214), 11M(15.9949), 14M(15.9949), 18M(15.9949), 2M(15.9949), 5C(57.0214), 8C(57.0214), 9C(57.0214)
sp|P11276|FINC_MOUSE	P11276	FINC_MOUSE	Fn1	2477	Mus musculus	Fibronectin	34.64	1	0.999	60	60	60	85	85	85	2C(57.0214), 3C(57.0214), 4C(57.0214), 4M(15.9949), 5C(57.0214), 9C(57.0214), 9M(15.9949)
sp|P16546|SPTN1_MOUSE	P16546	SPTN1_MOUSE	Sptan1	2472	Mus musculus	Spectrin alpha chain, non-erythrocytic 1	25.85	1	0.999	56	1	56	61	1	61
sp|Q61838|PZP_MOUSE	Q61838	PZP_MOUSE	Pzp	1495	Mus musculus	Pregnancy zone protein	48.29	1	0.999	55	53	55	165	157	165	10C(57.0214), 10M(15.9949), 11M(15.9949), 12M(15.9949), 14C(57.0214), 16C(57.0214), 18M(15.9949), 1M(15.9949), 2C(57.0214), 5C(57.0214), 6C(57.0214), 6M(15.9949), 7C(57.0214), 7M(15.9949), 8M(15.9949)
sp|P01029|CO4B_MOUSE	P01029	CO4B_MOUSE	C4b	1738	Mus musculus	Complement C4-B	33.72	1	0.999	53	53	53	78	78	78	10M(15.9949), 1C(57.0214), 2C(57.0214), 3C(57.0214), 4M(15.9949)
sp|P04264|K2C1_HUMAN	P04264	K2C1_HUMAN	KRT1	644	Homo sapiens	Keratin, type II cytoskeletal 1	70.65	1	0.999	52	34	52	209	138	209	11M(15.9949), 1M(15.9949), 22M(15.9949), 2M(15.9949), 35M(15.9949), 4C(57.0214), 5C(57.0214), 5M(15.9949), 6M(15.9949), 7M(15.9949), 8M(15.9949)
sp|P28665|MUG1_MOUSE	P28665	MUG1_MOUSE	Mug1	1476	Mus musculus	Murinoglobulin-1	37.2	1	0.999	49	27	49	89	42	89	10M(15.9949), 11C(57.0214), 16M(15.9949), 17C(57.0214), 1M(15.9949), 2M(15.9949), 4C(57.0214), 5M(15.9949)
sp|P35908|K22E_HUMAN	P35908	K22E_HUMAN	KRT2	639	Homo sapiens	Keratin, type II cytoskeletal 2 epidermal	84.66	1	0.999	47	32	43	126	82	105	10M(15.9949), 1M(15.9949), 23M(15.9949), 6M(15.9949), 7C(57.0214), 7M(15.9949), 8C(57.0214), 8M(15.9949)
sp|P26039|TLN1_MOUSE	P26039	TLN1_MOUSE	Tln1	2541	Mus musculus	Talin-1	22.39	1	0.999	45	40	45	47	41	47
sp|E9Q557|DESP_MOUSE	E9Q557	DESP_MOUSE	Dsp	2883	Mus musculus	Desmoplakin	13.39	1	0.999	43	43	43	49	49	49	12M(15.9949), 5M(15.9949), 8M(15.9949)
sp|Q62261-2|SPTB2_MOUSE	Q62261-2	SPTB2_MOUSE	Sptbn1	2154	Mus musculus	Isoform 2 of Spectrin beta chain, non-erythrocytic 1	20.19	1	0.999	39	0	39	41	0	41			sp|Q62261|SPTB2_MOUSE
sp|P35527|K1C9_HUMAN	P35527	K1C9_HUMAN	KRT9	623	Homo sapiens	Keratin, type I cytoskeletal 9	71.91	1	0.999	38	37	38	153	147	153	15M(15.9949), 1M(15.9949), 2C(57.0214), 3M(15.9949), 5C(57.0214), 5M(15.9949), 6M(15.9949), 7M(15.9949), 8M(15.9949)
sp|P13645|K1C10_HUMAN	P13645	K1C10_HUMAN	KRT10	584	Homo sapiens	Keratin, type I cytoskeletal 10	62.67	1	0.999	37	23	34	144	83	131	10C(57.0214), 11M(15.9949), 16C(57.0214), 26M(15.9949), 2C(57.0214), 3M(15.9949), 5C(57.0214), 5M(15.9949), 6M(15.9949), 7C(57.0214)
sp|A6X935|ITIH4_MOUSE	A6X935	ITIH4_MOUSE	Itih4	942	Mus musculus	Inter alpha-trypsin inhibitor, heavy chain 4	48.73	1	0.999	36	1	36	63	2	63	3M(15.9949), 4M(15.9949)
sp|Q8VDD5|MYH9_MOUSE	Q8VDD5	MYH9_MOUSE	Myh9	1960	Mus musculus	Myosin-9	20.15	1	0.999	35	27	35	35	27	35	2C(57.0214)
sp|P28666|MUG2_MOUSE	P28666	MUG2_MOUSE	Mug2	1451	Mus musculus	Murinoglobulin-2	27.64	1	0.999	34	12	12	64	17	17	4M(15.9949)
sp|Q91ZX7|LRP1_MOUSE	Q91ZX7	LRP1_MOUSE	Lrp1	4545	Mus musculus	Prolow-density lipoprotein receptor-related protein 1	8.43	1	0.999	34	33	34	35	34	35
sp|P07724|ALBU_MOUSE	P07724	ALBU_MOUSE	Alb	608	Mus musculus	Albumin	58.39	1	0.999	33	31	33	87	79	87	11C(57.0214), 18C(57.0214), 1C(57.0214), 2C(57.0214), 2M(15.9949), 30C(57.0214), 3C(57.0214), 4C(57.0214), 5C(57.0214), 7C(57.0214), 7M(15.9949)
sp|P06684|CO5_MOUSE	P06684	CO5_MOUSE	C5	1680	Mus musculus	Complement C5	19.29	1	0.999	30	25	30	36	29	36	7M(15.9949)
sp|P35441|TSP1_MOUSE	P35441	TSP1_MOUSE	Thbs1	1170	Mus musculus	Thrombospondin-1	25.56	1	0.999	30	28	30	46	44	46	2C(57.0214), 2M(15.9949)
sp|Q62351|TFR1_MOUSE	Q62351	TFR1_MOUSE	Tfrc	763	Mus musculus	Transferrin receptor protein 1	39.32	1	0.999	29	29	29	40	40	40	11M(15.9949), 13M(15.9949)
sp|Q8BTM8|FLNA_MOUSE	Q8BTM8	FLNA_MOUSE	Flna	2647	Mus musculus	Filamin-A	13.26	1	0.999	29	24	29	30	25	30
sp|P06728|APOA4_MOUSE	P06728	APOA4_MOUSE	Apoa4	395	Mus musculus	Apolipoprotein A-IV	73.67	1	0.999	28	28	28	83	83	83	10M(15.9949), 11M(15.9949), 12M(15.9949), 23M(15.9949), 5M(15.9949), 7M(15.9949), 8M(15.9949), 9M(15.9949)
sp|Q922U2|K2C5_MOUSE	Q922U2	K2C5_MOUSE	Krt5	580	Mus musculus	Keratin, type II cytoskeletal 5	29.14	1	0.999	28	9	13	59	21	27	11M(15.9949), 5M(15.9949), 6M(15.9949), 7M(15.9949), 9M(15.9949)
sp|P50446|K2C6A_MOUSE	P50446	K2C6A_MOUSE	Krt6a	553	Mus musculus	Keratin, type II cytoskeletal 6A	31.65	1	0.999	26	2	13	48	3	21	2C(57.0214), 3C(57.0214), 6M(15.9949)
sp|P06909|CFAH_MOUSE	P06909	CFAH_MOUSE	Cfh	1234	Mus musculus	Complement factor H	25.45	1	0.999	25	25	25	29	29	29	13C(57.0214), 1C(57.0214), 2C(57.0214), 3C(57.0214), 7C(57.0214), 9C(57.0214)
sp|Q8CG14|CS1A_MOUSE	Q8CG14	CS1A_MOUSE	C1s1	688	Mus musculus	Complement C1s-1 subcomponent	38.37	1	0.999	25	14	25	34	18	34	14C(57.0214), 19C(57.0214), 1C(57.0214), 8C(57.0214), 9C(57.0214)
sp|Q921I1|TRFE_MOUSE	Q921I1	TRFE_MOUSE	Tf	697	Mus musculus	Serotransferrin	30.85	1	0.999	25	23	25	46	43	46	2C(57.0214), 5C(57.0214), 6C(57.0214)
sp|O88783|FA5_MOUSE	O88783	FA5_MOUSE	F5	2183	Mus musculus	Coagulation factor V	12	1	0.999	24	24	24	30	30	30
sp|Q00623|APOA1_MOUSE	Q00623	APOA1_MOUSE	Apoa1	264	Mus musculus	Apolipoprotein A-I	60.23	1	0.999	24	24	24	86	86	86	10M(15.9949), 3M(15.9949), 4M(15.9949), 6M(15.9949)
sp|Q64727|VINC_MOUSE	Q64727	VINC_MOUSE	Vcl	1066	Mus musculus	Vinculin	24.67	1	0.999	24	24	24	24	24	24
sp|Q9QWL7|K1C17_MOUSE	Q9QWL7	K1C17_MOUSE	Krt17	433	Mus musculus	Keratin, type I cytoskeletal 17	41.57	1	0.9989	23	8	9	46	9	11	15M(15.9949), 1M(15.9949)
sp|P01872|IGHM_MOUSE	P01872	IGHM_MOUSE	Ighm	454	Mus musculus	Immunoglobulin heavy constant mu	47.8	1	0.999	22	1	22	79	1	79	12C(57.0214), 12M(15.9949), 21C(57.0214), 3C(57.0214), 4C(57.0214), 5C(57.0214), 5M(15.9949), 6C(57.0214), 7C(57.0214)
sp|Q02257|PLAK_MOUSE	Q02257	PLAK_MOUSE	Jup	745	Mus musculus	Junction plakoglobin	30.6	1	0.999	22	20	22	26	24	26	2M(15.9949), 3M(15.9949), 6M(15.9949)
sp|Q61781|K1C14_MOUSE	Q61781	K1C14_MOUSE	Krt14	484	Mus musculus	Keratin, type I cytoskeletal 14	39.46	1	0.999	21	3	10	52	7	21	15M(15.9949), 1C(57.0214), 2M(15.9949), 3M(15.9949), 5M(15.9949), 8M(15.9949)
sp|Q9JHU4|DYHC1_MOUSE	Q9JHU4	DYHC1_MOUSE	Dync1h1	4644	Mus musculus	Cytoplasmic dynein 1 heavy chain 1	4.93	1	0.999	21	21	21	21	21	21
sp|Q6IFX2|K1C42_MOUSE	Q6IFX2	K1C42_MOUSE	Krt42	452	Mus musculus	Keratin, type I cytoskeletal 42	32.3	1	0.999	20	6	19	40	9	38	11M(15.9949), 5M(15.9949), 6M(15.9949)
sp|P02769|ALBU_BOVIN	P02769	ALBU_BOVIN	ALB	607	Bos taurus	Albumin	27.68	1	0.9989	19	14	18	26	15	21	3C(57.0214)
sp|P13020-2|GELS_MOUSE	P13020-2	GELS_MOUSE	Gsn	731	Mus musculus	Isoform 2 of Gelsolin	32.69	1	0.999	19	0	19	24	0	24	4C(57.0214)
sp|Q91X72|HEMO_MOUSE	Q91X72	HEMO_MOUSE	Hpx	460	Mus musculus	Hemopexin	41.52	1	0.999	19	19	19	44	44	44	19C(57.0214), 1C(57.0214), 3C(57.0214), 6C(57.0214), 7C(57.0214)
sp|P08226|APOE_MOUSE	P08226	APOE_MOUSE	Apoe	311	Mus musculus	Apolipoprotein E	60.13	1	0.999	18	18	18	46	46	46	10M(15.9949), 1M(15.9949), 26M(15.9949), 30M(15.9949), 3M(15.9949), 5M(15.9949), 6M(15.9949)
sp|Q06890|CLUS_MOUSE	Q06890	CLUS_MOUSE	Clu	448	Mus musculus	Clusterin	34.15	1	0.999	18	18	18	36	36	36	2M(15.9949), 9M(15.9949)
sp|Q8CG16|C1RA_MOUSE	Q8CG16	C1RA_MOUSE	C1ra	707	Mus musculus	Complement C1r-A subcomponent	33.38	1	0.999	18	4	18	29	5	29	15C(57.0214), 1M(15.9949), 2C(57.0214), 5C(57.0214), 6C(57.0214), 7C(57.0214), 9C(57.0214)
sp|P63017|HSP7C_MOUSE	P63017	HSP7C_MOUSE	Hspa8	646	Mus musculus	Heat shock cognate 71 kDa protein	32.35	1	0.999	17	9	17	19	10	19	2C(57.0214), 5M(15.9949)
sp|Q61703|ITIH2_MOUSE	Q61703	ITIH2_MOUSE	Itih2	946	Mus musculus	Inter-alpha-trypsin inhibitor heavy chain H2	22.41	1	0.999	17	17	17	21	21	21
sp|Q9QUM0|ITA2B_MOUSE	Q9QUM0	ITA2B_MOUSE	Itga2b	1033	Mus musculus	Integrin alpha-IIb	18.39	1	0.999	17	17	17	19	19	19	1C(57.0214), 2C(57.0214), 4C(57.0214)
sp|Q9QWK4|CD5L_MOUSE	Q9QWK4	CD5L_MOUSE	Cd5l	352	Mus musculus	CD5 antigen-like	47.44	1	0.999	17	17	17	29	29	29	13C(57.0214), 3C(57.0214), 4C(57.0214), 6C(57.0214), 7C(57.0214), 8C(57.0214)
sp|Q9QXS1-10|PLEC_MOUSE	Q9QXS1-10	PLEC_MOUSE	Plec	4511	Mus musculus	Isoform PLEC-1D of Plectin	3.75	1	0.9986	17	0	17	17	0	17			sp|Q9QXS1-11|PLEC_MOUSE, sp|Q9QXS1-12|PLEC_MOUSE, sp|Q9QXS1-13|PLEC_MOUSE, sp|Q9QXS1-14|PLEC_MOUSE, sp|Q9QXS1-16|PLEC_MOUSE, sp|Q9QXS1-2|PLEC_MOUSE, sp|Q9QXS1-3|PLEC_MOUSE, sp|Q9QXS1-4|PLEC_MOUSE, sp|Q9QXS1-5|PLEC_MOUSE, sp|Q9QXS1-6|PLEC_MOUSE, sp|Q9QXS1-7|PLEC_MOUSE, sp|Q9QXS1-8|PLEC_MOUSE, sp|Q9QXS1-9|PLEC_MOUSE, sp|Q9QXS1|PLEC_MOUSE
sp|O08677|KNG1_MOUSE	O08677	KNG1_MOUSE	Kng1	661	Mus musculus	Kininogen-1	27.53	1	0.999	16	1	16	25	1	25	10C(57.0214), 11C(57.0214), 1C(57.0214), 5M(15.9949), 6M(15.9949), 8C(57.0214)
sp|P04919-2|B3AT_MOUSE	P04919-2	B3AT_MOUSE	Slc4a1	850	Mus musculus	Isoform 2 of Band 3 anion transport protein	19.88	1	0.999	16	0	16	21	0	21	11M(15.9949), 6C(57.0214)		sp|P04919|B3AT_MOUSE
sp|Q8BGZ7|K2C75_MOUSE	Q8BGZ7	K2C75_MOUSE	Krt75	551	Mus musculus	Keratin, type II cytoskeletal 75	19.42	1	0.9839	16	1	1	36	3	3	2M(15.9949)
sp|B2RPV6|MMRN1_MOUSE	B2RPV6	MMRN1_MOUSE	Mmrn1	1210	Mus musculus	Multimerin-1	15.04	1	0.999	15	15	15	15	15	15
sp|P04186|CFAB_MOUSE	P04186	CFAB_MOUSE	Cfb	761	Mus musculus	Complement factor B	17.08	1	0.999	15	15	15	16	16	16	7C(57.0214)
sp|P07759|SPA3K_MOUSE	P07759	SPA3K_MOUSE	Serpina3k	418	Mus musculus	Serine protease inhibitor A3K	43.06	1	0.999	15	10	15	21	16	21	2M(15.9949), 6C(57.0214), 9C(57.0214)
sp|P22599|A1AT2_MOUSE	P22599	A1AT2_MOUSE	Serpina1b	413	Mus musculus	Alpha-1-antitrypsin 1-2	44.79	1	0.999	15	4	6	33	7	11	1M(15.9949)
sp|Q3UV17|K22O_MOUSE	Q3UV17	K22O_MOUSE	Krt76	594	Mus musculus	Keratin, type II cytoskeletal 2 oral	18.18	1	0.9962	15	3	4	25	3	4
sp|Q6GQT1|A2MG_MOUSE	Q6GQT1	A2MG_MOUSE	A2m	1474	Mus musculus	Alpha-2-macroglobulin-P	9.84	1	0.999	15	13	13	21	13	13
sp|Q9ESB3|HRG_MOUSE	Q9ESB3	HRG_MOUSE	Hrg	525	Mus musculus	Histidine-rich glycoprotein	28.38	1	0.999	15	15	15	31	31	31	10C(57.0214), 3C(57.0214), 5C(57.0214), 8C(57.0214)
sp|O08677-2|KNG1_MOUSE	O08677-2	KNG1_MOUSE	Kng1	432	Mus musculus	Isoform LMW of Kininogen-1	37.27	0.9999	0.9984	15	1	1	23	1	1
sp|O08538|ANGP1_MOUSE	O08538	ANGP1_MOUSE	Angpt1	498	Mus musculus	Angiopoietin-1	28.11	1	0.9989	14	13	14	14	13	14
sp|O70362|PHLD_MOUSE	O70362	PHLD_MOUSE	Gpld1	837	Mus musculus	Phosphatidylinositol-glycan-specific phospholipase D	18.76	1	0.999	14	14	14	14	14	14	1M(15.9949), 6M(15.9949)
sp|P06683|CO9_MOUSE	P06683	CO9_MOUSE	C9	548	Mus musculus	Complement component C9	26.09	1	0.999	14	14	14	15	15	15	2C(57.0214)
sp|P32261|ANT3_MOUSE	P32261	ANT3_MOUSE	Serpinc1	465	Mus musculus	Antithrombin-III	26.88	1	0.999	14	8	14	14	8	14	8C(57.0214)
sp|P60710|ACTB_MOUSE	P60710	ACTB_MOUSE	Actb	375	Mus musculus	Actin, cytoplasmic 1	46.4	1	0.999	14	0	14	20	0	20	10M(15.9949), 14M(15.9949), 7M(15.9949)		sp|P63260|ACTG_MOUSE
sp|Q00896|A1AT3_MOUSE	Q00896	A1AT3_MOUSE	Serpina1c	412	Mus musculus	Alpha-1-antitrypsin 1-3	48.3	1	0.999	14	0	14	30	0	30	1M(15.9949), 3M(15.9949)
sp|Q61646|HPT_MOUSE	Q61646	HPT_MOUSE	Hp	347	Mus musculus	Haptoglobin	38.04	1	0.999	14	14	14	23	23	23	2C(57.0214), 3M(15.9949), 5C(57.0214), 6M(15.9949), 7M(15.9949)
sp|Q61702|ITIH1_MOUSE	Q61702	ITIH1_MOUSE	Itih1	907	Mus musculus	Inter-alpha-trypsin inhibitor heavy chain H1	18.96	1	0.999	14	14	14	15	15	15
sp|Q8VED5|K2C79_MOUSE	Q8VED5	K2C79_MOUSE	Krt79	531	Mus musculus	Keratin, type II cytoskeletal 79	14.69	0.9998	0.9935	14	1	1	30	1	1
sp|P48678-2|LMNA_MOUSE	P48678-2	LMNA_MOUSE	Lmna	574	Mus musculus	Isoform C of Prelamin-A/C	23	1	0.9989	13	0	13	13	0	13			sp|P48678|LMNA_MOUSE
sp|Q61147|CERU_MOUSE	Q61147	CERU_MOUSE	Cp	1061	Mus musculus	Ceruloplasmin	13.01	1	0.999	13	13	13	15	15	15
sp|Q61768|KINH_MOUSE	Q61768	KINH_MOUSE	Kif5b	963	Mus musculus	Kinesin-1 heavy chain	14.95	1	0.9989	13	8	13	13	8	13
sp|Q9EQP2|EHD4_MOUSE	Q9EQP2	EHD4_MOUSE	Ehd4	541	Mus musculus	EH domain-containing protein 4	27.91	1	0.999	13	10	13	15	12	15
sp|P02768|ALBU_HUMAN	P02768	ALBU_HUMAN	ALB	609	Homo sapiens	Albumin	19.21	1	0.9989	12	7	7	16	7	7	6M(15.9949)
sp|P19221|THRB_MOUSE	P19221	THRB_MOUSE	F2	618	Mus musculus	Prothrombin	24.27	1	0.999	12	12	12	25	25	25	28C(57.0214), 5M(15.9949), 7C(57.0214), 8C(57.0214), 8M(15.9949), 9C(57.0214)
sp|P20918|PLMN_MOUSE	P20918	PLMN_MOUSE	Plg	812	Mus musculus	Plasminogen	13.18	1	0.9987	12	12	12	14	14	14
sp|P98064-2|MASP1_MOUSE	P98064-2	MASP1_MOUSE	Masp1	733	Mus musculus	Isoform 2 of Mannan-binding lectin serine protease 1	16.23	1	0.9989	12	4	4	16	4	4
sp|P98086|C1QA_MOUSE	P98086	C1QA_MOUSE	C1qa	245	Mus musculus	Complement C1q subcomponent subunit A	44.08	1	0.999	12	12	12	31	31	31	4C(57.0214), 4M(15.9949)
sp|Q00897|A1AT4_MOUSE	Q00897	A1AT4_MOUSE	Serpina1d	413	Mus musculus	Alpha-1-antitrypsin 1-4	37.29	1	0.999	12	1	1	27	1	1
sp|Q09200|B4GN1_MOUSE	Q09200	B4GN1_MOUSE	B4galnt1	533	Mus musculus	Beta-1,4 N-acetylgalactosaminyltransferase 1	22.7	1	0.9988	12	12	12	13	13	13
sp|Q60790|RASA3_MOUSE	Q60790	RASA3_MOUSE	Rasa3	834	Mus musculus	Ras GTPase-activating protein 3	14.15	1	0.9988	12	11	12	12	11	12	2C(57.0214)
sp|Q61739-2|ITA6_MOUSE	Q61739-2	ITA6_MOUSE	Itga6	1073	Mus musculus	Isoform Alpha-6X1A of Integrin alpha-6	12.21	1	0.9988	12	0	12	12	0	12	1C(57.0214)		sp|Q61739|ITA6_MOUSE
sp|Q8BH61|F13A_MOUSE	Q8BH61	F13A_MOUSE	F13a1	732	Mus musculus	Coagulation factor XIII A chain	17.21	1	0.999	12	12	12	12	12	12	9C(57.0214)
sp|Q8K1B8|URP2_MOUSE	Q8K1B8	URP2_MOUSE	Fermt3	665	Mus musculus	Fermitin family homolog 3	21.2	1	0.999	12	12	12	12	12	12
sp|O77727|K1C15_SHEEP	O77727	K1C15_SHEEP	KRT15	453	Ovis aries	Keratin, type I cytoskeletal 15	17.44	1	0.9821	11	1	2	31	1	3
sp|P07744|K2C4_MOUSE	P07744	K2C4_MOUSE	Krt4	525	Mus musculus	Keratin, type II cytoskeletal 4	13.9	1	0.9984	11	2	3	16	2	3
sp|P08607|C4BPA_MOUSE	P08607	C4BPA_MOUSE	C4bpa	469	Mus musculus	C4b-binding protein	30.49	1	0.999	11	11	11	16	16	16	11C(57.0214), 12C(57.0214), 18C(57.0214), 1C(57.0214), 1M(15.9949), 2M(15.9949), 3C(57.0214), 5C(57.0214), 8C(57.0214)
sp|P08730|K1C13_MOUSE	P08730	K1C13_MOUSE	Krt13	437	Mus musculus	Keratin, type I cytoskeletal 13	16.48	1	0.9979	11	1	4	28	1	4	3M(15.9949)
sp|P98064|MASP1_MOUSE	P98064	MASP1_MOUSE	Masp1	704	Mus musculus	Mannan-binding lectin serine protease 1	19.03	1	0.999	11	3	11	16	4	16	3C(57.0214)
sp|Q61247|A2AP_MOUSE	Q61247	A2AP_MOUSE	Serpinf2	491	Mus musculus	Alpha-2-antiplasmin	22.61	1	0.999	11	11	11	12	12	12
sp|Q61704|ITIH3_MOUSE	Q61704	ITIH3_MOUSE	Itih3	889	Mus musculus	Inter-alpha-trypsin inhibitor heavy chain H3	17.77	1	0.999	11	11	11	11	11	11
sp|Q68FD5|CLH1_MOUSE	Q68FD5	CLH1_MOUSE	Cltc	1675	Mus musculus	Clathrin heavy chain 1	6.75	1	0.9984	11	11	11	11	11	11	N-term(42.0106)
sp|Q6IFZ6|K2C1B_MOUSE	Q6IFZ6	K2C1B_MOUSE	Krt77	572	Mus musculus	Keratin, type II cytoskeletal 1b	11.89	1	0.9984	11	2	3	29	2	3
sp|Q8BND5-2|QSOX1_MOUSE	Q8BND5-2	QSOX1_MOUSE	Qsox1	661	Mus musculus	Isoform 2 of Sulfhydryl oxidase 1	18.76	1	0.999	11	0	11	11	0	11			sp|Q8BND5-3|QSOX1_MOUSE, sp|Q8BND5|QSOX1_MOUSE
sp|Q9Z2K1|K1C16_MOUSE	Q9Z2K1	K1C16_MOUSE	Krt16	469	Mus musculus	Keratin, type I cytoskeletal 16	21.54	1	0.9989	11	4	4	32	9	9	11M(15.9949), 6M(15.9949)
sp|O54890|ITB3_MOUSE	O54890	ITB3_MOUSE	Itgb3	787	Mus musculus	Integrin beta-3	13.85	1	0.999	10	10	10	10	10	10
sp|P02088|HBB1_MOUSE	P02088	HBB1_MOUSE	Hbb-b1	147	Mus musculus	Hemoglobin subunit beta-1	74.83	1	0.999	10	5	10	16	10	16	11C(57.0214), 15M(15.9949), 5C(57.0214)
sp|P03987-2|IGHG3_MOUSE	P03987-2	IGHG3_MOUSE		329	Mus musculus	Isoform 2 of Ig gamma-3 chain C region	40.12	1	0.999	10	0	10	27	0	27	13M(15.9949), 16C(57.0214)		sp|P03987|IGHG3_MOUSE
sp|P19001|K1C19_MOUSE	P19001	K1C19_MOUSE	Krt19	403	Mus musculus	Keratin, type I cytoskeletal 19	20.35	1	0.9971	10	2	2	24	3	3
sp|P41317|MBL2_MOUSE	P41317	MBL2_MOUSE	Mbl2	244	Mus musculus	Mannose-binding protein C	39.75	1	0.999	10	8	10	19	16	19	3C(57.0214)
sp|P54116|STOM_MOUSE	P54116	STOM_MOUSE	Stom	284	Mus musculus	Stomatin	45.07	1	0.999	10	9	10	16	14	16
sp|P97290|IC1_MOUSE	P97290	IC1_MOUSE	Serping1	504	Mus musculus	Plasma protease C1 inhibitor	25	1	0.999	10	10	10	12	12	12	1M(15.9949)
sp|Q80V26|IMPA3_MOUSE	Q80V26	IMPA3_MOUSE	Bpnt2	356	Mus musculus	Golgi-resident adenosine 3',5'-bisphosphate 3'-phosphatase	29.21	1	0.999	10	10	10	14	14	14	1M(15.9949)
sp|Q91WP0|MASP2_MOUSE	Q91WP0	MASP2_MOUSE	Masp2	685	Mus musculus	Mannan-binding lectin serine protease 2	17.23	1	0.999	10	7	10	15	7	15	1M(15.9949), 4C(57.0214), 7C(57.0214)
sp|Q922D8|C1TC_MOUSE	Q922D8	C1TC_MOUSE	Mthfd1	935	Mus musculus	C-1-tetrahydrofolate synthase, cytoplasmic	12.73	1	0.9989	10	10	10	10	10	10
sp|P52480-2|KPYM_MOUSE	P52480-2	KPYM_MOUSE	Pkm	531	Mus musculus	Isoform M1 of Pyruvate kinase PKM	20.15	0.9994	0.9811	10	1	1	11	1	1
sp|O70165|FCN1_MOUSE	O70165	FCN1_MOUSE	Fcn1	334	Mus musculus	Ficolin-1	29.64	1	0.999	9	9	9	12	12	12	7C(57.0214)
sp|P01878|IGHA_MOUSE	P01878	IGHA_MOUSE		344	Mus musculus	Ig alpha chain C region	31.4	1	0.999	9	9	9	28	28	28	7C(57.0214)
sp|P01942|HBA_MOUSE	P01942	HBA_MOUSE	Hba	142	Mus musculus	Hemoglobin subunit alpha	69.01	1	0.999	9	6	9	17	12	17	1M(15.9949)
sp|P07901|HS90A_MOUSE	P07901	HS90A_MOUSE	Hsp90aa1	733	Mus musculus	Heat shock protein HSP 90-alpha	14.46	1	0.999	9	4	9	9	4	9
sp|P23953|EST1C_MOUSE	P23953	EST1C_MOUSE	Ces1c	554	Mus musculus	Carboxylesterase 1C	15.88	1	0.999	9	6	9	11	7	11	1M(15.9949)
sp|P29788|VTNC_MOUSE	P29788	VTNC_MOUSE	Vtn	478	Mus musculus	Vitronectin	26.36	1	0.999	9	9	9	23	23	23	26C(57.0214), 4C(57.0214)
sp|P52480|KPYM_MOUSE	P52480	KPYM_MOUSE	Pkm	531	Mus musculus	Pyruvate kinase PKM	18.64	1	0.9989	9	0	9	10	0	10
sp|P68033|ACTC_MOUSE	P68033	ACTC_MOUSE	Actc1	377	Mus musculus	Actin, alpha cardiac muscle 1	25.73	1	0.9983	9	0	1	13	0	2	14M(15.9949)		sp|P68134|ACTS_MOUSE
sp|Q9DBD0|ICA_MOUSE	Q9DBD0	ICA_MOUSE	Inhca	700	Mus musculus	Inhibitor of carbonic anhydrase	11.57	1	0.999	9	8	8	10	8	8	11C(57.0214)
sp|Q9ES52-2|SHIP1_MOUSE	Q9ES52-2	SHIP1_MOUSE	Inpp5d	1190	Mus musculus	Isoform 2 of Phosphatidylinositol 3,4,5-trisphosphate 5-phosphatase 1	7.65	1	0.9989	9	0	9	10	0	10			sp|Q9ES52-3|SHIP1_MOUSE, sp|Q9ES52-4|SHIP1_MOUSE, sp|Q9ES52|SHIP1_MOUSE
sp|A2AJ76|HMCN2_MOUSE	A2AJ76	HMCN2_MOUSE	Hmcn2	5100	Mus musculus	Hemicentin-2	1.65	1	0.9946	8	8	8	8	8	8
sp|P00687|AMY1_MOUSE	P00687	AMY1_MOUSE	Amy1	511	Mus musculus	Alpha-amylase 1	17.22	1	0.999	8	4	8	8	4	8
sp|P01837|IGKC_MOUSE	P01837	IGKC_MOUSE	Igkc	107	Mus musculus	Immunoglobulin kappa constant	88.79	1	0.999	8	8	8	113	113	113	26C(57.0214), 27C(57.0214), 6C(57.0214), 6M(15.9949)
sp|P01898|HA10_MOUSE	P01898	HA10_MOUSE	H2-Q10	325	Mus musculus	H-2 class I histocompatibility antigen, Q10 alpha chain	28.31	1	0.999	8	5	8	9	5	9
sp|P04040|CATA_HUMAN	P04040	CATA_HUMAN	CAT	527	Homo sapiens	Catalase	17.65	1	0.9979	8	7	8	8	7	8
sp|P14106|C1QB_MOUSE	P14106	C1QB_MOUSE	C1qb	253	Mus musculus	Complement C1q subcomponent subunit B	45.45	1	0.999	8	7	8	33	27	33	22M(15.9949), 4C(57.0214), 5C(57.0214)
sp|P26041|MOES_MOUSE	P26041	MOES_MOUSE	Msn	577	Mus musculus	Moesin	10.23	1	0.9986	8	3	3	8	3	3
sp|P27046|MA2A1_MOUSE	P27046	MA2A1_MOUSE	Man2a1	1150	Mus musculus	Alpha-mannosidase 2	7.91	1	0.9988	8	8	8	8	8	8
sp|P31532|SAA4_MOUSE	P31532	SAA4_MOUSE	Saa4	130	Mus musculus	Serum amyloid A-4 protein	61.54	1	0.999	8	8	8	8	8	8
sp|P52430|PON1_MOUSE	P52430	PON1_MOUSE	Pon1	355	Mus musculus	Serum paraoxonase/arylesterase 1	28.73	1	0.999	8	8	8	9	9	9	10C(57.0214)
sp|P58252|EF2_MOUSE	P58252	EF2_MOUSE	Eef2	858	Mus musculus	Elongation factor 2	9.21	1	0.9977	8	7	8	8	7	8
sp|Q01339|APOH_MOUSE	Q01339	APOH_MOUSE	Apoh	345	Mus musculus	Beta-2-glycoprotein 1	23.19	1	0.9979	8	8	8	8	8	8	10C(57.0214), 2C(57.0214), 4C(57.0214), 8C(57.0214), 8M(15.9949), 9C(57.0214)
sp|Q01853|TERA_MOUSE	Q01853	TERA_MOUSE	Vcp	806	Mus musculus	Transitional endoplasmic reticulum ATPase	10.79	1	0.999	8	7	8	8	7	8
sp|Q02105|C1QC_MOUSE	Q02105	C1QC_MOUSE	C1qc	246	Mus musculus	Complement C1q subcomponent subunit C	34.96	1	0.999	8	8	8	32	32	32	5C(57.0214)
sp|Q3UQ28|PXDN_MOUSE	Q3UQ28	PXDN_MOUSE	Pxdn	1475	Mus musculus	Peroxidasin homolog	5.02	1	0.9987	8	8	8	8	8	8
sp|Q61805|LBP_MOUSE	Q61805	LBP_MOUSE	Lbp	481	Mus musculus	Lipopolysaccharide-binding protein	18.09	1	0.9989	8	8	8	10	10	10	10M(15.9949)
sp|Q6IRU2|TPM4_MOUSE	Q6IRU2	TPM4_MOUSE	Tpm4	248	Mus musculus	Tropomyosin alpha-4 chain	30.65	1	0.999	8	7	8	8	7	8	N-term(42.0106)
sp|Q6Y685-2|TACC1_MOUSE	Q6Y685-2	TACC1_MOUSE	Tacc1	368	Mus musculus	Isoform 2 of Transforming acidic coiled-coil-containing protein 1	18.48	1	0.9988	8	0	8	9	0	9	2C(57.0214)		sp|Q6Y685|TACC1_MOUSE
sp|Q9D7Z6|CLCA1_MOUSE	Q9D7Z6	CLCA1_MOUSE	Clca1	913	Mus musculus	Calcium-activated chloride channel regulator 1	10.84	1	0.9985	8	8	8	8	8	8
sp|Q9NSB2|KRT84_HUMAN	Q9NSB2	KRT84_HUMAN	KRT84	600	Homo sapiens	Keratin, type II cuticular Hb4	11	1	0.9947	8	1	3	12	1	3
sp|Q9QXY6|EHD3_MOUSE	Q9QXY6	EHD3_MOUSE	Ehd3	535	Mus musculus	EH domain-containing protein 3	15.33	1	0.9979	8	3	5	8	3	5
sp|P00761|TRYP_PIG	P00761	TRYP_PIG		231	Sus scrofa	Trypsin	41.99	1	0.999	7	7	7	35	35	35	12C(57.0214), 17M(15.9949), 2C(57.0214), 9C(57.0214)
sp|P01863|GCAA_MOUSE	P01863	GCAA_MOUSE	Ighg	330	Mus musculus	Ig gamma-2A chain C region, A allele	24.55	1	0.999	7	0	7	26	0	26	13M(15.9949), 5C(57.0214)		sp|P01865|GCAM_MOUSE
sp|P01868|IGHG1_MOUSE	P01868	IGHG1_MOUSE	Ighg1	324	Mus musculus	Ig gamma-1 chain C region secreted form	36.11	1	0.999	7	0	7	9	0	9	25C(57.0214), 3C(57.0214), 8M(15.9949)		sp|P01869|IGH1M_MOUSE
sp|P02089|HBB2_MOUSE	P02089	HBB2_MOUSE	Hbb-b2	147	Mus musculus	Hemoglobin subunit beta-2	51.02	1	0.9988	7	2	2	8	2	2
sp|P05366|SAA1_MOUSE	P05366	SAA1_MOUSE	Saa1	122	Mus musculus	Serum amyloid A-1 protein	46.72	1	0.999	7	5	7	12	9	12
sp|P07309|TTHY_MOUSE	P07309	TTHY_MOUSE	Ttr	147	Mus musculus	Transthyretin	63.27	1	0.999	7	7	7	10	10	10
sp|P07356|ANXA2_MOUSE	P07356	ANXA2_MOUSE	Anxa2	339	Mus musculus	Annexin A2	21.83	1	0.9987	7	7	7	7	7	7
sp|P10126|EF1A1_MOUSE	P10126	EF1A1_MOUSE	Eef1a1	462	Mus musculus	Elongation factor 1-alpha 1	14.07	1	0.9988	7	2	7	8	2	8
sp|P16858|G3P_MOUSE	P16858	G3P_MOUSE	Gapdh	333	Mus musculus	Glyceraldehyde-3-phosphate dehydrogenase	26.13	1	0.9987	7	6	7	10	7	10	12M(15.9949), 15M(15.9949), 4M(15.9949)
sp|P21614|VTDB_MOUSE	P21614	VTDB_MOUSE	Gc	476	Mus musculus	Vitamin D-binding protein	13.87	1	0.999	7	7	7	12	12	12
sp|P26040|EZRI_MOUSE	P26040	EZRI_MOUSE	Ezr	586	Mus musculus	Ezrin	8.53	1	0.9986	7	1	7	7	1	7
sp|P39876|TIMP3_MOUSE	P39876	TIMP3_MOUSE	Timp3	211	Mus musculus	Metalloproteinase inhibitor 3	35.07	1	0.999	7	7	7	10	10	10	16C(57.0214), 4C(57.0214), 6C(57.0214)
sp|P54751|SIA4A_MOUSE	P54751	SIA4A_MOUSE	St3gal1	337	Mus musculus	CMP-N-acetylneuraminate-beta-galactosamide-alpha-2,3-sialyltransferase 1	29.08	1	0.999	7	7	7	8	8	8
sp|P55065|PLTP_MOUSE	P55065	PLTP_MOUSE	Pltp	493	Mus musculus	Phospholipid transfer protein	17.44	1	0.999	7	7	7	8	8	8	1M(15.9949), 3M(15.9949), 7M(15.9949)
sp|P63101|1433Z_MOUSE	P63101	1433Z_MOUSE	Ywhaz	245	Mus musculus	14-3-3 protein zeta/delta	33.06	1	0.999	7	4	7	8	4	8	6M(15.9949)
sp|P68368|TBA4A_MOUSE	P68368	TBA4A_MOUSE	Tuba4a	448	Mus musculus	Tubulin alpha-4A chain	19.42	1	0.999	7	3	7	8	3	8
sp|P68372|TBB4B_MOUSE	P68372	TBB4B_MOUSE	Tubb4b	445	Mus musculus	Tubulin beta-4B chain	19.55	1	0.999	7	0	4	7	0	4
sp|Q07797|LG3BP_MOUSE	Q07797	LG3BP_MOUSE	Lgals3bp	577	Mus musculus	Galectin-3-binding protein	12.82	1	0.9983	7	7	7	9	9	9
sp|Q6P069-2|SORCN_MOUSE	Q6P069-2	SORCN_MOUSE	Sri	183	Mus musculus	Isoform 2 of Sorcin	35.52	1	0.9987	7	0	7	8	0	8			sp|Q6P069|SORCN_MOUSE
sp|Q8R0Z6|ANGL6_MOUSE	Q8R0Z6	ANGL6_MOUSE	Angptl6	457	Mus musculus	Angiopoietin-related protein 6	17.29	1	0.999	7	6	7	7	6	7
sp|Q9DBB9|CPN2_MOUSE	Q9DBB9	CPN2_MOUSE	Cpn2	547	Mus musculus	Carboxypeptidase N subunit 2	12.98	1	0.999	7	7	7	9	9	9	11M(15.9949)
sp|Q9WU78|PDC6I_MOUSE	Q9WU78	PDC6I_MOUSE	Pdcd6ip	869	Mus musculus	Programmed cell death 6-interacting protein	7.94	1	0.9989	7	1	7	7	1	7
sp|O08788-2|DCTN1_MOUSE	O08788-2	DCTN1_MOUSE	Dctn1	1243	Mus musculus	Isoform 2 of Dynactin subunit 1	4.75	1	0.9982	6	0	6	6	0	6			sp|O08788|DCTN1_MOUSE
sp|O55222|ILK_MOUSE	O55222	ILK_MOUSE	Ilk	452	Mus musculus	Integrin-linked protein kinase	12.17	1	0.9989	6	6	6	7	7	7	3M(15.9949), 5M(15.9949)
sp|P01592|IGJ_MOUSE	P01592	IGJ_MOUSE	Jchain	159	Mus musculus	Immunoglobulin J chain	42.77	1	0.999	6	6	6	13	13	13	10C(57.0214), 11C(57.0214), 1C(57.0214)
sp|P01806|HVM36_MOUSE	P01806	HVM36_MOUSE		116	Mus musculus	Ig heavy chain V region 441	53.45	1	0.999	6	0	6	16	0	16	3C(57.0214), 3M(15.9949), 7M(15.9949), 9C(57.0214)		sp|P01807|HVM37_MOUSE, sp|P01808|HVM38_MOUSE
sp|P01867-2|IGG2B_MOUSE	P01867-2	IGG2B_MOUSE	Ighg2b	335	Mus musculus	Isoform 2 of Immunoglobulin heavy constant gamma 2B	22.69	1	0.999	6	0	6	13	0	13	6C(57.0214)		sp|P01867|IGG2B_MOUSE
sp|P06330|HVM51_MOUSE	P06330	HVM51_MOUSE		118	Mus musculus	Ig heavy chain V region AC38 205.12	72.03	1	0.999	6	3	6	17	7	17	12C(57.0214), 7M(15.9949)
sp|P09055|ITB1_MOUSE	P09055	ITB1_MOUSE	Itgb1	798	Mus musculus	Integrin beta-1	8.4	1	0.9989	6	1	6	8	1	8
sp|P10853|H2B1F_MOUSE	P10853	H2B1F_MOUSE	H2bc7	126	Mus musculus	Histone H2B type 1-F/J/L	41.27	1	0.999	6	0	6	7	0	7			sp|P10854|H2B1M_MOUSE, sp|Q64475|H2B1B_MOUSE, sp|Q64478|H2B1H_MOUSE, sp|Q64525|H2B2B_MOUSE, sp|Q6ZWY9|H2B1C_MOUSE, sp|Q8CGP1|H2B1K_MOUSE, sp|Q8CGP2-2|H2B1P_MOUSE, sp|Q8CGP2|H2B1P_MOUSE
sp|P14685|PSMD3_MOUSE	P14685	PSMD3_MOUSE	Psmd3	530	Mus musculus	26S proteasome non-ATPase regulatory subunit 3	10.38	1	0.9984	6	6	6	6	6	6
sp|P15508|SPTB1_MOUSE	P15508	SPTB1_MOUSE	Sptb	2128	Mus musculus	Spectrin beta chain, erythrocytic	3.24	1	0.9985	6	5	5	6	5	5
sp|P34928|APOC1_MOUSE	P34928	APOC1_MOUSE	Apoc1	88	Mus musculus	Apolipoprotein C-I	40.91	1	0.9986	6	6	6	9	9	9
sp|P39039|MBL1_MOUSE	P39039	MBL1_MOUSE	Mbl1	239	Mus musculus	Mannose-binding protein A	20.08	1	0.9982	6	1	4	7	1	4
sp|P42567|EPS15_MOUSE	P42567	EPS15_MOUSE	Eps15	897	Mus musculus	Epidermal growth factor receptor substrate 15	9.36	1	0.9977	6	3	6	6	3	6
sp|P46412|GPX3_MOUSE	P46412	GPX3_MOUSE	Gpx3	226	Mus musculus	Glutathione peroxidase 3	32.3	1	0.9989	6	5	6	8	6	8	11M(15.9949), 3C(57.0214), 6M(15.9949)
sp|P48036|ANXA5_MOUSE	P48036	ANXA5_MOUSE	Anxa5	319	Mus musculus	Annexin A5	19.44	1	0.999	6	4	6	6	4	6
sp|P48759|PTX3_MOUSE	P48759	PTX3_MOUSE	Ptx3	381	Mus musculus	Pentraxin-related protein PTX3	14.96	1	0.9989	6	6	6	7	7	7
sp|P49182|HEP2_MOUSE	P49182	HEP2_MOUSE	Serpind1	478	Mus musculus	Heparin cofactor 2	11.3	1	0.9988	6	6	6	6	6	6
sp|P70335-2|ROCK1_MOUSE	P70335-2	ROCK1_MOUSE	Rock1	1353	Mus musculus	Isoform 2 of Rho-associated protein kinase 1	4.73	1	0.9969	6	0	6	6	0	6			sp|P70335|ROCK1_MOUSE
sp|P82198|BGH3_MOUSE	P82198	BGH3_MOUSE	Tgfbi	683	Mus musculus	Transforming growth factor-beta-induced protein ig-h3	11.13	1	0.999	6	6	6	6	6	6
sp|P97384|ANX11_MOUSE	P97384	ANX11_MOUSE	Anxa11	503	Mus musculus	Annexin A11	12.72	1	0.999	6	5	6	6	5	6
sp|Q3SXB8|COL11_MOUSE	Q3SXB8	COL11_MOUSE	Colec11	272	Mus musculus	Collectin-11	21.69	1	0.999	6	1	6	6	1	6
sp|Q61129|CFAI_MOUSE	Q61129	CFAI_MOUSE	Cfi	603	Mus musculus	Complement factor I	8.62	1	0.9989	6	6	6	6	6	6	3C(57.0214), 9C(57.0214)
sp|Q61171|PRDX2_MOUSE	Q61171	PRDX2_MOUSE	Prdx2	198	Mus musculus	Peroxiredoxin-2	34.34	1	0.999	6	5	6	6	5	6
sp|Q63918|CAVN2_MOUSE	Q63918	CAVN2_MOUSE	Cavin2	418	Mus musculus	Caveolae-associated protein 2	17.7	1	0.9986	6	6	6	7	7	7
sp|Q8BH35|CO8B_MOUSE	Q8BH35	CO8B_MOUSE	C8b	589	Mus musculus	Complement component C8 beta chain	12.22	1	0.999	6	1	6	6	1	6
sp|Q8BPM0-2|DAAM1_MOUSE	Q8BPM0-2	DAAM1_MOUSE	Daam1	1068	Mus musculus	Isoform 2 of Disheveled-associated activator of morphogenesis 1	5.9	1	0.9982	6	0	6	6	0	6			sp|Q8BPM0|DAAM1_MOUSE
sp|Q8CG03|PDE5A_MOUSE	Q8CG03	PDE5A_MOUSE	Pde5a	865	Mus musculus	cGMP-specific 3',5'-cyclic phosphodiesterase	7.05	1	0.999	6	5	5	7	6	6
sp|Q8VHX6-2|FLNC_MOUSE	Q8VHX6-2	FLNC_MOUSE	Flnc	2693	Mus musculus	Isoform 2 of Filamin-C	2.27	1	0.9987	6	0	3	6	0	3			sp|Q8VHX6|FLNC_MOUSE
sp|Q9ET01|PYGL_MOUSE	Q9ET01	PYGL_MOUSE	Pygl	850	Mus musculus	Glycogen phosphorylase, liver form	6.82	1	0.996	6	4	6	6	4	6
sp|Q9JJN5|CBPN_MOUSE	Q9JJN5	CBPN_MOUSE	Cpn1	457	Mus musculus	Carboxypeptidase N catalytic chain	15.75	1	0.999	6	6	6	6	6	6
sp|Q9R0H5|K2C71_MOUSE	Q9R0H5	K2C71_MOUSE	Krt71	524	Mus musculus	Keratin, type II cytoskeletal 71	8.4	1	0.9982	6	0	3	17	0	3
sp|Q9Z1T2|TSP4_MOUSE	Q9Z1T2	TSP4_MOUSE	Thbs4	963	Mus musculus	Thrombospondin-4	7.37	1	0.999	6	4	6	7	4	7	14C(57.0214), 1C(57.0214)
sp|P14430|HA18_MOUSE	P14430	HA18_MOUSE	H2-Q8	326	Mus musculus	H-2 class I histocompatibility antigen, Q8 alpha chain	18.71	0.9998	0.9951	6	0	2	7	0	2
sp|Q6IME9|K2C72_MOUSE	Q6IME9	K2C72_MOUSE	Krt72	520	Mus musculus	Keratin, type II cytoskeletal 72	7.5	0.9997	0.9987	6	1	2	11	2	3
sp|Q03734|SPA3M_MOUSE	Q03734	SPA3M_MOUSE	Serpina3m	418	Mus musculus	Serine protease inhibitor A3M	16.03	0.9981	0.97	6	1	1	6	1	1
sp|A2AQ07|TBB1_MOUSE	A2AQ07	TBB1_MOUSE	Tubb1	451	Mus musculus	Tubulin beta-1 chain	12.2	1	0.999	5	2	5	5	2	5
sp|B2RUP2-2|UN13D_MOUSE	B2RUP2-2	UN13D_MOUSE	Unc13d	1083	Mus musculus	Isoform 2 of Protein unc-13 homolog D	4.43	1	0.9958	5	0	5	5	0	5			sp|B2RUP2|UN13D_MOUSE
sp|O88968|TCO2_MOUSE	O88968	TCO2_MOUSE	Tcn2	430	Mus musculus	Transcobalamin-2	9.3	1	0.9967	5	5	5	5	5	5
sp|P00688|AM2A5_MOUSE	P00688	AM2A5_MOUSE	Amy2a5	508	Mus musculus	Pancreatic alpha-amylase 2a5	11.42	1	0.9987	5	1	1	5	1	1
sp|P01843|LAC1_MOUSE	P01843	LAC1_MOUSE		105	Mus musculus	Ig lambda-1 chain C region	80.95	1	0.999	5	5	5	20	20	20	10M(15.9949), 2M(15.9949), 5C(57.0214), 6C(57.0214)
sp|P01844|LAC2_MOUSE	P01844	LAC2_MOUSE	Iglc2	104	Mus musculus	Ig lambda-2 chain C region	66.35	1	0.999	5	3	5	24	17	24	7C(57.0214)
sp|P01864|GCAB_MOUSE	P01864	GCAB_MOUSE		335	Mus musculus	Ig gamma-2A chain C region secreted form	17.31	1	0.999	5	4	4	26	17	17	14M(15.9949)
sp|P02662|CASA1_BOVIN	P02662	CASA1_BOVIN	CSN1S1	214	Bos taurus	Alpha-S1-casein	22.43	1	0.9986	5	5	5	5	5	5
sp|P06151|LDHA_MOUSE	P06151	LDHA_MOUSE	Ldha	332	Mus musculus	L-lactate dehydrogenase A chain	16.27	1	0.999	5	4	5	5	4	5
sp|P06336|IGHE_MOUSE	P06336	IGHE_MOUSE	IGHE	421	Mus musculus	Immunoglobulin heavy constant epsilon	16.39	1	0.9988	5	5	5	5	5	5
sp|P07310|KCRM_MOUSE	P07310	KCRM_MOUSE	Ckm	381	Mus musculus	Creatine kinase M-type	14.17	1	0.9987	5	2	5	5	2	5
sp|P10852-2|4F2_MOUSE	P10852-2	4F2_MOUSE	Slc3a2	565	Mus musculus	Isoform 2 of Amino acid transporter heavy chain SLC3A2	9.91	1	0.999	5	0	5	6	0	6			sp|P10852|4F2_MOUSE
sp|P12246|SAMP_MOUSE	P12246	SAMP_MOUSE	Apcs	224	Mus musculus	Serum amyloid P-component	24.11	1	0.9989	5	5	5	5	5	5
sp|P21107-2|TPM3_MOUSE	P21107-2	TPM3_MOUSE	Tpm3	248	Mus musculus	Isoform 2 of Tropomyosin alpha-3 chain	16.53	1	0.9984	5	2	4	5	2	4	N-term(42.0106)
sp|P39054-2|DYN2_MOUSE	P39054-2	DYN2_MOUSE	Dnm2	866	Mus musculus	Isoform 2 of Dynamin-2	5.66	1	0.9875	5	0	5	5	0	5			sp|P39054|DYN2_MOUSE
sp|P57780|ACTN4_MOUSE	P57780	ACTN4_MOUSE	Actn4	912	Mus musculus	Alpha-actinin-4	5.7	1	0.9989	5	2	5	5	2	5
sp|P58771-2|TPM1_MOUSE	P58771-2	TPM1_MOUSE	Tpm1	284	Mus musculus	Isoform 2 of Tropomyosin alpha-1 chain	14.44	1	0.9986	5	1	2	5	1	2
sp|P58774-2|TPM2_MOUSE	P58774-2	TPM2_MOUSE	Tpm2	284	Mus musculus	Isoform 2 of Tropomyosin beta chain	15.49	1	0.999	5	0	1	5	0	1
sp|P61027|RAB10_MOUSE	P61027	RAB10_MOUSE	Rab10	200	Mus musculus	Ras-related protein Rab-10	23.5	1	0.9987	5	2	5	6	2	6
sp|P62806|H4_MOUSE	P62806	H4_MOUSE	H4c1	103	Mus musculus	Histone H4	50.49	1	0.9989	5	5	5	8	8	8	5M(15.9949)
sp|P70336-2|ROCK2_MOUSE	P70336-2	ROCK2_MOUSE	Rock2	1444	Mus musculus	Isoform 2 of Rho-associated protein kinase 2	3.19	1	0.9962	5	0	4	5	0	4			sp|P70336|ROCK2_MOUSE
sp|Q06830|PRDX1_HUMAN	Q06830	PRDX1_HUMAN	PRDX1	199	Homo sapiens	Peroxiredoxin-1	24.12	1	0.9981	5	1	4	5	1	4
sp|Q07076|ANXA7_MOUSE	Q07076	ANXA7_MOUSE	Anxa7	463	Mus musculus	Annexin A7	11.88	1	0.999	5	5	5	6	6	6
sp|Q5SX40|MYH1_MOUSE	Q5SX40	MYH1_MOUSE	Myh1	1942	Mus musculus	Myosin-1	2.52	1	0.9988	5	0	5	5	0	5
sp|Q60590|A1AG1_MOUSE	Q60590	A1AG1_MOUSE	Orm1	207	Mus musculus	Alpha-1-acid glycoprotein 1	22.71	1	0.999	5	4	5	5	4	5
sp|Q60605-2|MYL6_MOUSE	Q60605-2	MYL6_MOUSE	Myl6	151	Mus musculus	Isoform Smooth muscle of Myosin light polypeptide 6	36.42	1	0.9989	5	0	5	6	0	6			sp|Q60605|MYL6_MOUSE
sp|Q60864|STIP1_MOUSE	Q60864	STIP1_MOUSE	Stip1	543	Mus musculus	Stress-induced-phosphoprotein 1	8.66	1	0.999	5	5	5	5	5	5
sp|Q60963|PAFA_MOUSE	Q60963	PAFA_MOUSE	Pla2g7	440	Mus musculus	Platelet-activating factor acetylhydrolase	12.27	1	0.9989	5	5	5	5	5	5
sp|Q61233|PLSL_MOUSE	Q61233	PLSL_MOUSE	Lcp1	627	Mus musculus	Plastin-2	9.09	1	0.9989	5	4	5	5	4	5
sp|Q61268|APOC4_MOUSE	Q61268	APOC4_MOUSE	Apoc4	124	Mus musculus	Apolipoprotein C-IV	41.94	1	0.999	5	5	5	11	11	11	14M(15.9949), 16M(15.9949), 4M(15.9949), 5C(57.0214)
sp|Q61508|ECM1_MOUSE	Q61508	ECM1_MOUSE	Ecm1	559	Mus musculus	Extracellular matrix protein 1	11.99	1	0.999	5	1	5	6	2	6
sp|Q69ZZ9|K0754_MOUSE	Q69ZZ9	K0754_MOUSE	Macf1	3305	Mus musculus	Microtubule-actin cross-linking factor 1, isoforms 6/7	1.54	1	0.9985	5	1	5	5	1	5
sp|Q7TMB8|CYFP1_MOUSE	Q7TMB8	CYFP1_MOUSE	Cyfip1	1253	Mus musculus	Cytoplasmic FMR1-interacting protein 1	4.23	1	0.9984	5	0	5	5	0	5
sp|Q80VA0|GALT7_MOUSE	Q80VA0	GALT7_MOUSE	Galnt7	657	Mus musculus	N-acetylgalactosaminyltransferase 7	8.83	1	0.999	5	0	5	5	0	5
sp|Q8BU30|SYIC_MOUSE	Q8BU30	SYIC_MOUSE	Iars1	1262	Mus musculus	Isoleucine--tRNA ligase, cytoplasmic	3.49	1	0.9968	5	5	5	5	5	5
sp|Q8K182|CO8A_MOUSE	Q8K182	CO8A_MOUSE	C8a	587	Mus musculus	Complement component C8 alpha chain	7.5	1	0.9989	5	5	5	5	5	5
sp|Q8K1M6-2|DNM1L_MOUSE	Q8K1M6-2	DNM1L_MOUSE	Dnm1l	716	Mus musculus	Isoform 2 of Dynamin-1-like protein	6.56	1	0.999	5	0	5	5	0	5			sp|Q8K1M6-3|DNM1L_MOUSE, sp|Q8K1M6|DNM1L_MOUSE
sp|Q8VDN2|AT1A1_MOUSE	Q8VDN2	AT1A1_MOUSE	Atp1a1	1023	Mus musculus	Sodium/potassium-transporting ATPase subunit alpha-1	5.67	1	0.9982	5	5	5	5	5	5
sp|Q99J31|OPHN1_MOUSE	Q99J31	OPHN1_MOUSE	Ophn1	802	Mus musculus	Oligophrenin-1	5.24	1	0.9979	5	5	5	5	5	5
sp|Q99JI6|RAP1B_MOUSE	Q99JI6	RAP1B_MOUSE	Rap1b	184	Mus musculus	Ras-related protein Rap-1b	30.98	1	0.999	5	1	5	6	1	6	5C(57.0214)
sp|Q9DBT5-1|AMPD2_MOUSE	Q9DBT5-1	AMPD2_MOUSE	Ampd2	798	Mus musculus	Isoform 1 of AMP deaminase 2	5.51	1	0.9884	5	0	5	5	0	5			sp|Q9DBT5|AMPD2_MOUSE
sp|Q9EST1|GSDMA_MOUSE	Q9EST1	GSDMA_MOUSE	Gsdma	446	Mus musculus	Gasdermin-A	10.09	1	0.9964	5	2	5	5	2	5	N-term(42.0106)
sp|Q9QXZ0-2|MACF1_MOUSE	Q9QXZ0-2	MACF1_MOUSE	Macf1	5327	Mus musculus	Isoform 2 of Microtubule-actin cross-linking factor 1, isoforms 1/2/3/4	0.92	1	0.9856	5	0	1	5	0	1			sp|Q9QXZ0-3|MACF1_MOUSE, sp|Q9QXZ0-4|MACF1_MOUSE, sp|Q9QXZ0|MACF1_MOUSE
sp|Q9R182|ANGL3_MOUSE	Q9R182	ANGL3_MOUSE	Angptl3	455	Mus musculus	Angiopoietin-related protein 3	14.07	1	0.999	5	5	5	6	6	6
sp|Q9WVK4|EHD1_MOUSE	Q9WVK4	EHD1_MOUSE	Ehd1	534	Mus musculus	EH domain-containing protein 1	9.74	1	0.9988	5	1	1	5	1	1
sp|Q9Z1Z0|USO1_MOUSE	Q9Z1Z0	USO1_MOUSE	Uso1	959	Mus musculus	General vesicular transport factor p115	5.11	1	0.9988	5	0	5	5	0	5
sp|P01810|HVM40_MOUSE	P01810	HVM40_MOUSE		119	Mus musculus	Ig heavy chain V region J539	44.54	0.9998	0.999	5	1	1	12	2	2	3C(57.0214)
sp|O70456|1433S_MOUSE	O70456	1433S_MOUSE	Sfn	248	Mus musculus	14-3-3 protein sigma	17.74	0.9994	0.9944	5	1	2	6	1	2
sp|P57776-2|EF1D_MOUSE	P57776-2	EF1D_MOUSE	Eef1d	257	Mus musculus	Isoform 2 of Elongation factor 1-delta	24.9	0.9987	0.9945	5	1	1	5	1	1
sp|O35598|ADA10_MOUSE	O35598	ADA10_MOUSE	Adam10	749	Mus musculus	Disintegrin and metalloproteinase domain-containing protein 10	5.87	1	0.999	4	4	4	5	5	5	10C(57.0214)
sp|O70570|PIGR_MOUSE	O70570	PIGR_MOUSE	Pigr	771	Mus musculus	Polymeric immunoglobulin receptor	6.1	1	0.999	4	4	4	6	6	6	7C(57.0214)
sp|P00698|LYSC_CHICK	P00698	LYSC_CHICK	LYZ	147	Gallus gallus	Lysozyme C	29.93	1	0.9986	4	4	4	4	4	4
sp|P01635|KV5A3_MOUSE	P01635	KV5A3_MOUSE	Igkv12-41	115	Mus musculus	Immunoglobulin kappa chain variable 12-41 (Fragment)	40.87	1	0.999	4	4	4	9	9	9
sp|P01636|KV5A4_MOUSE	P01636	KV5A4_MOUSE		108	Mus musculus	Ig kappa chain V-V region MOPC 149	43.52	1	0.999	4	4	4	7	7	7
sp|P01639|KV5A7_MOUSE	P01639	KV5A7_MOUSE	Igkv9-120	130	Mus musculus	Immunoglobulin kappa chain variable 9-120	27.69	1	0.999	4	4	4	5	5	5
sp|P01654|KV3A1_MOUSE	P01654	KV3A1_MOUSE		111	Mus musculus	Ig kappa chain V-III region PC 2880/PC 1229	63.06	1	0.999	4	0	4	8	0	8
sp|P01671|KV3AJ_MOUSE	P01671	KV3AJ_MOUSE		111	Mus musculus	Ig kappa chain V-III region PC 7175	68.47	1	0.999	4	0	3	5	0	3	27C(57.0214)
sp|P01747|HVM03_MOUSE	P01747	HVM03_MOUSE		120	Mus musculus	Ig heavy chain V region 36-65	50	1	0.999	4	1	4	6	2	6	12C(57.0214)
sp|P01750|HVM06_MOUSE	P01750	HVM06_MOUSE		117	Mus musculus	Ig heavy chain V region 102	40.17	1	0.999	4	2	3	10	3	6	11M(15.9949)
sp|P01756|HVM12_MOUSE	P01756	HVM12_MOUSE		117	Mus musculus	Ig heavy chain V region MOPC 104E	49.57	1	0.999	4	0	1	12	0	2			sp|P01757|HVM13_MOUSE
sp|P01787|HVM18_MOUSE	P01787	HVM18_MOUSE		123	Mus musculus	Ig heavy chain V regions TEPC 15/S107/HPCM1/HPCM2/HPCM3	44.72	1	0.999	4	0	4	7	0	7	9C(57.0214)		sp|P01788|HVM19_MOUSE, sp|P01790|HVM21_MOUSE, sp|P01791|HVM22_MOUSE, sp|P01794|HVM25_MOUSE
sp|P01801|HVM32_MOUSE	P01801	HVM32_MOUSE		115	Mus musculus	Ig heavy chain V-III region J606	34.78	1	0.999	4	2	4	9	4	9	15M(15.9949)
sp|P01897|HA1L_MOUSE	P01897	HA1L_MOUSE	H2-L	362	Mus musculus	H-2 class I histocompatibility antigen, L-D alpha chain	12.43	1	0.999	4	0	3	5	0	3
sp|P05213|TBA1B_MOUSE	P05213	TBA1B_MOUSE	Tuba1b	451	Mus musculus	Tubulin alpha-1B chain	11.75	1	0.999	4	0	0	5	0	0			sp|P68369|TBA1A_MOUSE, sp|P68373|TBA1C_MOUSE
sp|P05367|SAA2_MOUSE	P05367	SAA2_MOUSE	Saa2	122	Mus musculus	Serum amyloid A-2 protein	36.07	1	0.999	4	2	2	6	3	3	6M(15.9949)
sp|P0CG49|UBB_MOUSE	P0CG49	UBB_MOUSE	Ubb	305	Mus musculus	Polyubiquitin-B	56.39	1	0.999	4	0	4	8	0	8			sp|P0CG50|UBC_MOUSE, sp|P62979|RS27A_HUMAN, sp|P62983|RS27A_MOUSE, sp|P62984|RL40_MOUSE
sp|P16301|LCAT_MOUSE	P16301	LCAT_MOUSE	Lcat	438	Mus musculus	Phosphatidylcholine-sterol acyltransferase	11.19	1	0.999	4	4	4	4	4	4
sp|P17182|ENOA_MOUSE	P17182	ENOA_MOUSE	Eno1	434	Mus musculus	Alpha-enolase	11.29	1	0.9989	4	2	4	4	2	4
sp|P18572-2|BASI_MOUSE	P18572-2	BASI_MOUSE	Bsg	273	Mus musculus	Isoform 2 of Basigin	19.78	1	0.9981	4	0	4	5	0	5	6C(57.0214)		sp|P18572|BASI_MOUSE
sp|P20152|VIME_MOUSE	P20152	VIME_MOUSE	Vim	466	Mus musculus	Vimentin	7.3	1	0.9903	4	1	3	5	1	3
sp|P24549|AL1A1_MOUSE	P24549	AL1A1_MOUSE	Aldh1a1	501	Mus musculus	Aldehyde dehydrogenase 1A1	8.78	1	0.9987	4	3	4	4	3	4
sp|P28660-2|NCKP1_MOUSE	P28660-2	NCKP1_MOUSE	Nckap1	1037	Mus musculus	Isoform 2 of Nck-associated protein 1	3.57	1	0.9966	4	0	4	4	0	4			sp|P28660|NCKP1_MOUSE
sp|P29391|FRIL1_MOUSE	P29391	FRIL1_MOUSE	Ftl1	183	Mus musculus	Ferritin light chain 1	37.16	1	0.999	4	1	4	4	1	4
sp|P29699|FETUA_MOUSE	P29699	FETUA_MOUSE	Ahsg	345	Mus musculus	Alpha-2-HS-glycoprotein	17.97	1	0.999	4	4	4	5	5	5	11C(57.0214), 14C(57.0214), 1C(57.0214)
sp|P33622|APOC3_MOUSE	P33622	APOC3_MOUSE	Apoc3	99	Mus musculus	Apolipoprotein C-III	50.51	1	0.999	4	4	4	13	13	13	3M(15.9949)
sp|P42703-2|LIFR_MOUSE	P42703-2	LIFR_MOUSE	Lifr	719	Mus musculus	Isoform 2 of Leukemia inhibitory factor receptor	5.29	1	0.9924	4	0	4	4	0	4			sp|P42703|LIFR_MOUSE
sp|P50396|GDIA_MOUSE	P50396	GDIA_MOUSE	Gdi1	447	Mus musculus	Rab GDP dissociation inhibitor alpha	7.83	1	0.9897	4	2	4	4	2	4
sp|P51885|LUM_MOUSE	P51885	LUM_MOUSE	Lum	338	Mus musculus	Lumican	11.24	1	0.9985	4	4	4	4	4	4
sp|P62962|PROF1_MOUSE	P62962	PROF1_MOUSE	Pfn1	140	Mus musculus	Profilin-1	35.71	1	0.999	4	4	4	5	5	5
sp|P70389|ALS_MOUSE	P70389	ALS_MOUSE	Igfals	603	Mus musculus	Insulin-like growth factor-binding protein complex acid labile subunit	9.12	1	0.999	4	4	4	4	4	4
sp|P84091|AP2M1_MOUSE	P84091	AP2M1_MOUSE	Ap2m1	435	Mus musculus	AP-2 complex subunit mu	7.59	1	0.9952	4	4	4	4	4	4
sp|P84750|KVM5_MOUSE	P84750	KVM5_MOUSE		121	Mus musculus	Ig kappa chain V region Mem5 (Fragment)	33.06	1	0.9972	4	4	4	8	8	8
sp|Q02013|AQP1_MOUSE	Q02013	AQP1_MOUSE	Aqp1	269	Mus musculus	Aquaporin-1	17.1	1	0.999	4	4	4	5	5	5
sp|Q02053|UBA1_MOUSE	Q02053	UBA1_MOUSE	Uba1	1058	Mus musculus	Ubiquitin-like modifier-activating enzyme 1	4.63	1	0.9981	4	3	4	4	3	4
sp|Q3THE2|ML12B_MOUSE	Q3THE2	ML12B_MOUSE	Myl12b	172	Mus musculus	Myosin regulatory light chain 12B	23.84	1	0.999	4	2	2	5	2	2
sp|Q61316|HSP74_MOUSE	Q61316	HSP74_MOUSE	Hspa4	841	Mus musculus	Heat shock 70 kDa protein 4	5.35	1	0.9957	4	4	4	4	4	4
sp|Q61495|DSG1A_MOUSE	Q61495	DSG1A_MOUSE	Dsg1a	1057	Mus musculus	Desmoglein-1-alpha	3.69	1	0.9985	4	0	4	7	0	7	2M(15.9949), 8M(15.9949)		sp|Q7TSF1|DSG1B_MOUSE
sp|Q64726|ZA2G_MOUSE	Q64726	ZA2G_MOUSE	Azgp1	307	Mus musculus	Zinc-alpha-2-glycoprotein	13.68	1	0.9988	4	4	4	4	4	4
sp|Q6A028|SWP70_MOUSE	Q6A028	SWP70_MOUSE	Swap70	585	Mus musculus	Switch-associated protein 70	5.81	1	0.9942	4	4	4	4	4	4
sp|Q6WVG3|KCD12_MOUSE	Q6WVG3	KCD12_MOUSE	Kctd12	327	Mus musculus	BTB/POZ domain-containing protein KCTD12	15.6	1	0.9988	4	3	4	4	3	4
sp|Q6ZQ38|CAND1_MOUSE	Q6ZQ38	CAND1_MOUSE	Cand1	1230	Mus musculus	Cullin-associated NEDD8-dissociated protein 1	3.5	1	0.9984	4	4	4	4	4	4
sp|Q769J6|ATS13_MOUSE	Q769J6	ATS13_MOUSE	Adamts13	1426	Mus musculus	A disintegrin and metalloproteinase with thrombospondin motifs 13	3.16	1	0.9984	4	4	4	4	4	4	2C(57.0214)
sp|Q80X90|FLNB_MOUSE	Q80X90	FLNB_MOUSE	Flnb	2602	Mus musculus	Filamin-B	1.31	1	0.9968	4	0	0	4	0	0
sp|Q80YC5|FA12_MOUSE	Q80YC5	FA12_MOUSE	F12	597	Mus musculus	Coagulation factor XII	10.22	1	0.999	4	4	4	4	4	4
sp|Q8BL66|EEA1_MOUSE	Q8BL66	EEA1_MOUSE	Eea1	1411	Mus musculus	Early endosome antigen 1	2.69	1	0.9976	4	4	4	4	4	4
sp|Q8BY89-2|CTL2_MOUSE	Q8BY89-2	CTL2_MOUSE	Slc44a2	704	Mus musculus	Isoform 2 of Choline transporter-like protein 2	4.83	1	0.9839	4	0	4	4	0	4	7C(57.0214), 7M(15.9949)		sp|Q8BY89|CTL2_MOUSE
sp|Q8CF98|COL10_MOUSE	Q8CF98	COL10_MOUSE	Colec10	277	Mus musculus	Collectin-10	14.44	1	0.9989	4	4	4	4	4	4
sp|Q8CIH5|PLCG2_MOUSE	Q8CIH5	PLCG2_MOUSE	Plcg2	1265	Mus musculus	1-phosphatidylinositol 4,5-bisphosphate phosphodiesterase gamma-2	3.16	1	0.9987	4	4	4	4	4	4
sp|Q8R0Y6|AL1L1_MOUSE	Q8R0Y6	AL1L1_MOUSE	Aldh1l1	902	Mus musculus	Cytosolic 10-formyltetrahydrofolate dehydrogenase	5.1	1	0.9937	4	4	4	4	4	4
sp|Q8R3I9|B3GN8_MOUSE	Q8R3I9	B3GN8_MOUSE	B3gnt8	389	Mus musculus	UDP-GlcNAc:betaGal beta-1,3-N-acetylglucosaminyltransferase 8	13.62	1	0.9985	4	4	4	4	4	4
sp|Q8VCG4|CO8G_MOUSE	Q8VCG4	CO8G_MOUSE	C8g	202	Mus musculus	Complement component C8 gamma chain	22.77	1	0.999	4	4	4	4	4	4
sp|Q91WP6|SPA3N_MOUSE	Q91WP6	SPA3N_MOUSE	Serpina3n	418	Mus musculus	Serine protease inhibitor A3N	14.11	1	0.999	4	2	3	4	2	3
sp|Q9D8N0|EF1G_MOUSE	Q9D8N0	EF1G_MOUSE	Eef1g	437	Mus musculus	Elongation factor 1-gamma	9.15	1	0.9976	4	4	4	4	4	4
sp|Q9JHH6|CBPB2_MOUSE	Q9JHH6	CBPB2_MOUSE	Cpb2	422	Mus musculus	Carboxypeptidase B2	7.35	1	0.9917	4	4	4	4	4	4
sp|Q9JLF6|TGM1_MOUSE	Q9JLF6	TGM1_MOUSE	Tgm1	815	Mus musculus	Protein-glutamine gamma-glutamyltransferase K	5.89	1	0.9943	4	4	4	4	4	4
sp|Q9QUM9|PSA6_MOUSE	Q9QUM9	PSA6_MOUSE	Psma6	246	Mus musculus	Proteasome subunit alpha type-6	17.07	1	0.9977	4	4	4	4	4	4
sp|Q9WUM4|COR1C_MOUSE	Q9WUM4	COR1C_MOUSE	Coro1c	474	Mus musculus	Coronin-1C	8.86	1	0.9988	4	4	4	4	4	4
sp|Q9WVH9|FBLN5_MOUSE	Q9WVH9	FBLN5_MOUSE	Fbln5	448	Mus musculus	Fibulin-5	8.71	1	0.9988	4	4	4	4	4	4
sp|Q9Z0H8-2|CLIP2_MOUSE	Q9Z0H8-2	CLIP2_MOUSE	Clip2	1012	Mus musculus	Isoform 2 of CAP-Gly domain-containing linker protein 2	4.25	1	0.9964	4	0	4	4	0	4			sp|Q9Z0H8|CLIP2_MOUSE
sp|Q9Z2U0|PSA7_MOUSE	Q9Z2U0	PSA7_MOUSE	Psma7	248	Mus musculus	Proteasome subunit alpha type-7	17.34	1	0.993	4	2	4	4	2	4
sp|Q9Z2W0|DNPEP_MOUSE	Q9Z2W0	DNPEP_MOUSE	Dnpep	473	Mus musculus	Aspartyl aminopeptidase	9.09	1	0.9988	4	4	4	4	4	4
sp|P57776|EF1D_MOUSE	P57776	EF1D_MOUSE	Eef1d	281	Mus musculus	Elongation factor 1-delta	15.3	0.9999	0.999	4	0	4	4	0	4	N-term(42.0106)
sp|P01644|KV5AB_MOUSE	P01644	KV5AB_MOUSE		108	Mus musculus	Ig kappa chain V-V region HP R16.7	50.93	0.9994	0.999	4	0	2	10	0	6	4M(15.9949)		sp|P01645|KV5AC_MOUSE
sp|P01647|KV5AE_MOUSE	P01647	KV5AE_MOUSE		108	Mus musculus	Ig kappa chain V-V region HP 124E1	50.93	0.9994	0.999	4	1	1	9	2	2
sp|C0HKE1|H2A1B_MOUSE	C0HKE1	H2A1B_MOUSE	H2ac4	130	Mus musculus	Histone H2A type 1-B	26.92	1	0.999	3	0	3	3	0	3			sp|C0HKE2|H2A1C_MOUSE, sp|C0HKE3|H2A1D_MOUSE, sp|C0HKE4|H2A1E_MOUSE, sp|C0HKE5|H2A1G_MOUSE, sp|C0HKE6|H2A1I_MOUSE, sp|C0HKE7|H2A1N_MOUSE, sp|C0HKE8|H2A1O_MOUSE, sp|C0HKE9|H2A1P_MOUSE, sp|Q64523|H2A2C_MOUSE, sp|Q6GSS7|H2A2A_MOUSE, sp|Q8BFU2|H2A3_MOUSE, sp|Q8CGP5|H2A1F_MOUSE, sp|Q8CGP6|H2A1H_MOUSE, sp|Q8CGP7|H2A1K_MOUSE, sp|Q8R1M2|H2AJ_MOUSE
sp|G3X9C2|FBX50_MOUSE	G3X9C2	FBX50_MOUSE	Nccrp1	266	Mus musculus	F-box only protein 50	8.65	1	0.9972	3	3	3	3	3	3
sp|O08992|SDCB1_MOUSE	O08992	SDCB1_MOUSE	Sdcbp	299	Mus musculus	Syntenin-1	10.37	1	0.9972	3	3	3	4	4	4	N-term(42.0106)
sp|O88200|CLC11_MOUSE	O88200	CLC11_MOUSE	Clec11a	328	Mus musculus	C-type lectin domain family 11 member A	8.54	1	0.9963	3	3	3	3	3	3
sp|O88947|FA10_MOUSE	O88947	FA10_MOUSE	F10	481	Mus musculus	Coagulation factor X	6.44	1	0.9985	3	3	3	4	4	4	1M(15.9949), 7C(57.0214)
sp|P01631|KV2A7_MOUSE	P01631	KV2A7_MOUSE		113	Mus musculus	Ig kappa chain V-II region 26-10	38.94	1	0.999	3	3	3	11	11	11	23C(57.0214)
sp|P01632|KV1A1_MOUSE	P01632	KV1A1_MOUSE	Igkv7-33	114	Mus musculus	Ig kappa chain V-I region S107A	21.93	1	0.999	3	2	3	5	3	5
sp|P01633|KV5A1_MOUSE	P01633	KV5A1_MOUSE	Igkv6-17	149	Mus musculus	Immunoglobulin kappa chain variable 6-17	16.78	1	0.9972	3	2	3	10	8	10	2M(15.9949)
sp|P01642|KV5A9_MOUSE	P01642	KV5A9_MOUSE	Gm10881	115	Mus musculus	Ig kappa chain V-V region L7 (Fragment)	40	1	0.999	3	3	3	4	4	4
sp|P01648|KV5AF_MOUSE	P01648	KV5AF_MOUSE		108	Mus musculus	Ig kappa chain V-V region HP 91A3	31.48	1	0.9988	3	0	3	7	0	7	4M(15.9949), N-term(42.0106)
sp|P01665|KV3AD_MOUSE	P01665	KV3AD_MOUSE		111	Mus musculus	Ig kappa chain V-III region PC 7043	53.15	1	0.999	3	0	2	5	0	3			sp|P01666|KV3AE_MOUSE
sp|P01675|KV6A1_MOUSE	P01675	KV6A1_MOUSE		107	Mus musculus	Ig kappa chain V-VI region XRPC 44	37.38	1	0.999	3	0	2	3	0	2			sp|P01676|KV6A2_MOUSE, sp|P01677|KV6A3_MOUSE, sp|P01678|KV6A4_MOUSE, sp|P01679|KV6A5_MOUSE
sp|P01723|LV1A_MOUSE	P01723	LV1A_MOUSE		117	Mus musculus	Ig lambda-1 chain V region	41.88	1	0.999	3	0	1	7	0	1			sp|P01727|LV1E_MOUSE
sp|P01728|LV2A_MOUSE	P01728	LV2A_MOUSE		117	Mus musculus	Ig lambda-2 chain V region	41.88	1	0.999	3	1	3	6	1	6
sp|P01786|HVM17_MOUSE	P01786	HVM17_MOUSE		117	Mus musculus	Ig heavy chain V region MOPC 47A	30.77	1	0.9965	3	2	2	5	3	3	9C(57.0214)
sp|P01845|LAC3_MOUSE	P01845	LAC3_MOUSE	Iglc3	104	Mus musculus	Ig lambda-3 chain C region	48.08	1	0.9989	3	1	1	8	1	1
sp|P02468|LAMC1_MOUSE	P02468	LAMC1_MOUSE	Lamc1	1607	Mus musculus	Laminin subunit gamma-1	1.68	1	0.9883	3	3	3	3	3	3
sp|P02663|CASA2_BOVIN	P02663	CASA2_BOVIN	CSN1S2	222	Bos taurus	Alpha-S2-casein	13.51	1	0.9903	3	3	3	4	4	4
sp|P02788|TRFL_HUMAN	P02788	TRFL_HUMAN	LTF	710	Homo sapiens	Lactotransferrin	4.08	1	0.9956	3	3	3	3	3	3
sp|P04940|KV6A6_MOUSE	P04940	KV6A6_MOUSE		107	Mus musculus	Ig kappa chain V-VI region NQ2-17.4.1	14.95	1	0.9935	3	0	3	4	0	4			sp|P04941|KV6A7_MOUSE, sp|P04944|KV6AA_MOUSE
sp|P07339|CATD_HUMAN	P07339	CATD_HUMAN	CTSD	412	Homo sapiens	Cathepsin D	6.8	1	0.9986	3	3	3	4	4	4	7M(15.9949)
sp|P09813|APOA2_MOUSE	P09813	APOA2_MOUSE	Apoa2	102	Mus musculus	Apolipoprotein A-II	41.18	1	0.9989	3	3	3	12	12	12	18M(15.9949), 7M(15.9949)
sp|P10599|THIO_HUMAN	P10599	THIO_HUMAN	TXN	105	Homo sapiens	Thioredoxin	31.43	1	0.999	3	2	3	3	2	3
sp|P15105|GLNA_MOUSE	P15105	GLNA_MOUSE	Glul	373	Mus musculus	Glutamine synthetase	10.19	1	0.9983	3	3	3	3	3	3	N-term(42.0106)
sp|P17742|PPIA_MOUSE	P17742	PPIA_MOUSE	Ppia	164	Mus musculus	Peptidyl-prolyl cis-trans isomerase A	15.24	1	0.9967	3	0	3	3	0	3			sp|P62937|PPIA_HUMAN
sp|P18528|HVM57_MOUSE	P18528	HVM57_MOUSE		98	Mus musculus	Ig heavy chain V region 6.96	41.84	1	0.999	3	1	3	6	4	6	9C(57.0214)
sp|P26262|KLKB1_MOUSE	P26262	KLKB1_MOUSE	Klkb1	638	Mus musculus	Plasma kallikrein	5.33	1	0.999	3	3	3	3	3	3
sp|P28740-1|KIF2A_MOUSE	P28740-1	KIF2A_MOUSE	Kif2a	716	Mus musculus	Isoform 1 of Kinesin-like protein KIF2A	4.05	1	0.9942	3	0	3	3	0	3			sp|P28740-2|KIF2A_MOUSE, sp|P28740|KIF2A_MOUSE
sp|P29341|PABP1_MOUSE	P29341	PABP1_MOUSE	Pabpc1	636	Mus musculus	Polyadenylate-binding protein 1	4.4	1	0.9961	3	3	3	3	3	3
sp|P35492|HUTH_MOUSE	P35492	HUTH_MOUSE	Hal	657	Mus musculus	Histidine ammonia-lyase	4.41	1	0.9942	3	3	3	3	3	3
sp|P40124|CAP1_MOUSE	P40124	CAP1_MOUSE	Cap1	474	Mus musculus	Adenylyl cyclase-associated protein 1	7.38	1	0.9977	3	2	3	3	2	3	N-term(42.0106)
sp|P61626|LYSC_HUMAN	P61626	LYSC_HUMAN	LYZ	148	Homo sapiens	Lysozyme C	18.92	1	0.9987	3	2	3	4	3	4	3M(15.9949)
sp|Q01405|SC23A_MOUSE	Q01405	SC23A_MOUSE	Sec23a	765	Mus musculus	Protein transport protein Sec23A	3.14	1	0.9989	3	3	3	4	4	4
sp|Q05020|APOC2_MOUSE	Q05020	APOC2_MOUSE	Apoc2	97	Mus musculus	Apolipoprotein C-II	38.14	1	0.9971	3	3	3	8	8	8	4M(15.9949), 5M(15.9949), 6M(15.9949)
sp|Q06770|CBG_MOUSE	Q06770	CBG_MOUSE	Serpina6	397	Mus musculus	Corticosteroid-binding globulin	8.06	1	0.9983	3	3	3	3	3	3
sp|Q08857|CD36_MOUSE	Q08857	CD36_MOUSE	Cd36	472	Mus musculus	Platelet glycoprotein 4	8.47	1	0.999	3	3	3	3	3	3
sp|Q0VBK2|K2C80_MOUSE	Q0VBK2	K2C80_MOUSE	Krt80	452	Mus musculus	Keratin, type II cytoskeletal 80	7.52	1	0.9989	3	3	3	3	3	3
sp|Q60902-2|EP15R_MOUSE	Q60902-2	EP15R_MOUSE	Eps15l1	819	Mus musculus	Isoform 2 of Epidermal growth factor receptor substrate 15-like 1	3.54	1	0.9958	3	0	3	3	0	3			sp|Q60902-3|EP15R_MOUSE, sp|Q60902-4|EP15R_MOUSE, sp|Q60902|EP15R_MOUSE
sp|Q61176|ARGI1_MOUSE	Q61176	ARGI1_MOUSE	Arg1	323	Mus musculus	Arginase-1	9.29	1	0.9968	3	3	3	3	3	3
sp|Q61207|SAP_MOUSE	Q61207	SAP_MOUSE	Psap	557	Mus musculus	Prosaposin	4.67	1	0.9916	3	3	3	3	3	3	5C(57.0214)
sp|Q61598-2|GDIB_MOUSE	Q61598-2	GDIB_MOUSE	Gdi2	409	Mus musculus	Isoform 2 of Rab GDP dissociation inhibitor beta	6.85	1	0.9985	3	0	1	3	0	1			sp|Q61598|GDIB_MOUSE
sp|Q6P5E4|UGGG1_MOUSE	Q6P5E4	UGGG1_MOUSE	Uggt1	1551	Mus musculus	UDP-glucose:glycoprotein glucosyltransferase 1	2.06	1	0.9969	3	3	3	3	3	3
sp|Q6PB93-2|GALT2_MOUSE	Q6PB93-2	GALT2_MOUSE	Galnt2	536	Mus musculus	Isoform 2 of Polypeptide N-acetylgalactosaminyltransferase 2	4.29	1	0.9954	3	0	3	3	0	3			sp|Q6PB93|GALT2_MOUSE
sp|Q80TY0-2|FNBP1_MOUSE	Q80TY0-2	FNBP1_MOUSE	Fnbp1	550	Mus musculus	Isoform 2 of Formin-binding protein 1	5.27	1	0.9981	3	0	3	3	0	3			sp|Q80TY0-3|FNBP1_MOUSE, sp|Q80TY0-5|FNBP1_MOUSE, sp|Q80TY0|FNBP1_MOUSE
sp|Q8BJY1|PSMD5_MOUSE	Q8BJY1	PSMD5_MOUSE	Psmd5	504	Mus musculus	26S proteasome non-ATPase regulatory subunit 5	5.56	1	0.9959	3	3	3	3	3	3	N-term(42.0106)
sp|Q8C165|P20D1_MOUSE	Q8C165	P20D1_MOUSE	Pm20d1	503	Mus musculus	N-fatty-acyl-amino acid synthase/hydrolase PM20D1	5.96	1	0.999	3	3	3	4	4	4
sp|Q8C7G5|APOA5_MOUSE	Q8C7G5	APOA5_MOUSE	Apoa5	368	Mus musculus	Apolipoprotein A-V	6.25	1	0.9833	3	3	3	3	3	3
sp|Q8CIZ8|VWF_MOUSE	Q8CIZ8	VWF_MOUSE	Vwf	2813	Mus musculus	von Willebrand factor	1	1	0.9987	3	3	3	3	3	3
sp|Q8CJG0|AGO2_MOUSE	Q8CJG0	AGO2_MOUSE	Ago2	860	Mus musculus	Protein argonaute-2	4.07	1	0.9974	3	3	3	3	3	3
sp|Q8R146-2|ACPH_MOUSE	Q8R146-2	ACPH_MOUSE	Apeh	717	Mus musculus	Isoform 2 of Acylamino-acid-releasing enzyme	4.46	1	0.9967	3	0	3	3	0	3			sp|Q8R146|ACPH_MOUSE
sp|Q8R4G6|MGT5A_MOUSE	Q8R4G6	MGT5A_MOUSE	Mgat5	740	Mus musculus	Alpha-1,6-mannosylglycoprotein 6-beta-N-acetylglucosaminyltransferase A	3.78	1	0.9971	3	3	3	3	3	3
sp|Q8R4V5-2|OIT3_MOUSE	Q8R4V5-2	OIT3_MOUSE	Oit3	492	Mus musculus	Isoform 2 of Oncoprotein-induced transcript 3 protein	6.71	1	0.9989	3	0	3	3	0	3			sp|Q8R4V5|OIT3_MOUSE
sp|Q8VCS0-2|PGRP2_MOUSE	Q8VCS0-2	PGRP2_MOUSE	Pglyrp2	501	Mus musculus	Isoform 2 of N-acetylmuramoyl-L-alanine amidase	5.59	1	0.9986	3	0	3	3	0	3			sp|Q8VCS0|PGRP2_MOUSE
sp|Q8VDP3-2|MICA1_MOUSE	Q8VDP3-2	MICA1_MOUSE	Mical1	975	Mus musculus	Isoform 2 of [F-actin]-monooxygenase MICAL1	3.08	1	0.9966	3	0	3	3	0	3			sp|Q8VDP3-3|MICA1_MOUSE, sp|Q8VDP3|MICA1_MOUSE
sp|Q91WK0-2|LRRF2_MOUSE	Q91WK0-2	LRRF2_MOUSE	Lrrfip2	400	Mus musculus	Isoform 2 of Leucine-rich repeat flightless-interacting protein 2	8.25	1	0.999	3	0	3	3	0	3			sp|Q91WK0|LRRF2_MOUSE
sp|Q921C5-2|BICD2_MOUSE	Q921C5-2	BICD2_MOUSE	Bicd2	851	Mus musculus	Isoform 2 of Protein bicaudal D homolog 2	3.53	1	0.9897	3	0	3	4	0	4			sp|Q921C5-3|BICD2_MOUSE, sp|Q921C5|BICD2_MOUSE
sp|Q922B2|SYDC_MOUSE	Q922B2	SYDC_MOUSE	Dars1	501	Mus musculus	Aspartate--tRNA ligase, cytoplasmic	5.79	1	0.9967	3	3	3	3	3	3
sp|Q99JI4|PSMD6_MOUSE	Q99JI4	PSMD6_MOUSE	Psmd6	389	Mus musculus	26S proteasome non-ATPase regulatory subunit 6	6.43	1	0.9863	3	3	3	3	3	3
sp|Q99KJ8|DCTN2_MOUSE	Q99KJ8	DCTN2_MOUSE	Dctn2	402	Mus musculus	Dynactin subunit 2	8.21	1	0.999	3	3	3	3	3	3
sp|Q9CQ19|MYL9_MOUSE	Q9CQ19	MYL9_MOUSE	Myl9	172	Mus musculus	Myosin regulatory light polypeptide 9	17.44	1	0.9987	3	1	3	4	1	4
sp|Q9D2V7|CORO7_MOUSE	Q9D2V7	CORO7_MOUSE	Coro7	922	Mus musculus	Coronin-7	3.9	1	0.996	3	3	3	3	3	3
sp|Q9QXC1|FETUB_MOUSE	Q9QXC1	FETUB_MOUSE	Fetub	388	Mus musculus	Fetuin-B	9.54	1	0.9983	3	3	3	5	5	5
sp|Q9R0E2|PLOD1_MOUSE	Q9R0E2	PLOD1_MOUSE	Plod1	728	Mus musculus	Procollagen-lysine,2-oxoglutarate 5-dioxygenase 1	4.81	1	0.9979	3	3	3	3	3	3
sp|Q9Z126|PLF4_MOUSE	Q9Z126	PLF4_MOUSE	Pf4	105	Mus musculus	Platelet factor 4	28.57	1	0.999	3	3	3	11	11	11	2C(57.0214)
sp|Q9Z2U1|PSA5_MOUSE	Q9Z2U1	PSA5_MOUSE	Psma5	241	Mus musculus	Proteasome subunit alpha type-5	14.52	1	0.9929	3	3	3	3	3	3
sp|P01638|KV5A6_MOUSE	P01638	KV5A6_MOUSE		115	Mus musculus	Ig kappa chain V-V region L6 (Fragment)	35.65	0.9999	0.999	3	1	3	5	1	5
sp|P04223-2|HA1K_MOUSE	P04223-2	HA1K_MOUSE	H2-K1	360	Mus musculus	Isoform 2 of H-2 class I histocompatibility antigen, K-K alpha chain	9.17	0.9998	0.9986	3	0	1	4	0	1			sp|P04223|HA1K_MOUSE
sp|P07361|A1AG2_MOUSE	P07361	A1AG2_MOUSE	Orm2	207	Mus musculus	Alpha-1-acid glycoprotein 2	12.08	0.9998	0.9961	3	2	2	3	2	2
sp|P18524|HVM53_MOUSE	P18524	HVM53_MOUSE		117	Mus musculus	Ig heavy chain V region RF	27.35	0.9998	0.9988	3	1	2	8	2	6	7M(15.9949)
sp|P15241|K2M2_SHEEP	P15241	K2M2_SHEEP		491	Ovis aries	Keratin, type II microfibrillar, component 7C	4.89	0.9996	0.9783	3	1	2	4	1	2
sp|P01660|KV3A8_MOUSE	P01660	KV3A8_MOUSE		111	Mus musculus	Ig kappa chain V-III region PC 3741/TEPC 111	48.65	0.9994	0.999	3	1	2	5	2	3
sp|P01662|KV3AA_MOUSE	P01662	KV3AA_MOUSE		111	Mus musculus	Ig kappa chain V-III region ABPC 22/PC 9245	53.15	0.9994	0.9989	3	0	1	3	0	1			sp|P01663|KV3AB_MOUSE
sp|P18525|HVM54_MOUSE	P18525	HVM54_MOUSE		117	Mus musculus	Ig heavy chain V region 5-84	32.48	0.9988	0.999	3	1	1	4	2	2
sp|P01811|HVM41_MOUSE	P01811	HVM41_MOUSE		117	Mus musculus	Ig heavy chain V region UPC10	27.35	0.9979	0.9964	3	1	1	5	1	1
sp|P03977|KV3A4_MOUSE	P03977	KV3A4_MOUSE		111	Mus musculus	Ig kappa chain V-III region 50S10.1	40.54	0.9978	0.9961	3	1	1	6	2	2
sp|P01634|KV5A2_MOUSE	P01634	KV5A2_MOUSE		136	Mus musculus	Ig kappa chain V-V region MOPC 21	18.38	0.9975	0.9956	3	1	1	6	2	2
sp|P01789|HVM20_MOUSE	P01789	HVM20_MOUSE		122	Mus musculus	Ig heavy chain V region M603	34.43	0.9974	0.9886	3	0	0	4	0	0
sp|P16627|HS71L_MOUSE	P16627	HS71L_MOUSE	Hspa1l	641	Mus musculus	Heat shock 70 kDa protein 1-like	6.24	0.9916	0.9854	3	0	0	4	0	0
sp|Q05144|RAC2_MOUSE	Q05144	RAC2_MOUSE	Rac2	192	Mus musculus	Ras-related C3 botulinum toxin substrate 2	17.19	0.9892	0.9812	3	1	1	3	1	1
sp|Q8CI94|PYGB_MOUSE	Q8CI94	PYGB_MOUSE	Pygb	843	Mus musculus	Glycogen phosphorylase, brain form	3.56	0.9654	0.9713	3	1	1	3	1	1
sp|O08739|AMPD3_MOUSE	O08739	AMPD3_MOUSE	Ampd3	766	Mus musculus	AMP deaminase 3	2.09	1	0.9965	2	1	1	2	1	1
sp|O09061|PSB1_MOUSE	O09061	PSB1_MOUSE	Psmb1	240	Mus musculus	Proteasome subunit beta type-1	9.58	1	0.9904	2	2	2	2	2	2
sp|O35350|CAN1_MOUSE	O35350	CAN1_MOUSE	Capn1	713	Mus musculus	Calpain-1 catalytic subunit	2.95	1	0.9774	2	2	2	2	2	2
sp|O35593|PSDE_MOUSE	O35593	PSDE_MOUSE	Psmd14	310	Mus musculus	26S proteasome non-ATPase regulatory subunit 14	6.45	1	0.9967	2	2	2	2	2	2
sp|O35643|AP1B1_MOUSE	O35643	AP1B1_MOUSE	Ap1b1	943	Mus musculus	AP-1 complex subunit beta-1	1.7	1	0.999	2	0	2	2	0	2			sp|Q9DBG3-2|AP2B1_MOUSE, sp|Q9DBG3|AP2B1_MOUSE
sp|O54988-2|SLK_MOUSE	O54988-2	SLK_MOUSE	Slk	1202	Mus musculus	Isoform 2 of STE20-like serine/threonine-protein kinase	1.75	1	0.9944	2	0	2	3	0	3			sp|O54988|SLK_MOUSE
sp|O70404|VAMP8_MOUSE	O70404	VAMP8_MOUSE	Vamp8	101	Mus musculus	Vesicle-associated membrane protein 8	21.78	1	0.9983	2	2	2	2	2	2
sp|O88447|KLC1_MOUSE	O88447	KLC1_MOUSE	Klc1	541	Mus musculus	Kinesin light chain 1	2.96	1	0.9989	2	1	2	2	1	2
sp|O88844|IDHC_MOUSE	O88844	IDHC_MOUSE	Idh1	414	Mus musculus	Isocitrate dehydrogenase [NADP] cytoplasmic	4.83	1	0.9735	2	1	2	2	1	2
sp|P01630|KV2A6_MOUSE	P01630	KV2A6_MOUSE		113	Mus musculus	Ig kappa chain V-II region 7S34.1	21.24	1	0.999	2	2	2	6	6	6	1M(15.9949)
sp|P01749|HVM05_MOUSE	P01749	HVM05_MOUSE	Ighv1-61	117	Mus musculus	Ig heavy chain V region 3	27.35	1	0.9983	2	1	1	5	1	1
sp|P02301|H3C_MOUSE	P02301	H3C_MOUSE	H3-5	136	Mus musculus	Histone H3.3C	10.29	1	0.9785	2	0	2	3	0	3			sp|P68433|H31_MOUSE, sp|P84228|H32_MOUSE, sp|P84244|H33_MOUSE
sp|P02668|CASK_BOVIN	P02668	CASK_BOVIN	CSN3	190	Bos taurus	Kappa-casein	14.74	1	0.9985	2	2	2	3	3	3
sp|P08113|ENPL_MOUSE	P08113	ENPL_MOUSE	Hsp90b1	802	Mus musculus	Endoplasmin	3.12	1	0.9955	2	2	2	2	2	2
sp|P09803|CADH1_MOUSE	P09803	CADH1_MOUSE	Cdh1	884	Mus musculus	Cadherin-1	1.92	1	0.9968	2	2	2	2	2	2
sp|P0DP26|CALM1_MOUSE	P0DP26	CALM1_MOUSE	Calm1	149	Mus musculus	Calmodulin-1	20.13	1	0.9988	2	0	2	2	0	2	N-term(42.0106)		sp|P0DP27|CALM2_MOUSE, sp|P0DP28|CALM3_MOUSE
sp|P10107|ANXA1_MOUSE	P10107	ANXA1_MOUSE	Anxa1	346	Mus musculus	Annexin A1	6.07	1	0.9984	2	2	2	2	2	2
sp|P18527|HVM56_MOUSE	P18527	HVM56_MOUSE		97	Mus musculus	Ig heavy chain V region 914	27.84	1	0.999	2	1	1	2	1	1
sp|P18531|HVM60_MOUSE	P18531	HVM60_MOUSE	Ighv3-6	116	Mus musculus	Ig heavy chain V region 3-6	31.03	1	0.999	2	2	2	2	2	2	14C(57.0214)
sp|P26516|PSMD7_MOUSE	P26516	PSMD7_MOUSE	Psmd7	321	Mus musculus	26S proteasome non-ATPase regulatory subunit 7	6.54	1	0.9988	2	2	2	2	2	2
sp|P26638|SYSC_MOUSE	P26638	SYSC_MOUSE	Sars1	512	Mus musculus	Serine--tRNA ligase, cytoplasmic	3.32	1	0.9931	2	2	2	2	2	2
sp|P27048|RSMB_MOUSE	P27048	RSMB_MOUSE	Snrpb	231	Mus musculus	Small nuclear ribonucleoprotein-associated protein B	6.49	1	0.987	2	0	2	2	0	2			sp|P63163|RSMN_MOUSE
sp|P28653|PGS1_MOUSE	P28653	PGS1_MOUSE	Bgn	369	Mus musculus	Biglycan	5.42	1	0.9986	2	2	2	2	2	2
sp|P32037|GTR3_MOUSE	P32037	GTR3_MOUSE	Slc2a3	493	Mus musculus	Solute carrier family 2, facilitated glucose transporter member 3	3.25	1	0.9975	2	2	2	2	2	2
sp|P35278|RAB5C_MOUSE	P35278	RAB5C_MOUSE	Rab5c	216	Mus musculus	Ras-related protein Rab-5C	10.19	1	0.998	2	0	2	2	0	2			sp|P61021|RAB5B_MOUSE, sp|Q9CQD1|RAB5A_MOUSE
sp|P39655|LOX12_MOUSE	P39655	LOX12_MOUSE	Alox12	663	Mus musculus	Polyunsaturated fatty acid lipoxygenase ALOX12	4.07	1	0.998	2	2	2	2	2	2
sp|P40142|TKT_MOUSE	P40142	TKT_MOUSE	Tkt	623	Mus musculus	Transketolase	2.73	1	0.9846	2	2	2	2	2	2
sp|P45700|MA1A1_MOUSE	P45700	MA1A1_MOUSE	Man1a1	655	Mus musculus	Mannosyl-oligosaccharide 1,2-alpha-mannosidase IA	2.9	1	0.9973	2	2	2	2	2	2
sp|P46471|PRS7_MOUSE	P46471	PRS7_MOUSE	Psmc2	433	Mus musculus	26S proteasome regulatory subunit 7	5.31	1	0.9989	2	2	2	2	2	2
sp|P46638|RB11B_MOUSE	P46638	RB11B_MOUSE	Rab11b	218	Mus musculus	Ras-related protein Rab-11B	8.26	1	0.9939	2	0	2	2	0	2
sp|P49429|HPPD_MOUSE	P49429	HPPD_MOUSE	Hpd	393	Mus musculus	4-hydroxyphenylpyruvate dioxygenase	5.34	1	0.9918	2	2	2	2	2	2
sp|P51437|CAMP_MOUSE	P51437	CAMP_MOUSE	Camp	172	Mus musculus	Cathelicidin antimicrobial peptide	19.77	1	0.9989	2	2	2	2	2	2
sp|P62196|PRS8_MOUSE	P62196	PRS8_MOUSE	Psmc5	406	Mus musculus	26S proteasome regulatory subunit 8	4.93	1	0.9951	2	2	2	2	2	2
sp|P63038|CH60_MOUSE	P63038	CH60_MOUSE	Hspd1	573	Mus musculus	60 kDa heat shock protein, mitochondrial	3.66	1	0.969	2	0	2	2	0	2
sp|P70428|EXT2_MOUSE	P70428	EXT2_MOUSE	Ext2	718	Mus musculus	Exostosin-2	3.48	1	0.9986	2	2	2	2	2	2
sp|P97350|PKP1_MOUSE	P97350	PKP1_MOUSE	Pkp1	728	Mus musculus	Plakophilin-1	3.57	1	0.999	2	2	2	2	2	2
sp|P97467|AMD_MOUSE	P97467	AMD_MOUSE	Pam	979	Mus musculus	Peptidyl-glycine alpha-amidating monooxygenase	1.84	1	0.9969	2	2	2	2	2	2
sp|Q00724|RET4_MOUSE	Q00724	RET4_MOUSE	Rbp4	201	Mus musculus	Retinol-binding protein 4	9.95	1	0.9978	2	2	2	2	2	2
sp|Q05512-3|MARK2_MOUSE	Q05512-3	MARK2_MOUSE	Mark2	722	Mus musculus	Isoform 3 of Serine/threonine-protein kinase MARK2	2.91	1	0.9958	2	0	2	2	0	2			sp|Q05512-4|MARK2_MOUSE, sp|Q05512|MARK2_MOUSE
sp|Q08879|FBLN1_MOUSE	Q08879	FBLN1_MOUSE	Fbln1	705	Mus musculus	Fibulin-1	3.12	1	0.9894	2	1	1	2	1	1
sp|Q19LI2|A1BG_MOUSE	Q19LI2	A1BG_MOUSE	A1bg	512	Mus musculus	Alpha-1B-glycoprotein	3.12	1	0.9961	2	2	2	2	2	2
sp|Q2VLH6-2|C163A_MOUSE	Q2VLH6-2	C163A_MOUSE	Cd163	1159	Mus musculus	Isoform 2 of Scavenger receptor cysteine-rich type 1 protein M130	2.24	1	0.9989	2	0	2	2	0	2	4C(57.0214)		sp|Q2VLH6|C163A_MOUSE
sp|Q3B7Z2|OSBP1_MOUSE	Q3B7Z2	OSBP1_MOUSE	Osbp	805	Mus musculus	Oxysterol-binding protein 1	2.61	1	0.9802	2	1	2	2	1	2
sp|Q3TBD2-2|HMHA1_MOUSE	Q3TBD2-2	HMHA1_MOUSE	Arhgap45	1000	Mus musculus	Isoform 2 of Rho GTPase-activating protein 45	1.7	1	0.995	2	0	2	2	0	2			sp|Q3TBD2|HMHA1_MOUSE
sp|Q3V1L4|5NTC_MOUSE	Q3V1L4	5NTC_MOUSE	Nt5c2	560	Mus musculus	Cytosolic purine 5'-nucleotidase	3.93	1	0.9946	2	2	2	2	2	2
sp|Q60865|CAPR1_MOUSE	Q60865	CAPR1_MOUSE	Caprin1	707	Mus musculus	Caprin-1	2.83	1	0.9981	2	2	2	2	2	2
sp|Q61735-2|CD47_MOUSE	Q61735-2	CD47_MOUSE	Cd47	324	Mus musculus	Isoform 2 of Leukocyte surface antigen CD47	7.1	1	0.9986	2	0	2	2	0	2			sp|Q61735|CD47_MOUSE
sp|Q69Z37|SAM9L_MOUSE	Q69Z37	SAM9L_MOUSE	Samd9l	1561	Mus musculus	Sterile alpha motif domain-containing protein 9-like	1.22	1	0.9935	2	2	2	2	2	2
sp|Q78PY7|SND1_MOUSE	Q78PY7	SND1_MOUSE	Snd1	910	Mus musculus	Staphylococcal nuclease domain-containing protein 1	1.87	1	0.9934	2	2	2	2	2	2
sp|Q8BG32|PSD11_MOUSE	Q8BG32	PSD11_MOUSE	Psmd11	422	Mus musculus	26S proteasome non-ATPase regulatory subunit 11	5.21	1	0.9988	2	2	2	2	2	2	N-term(42.0106)
sp|Q8BK62|OLFL3_MOUSE	Q8BK62	OLFL3_MOUSE	Olfml3	406	Mus musculus	Olfactomedin-like protein 3	3.94	1	0.9973	2	2	2	2	2	2
sp|Q8BT60|CPNE3_MOUSE	Q8BT60	CPNE3_MOUSE	Cpne3	533	Mus musculus	Copine-3	3.38	1	0.9953	2	1	2	2	1	2
sp|Q8CGC7|SYEP_MOUSE	Q8CGC7	SYEP_MOUSE	Eprs1	1512	Mus musculus	Bifunctional glutamate/proline--tRNA ligase	1.39	1	0.9974	2	2	2	2	2	2
sp|Q8CI59-2|STEA3_MOUSE	Q8CI59-2	STEA3_MOUSE	Steap3	526	Mus musculus	Isoform 2 of Metalloreductase STEAP3	4.56	1	0.9987	2	0	2	2	0	2			sp|Q8CI59|STEA3_MOUSE
sp|Q8CIE6|COPA_MOUSE	Q8CIE6	COPA_MOUSE	Copa	1224	Mus musculus	Coatomer subunit alpha	1.8	1	0.9727	2	2	2	2	2	2
sp|Q8K4L4|POF1B_MOUSE	Q8K4L4	POF1B_MOUSE	Pof1b	587	Mus musculus	Protein POF1B	3.58	1	0.9976	2	2	2	2	2	2
sp|Q8R001-2|MARE2_MOUSE	Q8R001-2	MARE2_MOUSE	Mapre2	317	Mus musculus	Isoform 2 of Microtubule-associated protein RP/EB family member 2	8.83	1	0.999	2	0	2	2	0	2			sp|Q8R001|MARE2_MOUSE
sp|Q8R1B4|EIF3C_MOUSE	Q8R1B4	EIF3C_MOUSE	Eif3c	911	Mus musculus	Eukaryotic translation initiation factor 3 subunit C	2.2	1	0.9941	2	2	2	2	2	2
sp|Q8VBT6|APOBR_MOUSE	Q8VBT6	APOBR_MOUSE	Apobr	942	Mus musculus	Apolipoprotein B receptor	2.55	1	0.9988	2	2	2	2	2	2
sp|Q8VCM7|FIBG_MOUSE	Q8VCM7	FIBG_MOUSE	Fgg	436	Mus musculus	Fibrinogen gamma chain	7.34	1	0.9988	2	2	2	2	2	2
sp|Q8VDM4|PSMD2_MOUSE	Q8VDM4	PSMD2_MOUSE	Psmd2	908	Mus musculus	26S proteasome non-ATPase regulatory subunit 2	1.87	1	0.9964	2	2	2	2	2	2
sp|Q91V80|APOF_MOUSE	Q91V80	APOF_MOUSE	Apof	315	Mus musculus	Apolipoprotein F	10.16	1	0.999	2	2	2	3	3	3	8M(15.9949)
sp|Q91ZJ5-2|UGPA_MOUSE	Q91ZJ5-2	UGPA_MOUSE	Ugp2	497	Mus musculus	Isoform 2 of UTP--glucose-1-phosphate uridylyltransferase	3.22	1	0.9802	2	0	2	2	0	2			sp|Q91ZJ5|UGPA_MOUSE
sp|Q99KQ4|NAMPT_MOUSE	Q99KQ4	NAMPT_MOUSE	Nampt	491	Mus musculus	Nicotinamide phosphoribosyltransferase	4.48	1	0.9974	2	2	2	2	2	2
sp|Q99L47|F10A1_MOUSE	Q99L47	F10A1_MOUSE	St13	371	Mus musculus	Hsc70-interacting protein	6.2	1	0.9959	2	2	2	2	2	2
sp|Q99PL5|RRBP1_MOUSE	Q99PL5	RRBP1_MOUSE	Rrbp1	1605	Mus musculus	Ribosome-binding protein 1	1.31	1	0.9988	2	2	2	2	2	2
sp|Q9CVB6|ARPC2_MOUSE	Q9CVB6	ARPC2_MOUSE	Arpc2	300	Mus musculus	Actin-related protein 2/3 complex subunit 2	8	1	0.9906	2	2	2	2	2	2
sp|Q9EPK7-2|XPO7_MOUSE	Q9EPK7-2	XPO7_MOUSE	Xpo7	1057	Mus musculus	Isoform 2 of Exportin-7	1.89	1	0.9872	2	0	2	2	0	2			sp|Q9EPK7|XPO7_MOUSE
sp|Q9JHK5|PLEK_MOUSE	Q9JHK5	PLEK_MOUSE	Plek	350	Mus musculus	Pleckstrin	10.86	1	0.9985	2	2	2	2	2	2
sp|Q9JJ06|C1GLT_MOUSE	Q9JJ06	C1GLT_MOUSE	C1galt1	363	Mus musculus	Glycoprotein-N-acetylgalactosamine 3-beta-galactosyltransferase 1	6.06	1	0.9928	2	2	2	2	2	2
sp|Q9JK48-2|SHLB1_MOUSE	Q9JK48-2	SHLB1_MOUSE	Sh3glb1	386	Mus musculus	Isoform 2 of Endophilin-B1	4.15	1	0.9765	2	0	2	2	0	2			sp|Q9JK48-3|SHLB1_MOUSE, sp|Q9JK48|SHLB1_MOUSE
sp|Q9R098|HGFA_MOUSE	Q9R098	HGFA_MOUSE	Hgfac	653	Mus musculus	Hepatocyte growth factor activator	3.52	1	0.9989	2	2	2	2	2	2
sp|Q9R0C8-4|VAV3_MOUSE	Q9R0C8-4	VAV3_MOUSE	Vav3	574	Mus musculus	Isoform 4 of Guanine nucleotide exchange factor VAV3	2.79	1	0.996	2	0	2	2	0	2			sp|Q9R0C8|VAV3_MOUSE
sp|Q9R1P4|PSA1_MOUSE	Q9R1P4	PSA1_MOUSE	Psma1	263	Mus musculus	Proteasome subunit alpha type-1	7.6	1	0.9951	2	2	2	2	2	2
sp|Q9WVE8|PACN2_MOUSE	Q9WVE8	PACN2_MOUSE	Pacsin2	486	Mus musculus	Protein kinase C and casein kinase substrate in neurons protein 2	4.53	1	0.9936	2	2	2	2	2	2
sp|Q9Z1G4-2|VPP1_MOUSE	Q9Z1G4-2	VPP1_MOUSE	Atp6v0a1	838	Mus musculus	Isoform A1-I of V-type proton ATPase 116 kDa subunit a 1	2.39	1	0.9898	2	0	2	2	0	2			sp|Q9Z1G4-3|VPP1_MOUSE, sp|Q9Z1G4|VPP1_MOUSE
sp|Q9Z1R2|BAG6_MOUSE	Q9Z1R2	BAG6_MOUSE	Bag6	1154	Mus musculus	Large proline-rich protein BAG6	1.65	1	0.9818	2	2	2	2	2	2
sp|Q9Z1R3|APOM_MOUSE	Q9Z1R3	APOM_MOUSE	Apom	190	Mus musculus	Apolipoprotein M	7.89	1	0.9986	2	2	2	4	4	4
sp|Q9Z222|B3GN2_MOUSE	Q9Z222	B3GN2_MOUSE	B3GNT2	397	Mus musculus	N-acetyllactosaminide beta-1,3-N-acetylglucosaminyltransferase 2	5.79	1	0.9989	2	2	2	2	2	2
sp|P62827|RAN_MOUSE	P62827	RAN_MOUSE	Ran	216	Mus musculus	GTP-binding nuclear protein Ran	8.8	0.9999	0.9821	2	1	2	2	1	2
sp|Q3TRJ4|K1C26_MOUSE	Q3TRJ4	K1C26_MOUSE	Krt26	462	Mus musculus	Keratin, type I cytoskeletal 26	3.46	0.9999	0.9747	2	1	2	2	1	2
sp|Q5XPI3-2|RN123_MOUSE	Q5XPI3-2	RN123_MOUSE	Rnf123	1320	Mus musculus	Isoform 2 of E3 ubiquitin-protein ligase RNF123	1.52	0.9999	0.998	2	0	2	2	0	2			sp|Q5XPI3|RN123_MOUSE
sp|Q8VHL0-2|UT1_MOUSE	Q8VHL0-2	UT1_MOUSE	Slc14a1	440	Mus musculus	Isoform 2 of Urea transporter 1	3.41	0.9999	0.9934	2	0	2	2	0	2			sp|Q8VHL0|UT1_MOUSE
sp|Q9D832|DNJB4_MOUSE	Q9D832	DNJB4_MOUSE	Dnajb4	337	Mus musculus	DnaJ homolog subfamily B member 4	6.53	0.9999	0.9954	2	2	2	2	2	2
sp|Q9ES30|C1QT3_MOUSE	Q9ES30	C1QT3_MOUSE	C1qtnf3	246	Mus musculus	Complement C1q tumor necrosis factor-related protein 3	7.32	0.9999	0.9927	2	2	2	2	2	2
sp|O70435|PSA3_MOUSE	O70435	PSA3_MOUSE	Psma3	255	Mus musculus	Proteasome subunit alpha type-3	7.45	0.9998	0.9962	2	2	2	2	2	2
sp|P08752|GNAI2_MOUSE	P08752	GNAI2_MOUSE	Gnai2	355	Mus musculus	Guanine nucleotide-binding protein G(i) subunit alpha-2	5.35	0.9998	0.9984	2	0	2	2	0	2
sp|P47757-2|CAPZB_MOUSE	P47757-2	CAPZB_MOUSE	Capzb	272	Mus musculus	Isoform 2 of F-actin-capping protein subunit beta	6.62	0.9998	0.993	2	0	2	2	0	2			sp|P47757-4|CAPZB_MOUSE
sp|Q08761|PROS_MOUSE	Q08761	PROS_MOUSE	Pros1	675	Mus musculus	Vitamin K-dependent protein S	2.22	0.9998	0.9931	2	2	2	2	2	2
sp|E9PV24-2|FIBA_MOUSE	E9PV24-2	FIBA_MOUSE	Fga	557	Mus musculus	Isoform 2 of Fibrinogen alpha chain	3.41	0.9997	0.9878	2	0	2	2	0	2			sp|E9PV24|FIBA_MOUSE
sp|P23591|FCL_MOUSE	P23591	FCL_MOUSE	Gfus	321	Mus musculus	GDP-L-fucose synthase	5.92	0.9997	0.9793	2	2	2	2	2	2
sp|Q91WJ8-2|FUBP1_MOUSE	Q91WJ8-2	FUBP1_MOUSE	Fubp1	672	Mus musculus	Isoform 2 of Far upstream element-binding protein 1	2.53	0.9996	0.9781	2	0	2	2	0	2			sp|Q91WJ8|FUBP1_MOUSE
sp|Q9Z127|LAT1_MOUSE	Q9Z127	LAT1_MOUSE	Slc7a5	512	Mus musculus	Large neutral amino acids transporter small subunit 1	4.1	0.9996	0.9771	2	1	2	2	1	2
sp|Q9CQT1|MTNA_MOUSE	Q9CQT1	MTNA_MOUSE	Mri1	369	Mus musculus	Methylthioribose-1-phosphate isomerase	6.23	0.9989	0.9635	2	2	2	2	2	2
sp|P10639|THIO_MOUSE	P10639	THIO_MOUSE	Txn	105	Mus musculus	Thioredoxin	20.95	0.9987	0.9989	2	1	1	2	1	1
sp|Q6P8K8|CBPA4_MOUSE	Q6P8K8	CBPA4_MOUSE	Cpa4	420	Mus musculus	Carboxypeptidase A4	3.57	0.9987	0.9794	2	2	2	2	2	2
sp|P01637|KV5A5_MOUSE	P01637	KV5A5_MOUSE		128	Mus musculus	Ig kappa chain V-V region T1	17.97	0.9986	0.9976	2	0	0	4	0	0
sp|P14426|HA13_MOUSE	P14426	HA13_MOUSE	H2-D1	362	Mus musculus	H-2 class I histocompatibility antigen, D-K alpha chain	5.25	0.9984	0.9815	2	0	0	3	0	0
sp|P01643|KV5AA_MOUSE	P01643	KV5AA_MOUSE		108	Mus musculus	Ig kappa chain V-V region MOPC 173	31.48	0.9981	0.9985	2	1	1	4	1	1
sp|Q08879-2|FBLN1_MOUSE	Q08879-2	FBLN1_MOUSE	Fbln1	685	Mus musculus	Isoform C of Fibulin-1	2.48	0.997	0.9954	2	0	2	2	0	2
sp|P63001|RAC1_MOUSE	P63001	RAC1_MOUSE	Rac1	192	Mus musculus	Ras-related C3 botulinum toxin substrate 1	9.9	0.9961	0.992	2	0	2	2	0	2	1C(57.0214)
sp|Q7TT50|MRCKB_MOUSE	Q7TT50	MRCKB_MOUSE	Cdc42bpb	1713	Mus musculus	Serine/threonine-protein kinase MRCK beta	1.05	0.9951	0.992	2	1	2	2	1	2
sp|P01725|LV1C_MOUSE	P01725	LV1C_MOUSE		110	Mus musculus	Ig lambda-1 chain V region S178	13.64	0.9947	0.9956	2	1	2	3	1	3
sp|Q3UZ39-2|LRRF1_MOUSE	Q3UZ39-2	LRRF1_MOUSE	Lrrfip1	628	Mus musculus	Isoform 2 of Leucine-rich repeat flightless-interacting protein 1	3.66	0.9946	0.9956	2	0	1	2	0	1			sp|Q3UZ39|LRRF1_MOUSE
sp|Q9WUB3|PYGM_MOUSE	Q9WUB3	PYGM_MOUSE	Pygm	842	Mus musculus	Glycogen phosphorylase, muscle form	2.38	0.9914	0.9851	2	0	0	2	0	0
sp|P62821|RAB1A_MOUSE	P62821	RAB1A_MOUSE	Rab1A	205	Mus musculus	Ras-related protein Rab-1A	10.73	0.977	0.9574	2	0	0	3	0	0			sp|Q9D1G1|RAB1B_MOUSE
sp|O35685|NUDC_MOUSE	O35685	NUDC_MOUSE	Nudc	332	Mus musculus	Nuclear migration protein nudC	2.71	1	0.9947	1	1	1	1	1	1
sp|O70251|EF1B_MOUSE	O70251	EF1B_MOUSE	Eef1b	225	Mus musculus	Elongation factor 1-beta	6.67	1	0.999	1	1	1	1	1	1
sp|O88544|CSN4_MOUSE	O88544	CSN4_MOUSE	Cops4	406	Mus musculus	COP9 signalosome complex subunit 4	2.96	1	0.993	1	1	1	1	1	1
sp|O88958|GNPI1_MOUSE	O88958	GNPI1_MOUSE	Gnpda1	289	Mus musculus	Glucosamine-6-phosphate isomerase 1	3.11	1	0.9979	1	1	1	1	1	1
sp|O89020-3|AFAM_MOUSE	O89020-3	AFAM_MOUSE	Afm	611	Mus musculus	Isoform 3 of Afamin	1.15	1	0.9692	1	0	1	1	0	1			sp|O89020|AFAM_MOUSE
sp|P01758|HVM14_MOUSE	P01758	HVM14_MOUSE	Igh-VJ558	117	Mus musculus	Ig heavy chain V region 108A	12.82	1	0.9989	1	1	1	1	1	1
sp|P01831|THY1_MOUSE	P01831	THY1_MOUSE	Thy1	162	Mus musculus	Thy-1 membrane glycoprotein	6.17	1	0.9978	1	1	1	1	1	1
sp|P01887|B2MG_MOUSE	P01887	B2MG_MOUSE	B2m	119	Mus musculus	Beta-2-microglobulin	7.56	1	0.9967	1	1	1	1	1	1
sp|P04202|TGFB1_MOUSE	P04202	TGFB1_MOUSE	Tgfb1	390	Mus musculus	Transforming growth factor beta-1 proprotein	3.33	1	0.9986	1	1	1	1	1	1
sp|P06327|HVM52_MOUSE	P06327	HVM52_MOUSE	Gm5629	117	Mus musculus	Ig heavy chain V region VH558 A1/A4	5.98	1	0.999	1	1	1	2	2	2
sp|P06800-5|PTPRC_MOUSE	P06800-5	PTPRC_MOUSE	Ptprc	1250	Mus musculus	Isoform 2 of Receptor-type tyrosine-protein phosphatase C	0.88	1	0.9938	1	0	1	1	0	1			sp|P06800-6|PTPRC_MOUSE, sp|P06800|PTPRC_MOUSE
sp|P07743|BPIA2_MOUSE	P07743	BPIA2_MOUSE	Bpifa2	235	Mus musculus	BPI fold-containing family A member 2	4.68	1	0.9985	1	1	1	1	1	1
sp|P11859|ANGT_MOUSE	P11859	ANGT_MOUSE	Agt	477	Mus musculus	Angiotensinogen	1.89	1	0.999	1	1	1	1	1	1
sp|P14847|CRP_MOUSE	P14847	CRP_MOUSE	Crp	225	Mus musculus	C-reactive protein	4.44	1	0.998	1	1	1	1	1	1
sp|P18760|COF1_MOUSE	P18760	COF1_MOUSE	Cfl1	166	Mus musculus	Cofilin-1	6.63	1	0.9988	1	0	1	1	0	1
sp|P24063-2|ITAL_MOUSE	P24063-2	ITAL_MOUSE	Itgal	1161	Mus musculus	Isoform 2 of Integrin alpha-L	0.6	1	0.9937	1	0	1	1	0	1			sp|P24063|ITAL_MOUSE
sp|P25688|URIC_MOUSE	P25688	URIC_MOUSE	Uox	303	Mus musculus	Uricase	3.3	1	0.9958	1	1	1	1	1	1
sp|P28063|PSB8_MOUSE	P28063	PSB8_MOUSE	Psmb8	276	Mus musculus	Proteasome subunit beta type-8	4.35	1	0.9986	1	1	1	1	1	1
sp|P47867-2|SCG3_MOUSE	P47867-2	SCG3_MOUSE	Scg3	466	Mus musculus	Isoform 2 of Secretogranin-3	1.93	1	0.9968	1	0	1	1	0	1			sp|P47867|SCG3_MOUSE
sp|P54775|PRS6B_MOUSE	P54775	PRS6B_MOUSE	Psmc4	418	Mus musculus	26S proteasome regulatory subunit 6B	1.67	1	0.9934	1	1	1	1	1	1
sp|P60229|EIF3E_MOUSE	P60229	EIF3E_MOUSE	Eif3e	445	Mus musculus	Eukaryotic translation initiation factor 3 subunit E	1.8	1	0.9826	1	1	1	1	1	1	N-term(42.0106)
sp|P60843|IF4A1_MOUSE	P60843	IF4A1_MOUSE	Eif4a1	406	Mus musculus	Eukaryotic initiation factor 4A-I	3.45	1	0.9969	1	0	1	1	0	1
sp|P61205|ARF3_MOUSE	P61205	ARF3_MOUSE	Arf3	181	Mus musculus	ADP-ribosylation factor 3	6.08	1	0.9976	1	0	1	1	0	1			sp|P84078|ARF1_MOUSE
sp|P62317|SMD2_MOUSE	P62317	SMD2_MOUSE	Snrpd2	118	Mus musculus	Small nuclear ribonucleoprotein Sm D2	8.47	1	0.9842	1	1	1	1	1	1
sp|P62320|SMD3_MOUSE	P62320	SMD3_MOUSE	Snrpd3	126	Mus musculus	Small nuclear ribonucleoprotein Sm D3	7.14	1	0.9986	1	1	1	1	1	1
sp|P62334|PRS10_MOUSE	P62334	PRS10_MOUSE	Psmc6	389	Mus musculus	26S proteasome regulatory subunit 10B	2.83	1	0.9986	1	1	1	1	1	1
sp|P63024|VAMP3_MOUSE	P63024	VAMP3_MOUSE	Vamp3	103	Mus musculus	Vesicle-associated membrane protein 3	6.8	1	0.9956	1	0	1	1	0	1			sp|P63044|VAMP2_MOUSE
sp|P70290|EM55_MOUSE	P70290	EM55_MOUSE	Mpp1	466	Mus musculus	55 kDa erythrocyte membrane protein	2.58	1	0.9988	1	1	1	1	1	1
sp|P70663|SPRL1_MOUSE	P70663	SPRL1_MOUSE	Sparcl1	650	Mus musculus	SPARC-like protein 1	1.69	1	0.9959	1	1	1	1	1	1
sp|Q01730|RSU1_MOUSE	Q01730	RSU1_MOUSE	Rsu1	277	Mus musculus	Ras suppressor protein 1	2.89	1	0.9967	1	1	1	1	1	1
sp|Q04592-2|PCSK5_MOUSE	Q04592-2	PCSK5_MOUSE	Pcsk5	915	Mus musculus	Isoform PC5A of Proprotein convertase subtilisin/kexin type 5	0.77	1	0.9836	1	0	1	1	0	1			sp|Q04592|PCSK5_MOUSE
sp|Q07456|AMBP_MOUSE	Q07456	AMBP_MOUSE	Ambp	349	Mus musculus	Protein AMBP	2.29	1	0.9865	1	1	1	1	1	1
sp|Q3UHN9|NDST1_MOUSE	Q3UHN9	NDST1_MOUSE	Ndst1	882	Mus musculus	Bifunctional heparan sulfate N-deacetylase/N-sulfotransferase 1	1.13	1	0.9959	1	0	1	1	0	1
sp|Q3V2T4-2|KTDAP_MOUSE	Q3V2T4-2	KTDAP_MOUSE	Krtdap	91	Mus musculus	Isoform 2 of Keratinocyte differentiation-associated protein	23.08	1	0.999	1	0	1	1	0	1	19M(15.9949)		sp|Q3V2T4|KTDAP_MOUSE
sp|Q4ZJN1-2|C1QT9_MOUSE	Q4ZJN1-2	C1QT9_MOUSE	C1qtnf9	195	Mus musculus	Isoform 2 of Complement C1q and tumor necrosis factor-related protein 9	4.1	1	0.9988	1	0	1	1	0	1			sp|Q4ZJN1|C1QT9_MOUSE
sp|Q61166|MARE1_MOUSE	Q61166	MARE1_MOUSE	Mapre1	268	Mus musculus	Microtubule-associated protein RP/EB family member 1	2.99	1	0.9972	1	1	1	1	1	1
sp|Q61730-2|IL1AP_MOUSE	Q61730-2	IL1AP_MOUSE	Il1rap	360	Mus musculus	Isoform 2 of Interleukin-1 receptor accessory protein	2.5	1	0.9979	1	0	1	1	0	1			sp|Q61730-3|IL1AP_MOUSE, sp|Q61730|IL1AP_MOUSE
sp|Q62465|VAT1_MOUSE	Q62465	VAT1_MOUSE	Vat1	406	Mus musculus	Synaptic vesicle membrane protein VAT-1 homolog	2.22	1	0.9917	1	1	1	1	1	1
sp|Q62469|ITA2_MOUSE	Q62469	ITA2_MOUSE	Itga2	1178	Mus musculus	Integrin alpha-2	0.68	1	0.9947	1	1	1	1	1	1
sp|Q6NXH2|MANEA_MOUSE	Q6NXH2	MANEA_MOUSE	Manea	462	Mus musculus	Glycoprotein endo-alpha-1,2-mannosidase	2.16	1	0.9989	1	1	1	1	1	1
sp|Q70E20|SNED1_MOUSE	Q70E20	SNED1_MOUSE	Sned1	1403	Mus musculus	Sushi, nidogen and EGF-like domain-containing protein 1	0.71	1	0.9976	1	0	1	1	0	1
sp|Q80YX1-2|TENA_MOUSE	Q80YX1-2	TENA_MOUSE	Tnc	2019	Mus musculus	Isoform 2 of Tenascin	0.54	1	0.9943	1	0	1	1	0	1			sp|Q80YX1-3|TENA_MOUSE, sp|Q80YX1-4|TENA_MOUSE, sp|Q80YX1|TENA_MOUSE
sp|Q8BH43|WASF2_MOUSE	Q8BH43	WASF2_MOUSE	Wasf2	497	Mus musculus	Actin-binding protein WASF2	2.41	1	0.9954	1	1	1	1	1	1
sp|Q8BMJ2|SYLC_MOUSE	Q8BMJ2	SYLC_MOUSE	Lars1	1178	Mus musculus	Leucine--tRNA ligase, cytoplasmic	0.85	1	0.9979	1	1	1	1	1	1
sp|Q91V92|ACLY_MOUSE	Q91V92	ACLY_MOUSE	Acly	1091	Mus musculus	ATP-citrate synthase	0.64	1	0.9726	1	1	1	1	1	1
sp|Q91VU0|FAM3C_MOUSE	Q91VU0	FAM3C_MOUSE	Fam3c	227	Mus musculus	Protein FAM3C	3.52	1	0.9894	1	1	1	1	1	1
sp|Q91Y47|FA11_MOUSE	Q91Y47	FA11_MOUSE	F11	624	Mus musculus	Coagulation factor XI	1.28	1	0.9927	1	1	1	1	1	1
sp|Q91YI0|ARLY_MOUSE	Q91YI0	ARLY_MOUSE	Asl	464	Mus musculus	Argininosuccinate lyase	2.59	1	0.9849	1	1	1	1	1	1
sp|Q91YP3|DEOC_MOUSE	Q91YP3	DEOC_MOUSE	Dera	318	Mus musculus	Deoxyribose-phosphate aldolase	3.77	1	0.9989	1	1	1	1	1	1
sp|Q99J83|ATG5_MOUSE	Q99J83	ATG5_MOUSE	Atg5	275	Mus musculus	Autophagy protein 5	4	1	0.9987	1	1	1	1	1	1
sp|Q9D0R2|SYTC_MOUSE	Q9D0R2	SYTC_MOUSE	Tars1	722	Mus musculus	Threonine--tRNA ligase 1, cytoplasmic	1.66	1	0.989	1	1	1	1	1	1
sp|Q9D2G2|ODO2_MOUSE	Q9D2G2	ODO2_MOUSE	Dlst	454	Mus musculus	Dihydrolipoyllysine-residue succinyltransferase component of 2-oxoglutarate dehydrogenase complex, mitochondrial	1.54	1	0.9674	1	0	1	1	0	1
sp|Q9D8W5|PSD12_MOUSE	Q9D8W5	PSD12_MOUSE	Psmd12	456	Mus musculus	26S proteasome non-ATPase regulatory subunit 12	2.41	1	0.9989	1	1	1	1	1	1
sp|Q9DAR7|DCPS_MOUSE	Q9DAR7	DCPS_MOUSE	Dcps	338	Mus musculus	m7GpppX diphosphatase	2.07	1	0.9987	1	1	1	1	1	1
sp|Q9ES46|PARVB_MOUSE	Q9ES46	PARVB_MOUSE	Parvb	365	Mus musculus	Beta-parvin	3.84	1	0.9986	1	1	1	1	1	1
sp|Q9JJ04|B4GT4_MOUSE	Q9JJ04	B4GT4_MOUSE	B4galt4	344	Mus musculus	Beta-1,4-galactosyltransferase 4	2.91	1	0.9984	1	1	1	1	1	1
sp|Q9JK39-2|BTNLA_MOUSE	Q9JK39-2	BTNLA_MOUSE	Btnl10	492	Mus musculus	Isoform 2 of Butyrophilin-like protein 10	2.44	1	0.9985	1	1	1	1	1	1
sp|Q9JL99-2|CLC1B_MOUSE	Q9JL99-2	CLC1B_MOUSE	Clec1b	197	Mus musculus	Isoform 2 of C-type lectin domain family 1 member B	6.6	1	0.9987	1	0	1	1	0	1			sp|Q9JL99|CLC1B_MOUSE
sp|Q9QXD6|F16P1_MOUSE	Q9QXD6	F16P1_MOUSE	Fbp1	338	Mus musculus	Fructose-1,6-bisphosphatase 1	4.44	1	0.9976	1	1	1	1	1	1	N-term(42.0106)
sp|Q9R1P1|PSB3_MOUSE	Q9R1P1	PSB3_MOUSE	Psmb3	205	Mus musculus	Proteasome subunit beta type-3	7.8	1	0.9975	1	1	1	1	1	1
sp|Q9WVA4|TAGL2_MOUSE	Q9WVA4	TAGL2_MOUSE	Tagln2	199	Mus musculus	Transgelin-2	5.53	1	0.9967	1	1	1	1	1	1
sp|Q9WVJ2|PSD13_MOUSE	Q9WVJ2	PSD13_MOUSE	Psmd13	376	Mus musculus	26S proteasome non-ATPase regulatory subunit 13	2.39	1	0.9972	1	1	1	1	1	1
sp|Q9Z2L6|MINP1_MOUSE	Q9Z2L6	MINP1_MOUSE	Minpp1	481	Mus musculus	Multiple inositol polyphosphate phosphatase 1	2.29	1	0.9987	1	1	1	1	1	1
sp|P01819|HVM43_MOUSE	P01819	HVM43_MOUSE		144	Mus musculus	Ig heavy chain V region MOPC 141	7.64	0.9999	0.9989	1	0	1	1	0	1			sp|P01820|HVM44_MOUSE
sp|P24270|CATA_MOUSE	P24270	CATA_MOUSE	Cat	527	Mus musculus	Catalase	1.71	0.9999	0.9808	1	0	0	1	0	0
sp|P24547|IMDH2_MOUSE	P24547	IMDH2_MOUSE	Impdh2	514	Mus musculus	Inosine-5'-monophosphate dehydrogenase 2	2.14	0.9999	0.9887	1	1	1	1	1	1
sp|P48025|KSYK_MOUSE	P48025	KSYK_MOUSE	Syk	629	Mus musculus	Tyrosine-protein kinase SYK	3.02	0.9999	0.9866	1	1	1	1	1	1
sp|P62309|RUXG_MOUSE	P62309	RUXG_MOUSE	Snrpg	76	Mus musculus	Small nuclear ribonucleoprotein G	9.21	0.9999	0.997	1	1	1	1	1	1
sp|P62743|AP2S1_MOUSE	P62743	AP2S1_MOUSE	Ap2s1	142	Mus musculus	AP-2 complex subunit sigma	5.63	0.9999	0.9883	1	1	1	1	1	1
sp|P99026|PSB4_MOUSE	P99026	PSB4_MOUSE	Psmb4	264	Mus musculus	Proteasome subunit beta type-4	3.79	0.9999	0.9899	1	1	1	1	1	1
sp|Q8BWY3|ERF1_MOUSE	Q8BWY3	ERF1_MOUSE	Etf1	437	Mus musculus	Eukaryotic peptide chain release factor subunit 1	2.97	0.9999	0.9801	1	1	1	1	1	1
sp|Q8QZY6|TSN14_MOUSE	Q8QZY6	TSN14_MOUSE	Tspan14	270	Mus musculus	Tetraspanin-14	2.96	0.9999	0.9969	1	1	1	1	1	1
sp|Q99JW4|LIMS1_MOUSE	Q99JW4	LIMS1_MOUSE	Lims1	325	Mus musculus	LIM and senescent cell antigen-like-containing domain protein 1	2.15	0.9999	0.9787	1	1	1	1	1	1
sp|Q9D0F3|LMAN1_MOUSE	Q9D0F3	LMAN1_MOUSE	Lman1	517	Mus musculus	Protein ERGIC-53	2.13	0.9999	0.9937	1	1	1	1	1	1
sp|P16294|FA9_MOUSE	P16294	FA9_MOUSE	F9	471	Mus musculus	Coagulation factor IX	1.7	0.9998	0.9968	1	1	1	1	1	1
sp|P50247|SAHH_MOUSE	P50247	SAHH_MOUSE	Ahcy	432	Mus musculus	Adenosylhomocysteinase	2.08	0.9998	0.9932	1	1	1	1	1	1
sp|Q3U492|KCP_MOUSE	Q3U492	KCP_MOUSE	Kcp	1550	Mus musculus	Kielin/chordin-like protein	0.84	0.9998	0.9956	1	1	1	1	1	1
sp|Q6ZWX6|IF2A_MOUSE	Q6ZWX6	IF2A_MOUSE	Eif2s1	315	Mus musculus	Eukaryotic translation initiation factor 2 subunit 1	2.54	0.9998	0.9873	1	1	1	1	1	1
sp|P28076|PSB9_MOUSE	P28076	PSB9_MOUSE	Psmb9	219	Mus musculus	Proteasome subunit beta type-9	4.11	0.9997	0.9783	1	1	1	1	1	1
sp|P59999|ARPC4_MOUSE	P59999	ARPC4_MOUSE	Arpc4	168	Mus musculus	Actin-related protein 2/3 complex subunit 4	4.76	0.9997	0.9832	1	1	1	1	1	1
sp|Q80Z71-2|TENN_MOUSE	Q80Z71-2	TENN_MOUSE	Tnn	1296	Mus musculus	Isoform 2 of Tenascin-N	0.54	0.9997	0.9758	1	0	1	1	0	1			sp|Q80Z71|TENN_MOUSE
sp|Q99MN1|SYK_MOUSE	Q99MN1	SYK_MOUSE	Kars1	595	Mus musculus	Lysine--tRNA ligase	1.18	0.9997	0.9708	1	1	1	1	1	1
sp|Q9D0I9|SYRC_MOUSE	Q9D0I9	SYRC_MOUSE	Rars1	660	Mus musculus	Arginine--tRNA ligase, cytoplasmic	1.67	0.9997	0.9872	1	1	1	1	1	1
sp|Q9EQK5|MVP_MOUSE	Q9EQK5	MVP_MOUSE	Mvp	861	Mus musculus	Major vault protein	1.05	0.9997	0.954	1	1	1	1	1	1
sp|Q9JKF1|IQGA1_MOUSE	Q9JKF1	IQGA1_MOUSE	Iqgap1	1657	Mus musculus	Ras GTPase-activating-like protein IQGAP1	0.54	0.9997	0.9894	1	1	1	1	1	1
sp|P08032|SPTA1_MOUSE	P08032	SPTA1_MOUSE	Spta1	2415	Mus musculus	Spectrin alpha chain, erythrocytic 1	0.46	0.9996	0.9927	1	0	0	1	0	0
sp|Q7TMS5|ABCG2_MOUSE	Q7TMS5	ABCG2_MOUSE	Abcg2	657	Mus musculus	Broad substrate specificity ATP-binding cassette transporter ABCG2	1.52	0.9996	0.993	1	1	1	1	1	1
sp|Q99JY9|ARP3_MOUSE	Q99JY9	ARP3_MOUSE	Actr3	418	Mus musculus	Actin-related protein 3	1.91	0.9996	0.9788	1	1	1	1	1	1
sp|Q9EQH3|VPS35_MOUSE	Q9EQH3	VPS35_MOUSE	Vps35	796	Mus musculus	Vacuolar protein sorting-associated protein 35	1.26	0.9996	0.9956	1	1	1	1	1	1
sp|O35566|CD151_MOUSE	O35566	CD151_MOUSE	Cd151	253	Mus musculus	CD151 antigen	3.16	0.9994	0.97	1	1	1	1	1	1
sp|P00920|CAH2_MOUSE	P00920	CAH2_MOUSE	Ca2	260	Mus musculus	Carbonic anhydrase 2	3.85	0.9994	0.9893	1	1	1	1	1	1
sp|P56400|GP1BB_MOUSE	P56400	GP1BB_MOUSE	Gp1bb	206	Mus musculus	Platelet glycoprotein Ib beta chain	5.34	0.9994	0.9977	1	1	1	1	1	1
sp|Q5FWK3|RHG01_MOUSE	Q5FWK3	RHG01_MOUSE	Arhgap1	439	Mus musculus	Rho GTPase-activating protein 1	2.73	0.9994	0.9743	1	1	1	1	1	1
sp|Q8BKC5-2|IPO5_MOUSE	Q8BKC5-2	IPO5_MOUSE	Ipo5	1037	Mus musculus	Isoform 2 of Importin-5	0.77	0.9994	0.9583	1	0	1	1	0	1			sp|Q8BKC5|IPO5_MOUSE
sp|Q8BUK6|HOOK3_MOUSE	Q8BUK6	HOOK3_MOUSE	Hook3	718	Mus musculus	Protein Hook homolog 3	1.81	0.9994	0.9652	1	1	1	1	1	1
sp|P51150|RAB7A_MOUSE	P51150	RAB7A_MOUSE	Rab7a	207	Mus musculus	Ras-related protein Rab-7a	5.31	0.9993	0.9742	1	1	1	1	1	1
sp|Q6YGZ1|HPSE_MOUSE	Q6YGZ1	HPSE_MOUSE	Hpse	535	Mus musculus	Heparanase	1.68	0.9993	0.9704	1	1	1	1	1	1
sp|Q8BJU2|TSN9_MOUSE	Q8BJU2	TSN9_MOUSE	Tspan9	239	Mus musculus	Tetraspanin-9	6.28	0.9993	0.9974	1	1	1	1	1	1
sp|Q8K0D2-2|HABP2_MOUSE	Q8K0D2-2	HABP2_MOUSE	Habp2	521	Mus musculus	Isoform 2 of Hyaluronan-binding protein 2	1.92	0.9993	0.9879	1	0	1	1	0	1	7C(57.0214)		sp|Q8K0D2|HABP2_MOUSE
sp|P15327|PMGE_MOUSE	P15327	PMGE_MOUSE	Bpgm	259	Mus musculus	Bisphosphoglycerate mutase	2.7	0.9992	0.953	1	1	1	1	1	1
sp|P15702|LEUK_MOUSE	P15702	LEUK_MOUSE	Spn	395	Mus musculus	Leukosialin	2.78	0.9992	0.998	1	1	1	1	1	1
sp|Q6PAR5-2|GAPD1_MOUSE	Q6PAR5-2	GAPD1_MOUSE	Gapvd1	1437	Mus musculus	Isoform 2 of GTPase-activating protein and VPS9 domain-containing protein 1	0.77	0.9991	0.9737	1	0	1	1	0	1			sp|Q6PAR5-4|GAPD1_MOUSE, sp|Q6PAR5-5|GAPD1_MOUSE, sp|Q6PAR5-6|GAPD1_MOUSE, sp|Q6PAR5|GAPD1_MOUSE
sp|Q8BMG7|RBGPR_MOUSE	Q8BMG7	RBGPR_MOUSE	Rab3gap2	1366	Mus musculus	Rab3 GTPase-activating protein non-catalytic subunit	0.51	0.9991	0.9607	1	1	1	1	1	1
sp|P48193-2|EPB41_MOUSE	P48193-2	EPB41_MOUSE	Epb41	804	Mus musculus	Isoform 2 of Protein 4.1	1.12	0.9988	0.9794	1	0	1	1	0	1			sp|P48193|EPB41_MOUSE
sp|Q00519|XDH_MOUSE	Q00519	XDH_MOUSE	Xdh	1335	Mus musculus	Xanthine dehydrogenase/oxidase	0.75	0.9987	0.9897	1	0	1	1	0	1
sp|P14206|RSSA_MOUSE	P14206	RSSA_MOUSE	Rpsa	295	Mus musculus	Small ribosomal subunit protein uS2	4.41	0.9983	0.9962	1	1	1	1	1	1
sp|P28654|PGS2_MOUSE	P28654	PGS2_MOUSE	Dcn	354	Mus musculus	Decorin	3.95	0.9983	0.9926	1	1	1	1	1	1
sp|P49722|PSA2_MOUSE	P49722	PSA2_MOUSE	Psma2	234	Mus musculus	Proteasome subunit alpha type-2	4.7	0.9982	0.9794	1	1	1	1	1	1
sp|Q8C166|CPNE1_MOUSE	Q8C166	CPNE1_MOUSE	Cpne1	536	Mus musculus	Copine-1	1.68	0.9977	0.9736	1	1	1	1	1	1
sp|Q6ZQA0-2|NBEL2_MOUSE	Q6ZQA0-2	NBEL2_MOUSE	Nbeal2	2743	Mus musculus	Isoform 2 of Neurobeachin-like protein 2	0.33	0.9974	0.9742	1	0	1	1	0	1			sp|Q6ZQA0|NBEL2_MOUSE
sp|Q8VIJ6|SFPQ_MOUSE	Q8VIJ6	SFPQ_MOUSE	Sfpq	699	Mus musculus	Splicing factor, proline- and glutamine-rich	1.57	0.996	0.9835	1	1	1	1	1	1
sp|Q9R0Q1|SYTL4_MOUSE	Q9R0Q1	SYTL4_MOUSE	Sytl4	673	Mus musculus	Synaptotagmin-like protein 4	1.78	0.9941	0.986	1	0	1	1	0	1
sp|P70195|PSB7_MOUSE	P70195	PSB7_MOUSE	Psmb7	277	Mus musculus	Proteasome subunit beta type-7	3.61	0.993	0.9749	1	1	1	1	1	1
sp|P01798|HVM29_MOUSE	P01798	HVM29_MOUSE		113	Mus musculus	Ig heavy chain V-III region E109	14.16	0.9928	0.9875	1	0	0	3	0	0
sp|P01795|HVM26_MOUSE	P01795	HVM26_MOUSE		144	Mus musculus	Ig heavy chain V region M167	5.56	0.9874	0.9896	1	1	1	1	1	1
sp|P01804|HVM35_MOUSE	P01804	HVM35_MOUSE		111	Mus musculus	Ig heavy chain V-III region HPC76 (Fragment)	8.11	0.9837	0.9718	1	0	0	2	0	0
sp|Q8VCW2|K1C25_MOUSE	Q8VCW2	K1C25_MOUSE	Krt25	446	Mus musculus	Keratin, type I cytoskeletal 25	2.02	0.9777	0.9816	1	0	0	8	0	0			sp|Q9Z320|K1C27_MOUSE
sp|P01629|KV2A4_MOUSE	P01629	KV2A4_MOUSE		112	Mus musculus	Ig kappa chain V-II region 2S1.3	11.61	0.9503	0.999	1	1	1	3	3	3
sp|P03976|KV2A5_MOUSE	P03976	KV2A5_MOUSE		113	Mus musculus	Ig kappa chain V-II region 17S29.1	11.5	0.9503	0.999	1	1	1	2	2	2
sp|P04945|KV6AB_MOUSE	P04945	KV6AB_MOUSE		108	Mus musculus	Ig kappa chain V-VI region NQ2-6.1	14.81	0.9502	0.999	1	1	1	2	2	2
sp|P01674|KV3AM_MOUSE	P01674	KV3AM_MOUSE		108	Mus musculus	Ig kappa chain V-III region PC 2154	11.11	0.9498	0.999	1	1	1	2	2	2
sp|P01652|KV5AK_MOUSE	P01652	KV5AK_MOUSE		108	Mus musculus	Ig kappa chain V-V region J606	14.81	0.9489	0.999	1	1	1	1	1	1
sp|P01741|HVM00_MOUSE	P01741	HVM00_MOUSE		114	Mus musculus	Ig heavy chain V region	11.4	0.9488	0.999	1	1	1	2	2	2
sp|P53986|MOT1_MOUSE	P53986	MOT1_MOUSE	Slc16a1	493	Mus musculus	Monocarboxylate transporter 1	2.64	0.948	0.999	1	1	1	1	1	1
sp|Q8K426|RETNG_MOUSE	Q8K426	RETNG_MOUSE	Retnlg	117	Mus musculus	Resistin-like gamma	10.26	0.9465	0.9989	1	1	1	1	1	1	4C(57.0214)
sp|Q99J85|NPTXR_MOUSE	Q99J85	NPTXR_MOUSE	Nptxr	493	Mus musculus	Neuronal pentraxin receptor	2.84	0.9451	0.9989	1	1	1	1	1	1
sp|Q8R411|MYCT1_MOUSE	Q8R411	MYCT1_MOUSE	Myct1	188	Mus musculus	Myc target protein 1	6.38	0.9382	0.9987	1	1	1	1	1	1
sp|O88593|PGRP1_MOUSE	O88593	PGRP1_MOUSE	Pglyrp1	182	Mus musculus	Peptidoglycan recognition protein 1	6.59	0.9358	0.9987	1	1	1	1	1	1	8C(57.0214)
sp|P01680|KV4A1_MOUSE	P01680	KV4A1_MOUSE		129	Mus musculus	Ig kappa chain V-IV region S107B	9.3	0.9327	0.9986	1	1	1	2	2	2
sp|P26928|HGFL_MOUSE	P26928	HGFL_MOUSE	Mst1	716	Mus musculus	Hepatocyte growth factor-like protein	1.4	0.9281	0.9985	1	1	1	1	1	1
sp|Q9JMH6-2|TRXR1_MOUSE	Q9JMH6-2	TRXR1_MOUSE	Txnrd1	499	Mus musculus	Isoform 2 of Thioredoxin reductase 1, cytoplasmic	2.4	0.9234	0.9984	1	0	1	1	0	1			sp|Q9JMH6|TRXR1_MOUSE
sp|P30412|PPIC_MOUSE	P30412	PPIC_MOUSE	Ppic	212	Mus musculus	Peptidyl-prolyl cis-trans isomerase C	6.13	0.9219	0.9984	1	1	1	1	1	1
sp|Q9DCH4|EIF3F_MOUSE	Q9DCH4	EIF3F_MOUSE	Eif3f	361	Mus musculus	Eukaryotic translation initiation factor 3 subunit F	3.05	0.904	0.998	1	1	1	1	1	1
sp|Q8BYC6|TAOK3_MOUSE	Q8BYC6	TAOK3_MOUSE	Taok3	898	Mus musculus	Serine/threonine-protein kinase TAO3	1.11	0.8969	0.9978	1	1	1	1	1	1
sp|O35930|GP1BA_MOUSE	O35930	GP1BA_MOUSE	Gp1ba	734	Mus musculus	Platelet glycoprotein Ib alpha chain	1.5	0.8951	0.9978	1	1	1	1	1	1
sp|Q60870|REEP5_MOUSE	Q60870	REEP5_MOUSE	Reep5	185	Mus musculus	Receptor expression-enhancing protein 5	5.41	0.8932	0.9977	1	1	1	1	1	1
sp|P01759|HVM15_MOUSE	P01759	HVM15_MOUSE		136	Mus musculus	Ig heavy chain V region BCL1	11.03	0.8825	0.9975	1	1	1	1	1	1
sp|P12815-2|PDCD6_MOUSE	P12815-2	PDCD6_MOUSE	Pdcd6	189	Mus musculus	Isoform 2 of Programmed cell death protein 6	6.88	0.8818	0.9974	1	0	1	1	0	1			sp|P12815|PDCD6_MOUSE
sp|P15379-10|CD44_MOUSE	P15379-10	CD44_MOUSE	Cd44	616	Mus musculus	Isoform 8 of CD44 antigen	1.95	0.8594	0.9969	1	0	1	1	0	1			sp|P15379-11|CD44_MOUSE, sp|P15379-12|CD44_MOUSE, sp|P15379-13|CD44_MOUSE, sp|P15379-2|CD44_MOUSE, sp|P15379-3|CD44_MOUSE, sp|P15379-4|CD44_MOUSE, sp|P15379-5|CD44_MOUSE, sp|P15379-6|CD44_MOUSE, sp|P15379-7|CD44_MOUSE, sp|P15379-8|CD44_MOUSE, sp|P15379-9|CD44_MOUSE, sp|P15379|CD44_MOUSE
sp|Q91Y97|ALDOB_MOUSE	Q91Y97	ALDOB_MOUSE	Aldob	364	Mus musculus	Fructose-bisphosphate aldolase B	3.57	0.8583	0.9968	1	1	1	1	1	1
sp|Q6S5C2-2|GNPTG_MOUSE	Q6S5C2-2	GNPTG_MOUSE	Gnptg	314	Mus musculus	Isoform 2 of N-acetylglucosamine-1-phosphotransferase subunit gamma	3.18	0.8546	0.9968	1	0	1	1	0	1			sp|Q6S5C2|GNPTG_MOUSE
sp|P62305|RUXE_MOUSE	P62305	RUXE_MOUSE	Snrpe	92	Mus musculus	Small nuclear ribonucleoprotein E	13.04	0.851	0.9967	1	1	1	1	1	1
sp|Q7TPC1|CDSN_MOUSE	Q7TPC1	CDSN_MOUSE	Cdsn	561	Mus musculus	Corneodesmosin	1.6	0.8508	0.9967	1	1	1	3	3	3
sp|Q9Z0M6-2|AGRE5_MOUSE	Q9Z0M6-2	AGRE5_MOUSE	Adgre5	724	Mus musculus	Isoform 2 of Adhesion G protein-coupled receptor E5	1.66	0.8363	0.9963	1	0	1	1	0	1			sp|Q9Z0M6-3|AGRE5_MOUSE, sp|Q9Z0M6|AGRE5_MOUSE
sp|Q9D7N9|APMAP_MOUSE	Q9D7N9	APMAP_MOUSE	Apmap	415	Mus musculus	Adipocyte plasma membrane-associated protein	2.89	0.8288	0.9961	1	1	1	1	1	1
sp|P47753|CAZA1_MOUSE	P47753	CAZA1_MOUSE	Capza1	286	Mus musculus	F-actin-capping protein subunit alpha-1	3.5	0.8213	0.9958	1	0	1	1	0	1			sp|P47754|CAZA2_MOUSE
sp|Q60787|LCP2_MOUSE	Q60787	LCP2_MOUSE	Lcp2	533	Mus musculus	Lymphocyte cytosolic protein 2	2.06	0.8082	0.9955	1	1	1	1	1	1
sp|Q6X893-2|CTL1_MOUSE	Q6X893-2	CTL1_MOUSE	Slc44a1	718	Mus musculus	Isoform 2 of Choline transporter-like protein 1	1.39	0.7966	0.9951	1	0	1	1	0	1			sp|Q6X893|CTL1_MOUSE
sp|Q3UEB3-2|PUF60_MOUSE	Q3UEB3-2	PUF60_MOUSE	Puf60	547	Mus musculus	Isoform 2 of Poly(U)-binding-splicing factor PUF60	1.83	0.7952	0.9951	1	0	1	1	0	1			sp|Q3UEB3-3|PUF60_MOUSE, sp|Q3UEB3|PUF60_MOUSE
sp|Q8R1L8|ANGL8_MOUSE	Q8R1L8	ANGL8_MOUSE	Angptl8	198	Mus musculus	Angiopoietin-like protein 8	5.05	0.7749	0.9945	1	1	1	1	1	1
sp|O55135|IF6_MOUSE	O55135	IF6_MOUSE	Eif6	245	Mus musculus	Eukaryotic translation initiation factor 6	9.8	0.7435	0.9934	1	1	1	1	1	1
sp|Q9DCJ9|NPL_MOUSE	Q9DCJ9	NPL_MOUSE	Npl	320	Mus musculus	N-acetylneuraminate lyase	3.44	0.7383	0.9933	1	1	1	1	1	1
sp|O88998-3|NOE1_MOUSE	O88998-3	NOE1_MOUSE	Olfm1	457	Mus musculus	Isoform 3 of Noelin	2.41	0.7343	0.9931	1	0	1	1	0	1			sp|O88998|NOE1_MOUSE
sp|Q3UZZ4|OLFM4_MOUSE	Q3UZZ4	OLFM4_MOUSE	Olfm4	505	Mus musculus	Olfactomedin-4	2.57	0.725	0.9928	1	1	1	1	1	1
sp|Q9DBZ5|EIF3K_MOUSE	Q9DBZ5	EIF3K_MOUSE	Eif3k	218	Mus musculus	Eukaryotic translation initiation factor 3 subunit K	5.05	0.7163	0.9925	1	1	1	1	1	1
sp|P84751|HVM63_MOUSE	P84751	HVM63_MOUSE		237	Mus musculus	Ig heavy chain Mem5 (Fragment)	3.8	0.7126	0.9923	1	1	1	1	1	1
sp|Q8K3H0|DP13A_MOUSE	Q8K3H0	DP13A_MOUSE	Appl1	707	Mus musculus	DCC-interacting protein 13-alpha	1.41	0.704	0.992	1	1	1	1	1	1
sp|Q00651|ITA4_MOUSE	Q00651	ITA4_MOUSE	Itga4	1039	Mus musculus	Integrin alpha-4	1.06	0.699	0.9918	1	1	1	1	1	1
sp|Q05816|FABP5_MOUSE	Q05816	FABP5_MOUSE	Fabp5	135	Mus musculus	Fatty acid-binding protein 5	6.67	0.686	0.9913	1	1	1	1	1	1
sp|Q8R143|PTTG_MOUSE	Q8R143	PTTG_MOUSE	Pttg1ip	174	Mus musculus	Pituitary tumor-transforming gene 1 protein-interacting protein	4.6	0.6702	0.9907	1	1	1	1	1	1
sp|P97370|AT1B3_MOUSE	P97370	AT1B3_MOUSE	Atp1b3	278	Mus musculus	Sodium/potassium-transporting ATPase subunit beta-3	5.04	0.6289	0.9888	1	1	1	1	1	1
sp|P29387|GBB4_MOUSE	P29387	GBB4_MOUSE	Gnb4	340	Mus musculus	Guanine nucleotide-binding protein subunit beta-4	3.24	0.6259	0.9887	1	0	1	1	0	1			sp|P62874|GBB1_MOUSE, sp|P62880|GBB2_MOUSE
sp|P62192|PRS4_MOUSE	P62192	PRS4_MOUSE	Psmc1	440	Mus musculus	26S proteasome regulatory subunit 4	2.95	0.6097	0.9879	1	1	1	1	1	1
sp|Q7TSV4|PGM2_MOUSE	Q7TSV4	PGM2_MOUSE	Pgm2	620	Mus musculus	Phosphopentomutase	1.77	0.6091	0.9879	1	1	1	1	1	1
sp|P28571-1|SC6A9_MOUSE	P28571-1	SC6A9_MOUSE	Slc6a9	633	Mus musculus	Isoform GlyT-1A of Sodium- and chloride-dependent glycine transporter 1	1.9	0.5928	0.987	1	0	1	1	0	1			sp|P28571-2|SC6A9_MOUSE, sp|P28571|SC6A9_MOUSE
sp|Q571I9|A16A1_MOUSE	Q571I9	A16A1_MOUSE	Aldh16a1	802	Mus musculus	Aldehyde dehydrogenase family 16 member A1	1.37	0.5847	0.9866	1	1	1	1	1	1
sp|Q6P9Q4|FHOD1_MOUSE	Q6P9Q4	FHOD1_MOUSE	Fhod1	1197	Mus musculus	FH1/FH2 domain-containing protein 1	0.84	0.5805	0.9863	1	1	1	1	1	1
sp|O08576-2|RUN3A_MOUSE	O08576-2	RUN3A_MOUSE	Rundc3a	400	Mus musculus	Isoform 2 of RUN domain-containing protein 3A	1.75	0.5779	0.9862	1	0	1	2	0	2			sp|O08576-3|RUN3A_MOUSE, sp|O08576-4|RUN3A_MOUSE, sp|O08576|RUN3A_MOUSE
sp|P97429|ANXA4_MOUSE	P97429	ANXA4_MOUSE	Anxa4	319	Mus musculus	Annexin A4	4.7	0.5583	0.9851	1	1	1	1	1	1
sp|P47878|IBP3_MOUSE	P47878	IBP3_MOUSE	Igfbp3	292	Mus musculus	Insulin-like growth factor-binding protein 3	2.74	0.534	0.9836	1	1	1	2	2	2
sp|Q99J93|IFM2_MOUSE	Q99J93	IFM2_MOUSE	Ifitm2	144	Mus musculus	Interferon-induced transmembrane protein 2	5.56	0.5233	0.9828	1	0	1	2	0	2			sp|Q9CQW9|IFM3_MOUSE
sp|Q8BH24|TM9S4_MOUSE	Q8BH24	TM9S4_MOUSE	Tm9sf4	643	Mus musculus	Transmembrane 9 superfamily member 4	1.4	0.5194	0.9826	1	1	1	1	1	1
sp|Q6ZWR6-4|SYNE1_MOUSE	Q6ZWR6-4	SYNE1_MOUSE	Syne1	8797	Mus musculus	Isoform 4 of Nesprin-1	0.11	0.5183	0.9825	1	0	1	1	0	1			sp|Q6ZWR6|SYNE1_MOUSE
sp|Q8CIM1|LRC45_MOUSE	Q8CIM1	LRC45_MOUSE	Lrrc45	670	Mus musculus	Leucine-rich repeat-containing protein 45	1.34	0.5141	0.9822	1	1	1	1	1	1
sp|Q64291|K1C12_MOUSE	Q64291	K1C12_MOUSE	Krt12	487	Mus musculus	Keratin, type I cytoskeletal 12	1.64	0.5076	0.9818	1	1	1	1	1	1
sp|Q71KU9|FGL1_MOUSE	Q71KU9	FGL1_MOUSE	Fgl1	314	Mus musculus	Fibrinogen-like protein 1	3.82	0.4709	0.9789	1	1	1	1	1	1
sp|Q9WV32|ARC1B_MOUSE	Q9WV32	ARC1B_MOUSE	Arpc1b	372	Mus musculus	Actin-related protein 2/3 complex subunit 1B	3.49	0.4435	0.9765	1	1	1	1	1	1
sp|Q0GNC1-3|INF2_MOUSE	Q0GNC1-3	INF2_MOUSE	Inf2	1264	Mus musculus	Isoform 2 of Inverted formin-2	0.63	0.4307	0.9753	1	0	1	1	0	1			sp|Q0GNC1|INF2_MOUSE
sp|P24668|MPRD_MOUSE	P24668	MPRD_MOUSE	M6pr	278	Mus musculus	Cation-dependent mannose-6-phosphate receptor	2.88	0.43	0.9752	1	1	1	1	1	1
sp|P48024|EIF1_MOUSE	P48024	EIF1_MOUSE	Eif1	113	Mus musculus	Eukaryotic translation initiation factor 1	12.39	0.4269	0.9749	1	0	1	1	0	1			sp|Q9CXU9|EIF1B_MOUSE
sp|Q61081|CDC37_MOUSE	Q61081	CDC37_MOUSE	Cdc37	379	Mus musculus	Hsp90 co-chaperone Cdc37	4.49	0.4229	0.9745	1	1	1	1	1	1
sp|Q63880-2|EST3A_MOUSE	Q63880-2	EST3A_MOUSE	Ces3a	524	Mus musculus	Isoform 2 of Carboxylesterase 3A	1.91	0.4175	0.974	1	0	1	1	0	1			sp|Q63880|EST3A_MOUSE, sp|Q8VCU1-2|EST3B_MOUSE, sp|Q8VCU1|EST3B_MOUSE
sp|P51576|P2RX1_MOUSE	P51576	P2RX1_MOUSE	P2rx1	399	Mus musculus	P2X purinoceptor 1	2.26	0.416	0.9738	1	1	1	1	1	1
sp|O70400|PDLI1_MOUSE	O70400	PDLI1_MOUSE	Pdlim1	327	Mus musculus	PDZ and LIM domain protein 1	3.06	0.4079	0.9729	1	1	1	1	1	1
sp|Q60692|PSB6_MOUSE	Q60692	PSB6_MOUSE	Psmb6	238	Mus musculus	Proteasome subunit beta type-6	4.2	0.4057	0.9727	1	1	1	1	1	1
sp|P20491|FCERG_MOUSE	P20491	FCERG_MOUSE	Fcer1g	86	Mus musculus	High affinity immunoglobulin epsilon receptor subunit gamma	12.79	0.4023	0.9723	1	1	1	1	1	1
sp|Q9D9W0|SPC1L_MOUSE	Q9D9W0	SPC1L_MOUSE	Spatc1l	342	Mus musculus	Speriolin-like protein	2.05	0.3946	0.9715	1	1	1	1	1	1
sp|Q04857|CO6A1_MOUSE	Q04857	CO6A1_MOUSE	Col6a1	1025	Mus musculus	Collagen alpha-1(VI) chain	1.07	0.3829	0.97	1	1	1	1	1	1
sp|Q9Z0N1|IF2G_MOUSE	Q9Z0N1	IF2G_MOUSE	Eif2s3x	472	Mus musculus	Eukaryotic translation initiation factor 2 subunit 3, X-linked	1.69	0.381	0.9698	1	0	1	1	0	1			sp|Q9Z0N2|IF2H_MOUSE
sp|P40240|CD9_MOUSE	P40240	CD9_MOUSE	Cd9	226	Mus musculus	CD9 antigen	3.1	0.3747	0.969	1	1	1	1	1	1
sp|Q6ZWQ0|SYNE2_MOUSE	Q6ZWQ0	SYNE2_MOUSE	Syne2	6874	Mus musculus	Nesprin-2	0.1	0.3533	0.9661	1	1	1	1	1	1
sp|Q9JHR7|IDE_MOUSE	Q9JHR7	IDE_MOUSE	Ide	1019	Mus musculus	Insulin-degrading enzyme	1.08	0.3447	0.9649	1	1	1	1	1	1
sp|P63005-2|LIS1_MOUSE	P63005-2	LIS1_MOUSE	Pafah1b1	391	Mus musculus	Isoform 2 of Platelet-activating factor acetylhydrolase IB subunit beta	1.79	0.3408	0.9643	1	0	1	1	0	1			sp|P63005|LIS1_MOUSE, sp|Q9D1Q6|ERP44_MOUSE
sp|Q62318-2|TIF1B_MOUSE	Q62318-2	TIF1B_MOUSE	Trim28	500	Mus musculus	Isoform 2 of Transcription intermediary factor 1-beta	6.8	0.3287	0.9624	1	0	1	1	0	1	N-term(42.0106)		sp|Q62318|TIF1B_MOUSE
sp|Q7TPX9|LEGLB_MOUSE	Q7TPX9	LEGLB_MOUSE	Lgalsl2	165	Mus musculus	Galectin-like protein 2	6.67	0.3204	0.9609	1	1	1	1	1	1
sp|P09528|FRIH_MOUSE	P09528	FRIH_MOUSE	Fth1	182	Mus musculus	Ferritin heavy chain	3.85	0.3187	0.9607	1	1	1	1	1	1
sp|Q8CFX1|G6PE_MOUSE	Q8CFX1	G6PE_MOUSE	H6pd	789	Mus musculus	GDH/6PGL endoplasmic bifunctional protein	1.14	0.3094	0.959	1	1	1	1	1	1
sp|Q6ZWN5|RS9_MOUSE	Q6ZWN5	RS9_MOUSE	Rps9	194	Mus musculus	Small ribosomal subunit protein uS4	3.61	0.3083	0.9588	1	1	1	1	1	1
sp|P02666|CASB_BOVIN	P02666	CASB_BOVIN	CSN2	224	Bos taurus	Beta-casein	3.12	0.3081	0.9587	1	1	1	1	1	1
sp|P70441|NHRF1_MOUSE	P70441	NHRF1_MOUSE	Nherf1	355	Mus musculus	Na(+)/H(+) exchange regulatory cofactor NHE-RF1	3.1	0.2939	0.956	1	1	1	1	1	1
sp|Q8R570|SNP47_MOUSE	Q8R570	SNP47_MOUSE	Snap47	413	Mus musculus	Synaptosomal-associated protein 47	1.69	0.2898	0.9551	1	1	1	1	1	1
sp|Q8K0T0|RTN1_MOUSE	Q8K0T0	RTN1_MOUSE	Rtn1	780	Mus musculus	Reticulon-1	1.03	0.2845	0.954	1	0	1	1	0	1			sp|Q9ES97-2|RTN3_MOUSE, sp|Q9ES97-3|RTN3_MOUSE, sp|Q9ES97-4|RTN3_MOUSE, sp|Q9ES97-5|RTN3_MOUSE, sp|Q9ES97|RTN3_MOUSE
sp|Q9JIM1-2|S29A1_MOUSE	Q9JIM1-2	S29A1_MOUSE	Slc29a1	458	Mus musculus	Isoform 2 of Equilibrative nucleoside transporter 1	1.97	0.2793	0.9529	1	0	1	1	0	1			sp|Q9JIM1|S29A1_MOUSE
sp|Q64323|PIGA_MOUSE	Q64323	PIGA_MOUSE	Piga	485	Mus musculus	Phosphatidylinositol N-acetylglucosaminyltransferase subunit A	1.44	0.277	0.9524	1	1	1	1	1	1

## Sheet: Replicate 3
Protein	Protein ID	Entry Name	Gene	Length	Organism	Protein Description	Coverage	Protein Probability	Top Peptide Probability	Total Peptides	Unique Peptides	Razor Peptides	Total Spectral Count	Unique Spectral Count	Razor Spectral Count	Razor Assigned Modifications	Razor Observed Modifications	Indistinguishable Proteins
sp|O70456|1433S_MOUSE	O70456	1433S_MOUSE	Sfn	248	Mus musculus	14-3-3 protein sigma	10.48	0.9994	0.9944	3	0	1	3	0	1
sp|P63101|1433Z_MOUSE	P63101	1433Z_MOUSE	Ywhaz	245	Mus musculus	14-3-3 protein zeta/delta	22.86	1	0.999	5	3	5	5	3	5	3C(57.0214)
sp|P10852-2|4F2_MOUSE	P10852-2	4F2_MOUSE	Slc3a2	565	Mus musculus	Isoform 2 of Amino acid transporter heavy chain SLC3A2	11.5	1	0.999	5	0	5	5	0	5			sp|P10852|4F2_MOUSE
sp|Q3V1L4|5NTC_MOUSE	Q3V1L4	5NTC_MOUSE	Nt5c2	560	Mus musculus	Cytosolic purine 5'-nucleotidase	1.61	1	0.9946	1	1	1	1	1	1
sp|Q60590|A1AG1_MOUSE	Q60590	A1AG1_MOUSE	Orm1	207	Mus musculus	Alpha-1-acid glycoprotein 1	19.32	1	0.999	4	3	4	4	3	4
sp|P07361|A1AG2_MOUSE	P07361	A1AG2_MOUSE	Orm2	207	Mus musculus	Alpha-1-acid glycoprotein 2	8.7	0.9998	0.9961	2	1	1	2	1	1
sp|P22599|A1AT2_MOUSE	P22599	A1AT2_MOUSE	Serpina1b	413	Mus musculus	Alpha-1-antitrypsin 1-2	40.19	1	0.999	12	1	3	22	1	4
sp|Q00896|A1AT3_MOUSE	Q00896	A1AT3_MOUSE	Serpina1c	412	Mus musculus	Alpha-1-antitrypsin 1-3	48.54	1	0.999	16	0	16	29	0	29	1M(15.9949), 3M(15.9949)
sp|Q00897|A1AT4_MOUSE	Q00897	A1AT4_MOUSE	Serpina1d	413	Mus musculus	Alpha-1-antitrypsin 1-4	47.22	1	0.999	15	3	3	24	3	3
sp|Q19LI2|A1BG_MOUSE	Q19LI2	A1BG_MOUSE	A1bg	512	Mus musculus	Alpha-1B-glycoprotein	2.15	1	0.9961	1	1	1	1	1	1
sp|Q61247|A2AP_MOUSE	Q61247	A2AP_MOUSE	Serpinf2	491	Mus musculus	Alpha-2-antiplasmin	16.9	1	0.999	8	8	8	9	9	9
sp|Q6GQT1|A2MG_MOUSE	Q6GQT1	A2MG_MOUSE	A2m	1474	Mus musculus	Alpha-2-macroglobulin-P	8.89	1	0.999	13	11	11	18	12	12
sp|Q9WVM8|AADAT_MOUSE	Q9WVM8	AADAT_MOUSE	Aadat	425	Mus musculus	Kynurenine/alpha-aminoadipate aminotransferase, mitochondrial	1.65	0.999	0.9707	1	0	1	1	0	1
sp|Q9DC29|ABCB6_MOUSE	Q9DC29	ABCB6_MOUSE	Abcb6	842	Mus musculus	ATP-binding cassette sub-family B member 6	1.43	0.4521	0.9773	1	1	1	1	1	1
sp|Q8CBW3-2|ABI1_MOUSE	Q8CBW3-2	ABI1_MOUSE	Abi1	446	Mus musculus	Isoform 2 of Abl interactor 1	3.59	0.9163	0.9983	1	0	1	1	0	1			sp|Q8CBW3-3|ABI1_MOUSE, sp|Q8CBW3-4|ABI1_MOUSE, sp|Q8CBW3-5|ABI1_MOUSE, sp|Q8CBW3|ABI1_MOUSE
sp|Q9QUI6|ACKR1_MOUSE	Q9QUI6	ACKR1_MOUSE	Ackr1	334	Mus musculus	Atypical chemokine receptor 1	2.1	0.3131	0.9597	1	1	1	1	1	1
sp|Q91V92|ACLY_MOUSE	Q91V92	ACLY_MOUSE	Acly	1091	Mus musculus	ATP-citrate synthase	2.66	1	0.9726	2	2	2	2	2	2
sp|Q8R146-2|ACPH_MOUSE	Q8R146-2	ACPH_MOUSE	Apeh	717	Mus musculus	Isoform 2 of Acylamino-acid-releasing enzyme	2.79	1	0.9967	2	0	2	2	0	2			sp|Q8R146|ACPH_MOUSE
sp|P60710|ACTB_MOUSE	P60710	ACTB_MOUSE	Actb	375	Mus musculus	Actin, cytoplasmic 1	41.33	1	0.999	11	0	11	16	0	16	10M(15.9949), 14M(15.9949), 6M(15.9949), 7M(15.9949)		sp|P63260|ACTG_MOUSE
sp|P68033|ACTC_MOUSE	P68033	ACTC_MOUSE	Actc1	377	Mus musculus	Actin, alpha cardiac muscle 1	20.95	1	0.9983	7	0	1	10	0	2	14M(15.9949)		sp|P68134|ACTS_MOUSE
sp|P57780|ACTN4_MOUSE	P57780	ACTN4_MOUSE	Actn4	912	Mus musculus	Alpha-actinin-4	4.82	1	0.9989	4	2	4	4	2	4
sp|O35598|ADA10_MOUSE	O35598	ADA10_MOUSE	Adam10	749	Mus musculus	Disintegrin and metalloproteinase domain-containing protein 10	6.28	1	0.999	4	4	4	5	5	5	10C(57.0214)
sp|Q9QYB8-2|ADDB_MOUSE	Q9QYB8-2	ADDB_MOUSE	Add2	562	Mus musculus	Isoform 2 of Beta-adducin	1.42	0.9952	0.9911	1	0	1	1	0	1			sp|Q9QYB8|ADDB_MOUSE
sp|Q60994|ADIPO_MOUSE	Q60994	ADIPO_MOUSE	Adipoq	247	Mus musculus	Adiponectin	8.5	0.9986	0.9633	2	2	2	2	2	2
sp|O89020-3|AFAM_MOUSE	O89020-3	AFAM_MOUSE	Afm	611	Mus musculus	Isoform 3 of Afamin	2.45	1	0.9692	1	0	1	1	0	1			sp|O89020|AFAM_MOUSE
sp|Q8CJG0|AGO2_MOUSE	Q8CJG0	AGO2_MOUSE	Ago2	860	Mus musculus	Protein argonaute-2	5.47	1	0.9974	4	3	4	4	3	4
sp|Q9Z0M6-2|AGRE5_MOUSE	Q9Z0M6-2	AGRE5_MOUSE	Adgre5	724	Mus musculus	Isoform 2 of Adhesion G protein-coupled receptor E5	1.66	0.8363	0.9963	1	0	1	1	0	1			sp|Q9Z0M6-3|AGRE5_MOUSE, sp|Q9Z0M6|AGRE5_MOUSE
sp|P31230|AIMP1_MOUSE	P31230	AIMP1_MOUSE	Aimp1	310	Mus musculus	Aminoacyl tRNA synthase complex-interacting multifunctional protein 1	3.87	0.9448	0.9989	1	1	1	1	1	1
sp|P24549|AL1A1_MOUSE	P24549	AL1A1_MOUSE	Aldh1a1	501	Mus musculus	Aldehyde dehydrogenase 1A1	9.78	1	0.9987	4	4	4	4	4	4	N-term(42.0106)
sp|Q8R0Y6|AL1L1_MOUSE	Q8R0Y6	AL1L1_MOUSE	Aldh1l1	902	Mus musculus	Cytosolic 10-formyltetrahydrofolate dehydrogenase	3.55	1	0.9937	3	3	3	3	3	3
sp|P02769|ALBU_BOVIN	P02769	ALBU_BOVIN	ALB	607	Bos taurus	Albumin	16.8	1	0.9989	10	6	9	14	6	9
sp|P02768|ALBU_HUMAN	P02768	ALBU_HUMAN	ALB	609	Homo sapiens	Albumin	11.17	1	0.9989	6	1	1	8	1	1
sp|P07724|ALBU_MOUSE	P07724	ALBU_MOUSE	Alb	608	Mus musculus	Albumin	59.05	1	0.999	33	30	33	95	86	95	11C(57.0214), 18C(57.0214), 1C(57.0214), 2C(57.0214), 2M(15.9949), 30C(57.0214), 3C(57.0214), 4C(57.0214), 5C(57.0214), 7C(57.0214), 7M(15.9949), 8C(57.0214)
sp|P47738|ALDH2_MOUSE	P47738	ALDH2_MOUSE	Aldh2	519	Mus musculus	Aldehyde dehydrogenase, mitochondrial	1.54	0.9615	0.9681	1	0	1	1	0	1			sp|Q62148|AL1A2_MOUSE
sp|P70389|ALS_MOUSE	P70389	ALS_MOUSE	Igfals	603	Mus musculus	Insulin-like growth factor-binding protein complex acid labile subunit	14.93	1	0.999	6	6	6	6	6	6
sp|P00688|AM2A5_MOUSE	P00688	AM2A5_MOUSE	Amy2a5	508	Mus musculus	Pancreatic alpha-amylase 2a5	15.35	1	0.9987	7	2	2	7	2	2
sp|Q07456|AMBP_MOUSE	Q07456	AMBP_MOUSE	Ambp	349	Mus musculus	Protein AMBP	5.73	1	0.9865	2	2	2	2	2	2
sp|P97467|AMD_MOUSE	P97467	AMD_MOUSE	Pam	979	Mus musculus	Peptidyl-glycine alpha-amidating monooxygenase	5.52	1	0.9969	5	5	5	5	5	5
sp|Q9DBT5-1|AMPD2_MOUSE	Q9DBT5-1	AMPD2_MOUSE	Ampd2	798	Mus musculus	Isoform 1 of AMP deaminase 2	3.38	1	0.9884	3	0	3	3	0	3			sp|Q9DBT5|AMPD2_MOUSE
sp|P00687|AMY1_MOUSE	P00687	AMY1_MOUSE	Amy1	511	Mus musculus	Alpha-amylase 1	26.03	1	0.999	11	6	11	11	6	11
sp|Q810B6|ANFY1_MOUSE	Q810B6	ANFY1_MOUSE	Ankfy1	1169	Mus musculus	Rabankyrin-5	0.68	0.9999	0.975	1	1	1	1	1	1
sp|Q9R182|ANGL3_MOUSE	Q9R182	ANGL3_MOUSE	Angptl3	455	Mus musculus	Angiopoietin-related protein 3	9.89	1	0.999	5	5	5	5	5	5
sp|Q8R0Z6|ANGL6_MOUSE	Q8R0Z6	ANGL6_MOUSE	Angptl6	457	Mus musculus	Angiopoietin-related protein 6	7.44	1	0.999	3	2	3	3	2	3
sp|Q8R1L8|ANGL8_MOUSE	Q8R1L8	ANGL8_MOUSE	Angptl8	198	Mus musculus	Angiopoietin-like protein 8	5.05	0.7749	0.9945	1	1	1	1	1	1
sp|O08538|ANGP1_MOUSE	O08538	ANGP1_MOUSE	Angpt1	498	Mus musculus	Angiopoietin-1	22.89	1	0.9989	12	11	12	12	11	12
sp|P11859|ANGT_MOUSE	P11859	ANGT_MOUSE	Agt	477	Mus musculus	Angiotensinogen	5.66	1	0.999	2	2	2	2	2	2
sp|Q8CIG8|ANM5_MOUSE	Q8CIG8	ANM5_MOUSE	Prmt5	637	Mus musculus	Protein arginine N-methyltransferase 5	1.57	0.9974	0.9904	1	1	1	1	1	1
sp|P32261|ANT3_MOUSE	P32261	ANT3_MOUSE	Serpinc1	465	Mus musculus	Antithrombin-III	29.68	1	0.999	14	9	14	16	11	16
sp|P97384|ANX11_MOUSE	P97384	ANX11_MOUSE	Anxa11	503	Mus musculus	Annexin A11	5.37	1	0.999	3	3	3	3	3	3
sp|P07356|ANXA2_MOUSE	P07356	ANXA2_MOUSE	Anxa2	339	Mus musculus	Annexin A2	9.73	1	0.9987	3	3	3	3	3	3
sp|P48036|ANXA5_MOUSE	P48036	ANXA5_MOUSE	Anxa5	319	Mus musculus	Annexin A5	11.91	1	0.999	4	1	4	4	1	4
sp|Q07076|ANXA7_MOUSE	Q07076	ANXA7_MOUSE	Anxa7	463	Mus musculus	Annexin A7	6.05	1	0.999	3	3	3	3	3	3
sp|O35643|AP1B1_MOUSE	O35643	AP1B1_MOUSE	Ap1b1	943	Mus musculus	AP-1 complex subunit beta-1	2.44	1	0.999	2	0	2	2	0	2			sp|Q9DBG3-2|AP2B1_MOUSE, sp|Q9DBG3|AP2B1_MOUSE
sp|P35585|AP1M1_MOUSE	P35585	AP1M1_MOUSE	Ap1m1	423	Mus musculus	AP-1 complex subunit mu-1	4.26	0.9999	0.9865	2	0	2	2	0	2			sp|Q9WVP1-2|AP1M2_MOUSE, sp|Q9WVP1|AP1M2_MOUSE
sp|P17427|AP2A2_MOUSE	P17427	AP2A2_MOUSE	Ap2a2	938	Mus musculus	AP-2 complex subunit alpha-2	2.24	1	0.994	2	2	2	2	2	2
sp|P84091|AP2M1_MOUSE	P84091	AP2M1_MOUSE	Ap2m1	435	Mus musculus	AP-2 complex subunit mu	7.13	1	0.9952	4	4	4	4	4	4
sp|Q9D7N9|APMAP_MOUSE	Q9D7N9	APMAP_MOUSE	Apmap	415	Mus musculus	Adipocyte plasma membrane-associated protein	2.89	0.8288	0.9961	1	1	1	1	1	1
sp|Q00623|APOA1_MOUSE	Q00623	APOA1_MOUSE	Apoa1	264	Mus musculus	Apolipoprotein A-I	60.23	1	0.999	24	24	24	73	73	73	10M(15.9949), 3M(15.9949), 4M(15.9949), 6M(15.9949)
sp|P09813|APOA2_MOUSE	P09813	APOA2_MOUSE	Apoa2	102	Mus musculus	Apolipoprotein A-II	41.18	1	0.9989	3	3	3	10	10	10	18M(15.9949)
sp|P06728|APOA4_MOUSE	P06728	APOA4_MOUSE	Apoa4	395	Mus musculus	Apolipoprotein A-IV	75.19	1	0.999	28	28	28	83	83	83	10M(15.9949), 11M(15.9949), 12M(15.9949), 23M(15.9949), 5M(15.9949), 7M(15.9949), 8M(15.9949), 9M(15.9949)
sp|Q8C7G5|APOA5_MOUSE	Q8C7G5	APOA5_MOUSE	Apoa5	368	Mus musculus	Apolipoprotein A-V	5.71	1	0.9833	2	2	2	2	2	2
sp|E9Q414|APOB_MOUSE	E9Q414	APOB_MOUSE	Apob	4505	Mus musculus	Apolipoprotein B-100	36.36	1	0.999	143	142	143	202	200	202	10M(15.9949), 11M(15.9949), 12M(15.9949), 13M(15.9949), 15M(15.9949), 16C(57.0214), 1M(15.9949), 21M(15.9949), 2M(15.9949), 3M(15.9949), 4M(15.9949), 5C(57.0214), 5M(15.9949), 6C(57.0214), 6M(15.9949), 7M(15.9949), 8M(15.9949), 9M(15.9949)
sp|Q8VBT6|APOBR_MOUSE	Q8VBT6	APOBR_MOUSE	Apobr	942	Mus musculus	Apolipoprotein B receptor	1.49	1	0.9988	1	1	1	1	1	1
sp|P34928|APOC1_MOUSE	P34928	APOC1_MOUSE	Apoc1	88	Mus musculus	Apolipoprotein C-I	30.68	1	0.9986	4	4	4	6	6	6
sp|Q05020|APOC2_MOUSE	Q05020	APOC2_MOUSE	Apoc2	97	Mus musculus	Apolipoprotein C-II	38.14	1	0.9971	3	3	3	7	7	7	4M(15.9949), 6M(15.9949)
sp|P33622|APOC3_MOUSE	P33622	APOC3_MOUSE	Apoc3	99	Mus musculus	Apolipoprotein C-III	50.51	1	0.999	4	4	4	13	13	13
sp|Q61268|APOC4_MOUSE	Q61268	APOC4_MOUSE	Apoc4	124	Mus musculus	Apolipoprotein C-IV	36.29	1	0.999	4	4	4	10	10	10	14M(15.9949), 16M(15.9949), 4M(15.9949)
sp|P08226|APOE_MOUSE	P08226	APOE_MOUSE	Apoe	311	Mus musculus	Apolipoprotein E	60.77	1	0.999	19	19	19	43	43	43	10M(15.9949), 1M(15.9949), 26M(15.9949), 30M(15.9949), 3M(15.9949), 5M(15.9949), 6M(15.9949)
sp|Q91V80|APOF_MOUSE	Q91V80	APOF_MOUSE	Apof	315	Mus musculus	Apolipoprotein F	13.65	1	0.999	3	3	3	6	6	6	8M(15.9949)
sp|Q01339|APOH_MOUSE	Q01339	APOH_MOUSE	Apoh	345	Mus musculus	Beta-2-glycoprotein 1	17.97	1	0.9979	5	5	5	5	5	5	10C(57.0214), 13C(57.0214), 2C(57.0214), 4C(57.0214), 8M(15.9949)
sp|Q9Z1R3|APOM_MOUSE	Q9Z1R3	APOM_MOUSE	Apom	190	Mus musculus	Apolipoprotein M	7.89	1	0.9986	2	2	2	3	3	3
sp|Q02013|AQP1_MOUSE	Q02013	AQP1_MOUSE	Aqp1	269	Mus musculus	Aquaporin-1	17.1	1	0.999	4	4	4	5	5	5
sp|P61205|ARF3_MOUSE	P61205	ARF3_MOUSE	Arf3	181	Mus musculus	ADP-ribosylation factor 3	13.81	1	0.9976	2	0	2	2	0	2			sp|P84078|ARF1_MOUSE
sp|P62331|ARF6_MOUSE	P62331	ARF6_MOUSE	Arf6	175	Mus musculus	ADP-ribosylation factor 6	6.29	0.4388	0.9761	1	1	1	1	1	1
sp|Q61176|ARGI1_MOUSE	Q61176	ARGI1_MOUSE	Arg1	323	Mus musculus	Arginase-1	3.41	1	0.9968	1	1	1	1	1	1
sp|Q91YI0|ARLY_MOUSE	Q91YI0	ARLY_MOUSE	Asl	464	Mus musculus	Argininosuccinate lyase	4.53	1	0.9849	2	2	2	2	2	2
sp|P59999|ARPC4_MOUSE	P59999	ARPC4_MOUSE	Arpc4	168	Mus musculus	Actin-related protein 2/3 complex subunit 4	11.31	0.9997	0.9832	2	2	2	2	2	2
sp|Q9CPW4|ARPC5_MOUSE	Q9CPW4	ARPC5_MOUSE	Arpc5	151	Mus musculus	Actin-related protein 2/3 complex subunit 5	7.95	0.5901	0.9869	1	1	1	1	1	1
sp|Q99MQ4|ASPN_MOUSE	Q99MQ4	ASPN_MOUSE	Aspn	373	Mus musculus	Asporin	8.04	1	0.9973	3	3	3	3	3	3	7C(57.0214)
sp|Q8VDN2|AT1A1_MOUSE	Q8VDN2	AT1A1_MOUSE	Atp1a1	1023	Mus musculus	Sodium/potassium-transporting ATPase subunit alpha-1	4.3	1	0.9982	4	3	4	4	3	4	7C(57.0214)
sp|Q99J83|ATG5_MOUSE	Q99J83	ATG5_MOUSE	Atg5	275	Mus musculus	Autophagy protein 5	3.27	1	0.9987	1	1	1	1	1	1
sp|P56480|ATPB_MOUSE	P56480	ATPB_MOUSE	Atp5f1b	529	Mus musculus	ATP synthase subunit beta, mitochondrial	4.73	1	0.9984	2	2	2	2	2	2
sp|Q769J6|ATS13_MOUSE	Q769J6	ATS13_MOUSE	Adamts13	1426	Mus musculus	A disintegrin and metalloproteinase with thrombospondin motifs 13	1.61	1	0.9984	2	2	2	2	2	2
sp|Q9D9K3|AVEN_MOUSE	Q9D9K3	AVEN_MOUSE	Aven	342	Mus musculus	Cell death regulator Aven	2.92	0.4485	0.977	1	1	1	1	1	1
sp|P01887|B2MG_MOUSE	P01887	B2MG_MOUSE	B2m	119	Mus musculus	Beta-2-microglobulin	15.97	1	0.9967	2	2	2	2	2	2	3M(15.9949)
sp|P04919-2|B3AT_MOUSE	P04919-2	B3AT_MOUSE	Slc4a1	850	Mus musculus	Isoform 2 of Band 3 anion transport protein	19.88	1	0.999	15	0	15	19	0	19	11M(15.9949), 6C(57.0214)		sp|P04919|B3AT_MOUSE
sp|Q9Z222|B3GN2_MOUSE	Q9Z222	B3GN2_MOUSE	B3GNT2	397	Mus musculus	N-acetyllactosaminide beta-1,3-N-acetylglucosaminyltransferase 2	3.78	1	0.9989	1	1	1	1	1	1
sp|Q8R3I9|B3GN8_MOUSE	Q8R3I9	B3GN8_MOUSE	B3gnt8	389	Mus musculus	UDP-GlcNAc:betaGal beta-1,3-N-acetylglucosaminyltransferase 8	4.88	1	0.9985	2	2	2	2	2	2
sp|Q09200|B4GN1_MOUSE	Q09200	B4GN1_MOUSE	B4galnt1	533	Mus musculus	Beta-1,4 N-acetylgalactosaminyltransferase 1	14.26	1	0.9988	8	8	8	8	8	8
sp|Q9JJ04|B4GT4_MOUSE	Q9JJ04	B4GT4_MOUSE	B4galt4	344	Mus musculus	Beta-1,4-galactosyltransferase 4	5.23	1	0.9984	1	1	1	1	1	1
sp|Q9Z1R2|BAG6_MOUSE	Q9Z1R2	BAG6_MOUSE	Bag6	1154	Mus musculus	Large proline-rich protein BAG6	1.56	1	0.9818	2	2	2	2	2	2
sp|P18572-2|BASI_MOUSE	P18572-2	BASI_MOUSE	Bsg	273	Mus musculus	Isoform 2 of Basigin	10.99	1	0.9981	3	0	3	3	0	3			sp|P18572|BASI_MOUSE
sp|P82198|BGH3_MOUSE	P82198	BGH3_MOUSE	Tgfbi	683	Mus musculus	Transforming growth factor-beta-induced protein ig-h3	10.69	1	0.999	6	6	6	6	6	6
sp|Q921C5-2|BICD2_MOUSE	Q921C5-2	BICD2_MOUSE	Bicd2	851	Mus musculus	Isoform 2 of Protein bicaudal D homolog 2	2.23	1	0.9897	2	0	2	2	0	2			sp|Q921C5-3|BICD2_MOUSE, sp|Q921C5|BICD2_MOUSE
sp|P07743|BPIA2_MOUSE	P07743	BPIA2_MOUSE	Bpifa2	235	Mus musculus	BPI fold-containing family A member 2	8.09	1	0.9985	2	1	2	2	1	2
sp|Q9JK39-2|BTNLA_MOUSE	Q9JK39-2	BTNLA_MOUSE	Btnl10	492	Mus musculus	Isoform 2 of Butyrophilin-like protein 10	4.07	1	0.9985	2	2	2	2	2	2
sp|Q2VLH6-2|C163A_MOUSE	Q2VLH6-2	C163A_MOUSE	Cd163	1159	Mus musculus	Isoform 2 of Scavenger receptor cysteine-rich type 1 protein M130	2.76	1	0.9989	2	0	2	2	0	2	4C(57.0214)		sp|Q2VLH6|C163A_MOUSE
sp|Q9JJ06|C1GLT_MOUSE	Q9JJ06	C1GLT_MOUSE	C1galt1	363	Mus musculus	Glycoprotein-N-acetylgalactosamine 3-beta-galactosyltransferase 1	3.03	1	0.9928	1	1	1	1	1	1
sp|P98086|C1QA_MOUSE	P98086	C1QA_MOUSE	C1qa	245	Mus musculus	Complement C1q subcomponent subunit A	44.08	1	0.999	12	12	12	32	32	32	4C(57.0214), 4M(15.9949)
sp|P14106|C1QB_MOUSE	P14106	C1QB_MOUSE	C1qb	253	Mus musculus	Complement C1q subcomponent subunit B	45.45	1	0.999	8	7	8	34	26	34	4C(57.0214), 5C(57.0214)
sp|Q02105|C1QC_MOUSE	Q02105	C1QC_MOUSE	C1qc	246	Mus musculus	Complement C1q subcomponent subunit C	39.43	1	0.999	9	9	9	31	31	31	5C(57.0214)
sp|Q4ZJN1-2|C1QT9_MOUSE	Q4ZJN1-2	C1QT9_MOUSE	C1qtnf9	195	Mus musculus	Isoform 2 of Complement C1q and tumor necrosis factor-related protein 9	4.1	1	0.9988	1	0	1	1	0	1			sp|Q4ZJN1|C1QT9_MOUSE
sp|Q8CG16|C1RA_MOUSE	Q8CG16	C1RA_MOUSE	C1ra	707	Mus musculus	Complement C1r-A subcomponent	27.44	1	0.999	16	4	16	23	5	23	1M(15.9949), 2C(57.0214), 5C(57.0214), 6C(57.0214), 9C(57.0214)
sp|Q922D8|C1TC_MOUSE	Q922D8	C1TC_MOUSE	Mthfd1	935	Mus musculus	C-1-tetrahydrofolate synthase, cytoplasmic	4.06	1	0.9989	4	4	4	4	4	4
sp|P08607|C4BPA_MOUSE	P08607	C4BPA_MOUSE	C4bpa	469	Mus musculus	C4b-binding protein	14.29	1	0.999	6	6	6	8	8	8	11C(57.0214), 1M(15.9949), 5C(57.0214), 8C(57.0214)
sp|P09803|CADH1_MOUSE	P09803	CADH1_MOUSE	Cdh1	884	Mus musculus	Cadherin-1	0.9	1	0.9968	1	1	1	1	1	1
sp|P00920|CAH2_MOUSE	P00920	CAH2_MOUSE	Ca2	260	Mus musculus	Carbonic anhydrase 2	3.85	0.9994	0.9893	1	1	1	1	1	1
sp|P51437|CAMP_MOUSE	P51437	CAMP_MOUSE	Camp	172	Mus musculus	Cathelicidin antimicrobial peptide	19.77	1	0.9989	2	2	2	2	2	2
sp|O35350|CAN1_MOUSE	O35350	CAN1_MOUSE	Capn1	713	Mus musculus	Calpain-1 catalytic subunit	1.12	1	0.9774	1	1	1	1	1	1
sp|Q6ZQ38|CAND1_MOUSE	Q6ZQ38	CAND1_MOUSE	Cand1	1230	Mus musculus	Cullin-associated NEDD8-dissociated protein 1	1.95	1	0.9984	2	2	2	2	2	2
sp|P40124|CAP1_MOUSE	P40124	CAP1_MOUSE	Cap1	474	Mus musculus	Adenylyl cyclase-associated protein 1	10.97	1	0.9977	4	3	4	4	3	4
sp|Q60865|CAPR1_MOUSE	Q60865	CAPR1_MOUSE	Caprin1	707	Mus musculus	Caprin-1	1.7	1	0.9981	1	1	1	1	1	1
sp|P47757-2|CAPZB_MOUSE	P47757-2	CAPZB_MOUSE	Capzb	272	Mus musculus	Isoform 2 of F-actin-capping protein subunit beta	3.68	0.9998	0.993	1	0	1	1	0	1			sp|P47757-4|CAPZB_MOUSE
sp|P02662|CASA1_BOVIN	P02662	CASA1_BOVIN	CSN1S1	214	Bos taurus	Alpha-S1-casein	13.55	1	0.9986	3	3	3	3	3	3
sp|P02663|CASA2_BOVIN	P02663	CASA2_BOVIN	CSN1S2	222	Bos taurus	Alpha-S2-casein	3.6	1	0.9903	1	1	1	1	1	1
sp|P02668|CASK_BOVIN	P02668	CASK_BOVIN	CSN3	190	Bos taurus	Kappa-casein	5.26	1	0.9985	1	1	1	1	1	1
sp|P04040|CATA_HUMAN	P04040	CATA_HUMAN	CAT	527	Homo sapiens	Catalase	2.28	1	0.9979	1	1	1	1	1	1
sp|P24270|CATA_MOUSE	P24270	CATA_MOUSE	Cat	527	Mus musculus	Catalase	2.47	0.9999	0.9808	1	1	1	1	1	1
sp|P07339|CATD_HUMAN	P07339	CATD_HUMAN	CTSD	412	Homo sapiens	Cathepsin D	6.07	1	0.9986	3	3	3	3	3	3
sp|Q63918|CAVN2_MOUSE	Q63918	CAVN2_MOUSE	Cavin2	418	Mus musculus	Caveolae-associated protein 2	15.07	1	0.9986	6	6	6	6	6	6
sp|P47753|CAZA1_MOUSE	P47753	CAZA1_MOUSE	Capza1	286	Mus musculus	F-actin-capping protein subunit alpha-1	3.5	0.8213	0.9958	1	0	1	1	0	1			sp|P47754|CAZA2_MOUSE
sp|Q06770|CBG_MOUSE	Q06770	CBG_MOUSE	Serpina6	397	Mus musculus	Corticosteroid-binding globulin	16.37	1	0.9983	6	6	6	6	6	6
sp|Q9JHH6|CBPB2_MOUSE	Q9JHH6	CBPB2_MOUSE	Cpb2	422	Mus musculus	Carboxypeptidase B2	7.58	1	0.9917	4	4	4	4	4	4
sp|Q9JJN5|CBPN_MOUSE	Q9JJN5	CBPN_MOUSE	Cpn1	457	Mus musculus	Carboxypeptidase N catalytic chain	17.29	1	0.999	7	7	7	7	7	7
sp|Q9JIG7|CCD22_MOUSE	Q9JIG7	CCD22_MOUSE	Ccdc22	627	Mus musculus	Coiled-coil domain-containing protein 22	2.23	0.3431	0.9646	1	1	1	1	1	1
sp|Q08857|CD36_MOUSE	Q08857	CD36_MOUSE	Cd36	472	Mus musculus	Platelet glycoprotein 4	8.69	1	0.999	4	4	4	4	4	4
sp|P15379-10|CD44_MOUSE	P15379-10	CD44_MOUSE	Cd44	616	Mus musculus	Isoform 8 of CD44 antigen	1.95	0.8594	0.9969	1	0	1	1	0	1			sp|P15379-11|CD44_MOUSE, sp|P15379-12|CD44_MOUSE, sp|P15379-13|CD44_MOUSE, sp|P15379-2|CD44_MOUSE, sp|P15379-3|CD44_MOUSE, sp|P15379-4|CD44_MOUSE, sp|P15379-5|CD44_MOUSE, sp|P15379-6|CD44_MOUSE, sp|P15379-7|CD44_MOUSE, sp|P15379-8|CD44_MOUSE, sp|P15379-9|CD44_MOUSE, sp|P15379|CD44_MOUSE
sp|Q61735-2|CD47_MOUSE	Q61735-2	CD47_MOUSE	Cd47	324	Mus musculus	Isoform 2 of Leukocyte surface antigen CD47	4.01	1	0.9986	1	0	1	2	0	2			sp|Q61735|CD47_MOUSE
sp|Q9QWK4|CD5L_MOUSE	Q9QWK4	CD5L_MOUSE	Cd5l	352	Mus musculus	CD5 antigen-like	45.45	1	0.999	16	16	16	30	30	30	13C(57.0214), 1M(15.9949), 3C(57.0214), 4C(57.0214), 5M(15.9949), 7C(57.0214), 8C(57.0214)
sp|P40237|CD82_MOUSE	P40237	CD82_MOUSE	Cd82	266	Mus musculus	CD82 antigen	8.65	1	0.9986	2	2	2	3	3	3
sp|Q7TPC1|CDSN_MOUSE	Q7TPC1	CDSN_MOUSE	Cdsn	561	Mus musculus	Corneodesmosin	1.6	0.8508	0.9967	1	1	1	2	2	2
sp|Q61147|CERU_MOUSE	Q61147	CERU_MOUSE	Cp	1061	Mus musculus	Ceruloplasmin	23.28	1	0.999	22	22	22	26	26	26	11C(57.0214)
sp|P04186|CFAB_MOUSE	P04186	CFAB_MOUSE	Cfb	761	Mus musculus	Complement factor B	11.43	1	0.999	11	11	11	12	12	12
sp|P06909|CFAH_MOUSE	P06909	CFAH_MOUSE	Cfh	1234	Mus musculus	Complement factor H	28.04	1	0.999	30	30	30	35	35	35	13C(57.0214), 1C(57.0214), 2C(57.0214), 3C(57.0214), 4C(57.0214), 7C(57.0214), 9C(57.0214)
sp|Q61129|CFAI_MOUSE	Q61129	CFAI_MOUSE	Cfi	603	Mus musculus	Complement factor I	11.28	1	0.9989	7	7	7	7	7	7	3C(57.0214), 9C(57.0214)
sp|P63038|CH60_MOUSE	P63038	CH60_MOUSE	Hspd1	573	Mus musculus	60 kDa heat shock protein, mitochondrial	3.49	1	0.969	2	1	2	2	1	2
sp|O88200|CLC11_MOUSE	O88200	CLC11_MOUSE	Clec11a	328	Mus musculus	C-type lectin domain family 11 member A	13.72	1	0.9963	5	5	5	5	5	5
sp|P70194|CLC4F_MOUSE	P70194	CLC4F_MOUSE	Clec4f	548	Mus musculus	C-type lectin domain family 4 member F	1.64	1	0.9884	1	1	1	1	1	1
sp|Q9D7Z6|CLCA1_MOUSE	Q9D7Z6	CLCA1_MOUSE	Clca1	913	Mus musculus	Calcium-activated chloride channel regulator 1	9.42	1	0.9985	7	7	7	7	7	7
sp|Q68FD5|CLH1_MOUSE	Q68FD5	CLH1_MOUSE	Cltc	1675	Mus musculus	Clathrin heavy chain 1	5.49	1	0.9984	7	7	7	7	7	7
sp|Q9Z0H8-2|CLIP2_MOUSE	Q9Z0H8-2	CLIP2_MOUSE	Clip2	1012	Mus musculus	Isoform 2 of CAP-Gly domain-containing linker protein 2	0.89	1	0.9964	1	0	1	1	0	1			sp|Q9Z0H8|CLIP2_MOUSE
sp|Q06890|CLUS_MOUSE	Q06890	CLUS_MOUSE	Clu	448	Mus musculus	Clusterin	35.49	1	0.999	20	20	20	32	32	32	2M(15.9949), 9M(15.9949)
sp|P21180-2|CO2_MOUSE	P21180-2	CO2_MOUSE	C2	753	Mus musculus	Isoform Short of Complement C2	3.85	1	0.9931	3	0	3	3	0	3			sp|P21180|CO2_MOUSE
sp|P01027|CO3_MOUSE	P01027	CO3_MOUSE	C3	1663	Mus musculus	Complement C3	52.44	1	0.999	75	60	75	128	100	128	10C(57.0214), 10M(15.9949), 11C(57.0214), 11M(15.9949), 14M(15.9949), 18M(15.9949), 1M(15.9949), 2M(15.9949), 3C(57.0214), 5C(57.0214), 7M(15.9949)
sp|P01029|CO4B_MOUSE	P01029	CO4B_MOUSE	C4b	1738	Mus musculus	Complement C4-B	33.77	1	0.999	54	54	54	82	82	82	10M(15.9949), 1C(57.0214), 2C(57.0214), 3C(57.0214), 3M(15.9949), 4M(15.9949), 5C(57.0214), 6M(15.9949)
sp|P06684|CO5_MOUSE	P06684	CO5_MOUSE	C5	1680	Mus musculus	Complement C5	23.21	1	0.999	35	30	35	39	33	39
sp|Q04857|CO6A1_MOUSE	Q04857	CO6A1_MOUSE	Col6a1	1025	Mus musculus	Collagen alpha-1(VI) chain	1.07	0.3829	0.97	1	1	1	1	1	1
sp|Q63870|CO7A1_MOUSE	Q63870	CO7A1_MOUSE	Col7a1	2944	Mus musculus	Collagen alpha-1(VII) chain	0.27	0.9997	0.963	1	1	1	1	1	1
sp|Q8K182|CO8A_MOUSE	Q8K182	CO8A_MOUSE	C8a	587	Mus musculus	Complement component C8 alpha chain	10.56	1	0.9989	5	5	5	5	5	5
sp|Q8BH35|CO8B_MOUSE	Q8BH35	CO8B_MOUSE	C8b	589	Mus musculus	Complement component C8 beta chain	13.41	1	0.999	6	1	6	6	1	6
sp|Q8VCG4|CO8G_MOUSE	Q8VCG4	CO8G_MOUSE	C8g	202	Mus musculus	Complement component C8 gamma chain	17.33	1	0.999	2	2	2	2	2	2
sp|P06683|CO9_MOUSE	P06683	CO9_MOUSE	C9	548	Mus musculus	Complement component C9	30.29	1	0.999	17	17	17	19	19	19	2C(57.0214), 5M(15.9949)
sp|P18760|COF1_MOUSE	P18760	COF1_MOUSE	Cfl1	166	Mus musculus	Cofilin-1	27.11	1	0.9988	4	3	4	4	3	4	N-term(42.0106)
sp|Q8CF98|COL10_MOUSE	Q8CF98	COL10_MOUSE	Colec10	277	Mus musculus	Collectin-10	11.55	1	0.9989	3	3	3	3	3	3
sp|Q3SXB8|COL11_MOUSE	Q3SXB8	COL11_MOUSE	Colec11	272	Mus musculus	Collectin-11	16.18	1	0.999	4	0	4	4	0	4
sp|O89053|COR1A_MOUSE	O89053	COR1A_MOUSE	Coro1a	461	Mus musculus	Coronin-1A	1.74	1	0.966	1	1	1	1	1	1
sp|Q9WUM4|COR1C_MOUSE	Q9WUM4	COR1C_MOUSE	Coro1c	474	Mus musculus	Coronin-1C	10.34	1	0.9988	5	5	5	5	5	5
sp|Q9D2V7|CORO7_MOUSE	Q9D2V7	CORO7_MOUSE	Coro7	922	Mus musculus	Coronin-7	5.64	1	0.996	5	5	5	5	5	5
sp|O35728|CP4AE_MOUSE	O35728	CP4AE_MOUSE	Cyp4a14	507	Mus musculus	Cytochrome P450 4A14	1.78	0.5479	0.9844	1	1	1	1	1	1
sp|Q9DBB9|CPN2_MOUSE	Q9DBB9	CPN2_MOUSE	Cpn2	547	Mus musculus	Carboxypeptidase N subunit 2	12.07	1	0.999	7	7	7	7	7	7
sp|Q8BT60|CPNE3_MOUSE	Q8BT60	CPNE3_MOUSE	Cpne3	533	Mus musculus	Copine-3	1.69	1	0.9953	1	0	1	1	0	1
sp|P14847|CRP_MOUSE	P14847	CRP_MOUSE	Crp	225	Mus musculus	C-reactive protein	5.33	1	0.998	1	1	1	1	1	1
sp|Q8CG14|CS1A_MOUSE	Q8CG14	CS1A_MOUSE	C1s1	688	Mus musculus	Complement C1s-1 subcomponent	36.77	1	0.999	22	11	22	36	18	36	11M(15.9949), 14C(57.0214), 19C(57.0214), 1C(57.0214), 9C(57.0214)
sp|P61202-2|CSN2_MOUSE	P61202-2	CSN2_MOUSE	Cops2	450	Mus musculus	Isoform 2 of COP9 signalosome complex subunit 2	3.11	0.6254	0.9887	1	0	1	1	0	1			sp|P61202|CSN2_MOUSE
sp|O35864|CSN5_MOUSE	O35864	CSN5_MOUSE	Cops5	334	Mus musculus	COP9 signalosome complex subunit 5	2.1	0.751	0.9937	1	1	1	1	1	1
sp|Q8BY89-2|CTL2_MOUSE	Q8BY89-2	CTL2_MOUSE	Slc44a2	704	Mus musculus	Isoform 2 of Choline transporter-like protein 2	2.56	1	0.9839	2	0	2	2	0	2	7C(57.0214)		sp|Q8BY89|CTL2_MOUSE
sp|Q7TMB8|CYFP1_MOUSE	Q7TMB8	CYFP1_MOUSE	Cyfip1	1253	Mus musculus	Cytoplasmic FMR1-interacting protein 1	4.63	1	0.9984	5	1	5	5	1	5
sp|Q8BPM0-2|DAAM1_MOUSE	Q8BPM0-2	DAAM1_MOUSE	Daam1	1068	Mus musculus	Isoform 2 of Disheveled-associated activator of morphogenesis 1	4.59	1	0.9982	5	0	5	5	0	5			sp|Q8BPM0|DAAM1_MOUSE
sp|Q9DAR7|DCPS_MOUSE	Q9DAR7	DCPS_MOUSE	Dcps	338	Mus musculus	m7GpppX diphosphatase	2.96	1	0.9987	1	1	1	1	1	1
sp|O08788-2|DCTN1_MOUSE	O08788-2	DCTN1_MOUSE	Dctn1	1243	Mus musculus	Isoform 2 of Dynactin subunit 1	2.74	1	0.9982	3	0	3	3	0	3			sp|O08788|DCTN1_MOUSE
sp|Q99KJ8|DCTN2_MOUSE	Q99KJ8	DCTN2_MOUSE	Dctn2	402	Mus musculus	Dynactin subunit 2	3.73	1	0.999	1	1	1	1	1	1
sp|Q91VR5|DDX1_MOUSE	Q91VR5	DDX1_MOUSE	Ddx1	740	Mus musculus	ATP-dependent RNA helicase DDX1	5.14	1	0.9973	3	3	3	3	3	3
sp|Q91YP3|DEOC_MOUSE	Q91YP3	DEOC_MOUSE	Dera	318	Mus musculus	Deoxyribose-phosphate aldolase	8.81	1	0.9989	2	2	2	2	2	2
sp|E9Q557|DESP_MOUSE	E9Q557	DESP_MOUSE	Dsp	2883	Mus musculus	Desmoplakin	7.56	1	0.999	23	23	23	23	23	23	5M(15.9949), 8M(15.9949)
sp|Q64442|DHSO_MOUSE	Q64442	DHSO_MOUSE	Sord	357	Mus musculus	Sorbitol dehydrogenase	2.52	0.722	0.9927	1	1	1	1	1	1
sp|O08808|DIAP1_MOUSE	O08808	DIAP1_MOUSE	Diaph1	1255	Mus musculus	Protein diaphanous homolog 1	2.23	1	0.981	3	3	3	3	3	3
sp|Q9QYJ0|DNJA2_MOUSE	Q9QYJ0	DNJA2_MOUSE	Dnaja2	412	Mus musculus	DnaJ homolog subfamily A member 2	3.64	0.9954	0.9814	1	1	1	1	1	1
sp|Q9QYJ3|DNJB1_MOUSE	Q9QYJ3	DNJB1_MOUSE	Dnajb1	340	Mus musculus	DnaJ homolog subfamily B member 1	6.47	0.9838	0.9866	2	1	1	2	1	1
sp|Q9D832|DNJB4_MOUSE	Q9D832	DNJB4_MOUSE	Dnajb4	337	Mus musculus	DnaJ homolog subfamily B member 4	6.53	0.9999	0.9954	2	1	2	2	1	2	10C(57.0214)
sp|Q8K1M6-2|DNM1L_MOUSE	Q8K1M6-2	DNM1L_MOUSE	Dnm1l	716	Mus musculus	Isoform 2 of Dynamin-1-like protein	4.19	1	0.999	3	0	3	3	0	3			sp|Q8K1M6-3|DNM1L_MOUSE, sp|Q8K1M6|DNM1L_MOUSE
sp|Q9Z2W0|DNPEP_MOUSE	Q9Z2W0	DNPEP_MOUSE	Dnpep	473	Mus musculus	Aspartyl aminopeptidase	9.94	1	0.9988	5	5	5	5	5	5
sp|Q8K3H0|DP13A_MOUSE	Q8K3H0	DP13A_MOUSE	Appl1	707	Mus musculus	DCC-interacting protein 13-alpha	1.41	0.704	0.992	1	1	1	1	1	1
sp|O08553|DPYL2_MOUSE	O08553	DPYL2_MOUSE	Dpysl2	572	Mus musculus	Dihydropyrimidinase-related protein 2	2.27	0.7731	0.9944	1	0	1	1	0	1			sp|P97427|DPYL1_MOUSE
sp|Q62188|DPYL3_MOUSE	Q62188	DPYL3_MOUSE	Dpysl3	570	Mus musculus	Dihydropyrimidinase-related protein 3	1.75	0.5474	0.9844	1	1	1	1	1	1
sp|Q61495|DSG1A_MOUSE	Q61495	DSG1A_MOUSE	Dsg1a	1057	Mus musculus	Desmoglein-1-alpha	3.69	1	0.9985	4	0	4	4	0	4	2M(15.9949), 8M(15.9949)		sp|Q7TSF1|DSG1B_MOUSE
sp|Q9JHU4|DYHC1_MOUSE	Q9JHU4	DYHC1_MOUSE	Dync1h1	4644	Mus musculus	Cytoplasmic dynein 1 heavy chain 1	3.62	1	0.999	15	15	15	15	15	15
sp|P39054-2|DYN2_MOUSE	P39054-2	DYN2_MOUSE	Dnm2	866	Mus musculus	Isoform 2 of Dynamin-2	4.04	1	0.9875	4	0	4	4	0	4			sp|P39054|DYN2_MOUSE
sp|Q61508|ECM1_MOUSE	Q61508	ECM1_MOUSE	Ecm1	559	Mus musculus	Extracellular matrix protein 1	7.16	1	0.999	4	2	4	4	2	4
sp|Q8BL66|EEA1_MOUSE	Q8BL66	EEA1_MOUSE	Eea1	1411	Mus musculus	Early endosome antigen 1	4.32	1	0.9976	5	5	5	5	5	5
sp|P10126|EF1A1_MOUSE	P10126	EF1A1_MOUSE	Eef1a1	462	Mus musculus	Elongation factor 1-alpha 1	17.97	1	0.9988	8	2	8	9	2	9
sp|O70251|EF1B_MOUSE	O70251	EF1B_MOUSE	Eef1b	225	Mus musculus	Elongation factor 1-beta	4	1	0.999	1	1	1	1	1	1
sp|P57776|EF1D_MOUSE	P57776	EF1D_MOUSE	Eef1d	281	Mus musculus	Elongation factor 1-delta	8.54	0.9999	0.999	1	0	1	1	0	1
sp|Q9D8N0|EF1G_MOUSE	Q9D8N0	EF1G_MOUSE	Eef1g	437	Mus musculus	Elongation factor 1-gamma	5.26	1	0.9976	2	2	2	2	2	2
sp|P58252|EF2_MOUSE	P58252	EF2_MOUSE	Eef2	858	Mus musculus	Elongation factor 2	3.73	1	0.9977	4	4	4	4	4	4
sp|Q8BFR5-2|EFTU_MOUSE	Q8BFR5-2	EFTU_MOUSE	Tufm	435	Mus musculus	Isoform 2 of Elongation factor Tu, mitochondrial	2.07	0.5095	0.9819	1	0	1	1	0	1			sp|Q8BFR5|EFTU_MOUSE
sp|Q01279|EGFR_MOUSE	Q01279	EGFR_MOUSE	Egfr	1210	Mus musculus	Epidermal growth factor receptor	0.91	1	0.9979	1	1	1	1	1	1
sp|Q9WVK4|EHD1_MOUSE	Q9WVK4	EHD1_MOUSE	Ehd1	534	Mus musculus	EH domain-containing protein 1	5.24	1	0.9988	3	1	2	3	1	2
sp|Q9QXY6|EHD3_MOUSE	Q9QXY6	EHD3_MOUSE	Ehd3	535	Mus musculus	EH domain-containing protein 3	9.53	1	0.9979	5	2	3	5	2	3
sp|Q9EQP2|EHD4_MOUSE	Q9EQP2	EHD4_MOUSE	Ehd4	541	Mus musculus	EH domain-containing protein 4	20.7	1	0.999	10	8	10	11	9	11
sp|P48024|EIF1_MOUSE	P48024	EIF1_MOUSE	Eif1	113	Mus musculus	Eukaryotic translation initiation factor 1	12.39	0.4269	0.9749	1	0	1	1	0	1			sp|Q9CXU9|EIF1B_MOUSE
sp|Q8JZQ9|EIF3B_MOUSE	Q8JZQ9	EIF3B_MOUSE	Eif3b	803	Mus musculus	Eukaryotic translation initiation factor 3 subunit B	2.74	1	0.9949	2	2	2	2	2	2
sp|Q8R1B4|EIF3C_MOUSE	Q8R1B4	EIF3C_MOUSE	Eif3c	911	Mus musculus	Eukaryotic translation initiation factor 3 subunit C	2.2	1	0.9941	2	2	2	2	2	2
sp|P60229|EIF3E_MOUSE	P60229	EIF3E_MOUSE	Eif3e	445	Mus musculus	Eukaryotic translation initiation factor 3 subunit E	4.72	1	0.9826	2	2	2	2	2	2
sp|Q9DCH4|EIF3F_MOUSE	Q9DCH4	EIF3F_MOUSE	Eif3f	361	Mus musculus	Eukaryotic translation initiation factor 3 subunit F	3.05	0.904	0.998	1	1	1	1	1	1
sp|Q9DBZ5|EIF3K_MOUSE	Q9DBZ5	EIF3K_MOUSE	Eif3k	218	Mus musculus	Eukaryotic translation initiation factor 3 subunit K	5.05	0.7163	0.9925	1	1	1	1	1	1
sp|Q8QZY1|EIF3L_MOUSE	Q8QZY1	EIF3L_MOUSE	Eif3l	564	Mus musculus	Eukaryotic translation initiation factor 3 subunit L	4.08	1	0.9973	2	2	2	2	2	2
sp|P70290|EM55_MOUSE	P70290	EM55_MOUSE	Mpp1	466	Mus musculus	55 kDa erythrocyte membrane protein	2.58	1	0.9988	1	1	1	1	1	1
sp|P17182|ENOA_MOUSE	P17182	ENOA_MOUSE	Eno1	434	Mus musculus	Alpha-enolase	13.13	1	0.9989	5	3	5	6	4	6
sp|Q3U0P5|ENTP6_MOUSE	Q3U0P5	ENTP6_MOUSE	Entpd6	455	Mus musculus	Ectonucleoside triphosphate diphosphohydrolase 6	2.86	1	0.9989	1	1	1	1	1	1
sp|Q60902-2|EP15R_MOUSE	Q60902-2	EP15R_MOUSE	Eps15l1	819	Mus musculus	Isoform 2 of Epidermal growth factor receptor substrate 15-like 1	2.56	1	0.9958	2	0	2	2	0	2			sp|Q60902-3|EP15R_MOUSE, sp|Q60902-4|EP15R_MOUSE, sp|Q60902|EP15R_MOUSE
sp|P48193-2|EPB41_MOUSE	P48193-2	EPB41_MOUSE	Epb41	804	Mus musculus	Isoform 2 of Protein 4.1	0.87	0.9988	0.9794	1	0	1	1	0	1			sp|P48193|EPB41_MOUSE
sp|P42567|EPS15_MOUSE	P42567	EPS15_MOUSE	Eps15	897	Mus musculus	Epidermal growth factor receptor substrate 15	1.45	1	0.9977	1	0	1	1	0	1
sp|Q8BWY3|ERF1_MOUSE	Q8BWY3	ERF1_MOUSE	Etf1	437	Mus musculus	Eukaryotic peptide chain release factor subunit 1	2.52	0.9999	0.9801	1	1	1	1	1	1
sp|P23953|EST1C_MOUSE	P23953	EST1C_MOUSE	Ces1c	554	Mus musculus	Carboxylesterase 1C	18.05	1	0.999	10	7	10	13	9	13	1M(15.9949), 8M(15.9949)
sp|Q63880-2|EST3A_MOUSE	Q63880-2	EST3A_MOUSE	Ces3a	524	Mus musculus	Isoform 2 of Carboxylesterase 3A	1.91	0.4175	0.974	1	0	1	1	0	1			sp|Q63880|EST3A_MOUSE, sp|Q8VCU1-2|EST3B_MOUSE, sp|Q8VCU1|EST3B_MOUSE
sp|P97464|EXT1_MOUSE	P97464	EXT1_MOUSE	Ext1	746	Mus musculus	Exostosin-1	3.62	1	0.9937	3	2	3	3	2	3
sp|P70428|EXT2_MOUSE	P70428	EXT2_MOUSE	Ext2	718	Mus musculus	Exostosin-2	6.27	1	0.9986	4	4	4	4	4	4
sp|P26040|EZRI_MOUSE	P26040	EZRI_MOUSE	Ezr	586	Mus musculus	Ezrin	13.31	1	0.9986	9	3	9	9	3	9
sp|Q99L47|F10A1_MOUSE	Q99L47	F10A1_MOUSE	St13	371	Mus musculus	Hsc70-interacting protein	6.2	1	0.9959	2	2	2	2	2	2
sp|Q8BH61|F13A_MOUSE	Q8BH61	F13A_MOUSE	F13a1	732	Mus musculus	Coagulation factor XIII A chain	14.62	1	0.999	10	10	10	11	11	11	9C(57.0214)
sp|Q9QXD6|F16P1_MOUSE	Q9QXD6	F16P1_MOUSE	Fbp1	338	Mus musculus	Fructose-1,6-bisphosphatase 1	3.55	1	0.9976	1	1	1	1	1	1
sp|O88947|FA10_MOUSE	O88947	FA10_MOUSE	F10	481	Mus musculus	Coagulation factor X	1.87	1	0.9985	1	1	1	2	2	2
sp|Q91Y47|FA11_MOUSE	Q91Y47	FA11_MOUSE	F11	624	Mus musculus	Coagulation factor XI	1.28	1	0.9927	1	1	1	1	1	1
sp|Q80YC5|FA12_MOUSE	Q80YC5	FA12_MOUSE	F12	597	Mus musculus	Coagulation factor XII	10.22	1	0.999	5	5	5	5	5	5
sp|O88783|FA5_MOUSE	O88783	FA5_MOUSE	F5	2183	Mus musculus	Coagulation factor V	18.46	1	0.999	38	38	38	60	60	60	10C(57.0214), 13C(57.0214), 3M(15.9949), 9C(57.0214)
sp|P16294|FA9_MOUSE	P16294	FA9_MOUSE	F9	471	Mus musculus	Coagulation factor IX	1.91	0.9998	0.9968	1	1	1	1	1	1
sp|Q05816|FABP5_MOUSE	Q05816	FABP5_MOUSE	Fabp5	135	Mus musculus	Fatty acid-binding protein 5	6.67	0.686	0.9913	1	1	1	1	1	1
sp|Q91VU0|FAM3C_MOUSE	Q91VU0	FAM3C_MOUSE	Fam3c	227	Mus musculus	Protein FAM3C	8.81	1	0.9894	2	2	2	2	2	2
sp|Q08879-2|FBLN1_MOUSE	Q08879-2	FBLN1_MOUSE	Fbln1	685	Mus musculus	Isoform C of Fibulin-1	1.46	0.997	0.9954	1	1	1	1	1	1
sp|Q9WVH9|FBLN5_MOUSE	Q9WVH9	FBLN5_MOUSE	Fbln5	448	Mus musculus	Fibulin-5	11.16	1	0.9988	5	5	5	5	5	5
sp|G3X9C2|FBX50_MOUSE	G3X9C2	FBX50_MOUSE	Nccrp1	266	Mus musculus	F-box only protein 50	4.14	1	0.9972	1	1	1	1	1	1
sp|P23591|FCL_MOUSE	P23591	FCL_MOUSE	Gfus	321	Mus musculus	GDP-L-fucose synthase	2.18	0.9997	0.9793	1	1	1	1	1	1
sp|O70165|FCN1_MOUSE	O70165	FCN1_MOUSE	Fcn1	334	Mus musculus	Ficolin-1	30.24	1	0.999	8	8	8	9	9	9
sp|P29699|FETUA_MOUSE	P29699	FETUA_MOUSE	Ahsg	345	Mus musculus	Alpha-2-HS-glycoprotein	17.97	1	0.999	3	3	3	4	4	4	11C(57.0214), 21C(57.0214)
sp|Q9QXC1|FETUB_MOUSE	Q9QXC1	FETUB_MOUSE	Fetub	388	Mus musculus	Fetuin-B	11.86	1	0.9983	4	4	4	6	6	6
sp|P97447|FHL1_MOUSE	P97447	FHL1_MOUSE	Fhl1	280	Mus musculus	Four and a half LIM domains protein 1	4.29	0.9969	0.9688	1	0	1	1	0	1
sp|Q8K0E8|FIBB_MOUSE	Q8K0E8	FIBB_MOUSE	Fgb	481	Mus musculus	Fibrinogen beta chain	5.82	1	0.9851	3	2	3	3	2	3
sp|Q8VCM7|FIBG_MOUSE	Q8VCM7	FIBG_MOUSE	Fgg	436	Mus musculus	Fibrinogen gamma chain	1.61	1	0.9988	1	1	1	1	1	1
sp|P11276|FINC_MOUSE	P11276	FINC_MOUSE	Fn1	2477	Mus musculus	Fibronectin	34.03	1	0.999	60	60	60	79	79	79	2C(57.0214), 4C(57.0214), 5C(57.0214), 9C(57.0214)
sp|Q8BTM8|FLNA_MOUSE	Q8BTM8	FLNA_MOUSE	Flna	2647	Mus musculus	Filamin-A	12.77	1	0.999	29	23	29	29	23	29	11C(57.0214)
sp|Q80X90|FLNB_MOUSE	Q80X90	FLNB_MOUSE	Flnb	2602	Mus musculus	Filamin-B	1.69	1	0.9968	5	1	1	5	1	1
sp|Q8VHX6-2|FLNC_MOUSE	Q8VHX6-2	FLNC_MOUSE	Flnc	2693	Mus musculus	Isoform 2 of Filamin-C	2.27	1	0.9987	6	0	2	6	0	2			sp|Q8VHX6|FLNC_MOUSE
sp|Q80TY0-2|FNBP1_MOUSE	Q80TY0-2	FNBP1_MOUSE	Fnbp1	550	Mus musculus	Isoform 2 of Formin-binding protein 1	2	1	0.9981	1	0	1	1	0	1			sp|Q80TY0-3|FNBP1_MOUSE, sp|Q80TY0-5|FNBP1_MOUSE, sp|Q80TY0|FNBP1_MOUSE
sp|P09528|FRIH_MOUSE	P09528	FRIH_MOUSE	Fth1	182	Mus musculus	Ferritin heavy chain	3.85	0.3187	0.9607	1	1	1	1	1	1
sp|P29391|FRIL1_MOUSE	P29391	FRIL1_MOUSE	Ftl1	183	Mus musculus	Ferritin light chain 1	19.67	1	0.999	3	0	3	3	0	3
sp|Q91WJ8-2|FUBP1_MOUSE	Q91WJ8-2	FUBP1_MOUSE	Fubp1	672	Mus musculus	Isoform 2 of Far upstream element-binding protein 1	1.04	0.9996	0.9781	1	0	1	1	0	1			sp|Q91WJ8|FUBP1_MOUSE
sp|P16858|G3P_MOUSE	P16858	G3P_MOUSE	Gapdh	333	Mus musculus	Glyceraldehyde-3-phosphate dehydrogenase	15.02	1	0.9987	4	3	4	5	3	5	4M(15.9949)
sp|Q6PB93-2|GALT2_MOUSE	Q6PB93-2	GALT2_MOUSE	Galnt2	536	Mus musculus	Isoform 2 of Polypeptide N-acetylgalactosaminyltransferase 2	3.54	1	0.9954	2	0	2	2	0	2	7C(57.0214)		sp|Q6PB93|GALT2_MOUSE
sp|Q80VA0|GALT7_MOUSE	Q80VA0	GALT7_MOUSE	Galnt7	657	Mus musculus	N-acetylgalactosaminyltransferase 7	7.46	1	0.999	6	0	6	6	0	6
sp|P01863|GCAA_MOUSE	P01863	GCAA_MOUSE	Ighg	330	Mus musculus	Ig gamma-2A chain C region, A allele	27.88	1	0.999	9	0	9	24	0	24	13M(15.9949), 14M(15.9949), 5C(57.0214)		sp|P01865|GCAM_MOUSE
sp|P01864|GCAB_MOUSE	P01864	GCAB_MOUSE		335	Mus musculus	Ig gamma-2A chain C region secreted form	20.6	1	0.999	7	4	4	23	14	14	14M(15.9949)
sp|P50396|GDIA_MOUSE	P50396	GDIA_MOUSE	Gdi1	447	Mus musculus	Rab GDP dissociation inhibitor alpha	10.96	1	0.9897	5	2	5	5	2	5
sp|Q61598-2|GDIB_MOUSE	Q61598-2	GDIB_MOUSE	Gdi2	409	Mus musculus	Isoform 2 of Rab GDP dissociation inhibitor beta	12.22	1	0.9985	5	0	2	5	0	2			sp|Q61598|GDIB_MOUSE
sp|P13020-2|GELS_MOUSE	P13020-2	GELS_MOUSE	Gsn	731	Mus musculus	Isoform 2 of Gelsolin	35.16	1	0.999	18	1	18	21	1	21
sp|P16882-2|GHR_MOUSE	P16882-2	GHR_MOUSE	Ghr	297	Mus musculus	Isoform 2 of Growth hormone receptor	3.03	0.4294	0.9752	1	0	1	1	0	1			sp|P16882|GHR_MOUSE
sp|P15105|GLNA_MOUSE	P15105	GLNA_MOUSE	Glul	373	Mus musculus	Glutamine synthetase	2.68	1	0.9983	1	1	1	1	1	1	N-term(42.0106)
sp|P08752|GNAI2_MOUSE	P08752	GNAI2_MOUSE	Gnai2	355	Mus musculus	Guanine nucleotide-binding protein G(i) subunit alpha-2	6.2	0.9998	0.9984	2	1	2	2	1	2
sp|Q6S5C2-2|GNPTG_MOUSE	Q6S5C2-2	GNPTG_MOUSE	Gnptg	314	Mus musculus	Isoform 2 of N-acetylglucosamine-1-phosphotransferase subunit gamma	3.18	0.8546	0.9968	1	0	1	1	0	1			sp|Q6S5C2|GNPTG_MOUSE
sp|Q9QYE6|GOGA5_MOUSE	Q9QYE6	GOGA5_MOUSE	Golga5	729	Mus musculus	Golgin subfamily A member 5	1.78	0.6483	0.9897	1	1	1	1	1	1
sp|O35930|GP1BA_MOUSE	O35930	GP1BA_MOUSE	Gp1ba	734	Mus musculus	Platelet glycoprotein Ib alpha chain	1.5	0.8951	0.9978	1	1	1	1	1	1
sp|P56400|GP1BB_MOUSE	P56400	GP1BB_MOUSE	Gp1bb	206	Mus musculus	Platelet glycoprotein Ib beta chain	5.34	0.9994	0.9977	1	1	1	1	1	1
sp|O08742|GPV_MOUSE	O08742	GPV_MOUSE	Gp5	567	Mus musculus	Platelet glycoprotein V	1.94	0.9997	0.99	1	1	1	1	1	1
sp|P46412|GPX3_MOUSE	P46412	GPX3_MOUSE	Gpx3	226	Mus musculus	Glutathione peroxidase 3	32.3	1	0.9989	6	5	6	8	6	8	11M(15.9949), 3C(57.0214), 6M(15.9949)
sp|Q9EST1|GSDMA_MOUSE	Q9EST1	GSDMA_MOUSE	Gsdma	446	Mus musculus	Gasdermin-A	8.07	1	0.9964	4	1	4	4	1	4	N-term(42.0106)
sp|P32037|GTR3_MOUSE	P32037	GTR3_MOUSE	Slc2a3	493	Mus musculus	Solute carrier family 2, facilitated glucose transporter member 3	5.68	1	0.9975	3	3	3	3	3	3
sp|C0HKE1|H2A1B_MOUSE	C0HKE1	H2A1B_MOUSE	H2ac4	130	Mus musculus	Histone H2A type 1-B	26.92	1	0.999	3	0	3	3	0	3			sp|C0HKE2|H2A1C_MOUSE, sp|C0HKE3|H2A1D_MOUSE, sp|C0HKE4|H2A1E_MOUSE, sp|C0HKE5|H2A1G_MOUSE, sp|C0HKE6|H2A1I_MOUSE, sp|C0HKE7|H2A1N_MOUSE, sp|C0HKE8|H2A1O_MOUSE, sp|C0HKE9|H2A1P_MOUSE, sp|Q64523|H2A2C_MOUSE, sp|Q6GSS7|H2A2A_MOUSE, sp|Q8BFU2|H2A3_MOUSE, sp|Q8CGP5|H2A1F_MOUSE, sp|Q8CGP6|H2A1H_MOUSE, sp|Q8CGP7|H2A1K_MOUSE, sp|Q8R1M2|H2AJ_MOUSE
sp|P10853|H2B1F_MOUSE	P10853	H2B1F_MOUSE	H2bc7	126	Mus musculus	Histone H2B type 1-F/J/L	41.27	1	0.999	6	0	6	9	0	9			sp|P10854|H2B1M_MOUSE, sp|Q64475|H2B1B_MOUSE, sp|Q64478|H2B1H_MOUSE, sp|Q64525|H2B2B_MOUSE, sp|Q6ZWY9|H2B1C_MOUSE, sp|Q8CGP1|H2B1K_MOUSE, sp|Q8CGP2-2|H2B1P_MOUSE, sp|Q8CGP2|H2B1P_MOUSE
sp|P02301|H3C_MOUSE	P02301	H3C_MOUSE	H3-5	136	Mus musculus	Histone H3.3C	11.76	1	0.9785	2	0	2	3	0	3			sp|P68433|H31_MOUSE, sp|P84228|H32_MOUSE, sp|P84244|H33_MOUSE
sp|P62806|H4_MOUSE	P62806	H4_MOUSE	H4c1	103	Mus musculus	Histone H4	50.49	1	0.9989	5	5	5	8	8	8	5M(15.9949)
sp|P01898|HA10_MOUSE	P01898	HA10_MOUSE	H2-Q10	325	Mus musculus	H-2 class I histocompatibility antigen, Q10 alpha chain	28.62	1	0.999	9	4	9	9	4	9
sp|P14426|HA13_MOUSE	P14426	HA13_MOUSE	H2-D1	362	Mus musculus	H-2 class I histocompatibility antigen, D-K alpha chain	8.84	0.9984	0.9815	3	0	0	3	0	0
sp|P14430|HA18_MOUSE	P14430	HA18_MOUSE	H2-Q8	326	Mus musculus	H-2 class I histocompatibility antigen, Q8 alpha chain	10.12	0.9998	0.9951	3	0	0	3	0	0
sp|P04223-2|HA1K_MOUSE	P04223-2	HA1K_MOUSE	H2-K1	360	Mus musculus	Isoform 2 of H-2 class I histocompatibility antigen, K-K alpha chain	10.83	0.9998	0.9986	4	0	2	4	0	2			sp|P04223|HA1K_MOUSE
sp|P01897|HA1L_MOUSE	P01897	HA1L_MOUSE	H2-L	362	Mus musculus	H-2 class I histocompatibility antigen, L-D alpha chain	12.15	1	0.999	5	0	2	5	0	2
sp|Q8K0D2-2|HABP2_MOUSE	Q8K0D2-2	HABP2_MOUSE	Habp2	521	Mus musculus	Isoform 2 of Hyaluronan-binding protein 2	1.73	0.9993	0.9879	1	0	1	1	0	1			sp|Q8K0D2|HABP2_MOUSE
sp|P01942|HBA_MOUSE	P01942	HBA_MOUSE	Hba	142	Mus musculus	Hemoglobin subunit alpha	69.01	1	0.999	9	6	9	18	14	18	1M(15.9949)
sp|P02088|HBB1_MOUSE	P02088	HBB1_MOUSE	Hbb-b1	147	Mus musculus	Hemoglobin subunit beta-1	66.67	1	0.999	9	5	9	14	8	14	11C(57.0214), 15M(15.9949), 5C(57.0214)
sp|P02089|HBB2_MOUSE	P02089	HBB2_MOUSE	Hbb-b2	147	Mus musculus	Hemoglobin subunit beta-2	36.05	1	0.9988	5	1	1	7	1	1
sp|Q91X72|HEMO_MOUSE	Q91X72	HEMO_MOUSE	Hpx	460	Mus musculus	Hemopexin	43.7	1	0.999	21	21	21	47	47	47	19C(57.0214), 1C(57.0214), 3C(57.0214), 6C(57.0214)
sp|P49182|HEP2_MOUSE	P49182	HEP2_MOUSE	Serpind1	478	Mus musculus	Heparin cofactor 2	14.64	1	0.9988	8	8	8	8	8	8	3C(57.0214)
sp|P29416|HEXA_MOUSE	P29416	HEXA_MOUSE	Hexa	528	Mus musculus	Beta-hexosaminidase subunit alpha	3.41	1	0.9987	2	2	2	2	2	2
sp|Q9R098|HGFA_MOUSE	Q9R098	HGFA_MOUSE	Hgfac	653	Mus musculus	Hepatocyte growth factor activator	1.84	1	0.9989	1	1	1	2	2	2
sp|P26928|HGFL_MOUSE	P26928	HGFL_MOUSE	Mst1	716	Mus musculus	Hepatocyte growth factor-like protein	1.4	0.9281	0.9985	1	1	1	1	1	1
sp|A2AJ76|HMCN2_MOUSE	A2AJ76	HMCN2_MOUSE	Hmcn2	5100	Mus musculus	Hemicentin-2	1.65	1	0.9946	8	8	8	8	8	8
sp|Q8JZK9|HMCS1_MOUSE	Q8JZK9	HMCS1_MOUSE	Hmgcs1	520	Mus musculus	Hydroxymethylglutaryl-CoA synthase, cytoplasmic	2.5	0.4125	0.9734	1	1	1	1	1	1
sp|Q3TBD2-2|HMHA1_MOUSE	Q3TBD2-2	HMHA1_MOUSE	Arhgap45	1000	Mus musculus	Isoform 2 of Rho GTPase-activating protein 45	1.5	1	0.995	2	0	2	2	0	2			sp|Q3TBD2|HMHA1_MOUSE
sp|P49429|HPPD_MOUSE	P49429	HPPD_MOUSE	Hpd	393	Mus musculus	4-hydroxyphenylpyruvate dioxygenase	2.29	1	0.9918	1	1	1	1	1	1
sp|Q6YGZ1|HPSE_MOUSE	Q6YGZ1	HPSE_MOUSE	Hpse	535	Mus musculus	Heparanase	3.55	0.9993	0.9704	2	2	2	2	2	2
sp|Q61646|HPT_MOUSE	Q61646	HPT_MOUSE	Hp	347	Mus musculus	Haptoglobin	41.5	1	0.999	15	15	15	26	26	26	2C(57.0214), 2M(15.9949), 3M(15.9949), 5C(57.0214), 6M(15.9949), 7M(15.9949)
sp|Q9ESB3|HRG_MOUSE	Q9ESB3	HRG_MOUSE	Hrg	525	Mus musculus	Histidine-rich glycoprotein	26.29	1	0.999	15	15	15	28	28	28	10C(57.0214), 2C(57.0214), 3C(57.0214), 5C(57.0214), 8C(57.0214)
sp|P16627|HS71L_MOUSE	P16627	HS71L_MOUSE	Hspa1l	641	Mus musculus	Heat shock 70 kDa protein 1-like	7.49	0.9916	0.9854	4	0	1	4	0	1
sp|P07901|HS90A_MOUSE	P07901	HS90A_MOUSE	Hsp90aa1	733	Mus musculus	Heat shock protein HSP 90-alpha	14.73	1	0.999	9	6	9	11	7	11
sp|Q61316|HSP74_MOUSE	Q61316	HSP74_MOUSE	Hspa4	841	Mus musculus	Heat shock 70 kDa protein 4	2.02	1	0.9957	2	2	2	2	2	2
sp|P63017|HSP7C_MOUSE	P63017	HSP7C_MOUSE	Hspa8	646	Mus musculus	Heat shock cognate 71 kDa protein	29.57	1	0.999	17	9	17	18	10	18	1C(57.0214)
sp|P35492|HUTH_MOUSE	P35492	HUTH_MOUSE	Hal	657	Mus musculus	Histidine ammonia-lyase	4.41	1	0.9942	3	3	3	3	3	3
sp|P01741|HVM00_MOUSE	P01741	HVM00_MOUSE		114	Mus musculus	Ig heavy chain V region	11.4	0.9488	0.999	1	1	1	4	4	4
sp|P01747|HVM03_MOUSE	P01747	HVM03_MOUSE		120	Mus musculus	Ig heavy chain V region 36-65	65.83	1	0.999	6	2	6	9	4	9	12C(57.0214)
sp|P01749|HVM05_MOUSE	P01749	HVM05_MOUSE	Ighv1-61	117	Mus musculus	Ig heavy chain V region 3	29.06	1	0.9983	3	2	2	5	2	2
sp|P01750|HVM06_MOUSE	P01750	HVM06_MOUSE		117	Mus musculus	Ig heavy chain V region 102	29.06	1	0.999	3	1	2	9	2	6	11M(15.9949)
sp|P01756|HVM12_MOUSE	P01756	HVM12_MOUSE		117	Mus musculus	Ig heavy chain V region MOPC 104E	49.57	1	0.999	4	0	1	11	0	2			sp|P01757|HVM13_MOUSE
sp|P01758|HVM14_MOUSE	P01758	HVM14_MOUSE	Igh-VJ558	117	Mus musculus	Ig heavy chain V region 108A	12.82	1	0.9989	1	1	1	1	1	1
sp|P01786|HVM17_MOUSE	P01786	HVM17_MOUSE		117	Mus musculus	Ig heavy chain V region MOPC 47A	30.77	1	0.9965	3	2	2	5	3	3	9C(57.0214)
sp|P01787|HVM18_MOUSE	P01787	HVM18_MOUSE		123	Mus musculus	Ig heavy chain V regions TEPC 15/S107/HPCM1/HPCM2/HPCM3	52.03	1	0.999	6	0	6	10	0	10	9C(57.0214)		sp|P01788|HVM19_MOUSE, sp|P01790|HVM21_MOUSE, sp|P01791|HVM22_MOUSE, sp|P01794|HVM25_MOUSE
sp|P01789|HVM20_MOUSE	P01789	HVM20_MOUSE		122	Mus musculus	Ig heavy chain V region M603	41.8	0.9974	0.9886	5	0	0	7	0	0
sp|P01795|HVM26_MOUSE	P01795	HVM26_MOUSE		144	Mus musculus	Ig heavy chain V region M167	11.81	0.9874	0.9896	3	1	1	4	1	1
sp|P01798|HVM29_MOUSE	P01798	HVM29_MOUSE		113	Mus musculus	Ig heavy chain V-III region E109	14.16	0.9928	0.9875	1	0	0	3	0	0
sp|P01801|HVM32_MOUSE	P01801	HVM32_MOUSE		115	Mus musculus	Ig heavy chain V-III region J606	42.61	1	0.999	4	1	4	8	2	8	15M(15.9949)
sp|P01804|HVM35_MOUSE	P01804	HVM35_MOUSE		111	Mus musculus	Ig heavy chain V-III region HPC76 (Fragment)	30.63	0.9837	0.9718	3	1	1	4	1	1
sp|P01806|HVM36_MOUSE	P01806	HVM36_MOUSE		116	Mus musculus	Ig heavy chain V region 441	53.45	1	0.999	6	0	6	14	0	14	3C(57.0214), 3M(15.9949), 9C(57.0214)		sp|P01807|HVM37_MOUSE, sp|P01808|HVM38_MOUSE
sp|P01810|HVM40_MOUSE	P01810	HVM40_MOUSE		119	Mus musculus	Ig heavy chain V region J539	44.54	0.9998	0.999	5	1	1	11	2	2	3C(57.0214)
sp|P01811|HVM41_MOUSE	P01811	HVM41_MOUSE		117	Mus musculus	Ig heavy chain V region UPC10	27.35	0.9979	0.9964	3	1	1	6	1	1
sp|P01819|HVM43_MOUSE	P01819	HVM43_MOUSE		144	Mus musculus	Ig heavy chain V region MOPC 141	7.64	0.9999	0.9989	1	0	1	2	0	2	1M(15.9949)		sp|P01820|HVM44_MOUSE
sp|P06330|HVM51_MOUSE	P06330	HVM51_MOUSE		118	Mus musculus	Ig heavy chain V region AC38 205.12	72.03	1	0.999	6	3	6	20	11	20	11M(15.9949), 12C(57.0214), 7M(15.9949)
sp|P06327|HVM52_MOUSE	P06327	HVM52_MOUSE	Gm5629	117	Mus musculus	Ig heavy chain V region VH558 A1/A4	18.8	1	0.999	2	2	2	3	3	3
sp|P18524|HVM53_MOUSE	P18524	HVM53_MOUSE		117	Mus musculus	Ig heavy chain V region RF	27.35	0.9998	0.9988	3	1	2	4	2	3
sp|P18525|HVM54_MOUSE	P18525	HVM54_MOUSE		117	Mus musculus	Ig heavy chain V region 5-84	23.08	0.9988	0.999	2	1	1	4	3	3
sp|P18527|HVM56_MOUSE	P18527	HVM56_MOUSE		97	Mus musculus	Ig heavy chain V region 914	27.84	1	0.999	2	1	1	2	1	1
sp|P18528|HVM57_MOUSE	P18528	HVM57_MOUSE		98	Mus musculus	Ig heavy chain V region 6.96	30.61	1	0.999	2	1	2	5	4	5	9C(57.0214)
sp|P18531|HVM60_MOUSE	P18531	HVM60_MOUSE	Ighv3-6	116	Mus musculus	Ig heavy chain V region 3-6	31.03	1	0.999	2	2	2	2	2	2	14C(57.0214)
sp|P84751|HVM63_MOUSE	P84751	HVM63_MOUSE		237	Mus musculus	Ig heavy chain Mem5 (Fragment)	3.8	0.7126	0.9923	1	1	1	1	1	1
sp|P17710-2|HXK1_MOUSE	P17710-2	HXK1_MOUSE	Hk1	945	Mus musculus	Isoform HK1-SB of Hexokinase-1	1.16	0.304	0.958	1	0	1	1	0	1			sp|P17710-3|HXK1_MOUSE, sp|P17710-4|HXK1_MOUSE, sp|P17710|HXK1_MOUSE
sp|Q9JKR6|HYOU1_MOUSE	Q9JKR6	HYOU1_MOUSE	Hyou1	999	Mus musculus	Hypoxia up-regulated protein 1	1.2	0.451	0.9772	1	1	1	1	1	1
sp|Q9Z0M9|I18BP_MOUSE	Q9Z0M9	I18BP_MOUSE	Il18bp	193	Mus musculus	Interleukin-18-binding protein	6.22	0.8331	0.9962	1	1	1	1	1	1
sp|P47878|IBP3_MOUSE	P47878	IBP3_MOUSE	Igfbp3	292	Mus musculus	Insulin-like growth factor-binding protein 3	2.74	0.534	0.9836	1	1	1	2	2	2
sp|P97290|IC1_MOUSE	P97290	IC1_MOUSE	Serping1	504	Mus musculus	Plasma protease C1 inhibitor	22.42	1	0.999	10	10	10	13	13	13	1M(15.9949), 4C(57.0214)
sp|Q9DBD0|ICA_MOUSE	Q9DBD0	ICA_MOUSE	Inhca	700	Mus musculus	Inhibitor of carbonic anhydrase	10.71	1	0.999	9	9	9	9	9	9
sp|O88844|IDHC_MOUSE	O88844	IDHC_MOUSE	Idh1	414	Mus musculus	Isocitrate dehydrogenase [NADP] cytoplasmic	1.69	1	0.9735	1	1	1	1	1	1
sp|Q6ZWX6|IF2A_MOUSE	Q6ZWX6	IF2A_MOUSE	Eif2s1	315	Mus musculus	Eukaryotic translation initiation factor 2 subunit 1	2.54	0.9998	0.9873	1	1	1	1	1	1
sp|Q9Z0N1|IF2G_MOUSE	Q9Z0N1	IF2G_MOUSE	Eif2s3x	472	Mus musculus	Eukaryotic translation initiation factor 2 subunit 3, X-linked	1.69	0.381	0.9698	1	0	1	1	0	1			sp|Q9Z0N2|IF2H_MOUSE
sp|Q99J93|IFM2_MOUSE	Q99J93	IFM2_MOUSE	Ifitm2	144	Mus musculus	Interferon-induced transmembrane protein 2	5.56	0.5233	0.9828	1	0	1	1	0	1			sp|Q9CQW9|IFM3_MOUSE
sp|P01867-2|IGG2B_MOUSE	P01867-2	IGG2B_MOUSE	Ighg2b	335	Mus musculus	Isoform 2 of Immunoglobulin heavy constant gamma 2B	25.07	1	0.999	7	0	6	14	0	13	13M(15.9949), 6C(57.0214)		sp|P01867|IGG2B_MOUSE
sp|P01878|IGHA_MOUSE	P01878	IGHA_MOUSE		344	Mus musculus	Ig alpha chain C region	31.4	1	0.999	9	9	9	25	25	25	7C(57.0214)
sp|P06336|IGHE_MOUSE	P06336	IGHE_MOUSE	IGHE	421	Mus musculus	Immunoglobulin heavy constant epsilon	5.7	1	0.9988	2	2	2	2	2	2
sp|P01868|IGHG1_MOUSE	P01868	IGHG1_MOUSE	Ighg1	324	Mus musculus	Ig gamma-1 chain C region secreted form	47.22	1	0.999	9	0	9	15	0	15	11C(57.0214), 25C(57.0214), 3C(57.0214), 6M(15.9949), 8M(15.9949)		sp|P01869|IGH1M_MOUSE
sp|P03987-2|IGHG3_MOUSE	P03987-2	IGHG3_MOUSE		329	Mus musculus	Isoform 2 of Ig gamma-3 chain C region	40.12	1	0.999	10	0	10	23	0	23	13M(15.9949), 16C(57.0214)		sp|P03987|IGHG3_MOUSE
sp|P01872|IGHM_MOUSE	P01872	IGHM_MOUSE	Ighm	454	Mus musculus	Immunoglobulin heavy constant mu	47.58	1	0.999	19	1	19	72	1	72	12C(57.0214), 12M(15.9949), 21C(57.0214), 3C(57.0214), 4C(57.0214), 5M(15.9949), 6C(57.0214), 7C(57.0214)
sp|P01592|IGJ_MOUSE	P01592	IGJ_MOUSE	Jchain	159	Mus musculus	Immunoglobulin J chain	35.85	1	0.999	5	5	5	10	10	10	10C(57.0214), 11C(57.0214), 1C(57.0214)
sp|P01837|IGKC_MOUSE	P01837	IGKC_MOUSE	Igkc	107	Mus musculus	Immunoglobulin kappa constant	88.79	1	0.999	7	7	7	126	126	126	27C(57.0214), 6C(57.0214), 6M(15.9949)
sp|Q61730-2|IL1AP_MOUSE	Q61730-2	IL1AP_MOUSE	Il1rap	360	Mus musculus	Isoform 2 of Interleukin-1 receptor accessory protein	7.22	1	0.9979	3	0	3	3	0	3			sp|Q61730-3|IL1AP_MOUSE, sp|Q61730|IL1AP_MOUSE
sp|O55222|ILK_MOUSE	O55222	ILK_MOUSE	Ilk	452	Mus musculus	Integrin-linked protein kinase	13.72	1	0.9989	6	6	6	7	7	7	5M(15.9949)
sp|Q80V26|IMPA3_MOUSE	Q80V26	IMPA3_MOUSE	Bpnt2	356	Mus musculus	Golgi-resident adenosine 3',5'-bisphosphate 3'-phosphatase	26.12	1	0.999	8	8	8	11	11	11	1M(15.9949)
sp|Q9JKF1|IQGA1_MOUSE	Q9JKF1	IQGA1_MOUSE	Iqgap1	1657	Mus musculus	Ras GTPase-activating-like protein IQGAP1	0.78	0.9997	0.9894	1	1	1	1	1	1
sp|Q9QUM0|ITA2B_MOUSE	Q9QUM0	ITA2B_MOUSE	Itga2b	1033	Mus musculus	Integrin alpha-IIb	17.91	1	0.999	14	14	14	14	14	14	1C(57.0214), 2C(57.0214), 4C(57.0214)
sp|Q61739-2|ITA6_MOUSE	Q61739-2	ITA6_MOUSE	Itga6	1073	Mus musculus	Isoform Alpha-6X1A of Integrin alpha-6	4.75	1	0.9988	5	0	5	5	0	5			sp|Q61739|ITA6_MOUSE
sp|P24063-2|ITAL_MOUSE	P24063-2	ITAL_MOUSE	Itgal	1161	Mus musculus	Isoform 2 of Integrin alpha-L	2.15	1	0.9937	3	0	3	3	0	3			sp|P24063|ITAL_MOUSE
sp|P09055|ITB1_MOUSE	P09055	ITB1_MOUSE	Itgb1	798	Mus musculus	Integrin beta-1	7.14	1	0.9989	5	0	5	6	0	6
sp|P11835|ITB2_MOUSE	P11835	ITB2_MOUSE	Itgb2	771	Mus musculus	Integrin beta-2	2.08	0.9999	0.9915	2	1	2	2	1	2
sp|O54890|ITB3_MOUSE	O54890	ITB3_MOUSE	Itgb3	787	Mus musculus	Integrin beta-3	10.42	1	0.999	7	7	7	7	7	7
sp|Q61702|ITIH1_MOUSE	Q61702	ITIH1_MOUSE	Itih1	907	Mus musculus	Inter-alpha-trypsin inhibitor heavy chain H1	20.18	1	0.999	14	14	14	16	16	16
sp|Q61703|ITIH2_MOUSE	Q61703	ITIH2_MOUSE	Itih2	946	Mus musculus	Inter-alpha-trypsin inhibitor heavy chain H2	21.88	1	0.999	16	16	16	18	18	18
sp|Q61704|ITIH3_MOUSE	Q61704	ITIH3_MOUSE	Itih3	889	Mus musculus	Inter-alpha-trypsin inhibitor heavy chain H3	14.85	1	0.999	10	10	10	12	12	12	7M(15.9949)
sp|A6X935|ITIH4_MOUSE	A6X935	ITIH4_MOUSE	Itih4	942	Mus musculus	Inter alpha-trypsin inhibitor, heavy chain 4	47.56	1	0.999	36	1	36	62	2	62	3M(15.9949), 4M(15.9949)
sp|Q69ZZ9|K0754_MOUSE	Q69ZZ9	K0754_MOUSE	Macf1	3305	Mus musculus	Microtubule-actin cross-linking factor 1, isoforms 6/7	2.33	1	0.9985	8	1	8	8	1	8
sp|P13645|K1C10_HUMAN	P13645	K1C10_HUMAN	KRT10	584	Homo sapiens	Keratin, type I cytoskeletal 10	62.33	1	0.999	35	22	33	105	63	97	10C(57.0214), 11M(15.9949), 16C(57.0214), 26M(15.9949), 2C(57.0214), 3M(15.9949), 5C(57.0214), 6M(15.9949), 7C(57.0214)
sp|P08730|K1C13_MOUSE	P08730	K1C13_MOUSE	Krt13	437	Mus musculus	Keratin, type I cytoskeletal 13	10.53	1	0.9979	7	0	1	17	0	1
sp|Q61781|K1C14_MOUSE	Q61781	K1C14_MOUSE	Krt14	484	Mus musculus	Keratin, type I cytoskeletal 14	29.55	1	0.999	14	2	7	26	4	10	15M(15.9949), 1C(57.0214), 2M(15.9949), 5M(15.9949)
sp|O77727|K1C15_SHEEP	O77727	K1C15_SHEEP	KRT15	453	Ovis aries	Keratin, type I cytoskeletal 15	13.91	1	0.9821	9	0	1	21	0	1
sp|Q9Z2K1|K1C16_MOUSE	Q9Z2K1	K1C16_MOUSE	Krt16	469	Mus musculus	Keratin, type I cytoskeletal 16	20.04	1	0.9989	10	4	4	18	5	5
sp|Q9QWL7|K1C17_MOUSE	Q9QWL7	K1C17_MOUSE	Krt17	433	Mus musculus	Keratin, type I cytoskeletal 17	25.17	1	0.9989	14	3	3	23	3	3
sp|P19001|K1C19_MOUSE	P19001	K1C19_MOUSE	Krt19	403	Mus musculus	Keratin, type I cytoskeletal 19	19.35	1	0.9971	8	2	2	17	2	2
sp|Q8VCW2|K1C25_MOUSE	Q8VCW2	K1C25_MOUSE	Krt25	446	Mus musculus	Keratin, type I cytoskeletal 25	2.02	0.9777	0.9816	1	0	0	4	0	0			sp|Q9Z320|K1C27_MOUSE
sp|Q3TRJ4|K1C26_MOUSE	Q3TRJ4	K1C26_MOUSE	Krt26	462	Mus musculus	Keratin, type I cytoskeletal 26	1.73	0.9999	0.9747	1	0	1	1	0	1
sp|Q6IFX2|K1C42_MOUSE	Q6IFX2	K1C42_MOUSE	Krt42	452	Mus musculus	Keratin, type I cytoskeletal 42	25.66	1	0.999	15	6	15	24	8	24	11M(15.9949), 6M(15.9949)
sp|P35527|K1C9_HUMAN	P35527	K1C9_HUMAN	KRT9	623	Homo sapiens	Keratin, type I cytoskeletal 9	63.24	1	0.999	32	31	32	98	94	98	15M(15.9949), 1M(15.9949), 3M(15.9949), 5C(57.0214), 5M(15.9949), 8M(15.9949)
sp|P35908|K22E_HUMAN	P35908	K22E_HUMAN	KRT2	639	Homo sapiens	Keratin, type II cytoskeletal 2 epidermal	78.25	1	0.999	42	29	38	92	60	77	10M(15.9949), 23M(15.9949), 6M(15.9949), 7C(57.0214), 7M(15.9949), 8C(57.0214), 8M(15.9949)
sp|Q3UV17|K22O_MOUSE	Q3UV17	K22O_MOUSE	Krt76	594	Mus musculus	Keratin, type II cytoskeletal 2 oral	10.77	1	0.9962	9	0	0	18	0	0
sp|P04264|K2C1_HUMAN	P04264	K2C1_HUMAN	KRT1	644	Homo sapiens	Keratin, type II cytoskeletal 1	60.09	1	0.999	44	26	44	167	109	167	1M(15.9949), 2M(15.9949), 4C(57.0214), 5C(57.0214), 5M(15.9949), 6M(15.9949), 7M(15.9949), 8M(15.9949)
sp|Q6IFZ6|K2C1B_MOUSE	Q6IFZ6	K2C1B_MOUSE	Krt77	572	Mus musculus	Keratin, type II cytoskeletal 1b	6.64	1	0.9984	7	1	1	17	1	1
sp|P07744|K2C4_MOUSE	P07744	K2C4_MOUSE	Krt4	525	Mus musculus	Keratin, type II cytoskeletal 4	6.48	1	0.9984	5	0	0	12	0	0
sp|Q922U2|K2C5_MOUSE	Q922U2	K2C5_MOUSE	Krt5	580	Mus musculus	Keratin, type II cytoskeletal 5	26.21	1	0.999	23	7	10	47	16	21	11M(15.9949), 5M(15.9949), 6M(15.9949), 7M(15.9949), 9M(15.9949)
sp|P50446|K2C6A_MOUSE	P50446	K2C6A_MOUSE	Krt6a	553	Mus musculus	Keratin, type II cytoskeletal 6A	24.77	1	0.999	17	1	7	34	3	10	2C(57.0214), 6M(15.9949)
sp|Q9R0H5|K2C71_MOUSE	Q9R0H5	K2C71_MOUSE	Krt71	524	Mus musculus	Keratin, type II cytoskeletal 71	8.02	1	0.9982	5	0	3	12	0	3	5M(15.9949)
sp|Q6IME9|K2C72_MOUSE	Q6IME9	K2C72_MOUSE	Krt72	520	Mus musculus	Keratin, type II cytoskeletal 72	7.5	0.9997	0.9987	4	1	1	8	2	2
sp|Q8BGZ7|K2C75_MOUSE	Q8BGZ7	K2C75_MOUSE	Krt75	551	Mus musculus	Keratin, type II cytoskeletal 75	17.24	1	0.9839	13	1	1	27	1	1
sp|Q8VED5|K2C79_MOUSE	Q8VED5	K2C79_MOUSE	Krt79	531	Mus musculus	Keratin, type II cytoskeletal 79	12.99	0.9998	0.9935	11	1	1	18	1	1
sp|Q0VBK2|K2C80_MOUSE	Q0VBK2	K2C80_MOUSE	Krt80	452	Mus musculus	Keratin, type II cytoskeletal 80	5.09	1	0.9989	2	2	2	2	2	2
sp|P15241|K2M2_SHEEP	P15241	K2M2_SHEEP		491	Ovis aries	Keratin, type II microfibrillar, component 7C	3.26	0.9996	0.9783	2	1	1	3	1	1
sp|Q6WVG3|KCD12_MOUSE	Q6WVG3	KCD12_MOUSE	Kctd12	327	Mus musculus	BTB/POZ domain-containing protein KCTD12	9.48	1	0.9988	3	3	3	3	3	3
sp|Q3U492|KCP_MOUSE	Q3U492	KCP_MOUSE	Kcp	1550	Mus musculus	Kielin/chordin-like protein	1.42	0.9998	0.9956	2	2	2	2	2	2
sp|P07310|KCRM_MOUSE	P07310	KCRM_MOUSE	Ckm	381	Mus musculus	Creatine kinase M-type	10.5	1	0.9987	4	2	4	4	2	4
sp|P28740-1|KIF2A_MOUSE	P28740-1	KIF2A_MOUSE	Kif2a	716	Mus musculus	Isoform 1 of Kinesin-like protein KIF2A	1.54	1	0.9942	1	0	1	1	0	1			sp|P28740-2|KIF2A_MOUSE, sp|P28740|KIF2A_MOUSE
sp|Q61768|KINH_MOUSE	Q61768	KINH_MOUSE	Kif5b	963	Mus musculus	Kinesin-1 heavy chain	16.2	1	0.9989	13	9	13	13	9	13
sp|O88447|KLC1_MOUSE	O88447	KLC1_MOUSE	Klc1	541	Mus musculus	Kinesin light chain 1	5.18	1	0.9989	3	2	3	3	2	3
sp|P26262|KLKB1_MOUSE	P26262	KLKB1_MOUSE	Klkb1	638	Mus musculus	Plasma kallikrein	8.93	1	0.999	5	5	5	5	5	5
sp|O08677|KNG1_MOUSE	O08677	KNG1_MOUSE	Kng1	661	Mus musculus	Kininogen-1	28.59	1	0.999	16	1	16	23	1	23	10C(57.0214), 11C(57.0214), 1C(57.0214), 5M(15.9949), 8C(57.0214)
sp|O08677-2|KNG1_MOUSE	O08677-2	KNG1_MOUSE	Kng1	432	Mus musculus	Isoform LMW of Kininogen-1	38.89	0.9999	0.9984	15	1	1	22	2	2
sp|P52480-2|KPYM_MOUSE	P52480-2	KPYM_MOUSE	Pkm	531	Mus musculus	Isoform M1 of Pyruvate kinase PKM	14.12	0.9994	0.9811	7	1	1	9	1	1
sp|P52480|KPYM_MOUSE	P52480	KPYM_MOUSE	Pkm	531	Mus musculus	Pyruvate kinase PKM	12.62	1	0.9989	6	0	6	8	0	8	7C(57.0214)
sp|Q9NSB2|KRT84_HUMAN	Q9NSB2	KRT84_HUMAN	KRT84	600	Homo sapiens	Keratin, type II cuticular Hb4	3.67	1	0.9947	3	0	0	6	0	0
sp|P18654|KS6A3_MOUSE	P18654	KS6A3_MOUSE	Rps6ka3	740	Mus musculus	Ribosomal protein S6 kinase alpha-3	4.32	0.9999	0.9794	3	2	3	3	2	3
sp|Q3V2T4-2|KTDAP_MOUSE	Q3V2T4-2	KTDAP_MOUSE	Krtdap	91	Mus musculus	Isoform 2 of Keratinocyte differentiation-associated protein	37.36	1	0.999	2	0	2	3	0	3	19M(15.9949)		sp|Q3V2T4|KTDAP_MOUSE
sp|P01632|KV1A1_MOUSE	P01632	KV1A1_MOUSE	Igkv7-33	114	Mus musculus	Ig kappa chain V-I region S107A	43.86	1	0.999	4	3	4	10	6	10	4M(15.9949), 5C(57.0214), N-term(42.0106)
sp|P01627|KV2A2_MOUSE	P01627	KV2A2_MOUSE	Igkv2-112	120	Mus musculus	Immunoglobulin kappa variable 2-112	13.33	0.9503	0.999	1	0	1	1	0	1			sp|P01628|KV2A3_MOUSE
sp|P01629|KV2A4_MOUSE	P01629	KV2A4_MOUSE		112	Mus musculus	Ig kappa chain V-II region 2S1.3	11.61	0.9503	0.999	1	1	1	3	3	3
sp|P03976|KV2A5_MOUSE	P03976	KV2A5_MOUSE		113	Mus musculus	Ig kappa chain V-II region 17S29.1	11.5	0.9503	0.999	1	1	1	3	3	3
sp|P01630|KV2A6_MOUSE	P01630	KV2A6_MOUSE		113	Mus musculus	Ig kappa chain V-II region 7S34.1	30.97	1	0.999	3	3	3	7	7	7	1M(15.9949)
sp|P01631|KV2A7_MOUSE	P01631	KV2A7_MOUSE		113	Mus musculus	Ig kappa chain V-II region 26-10	38.94	1	0.999	3	3	3	10	10	10	23C(57.0214)
sp|P01654|KV3A1_MOUSE	P01654	KV3A1_MOUSE		111	Mus musculus	Ig kappa chain V-III region PC 2880/PC 1229	63.06	1	0.999	4	0	4	8	0	8
sp|P03977|KV3A4_MOUSE	P03977	KV3A4_MOUSE		111	Mus musculus	Ig kappa chain V-III region 50S10.1	40.54	0.9978	0.9961	3	1	1	5	1	1
sp|P01660|KV3A8_MOUSE	P01660	KV3A8_MOUSE		111	Mus musculus	Ig kappa chain V-III region PC 3741/TEPC 111	48.65	0.9994	0.999	3	1	2	4	1	2
sp|P01662|KV3AA_MOUSE	P01662	KV3AA_MOUSE		111	Mus musculus	Ig kappa chain V-III region ABPC 22/PC 9245	53.15	0.9994	0.9989	3	0	1	3	0	1			sp|P01663|KV3AB_MOUSE
sp|P01665|KV3AD_MOUSE	P01665	KV3AD_MOUSE		111	Mus musculus	Ig kappa chain V-III region PC 7043	53.15	1	0.999	3	0	2	6	0	4			sp|P01666|KV3AE_MOUSE
sp|P01671|KV3AJ_MOUSE	P01671	KV3AJ_MOUSE		111	Mus musculus	Ig kappa chain V-III region PC 7175	68.47	1	0.999	4	0	3	5	0	3	27C(57.0214)
sp|P01674|KV3AM_MOUSE	P01674	KV3AM_MOUSE		108	Mus musculus	Ig kappa chain V-III region PC 2154	11.11	0.9498	0.999	1	1	1	2	2	2
sp|P01680|KV4A1_MOUSE	P01680	KV4A1_MOUSE		129	Mus musculus	Ig kappa chain V-IV region S107B	9.3	0.9327	0.9986	1	1	1	2	2	2
sp|P01633|KV5A1_MOUSE	P01633	KV5A1_MOUSE	Igkv6-17	149	Mus musculus	Immunoglobulin kappa chain variable 6-17	16.78	1	0.9972	3	2	3	7	5	7	2M(15.9949)
sp|P01634|KV5A2_MOUSE	P01634	KV5A2_MOUSE		136	Mus musculus	Ig kappa chain V-V region MOPC 21	18.38	0.9975	0.9956	3	1	1	7	1	1
sp|P01635|KV5A3_MOUSE	P01635	KV5A3_MOUSE	Igkv12-41	115	Mus musculus	Immunoglobulin kappa chain variable 12-41 (Fragment)	40.87	1	0.999	4	4	4	7	7	7
sp|P01636|KV5A4_MOUSE	P01636	KV5A4_MOUSE		108	Mus musculus	Ig kappa chain V-V region MOPC 149	43.52	1	0.999	4	4	4	8	8	8
sp|P01637|KV5A5_MOUSE	P01637	KV5A5_MOUSE		128	Mus musculus	Ig kappa chain V-V region T1	32.03	0.9986	0.9976	3	1	1	6	2	2
sp|P01638|KV5A6_MOUSE	P01638	KV5A6_MOUSE		115	Mus musculus	Ig kappa chain V-V region L6 (Fragment)	35.65	0.9999	0.999	3	1	3	5	1	5
sp|P01639|KV5A7_MOUSE	P01639	KV5A7_MOUSE	Igkv9-120	130	Mus musculus	Immunoglobulin kappa chain variable 9-120	27.69	1	0.999	3	3	3	4	4	4
sp|P01642|KV5A9_MOUSE	P01642	KV5A9_MOUSE	Gm10881	115	Mus musculus	Ig kappa chain V-V region L7 (Fragment)	23.48	1	0.999	2	2	2	4	4	4
sp|P01643|KV5AA_MOUSE	P01643	KV5AA_MOUSE		108	Mus musculus	Ig kappa chain V-V region MOPC 173	31.48	0.9981	0.9985	2	1	1	4	1	1
sp|P01644|KV5AB_MOUSE	P01644	KV5AB_MOUSE		108	Mus musculus	Ig kappa chain V-V region HP R16.7	50.93	0.9994	0.999	4	0	2	11	0	7	4M(15.9949)		sp|P01645|KV5AC_MOUSE
sp|P01647|KV5AE_MOUSE	P01647	KV5AE_MOUSE		108	Mus musculus	Ig kappa chain V-V region HP 124E1	50.93	0.9994	0.999	4	1	1	9	2	2
sp|P01648|KV5AF_MOUSE	P01648	KV5AF_MOUSE		108	Mus musculus	Ig kappa chain V-V region HP 91A3	31.48	1	0.9988	3	0	3	11	0	11	4M(15.9949), N-term(42.0106)
sp|P01652|KV5AK_MOUSE	P01652	KV5AK_MOUSE		108	Mus musculus	Ig kappa chain V-V region J606	14.81	0.9489	0.999	1	1	1	1	1	1
sp|P01675|KV6A1_MOUSE	P01675	KV6A1_MOUSE		107	Mus musculus	Ig kappa chain V-VI region XRPC 44	37.38	1	0.999	3	0	2	6	0	3			sp|P01676|KV6A2_MOUSE, sp|P01677|KV6A3_MOUSE, sp|P01678|KV6A4_MOUSE, sp|P01679|KV6A5_MOUSE
sp|P04940|KV6A6_MOUSE	P04940	KV6A6_MOUSE		107	Mus musculus	Ig kappa chain V-VI region NQ2-17.4.1	33.64	1	0.9935	4	0	4	8	0	8	5C(57.0214)		sp|P04941|KV6A7_MOUSE, sp|P04944|KV6AA_MOUSE
sp|P04945|KV6AB_MOUSE	P04945	KV6AB_MOUSE		108	Mus musculus	Ig kappa chain V-VI region NQ2-6.1	14.81	0.9502	0.999	1	1	1	1	1	1
sp|P84750|KVM5_MOUSE	P84750	KVM5_MOUSE		121	Mus musculus	Ig kappa chain V region Mem5 (Fragment)	24.79	1	0.9972	3	3	3	4	4	4
sp|P01843|LAC1_MOUSE	P01843	LAC1_MOUSE		105	Mus musculus	Ig lambda-1 chain C region	80.95	1	0.999	5	5	5	18	18	18	10M(15.9949), 5C(57.0214), 6C(57.0214)
sp|P01844|LAC2_MOUSE	P01844	LAC2_MOUSE	Iglc2	104	Mus musculus	Ig lambda-2 chain C region	85.58	1	0.999	6	3	6	25	18	25	5C(57.0214), 7C(57.0214)
sp|P01845|LAC3_MOUSE	P01845	LAC3_MOUSE	Iglc3	104	Mus musculus	Ig lambda-3 chain C region	67.31	1	0.9989	4	1	1	8	1	1
sp|Q9Z127|LAT1_MOUSE	Q9Z127	LAT1_MOUSE	Slc7a5	512	Mus musculus	Large neutral amino acids transporter small subunit 1	4.1	0.9996	0.9771	2	1	2	2	1	2
sp|Q61805|LBP_MOUSE	Q61805	LBP_MOUSE	Lbp	481	Mus musculus	Lipopolysaccharide-binding protein	19.54	1	0.9989	9	9	9	11	11	11
sp|P16301|LCAT_MOUSE	P16301	LCAT_MOUSE	Lcat	438	Mus musculus	Phosphatidylcholine-sterol acyltransferase	9.36	1	0.999	3	3	3	4	4	4
sp|P06151|LDHA_MOUSE	P06151	LDHA_MOUSE	Ldha	332	Mus musculus	L-lactate dehydrogenase A chain	21.69	1	0.999	7	6	7	7	6	7
sp|P15702|LEUK_MOUSE	P15702	LEUK_MOUSE	Spn	395	Mus musculus	Leukosialin	2.78	0.9992	0.998	1	1	1	1	1	1
sp|Q07797|LG3BP_MOUSE	Q07797	LG3BP_MOUSE	Lgals3bp	577	Mus musculus	Galectin-3-binding protein	7.97	1	0.9983	4	4	4	5	5	5
sp|P42703-2|LIFR_MOUSE	P42703-2	LIFR_MOUSE	Lifr	719	Mus musculus	Isoform 2 of Leukemia inhibitory factor receptor	2.36	1	0.9924	2	0	2	2	0	2			sp|P42703|LIFR_MOUSE
sp|P27656|LIPC_MOUSE	P27656	LIPC_MOUSE	Lipc	510	Mus musculus	Hepatic triacylglycerol lipase	1.96	0.4034	0.9724	1	1	1	1	1	1
sp|Q9JLJ0|LITAF_MOUSE	Q9JLJ0	LITAF_MOUSE	Litaf	161	Mus musculus	Lipopolysaccharide-induced tumor necrosis factor-alpha factor homolog	4.35	0.4938	0.9807	1	1	1	1	1	1
sp|Q9D0F3|LMAN1_MOUSE	Q9D0F3	LMAN1_MOUSE	Lman1	517	Mus musculus	Protein ERGIC-53	2.13	0.9999	0.9937	1	1	1	1	1	1
sp|P48678-2|LMNA_MOUSE	P48678-2	LMNA_MOUSE	Lmna	574	Mus musculus	Isoform C of Prelamin-A/C	14.46	1	0.9989	9	0	9	9	0	9			sp|P48678|LMNA_MOUSE
sp|P39655|LOX12_MOUSE	P39655	LOX12_MOUSE	Alox12	663	Mus musculus	Polyunsaturated fatty acid lipoxygenase ALOX12	5.73	1	0.998	3	3	3	3	3	3
sp|Q8CIM1|LRC45_MOUSE	Q8CIM1	LRC45_MOUSE	Lrrc45	670	Mus musculus	Leucine-rich repeat-containing protein 45	1.34	0.5141	0.9822	1	1	1	1	1	1
sp|Q91ZX7|LRP1_MOUSE	Q91ZX7	LRP1_MOUSE	Lrp1	4545	Mus musculus	Prolow-density lipoprotein receptor-related protein 1	5.63	1	0.999	23	22	23	23	22	23
sp|Q3UZ39-2|LRRF1_MOUSE	Q3UZ39-2	LRRF1_MOUSE	Lrrfip1	628	Mus musculus	Isoform 2 of Leucine-rich repeat flightless-interacting protein 1	1.75	0.9946	0.9956	1	0	1	1	0	1			sp|Q3UZ39|LRRF1_MOUSE
sp|Q91WK0-2|LRRF2_MOUSE	Q91WK0-2	LRRF2_MOUSE	Lrrfip2	400	Mus musculus	Isoform 2 of Leucine-rich repeat flightless-interacting protein 2	3.5	1	0.999	1	0	1	1	0	1			sp|Q91WK0|LRRF2_MOUSE
sp|P51885|LUM_MOUSE	P51885	LUM_MOUSE	Lum	338	Mus musculus	Lumican	5.33	1	0.9985	2	2	2	3	3	3
sp|P01723|LV1A_MOUSE	P01723	LV1A_MOUSE		117	Mus musculus	Ig lambda-1 chain V region	41.88	1	0.999	3	0	1	9	0	1			sp|P01727|LV1E_MOUSE
sp|P01725|LV1C_MOUSE	P01725	LV1C_MOUSE		110	Mus musculus	Ig lambda-1 chain V region S178	13.64	0.9947	0.9956	2	1	2	5	2	5
sp|P01728|LV2A_MOUSE	P01728	LV2A_MOUSE		117	Mus musculus	Ig lambda-2 chain V region	41.88	1	0.999	3	1	3	7	1	7
sp|P00698|LYSC_CHICK	P00698	LYSC_CHICK	LYZ	147	Gallus gallus	Lysozyme C	14.29	1	0.9986	2	2	2	2	2	2
sp|P61626|LYSC_HUMAN	P61626	LYSC_HUMAN	LYZ	148	Homo sapiens	Lysozyme C	4.73	1	0.9987	1	1	1	1	1	1
sp|Q9DBT9|M2GD_MOUSE	Q9DBT9	M2GD_MOUSE	Dmgdh	869	Mus musculus	Dimethylglycine dehydrogenase, mitochondrial	1.27	0.9984	0.9788	1	1	1	1	1	1
sp|P45700|MA1A1_MOUSE	P45700	MA1A1_MOUSE	Man1a1	655	Mus musculus	Mannosyl-oligosaccharide 1,2-alpha-mannosidase IA	4.73	1	0.9973	3	3	3	3	3	3
sp|P27046|MA2A1_MOUSE	P27046	MA2A1_MOUSE	Man2a1	1150	Mus musculus	Alpha-mannosidase 2	4.26	1	0.9988	5	5	5	6	6	6
sp|Q8BRK9-2|MA2A2_MOUSE	Q8BRK9-2	MA2A2_MOUSE	Man2a2	827	Mus musculus	Isoform 2 of Alpha-mannosidase 2x	2.54	1	0.9866	2	0	2	2	0	2			sp|Q8BRK9|MA2A2_MOUSE
sp|Q9QXZ0-2|MACF1_MOUSE	Q9QXZ0-2	MACF1_MOUSE	Macf1	5327	Mus musculus	Isoform 2 of Microtubule-actin cross-linking factor 1, isoforms 1/2/3/4	1.31	1	0.9856	7	0	1	7	0	1			sp|Q9QXZ0-3|MACF1_MOUSE, sp|Q9QXZ0-4|MACF1_MOUSE, sp|Q9QXZ0|MACF1_MOUSE
sp|Q6NXH2|MANEA_MOUSE	Q6NXH2	MANEA_MOUSE	Manea	462	Mus musculus	Glycoprotein endo-alpha-1,2-mannosidase	6.06	1	0.9989	2	2	2	2	2	2
sp|Q9QYR6-2|MAP1A_MOUSE	Q9QYR6-2	MAP1A_MOUSE	Map1a	3000	Mus musculus	Isoform 2 of Microtubule-associated protein 1A	0.33	0.9999	0.99	1	0	1	1	0	1			sp|Q9QYR6|MAP1A_MOUSE
sp|Q61166|MARE1_MOUSE	Q61166	MARE1_MOUSE	Mapre1	268	Mus musculus	Microtubule-associated protein RP/EB family member 1	5.6	1	0.9972	2	2	2	2	2	2
sp|Q8R001-2|MARE2_MOUSE	Q8R001-2	MARE2_MOUSE	Mapre2	317	Mus musculus	Isoform 2 of Microtubule-associated protein RP/EB family member 2	10.09	1	0.999	2	0	2	2	0	2			sp|Q8R001|MARE2_MOUSE
sp|Q05512-3|MARK2_MOUSE	Q05512-3	MARK2_MOUSE	Mark2	722	Mus musculus	Isoform 3 of Serine/threonine-protein kinase MARK2	3.88	1	0.9958	3	0	3	3	0	3			sp|Q05512-4|MARK2_MOUSE, sp|Q05512|MARK2_MOUSE
sp|P98064|MASP1_MOUSE	P98064	MASP1_MOUSE	Masp1	704	Mus musculus	Mannan-binding lectin serine protease 1	18.75	1	0.999	11	3	11	15	3	15	4C(57.0214), 7C(57.0214)
sp|P98064-2|MASP1_MOUSE	P98064-2	MASP1_MOUSE	Masp1	733	Mus musculus	Isoform 2 of Mannan-binding lectin serine protease 1	14.6	1	0.9989	10	2	2	14	2	2
sp|Q91WP0|MASP2_MOUSE	Q91WP0	MASP2_MOUSE	Masp2	685	Mus musculus	Mannan-binding lectin serine protease 2	13.58	1	0.999	8	4	8	10	4	10	1C(57.0214), 7C(57.0214)
sp|P39039|MBL1_MOUSE	P39039	MBL1_MOUSE	Mbl1	239	Mus musculus	Mannose-binding protein A	13.39	1	0.9982	4	1	3	5	1	3
sp|P41317|MBL2_MOUSE	P41317	MBL2_MOUSE	Mbl2	244	Mus musculus	Mannose-binding protein C	36.48	1	0.999	9	8	9	15	13	15	3C(57.0214)
sp|Q8R4G6|MGT5A_MOUSE	Q8R4G6	MGT5A_MOUSE	Mgat5	740	Mus musculus	Alpha-1,6-mannosylglycoprotein 6-beta-N-acetylglucosaminyltransferase A	1.35	1	0.9971	1	1	1	1	1	1
sp|Q9Z2L6|MINP1_MOUSE	Q9Z2L6	MINP1_MOUSE	Minpp1	481	Mus musculus	Multiple inositol polyphosphate phosphatase 1	4.16	1	0.9987	2	2	2	2	2	2
sp|Q3THE2|ML12B_MOUSE	Q3THE2	ML12B_MOUSE	Myl12b	172	Mus musculus	Myosin regulatory light chain 12B	23.84	1	0.999	4	2	2	4	2	2
sp|B2RPV6|MMRN1_MOUSE	B2RPV6	MMRN1_MOUSE	Mmrn1	1210	Mus musculus	Multimerin-1	11.32	1	0.999	11	11	11	11	11	11
sp|P26041|MOES_MOUSE	P26041	MOES_MOUSE	Msn	577	Mus musculus	Moesin	23.74	1	0.9986	15	9	9	15	9	9
sp|P53986|MOT1_MOUSE	P53986	MOT1_MOUSE	Slc16a1	493	Mus musculus	Monocarboxylate transporter 1	2.64	0.948	0.999	1	1	1	1	1	1
sp|Q7TT50|MRCKB_MOUSE	Q7TT50	MRCKB_MOUSE	Cdc42bpb	1713	Mus musculus	Serine/threonine-protein kinase MRCK beta	0.64	0.9951	0.992	1	1	1	1	1	1
sp|P28665|MUG1_MOUSE	P28665	MUG1_MOUSE	Mug1	1476	Mus musculus	Murinoglobulin-1	40.18	1	0.999	49	28	49	87	41	87	10C(57.0214), 10M(15.9949), 11C(57.0214), 17C(57.0214), 1M(15.9949), 2M(15.9949), 4C(57.0214), 5M(15.9949), 7M(15.9949)
sp|P28666|MUG2_MOUSE	P28666	MUG2_MOUSE	Mug2	1451	Mus musculus	Murinoglobulin-2	37.22	1	0.999	40	19	19	68	22	22	4M(15.9949), 8C(57.0214)
sp|Q9EQK5|MVP_MOUSE	Q9EQK5	MVP_MOUSE	Mvp	861	Mus musculus	Major vault protein	1.39	0.9997	0.954	1	1	1	1	1	1
sp|Q8R411|MYCT1_MOUSE	Q8R411	MYCT1_MOUSE	Myct1	188	Mus musculus	Myc target protein 1	6.38	0.9382	0.9987	1	1	1	1	1	1
sp|Q5SX40|MYH1_MOUSE	Q5SX40	MYH1_MOUSE	Myh1	1942	Mus musculus	Myosin-1	1.13	1	0.9988	2	0	2	2	0	2
sp|Q8VDD5|MYH9_MOUSE	Q8VDD5	MYH9_MOUSE	Myh9	1960	Mus musculus	Myosin-9	20.77	1	0.999	37	27	37	37	27	37	2C(57.0214)
sp|Q60605-2|MYL6_MOUSE	Q60605-2	MYL6_MOUSE	Myl6	151	Mus musculus	Isoform Smooth muscle of Myosin light polypeptide 6	62.25	1	0.9989	8	0	8	8	0	8	1C(57.0214), 6C(57.0214), N-term(42.0106)		sp|Q60605|MYL6_MOUSE
sp|Q9CQ19|MYL9_MOUSE	Q9CQ19	MYL9_MOUSE	Myl9	172	Mus musculus	Myosin regulatory light polypeptide 9	18.02	1	0.9987	3	1	3	3	1	3
sp|Q9DBR7-2|MYPT1_MOUSE	Q9DBR7-2	MYPT1_MOUSE	Ppp1r12a	1004	Mus musculus	Isoform 2 of Protein phosphatase 1 regulatory subunit 12A	1.1	0.6117	0.988	1	0	1	1	0	1			sp|Q9DBR7|MYPT1_MOUSE
sp|Q91X91|NADC_MOUSE	Q91X91	NADC_MOUSE	Qprt	299	Mus musculus	Nicotinate-nucleotide pyrophosphorylase [carboxylating]	2.68	0.3733	0.9688	1	1	1	1	1	1
sp|Q99KQ4|NAMPT_MOUSE	Q99KQ4	NAMPT_MOUSE	Nampt	491	Mus musculus	Nicotinamide phosphoribosyltransferase	1.63	1	0.9974	1	1	1	1	1	1
sp|P28660-2|NCKP1_MOUSE	P28660-2	NCKP1_MOUSE	Nckap1	1037	Mus musculus	Isoform 2 of Nck-associated protein 1	1.06	1	0.9966	1	0	1	1	0	1			sp|P28660|NCKP1_MOUSE
sp|Q3UHN9|NDST1_MOUSE	Q3UHN9	NDST1_MOUSE	Ndst1	882	Mus musculus	Bifunctional heparan sulfate N-deacetylase/N-sulfotransferase 1	3.63	1	0.9959	3	3	3	3	3	3
sp|Q810U3|NFASC_MOUSE	Q810U3	NFASC_MOUSE	Nfasc	1240	Mus musculus	Neurofascin	0.56	0.5864	0.9867	1	1	1	1	1	1
sp|P70441|NHRF1_MOUSE	P70441	NHRF1_MOUSE	Nherf1	355	Mus musculus	Na(+)/H(+) exchange regulatory cofactor NHE-RF1	3.1	0.2939	0.956	1	1	1	1	1	1
sp|P10493|NID1_MOUSE	P10493	NID1_MOUSE	Nid1	1245	Mus musculus	Nidogen-1	0.64	0.9999	0.9976	1	1	1	1	1	1
sp|P28656|NP1L1_MOUSE	P28656	NP1L1_MOUSE	Nap1l1	391	Mus musculus	Nucleosome assembly protein 1-like 1	4.35	0.4072	0.9729	1	1	1	1	1	1
sp|Q99J85|NPTXR_MOUSE	Q99J85	NPTXR_MOUSE	Nptxr	493	Mus musculus	Neuronal pentraxin receptor	2.84	0.9451	0.9989	1	1	1	1	1	1
sp|O35685|NUDC_MOUSE	O35685	NUDC_MOUSE	Nudc	332	Mus musculus	Nuclear migration protein nudC	11.14	1	0.9947	3	3	3	3	3	3
sp|E9Q7G0|NUMA1_MOUSE	E9Q7G0	NUMA1_MOUSE	Numa1	2094	Mus musculus	Nuclear mitotic apparatus protein 1	0.72	1	0.9967	1	1	1	1	1	1
sp|Q9D2G2|ODO2_MOUSE	Q9D2G2	ODO2_MOUSE	Dlst	454	Mus musculus	Dihydrolipoyllysine-residue succinyltransferase component of 2-oxoglutarate dehydrogenase complex, mitochondrial	3.96	1	0.9674	2	1	2	2	1	2
sp|Q8R4V5-2|OIT3_MOUSE	Q8R4V5-2	OIT3_MOUSE	Oit3	492	Mus musculus	Isoform 2 of Oncoprotein-induced transcript 3 protein	3.86	1	0.9989	2	0	2	2	0	2			sp|Q8R4V5|OIT3_MOUSE
sp|Q8BK62|OLFL3_MOUSE	Q8BK62	OLFL3_MOUSE	Olfml3	406	Mus musculus	Olfactomedin-like protein 3	4.19	1	0.9973	2	2	2	2	2	2
sp|Q99J31|OPHN1_MOUSE	Q99J31	OPHN1_MOUSE	Ophn1	802	Mus musculus	Oligophrenin-1	4.36	1	0.9979	4	4	4	4	4	4
sp|Q8C165|P20D1_MOUSE	Q8C165	P20D1_MOUSE	Pm20d1	503	Mus musculus	N-fatty-acyl-amino acid synthase/hydrolase PM20D1	8.55	1	0.999	4	4	4	4	4	4
sp|P29341|PABP1_MOUSE	P29341	PABP1_MOUSE	Pabpc1	636	Mus musculus	Polyadenylate-binding protein 1	1.73	1	0.9961	1	1	1	1	1	1
sp|Q60963|PAFA_MOUSE	Q60963	PAFA_MOUSE	Pla2g7	440	Mus musculus	Platelet-activating factor acetylhydrolase	13.64	1	0.9989	5	5	5	5	5	5
sp|Q9ES46|PARVB_MOUSE	Q9ES46	PARVB_MOUSE	Parvb	365	Mus musculus	Beta-parvin	7.67	1	0.9986	2	2	2	2	2	2
sp|Q04592-2|PCSK5_MOUSE	Q04592-2	PCSK5_MOUSE	Pcsk5	915	Mus musculus	Isoform PC5A of Proprotein convertase subtilisin/kexin type 5	1.64	1	0.9836	2	0	2	2	0	2			sp|Q04592|PCSK5_MOUSE
sp|Q9WU78|PDC6I_MOUSE	Q9WU78	PDC6I_MOUSE	Pdcd6ip	869	Mus musculus	Programmed cell death 6-interacting protein	6.1	1	0.9989	5	0	5	5	0	5
sp|P12815-2|PDCD6_MOUSE	P12815-2	PDCD6_MOUSE	Pdcd6	189	Mus musculus	Isoform 2 of Programmed cell death protein 6	6.88	0.8818	0.9974	1	0	1	1	0	1			sp|P12815|PDCD6_MOUSE
sp|Q8CG03|PDE5A_MOUSE	Q8CG03	PDE5A_MOUSE	Pde5a	865	Mus musculus	cGMP-specific 3',5'-cyclic phosphodiesterase	7.17	1	0.999	6	5	5	6	5	5
sp|Q922R8|PDIA6_MOUSE	Q922R8	PDIA6_MOUSE	Pdia6	440	Mus musculus	Protein disulfide-isomerase A6	6.82	1	0.9962	2	2	2	2	2	2
sp|P09411|PGK1_MOUSE	P09411	PGK1_MOUSE	Pgk1	417	Mus musculus	Phosphoglycerate kinase 1	2.64	0.9998	0.9804	1	1	1	1	1	1
sp|O88593|PGRP1_MOUSE	O88593	PGRP1_MOUSE	Pglyrp1	182	Mus musculus	Peptidoglycan recognition protein 1	6.59	0.9358	0.9987	1	1	1	1	1	1	8C(57.0214)
sp|Q8VCS0-2|PGRP2_MOUSE	Q8VCS0-2	PGRP2_MOUSE	Pglyrp2	501	Mus musculus	Isoform 2 of N-acetylmuramoyl-L-alanine amidase	8.38	1	0.9986	4	0	4	5	0	5			sp|Q8VCS0|PGRP2_MOUSE
sp|P28653|PGS1_MOUSE	P28653	PGS1_MOUSE	Bgn	369	Mus musculus	Biglycan	5.42	1	0.9986	2	2	2	2	2	2
sp|O70362|PHLD_MOUSE	O70362	PHLD_MOUSE	Gpld1	837	Mus musculus	Phosphatidylinositol-glycan-specific phospholipase D	11.11	1	0.999	9	9	9	9	9	9
sp|O70570|PIGR_MOUSE	O70570	PIGR_MOUSE	Pigr	771	Mus musculus	Polymeric immunoglobulin receptor	9.34	1	0.999	6	6	6	8	8	8	3C(57.0214)
sp|P97350|PKP1_MOUSE	P97350	PKP1_MOUSE	Pkp1	728	Mus musculus	Plakophilin-1	2.06	1	0.999	1	1	1	1	1	1
sp|Q9JI48|PLAC8_MOUSE	Q9JI48	PLAC8_MOUSE	Plac8	112	Mus musculus	Placenta-specific gene 8 protein	13.39	0.8728	0.9972	1	1	1	1	1	1	N-term(42.0106)
sp|Q02257|PLAK_MOUSE	Q02257	PLAK_MOUSE	Jup	745	Mus musculus	Junction plakoglobin	22.01	1	0.999	16	14	16	18	16	18	2M(15.9949)
sp|Q8CIH5|PLCG2_MOUSE	Q8CIH5	PLCG2_MOUSE	Plcg2	1265	Mus musculus	1-phosphatidylinositol 4,5-bisphosphate phosphodiesterase gamma-2	3.08	1	0.9987	4	4	4	4	4	4
sp|Q9QXS1-10|PLEC_MOUSE	Q9QXS1-10	PLEC_MOUSE	Plec	4511	Mus musculus	Isoform PLEC-1D of Plectin	2.02	1	0.9986	10	0	10	10	0	10			sp|Q9QXS1-11|PLEC_MOUSE, sp|Q9QXS1-12|PLEC_MOUSE, sp|Q9QXS1-13|PLEC_MOUSE, sp|Q9QXS1-14|PLEC_MOUSE, sp|Q9QXS1-16|PLEC_MOUSE, sp|Q9QXS1-2|PLEC_MOUSE, sp|Q9QXS1-3|PLEC_MOUSE, sp|Q9QXS1-4|PLEC_MOUSE, sp|Q9QXS1-5|PLEC_MOUSE, sp|Q9QXS1-6|PLEC_MOUSE, sp|Q9QXS1-7|PLEC_MOUSE, sp|Q9QXS1-8|PLEC_MOUSE, sp|Q9QXS1-9|PLEC_MOUSE, sp|Q9QXS1|PLEC_MOUSE
sp|Q9JHK5|PLEK_MOUSE	Q9JHK5	PLEK_MOUSE	Plek	350	Mus musculus	Pleckstrin	4	1	0.9985	1	1	1	1	1	1
sp|Q9Z126|PLF4_MOUSE	Q9Z126	PLF4_MOUSE	Pf4	105	Mus musculus	Platelet factor 4	28.57	1	0.999	3	3	3	12	12	12	2C(57.0214)
sp|P20918|PLMN_MOUSE	P20918	PLMN_MOUSE	Plg	812	Mus musculus	Plasminogen	12.56	1	0.9987	11	11	11	13	13	13	10C(57.0214)
sp|Q9R0E2|PLOD1_MOUSE	Q9R0E2	PLOD1_MOUSE	Plod1	728	Mus musculus	Procollagen-lysine,2-oxoglutarate 5-dioxygenase 1	2.61	1	0.9979	2	2	2	2	2	2
sp|Q61233|PLSL_MOUSE	Q61233	PLSL_MOUSE	Lcp1	627	Mus musculus	Plastin-2	8.13	1	0.9989	5	4	5	5	4	5
sp|P55065|PLTP_MOUSE	P55065	PLTP_MOUSE	Pltp	493	Mus musculus	Phospholipid transfer protein	19.68	1	0.999	8	8	8	13	13	13	1M(15.9949), 3M(15.9949), 7M(15.9949), 8M(15.9949)
sp|P15327|PMGE_MOUSE	P15327	PMGE_MOUSE	Bpgm	259	Mus musculus	Bisphosphoglycerate mutase	2.7	0.9992	0.953	1	1	1	1	1	1
sp|Q8K4L4|POF1B_MOUSE	Q8K4L4	POF1B_MOUSE	Pof1b	587	Mus musculus	Protein POF1B	1.87	1	0.9976	1	1	1	1	1	1
sp|P52430|PON1_MOUSE	P52430	PON1_MOUSE	Pon1	355	Mus musculus	Serum paraoxonase/arylesterase 1	32.68	1	0.999	8	8	8	10	10	10	10C(57.0214)
sp|Q62009-2|POSTN_MOUSE	Q62009-2	POSTN_MOUSE	Postn	811	Mus musculus	Isoform 2 of Periostin	1.73	0.9997	0.9859	1	0	1	1	0	1			sp|Q62009-3|POSTN_MOUSE, sp|Q62009-4|POSTN_MOUSE, sp|Q62009-5|POSTN_MOUSE, sp|Q62009|POSTN_MOUSE
sp|P17742|PPIA_MOUSE	P17742	PPIA_MOUSE	Ppia	164	Mus musculus	Peptidyl-prolyl cis-trans isomerase A	30.49	1	0.9967	5	0	5	5	0	5	7C(57.0214)		sp|P62937|PPIA_HUMAN
sp|Q06830|PRDX1_HUMAN	Q06830	PRDX1_HUMAN	PRDX1	199	Homo sapiens	Peroxiredoxin-1	13.07	1	0.9981	3	0	2	4	0	2
sp|Q61171|PRDX2_MOUSE	Q61171	PRDX2_MOUSE	Prdx2	198	Mus musculus	Peroxiredoxin-2	34.34	1	0.999	6	5	6	7	5	7
sp|P62962|PROF1_MOUSE	P62962	PROF1_MOUSE	Pfn1	140	Mus musculus	Profilin-1	24.29	1	0.999	3	3	3	3	3	3
sp|Q08761|PROS_MOUSE	Q08761	PROS_MOUSE	Pros1	675	Mus musculus	Vitamin K-dependent protein S	1.19	0.9998	0.9931	1	1	1	1	1	1
sp|P62334|PRS10_MOUSE	P62334	PRS10_MOUSE	Psmc6	389	Mus musculus	26S proteasome regulatory subunit 10B	6.43	1	0.9986	2	2	2	2	2	2
sp|P54775|PRS6B_MOUSE	P54775	PRS6B_MOUSE	Psmc4	418	Mus musculus	26S proteasome regulatory subunit 6B	2.15	1	0.9934	1	1	1	1	1	1
sp|P46471|PRS7_MOUSE	P46471	PRS7_MOUSE	Psmc2	433	Mus musculus	26S proteasome regulatory subunit 7	12.7	1	0.9989	5	5	5	5	5	5
sp|P62196|PRS8_MOUSE	P62196	PRS8_MOUSE	Psmc5	406	Mus musculus	26S proteasome regulatory subunit 8	3.2	1	0.9951	1	1	1	1	1	1
sp|Q9Z2U1|PSA5_MOUSE	Q9Z2U1	PSA5_MOUSE	Psma5	241	Mus musculus	Proteasome subunit alpha type-5	12.45	1	0.9929	3	3	3	3	3	3
sp|Q9QUM9|PSA6_MOUSE	Q9QUM9	PSA6_MOUSE	Psma6	246	Mus musculus	Proteasome subunit alpha type-6	14.23	1	0.9977	3	3	3	3	3	3
sp|Q9Z2U0|PSA7_MOUSE	Q9Z2U0	PSA7_MOUSE	Psma7	248	Mus musculus	Proteasome subunit alpha type-7	12.5	1	0.993	3	3	3	3	3	3
sp|O09061|PSB1_MOUSE	O09061	PSB1_MOUSE	Psmb1	240	Mus musculus	Proteasome subunit beta type-1	9.58	1	0.9904	2	2	2	2	2	2
sp|O35955|PSB10_MOUSE	O35955	PSB10_MOUSE	Psmb10	273	Mus musculus	Proteasome subunit beta type-10	4.03	0.4368	0.9759	1	1	1	1	1	1
sp|Q9R1P1|PSB3_MOUSE	Q9R1P1	PSB3_MOUSE	Psmb3	205	Mus musculus	Proteasome subunit beta type-3	3.41	1	0.9975	1	1	1	1	1	1
sp|Q60692|PSB6_MOUSE	Q60692	PSB6_MOUSE	Psmb6	238	Mus musculus	Proteasome subunit beta type-6	4.2	0.4057	0.9727	1	1	1	1	1	1
sp|P28063|PSB8_MOUSE	P28063	PSB8_MOUSE	Psmb8	276	Mus musculus	Proteasome subunit beta type-8	4.35	1	0.9986	1	1	1	1	1	1
sp|P28076|PSB9_MOUSE	P28076	PSB9_MOUSE	Psmb9	219	Mus musculus	Proteasome subunit beta type-9	4.11	0.9997	0.9783	1	1	1	1	1	1
sp|Q8BG32|PSD11_MOUSE	Q8BG32	PSD11_MOUSE	Psmd11	422	Mus musculus	26S proteasome non-ATPase regulatory subunit 11	11.14	1	0.9988	4	4	4	4	4	4	N-term(42.0106)
sp|Q9D8W5|PSD12_MOUSE	Q9D8W5	PSD12_MOUSE	Psmd12	456	Mus musculus	26S proteasome non-ATPase regulatory subunit 12	2.85	1	0.9989	1	1	1	1	1	1
sp|Q9WVJ2|PSD13_MOUSE	Q9WVJ2	PSD13_MOUSE	Psmd13	376	Mus musculus	26S proteasome non-ATPase regulatory subunit 13	6.91	1	0.9972	3	3	3	3	3	3
sp|O35593|PSDE_MOUSE	O35593	PSDE_MOUSE	Psmd14	310	Mus musculus	26S proteasome non-ATPase regulatory subunit 14	2.26	1	0.9967	1	1	1	1	1	1
sp|Q3TXS7|PSMD1_MOUSE	Q3TXS7	PSMD1_MOUSE	Psmd1	953	Mus musculus	26S proteasome non-ATPase regulatory subunit 1	0.84	1	0.9692	1	1	1	1	1	1
sp|Q8VDM4|PSMD2_MOUSE	Q8VDM4	PSMD2_MOUSE	Psmd2	908	Mus musculus	26S proteasome non-ATPase regulatory subunit 2	0.99	1	0.9964	1	1	1	1	1	1
sp|P14685|PSMD3_MOUSE	P14685	PSMD3_MOUSE	Psmd3	530	Mus musculus	26S proteasome non-ATPase regulatory subunit 3	10.75	1	0.9984	5	5	5	5	5	5
sp|Q8BJY1|PSMD5_MOUSE	Q8BJY1	PSMD5_MOUSE	Psmd5	504	Mus musculus	26S proteasome non-ATPase regulatory subunit 5	1.79	1	0.9959	1	1	1	1	1	1
sp|Q99JI4|PSMD6_MOUSE	Q99JI4	PSMD6_MOUSE	Psmd6	389	Mus musculus	26S proteasome non-ATPase regulatory subunit 6	4.11	1	0.9863	2	2	2	2	2	2
sp|P06800-5|PTPRC_MOUSE	P06800-5	PTPRC_MOUSE	Ptprc	1250	Mus musculus	Isoform 2 of Receptor-type tyrosine-protein phosphatase C	0.72	1	0.9938	1	0	1	1	0	1			sp|P06800-6|PTPRC_MOUSE, sp|P06800|PTPRC_MOUSE
sp|Q8R143|PTTG_MOUSE	Q8R143	PTTG_MOUSE	Pttg1ip	174	Mus musculus	Pituitary tumor-transforming gene 1 protein-interacting protein	4.6	0.6702	0.9907	1	1	1	1	1	1
sp|P48759|PTX3_MOUSE	P48759	PTX3_MOUSE	Ptx3	381	Mus musculus	Pentraxin-related protein PTX3	9.97	1	0.9989	3	3	3	3	3	3
sp|Q5SUR0|PUR4_MOUSE	Q5SUR0	PUR4_MOUSE	Pfas	1337	Mus musculus	Phosphoribosylformylglycinamidine synthase	0.9	0.5477	0.9844	1	1	1	1	1	1
sp|Q3UQ28|PXDN_MOUSE	Q3UQ28	PXDN_MOUSE	Pxdn	1475	Mus musculus	Peroxidasin homolog	4.2	1	0.9987	6	6	6	6	6	6
sp|Q8CI94|PYGB_MOUSE	Q8CI94	PYGB_MOUSE	Pygb	843	Mus musculus	Glycogen phosphorylase, brain form	0.95	0.9654	0.9713	1	0	0	1	0	0
sp|Q9ET01|PYGL_MOUSE	Q9ET01	PYGL_MOUSE	Pygl	850	Mus musculus	Glycogen phosphorylase, liver form	6.71	1	0.996	6	4	6	6	4	6
sp|Q9WUB3|PYGM_MOUSE	Q9WUB3	PYGM_MOUSE	Pygm	842	Mus musculus	Glycogen phosphorylase, muscle form	4.39	0.9914	0.9851	3	1	1	3	1	1
sp|B2RQC6-2|PYR1_MOUSE	B2RQC6-2	PYR1_MOUSE	Cad	2154	Mus musculus	Isoform 2 of CAD protein	0.37	0.9998	0.9952	1	0	1	1	0	1			sp|B2RQC6|PYR1_MOUSE
sp|Q61838|PZP_MOUSE	Q61838	PZP_MOUSE	Pzp	1495	Mus musculus	Pregnancy zone protein	48.29	1	0.999	57	55	57	165	159	165	10C(57.0214), 10M(15.9949), 11M(15.9949), 12M(15.9949), 14C(57.0214), 16C(57.0214), 18M(15.9949), 1M(15.9949), 2C(57.0214), 5C(57.0214), 6M(15.9949), 7C(57.0214), 8M(15.9949)
sp|Q8BND5-2|QSOX1_MOUSE	Q8BND5-2	QSOX1_MOUSE	Qsox1	661	Mus musculus	Isoform 2 of Sulfhydryl oxidase 1	22.39	1	0.999	14	0	14	15	0	15			sp|Q8BND5-3|QSOX1_MOUSE, sp|Q8BND5|QSOX1_MOUSE
sp|P61027|RAB10_MOUSE	P61027	RAB10_MOUSE	Rab10	200	Mus musculus	Ras-related protein Rab-10	11	1	0.9987	2	0	2	2	0	2
sp|P62821|RAB1A_MOUSE	P62821	RAB1A_MOUSE	Rab1A	205	Mus musculus	Ras-related protein Rab-1A	14.15	0.977	0.9574	3	0	1	4	0	2			sp|Q9D1G1|RAB1B_MOUSE
sp|P35278|RAB5C_MOUSE	P35278	RAB5C_MOUSE	Rab5c	216	Mus musculus	Ras-related protein Rab-5C	10.19	1	0.998	2	0	2	2	0	2			sp|P61021|RAB5B_MOUSE, sp|Q9CQD1|RAB5A_MOUSE
sp|P51150|RAB7A_MOUSE	P51150	RAB7A_MOUSE	Rab7a	207	Mus musculus	Ras-related protein Rab-7a	10.14	0.9993	0.9742	2	2	2	2	2	2
sp|P63001|RAC1_MOUSE	P63001	RAC1_MOUSE	Rac1	192	Mus musculus	Ras-related C3 botulinum toxin substrate 1	16.67	0.9961	0.992	3	1	3	3	1	3	12M(15.9949), 4C(57.0214)
sp|Q05144|RAC2_MOUSE	Q05144	RAC2_MOUSE	Rac2	192	Mus musculus	Ras-related C3 botulinum toxin substrate 2	9.38	0.9892	0.9812	2	0	0	2	0	0
sp|P62827|RAN_MOUSE	P62827	RAN_MOUSE	Ran	216	Mus musculus	GTP-binding nuclear protein Ran	3.7	0.9999	0.9821	1	0	1	1	0	1
sp|Q99JI6|RAP1B_MOUSE	Q99JI6	RAP1B_MOUSE	Rap1b	184	Mus musculus	Ras-related protein Rap-1b	32.07	1	0.999	5	1	5	5	1	5
sp|Q60790|RASA3_MOUSE	Q60790	RASA3_MOUSE	Rasa3	834	Mus musculus	Ras GTPase-activating protein 3	11.75	1	0.9988	11	9	11	12	10	12
sp|P46638|RB11B_MOUSE	P46638	RB11B_MOUSE	Rab11b	218	Mus musculus	Ras-related protein Rab-11B	7.34	1	0.9939	2	1	2	2	1	2
sp|Q80UJ7|RB3GP_MOUSE	Q80UJ7	RB3GP_MOUSE	Rab3gap1	981	Mus musculus	Rab3 GTPase-activating protein catalytic subunit	1.94	1	0.9958	2	2	2	2	2	2
sp|Q8BMG7|RBGPR_MOUSE	Q8BMG7	RBGPR_MOUSE	Rab3gap2	1366	Mus musculus	Rab3 GTPase-activating protein non-catalytic subunit	0.51	0.9991	0.9607	1	1	1	1	1	1
sp|Q60870|REEP5_MOUSE	Q60870	REEP5_MOUSE	Reep5	185	Mus musculus	Receptor expression-enhancing protein 5	5.41	0.8932	0.9977	1	1	1	1	1	1
sp|Q00724|RET4_MOUSE	Q00724	RET4_MOUSE	Rbp4	201	Mus musculus	Retinol-binding protein 4	4.98	1	0.9978	1	1	1	1	1	1
sp|Q8K426|RETNG_MOUSE	Q8K426	RETNG_MOUSE	Retnlg	117	Mus musculus	Resistin-like gamma	10.26	0.9465	0.9989	1	1	1	1	1	1	4C(57.0214)
sp|Q5FWK3|RHG01_MOUSE	Q5FWK3	RHG01_MOUSE	Arhgap1	439	Mus musculus	Rho GTPase-activating protein 1	2.28	0.9994	0.9743	1	1	1	1	1	1
sp|Q5XPI3-2|RN123_MOUSE	Q5XPI3-2	RN123_MOUSE	Rnf123	1320	Mus musculus	Isoform 2 of E3 ubiquitin-protein ligase RNF123	0.83	0.9999	0.998	1	0	1	1	0	1			sp|Q5XPI3|RN123_MOUSE
sp|P70335-2|ROCK1_MOUSE	P70335-2	ROCK1_MOUSE	Rock1	1353	Mus musculus	Isoform 2 of Rho-associated protein kinase 1	4.21	1	0.9969	6	0	6	6	0	6			sp|P70335|ROCK1_MOUSE
sp|P70336-2|ROCK2_MOUSE	P70336-2	ROCK2_MOUSE	Rock2	1444	Mus musculus	Isoform 2 of Rho-associated protein kinase 2	1.87	1	0.9962	3	0	2	3	0	2			sp|P70336|ROCK2_MOUSE
sp|Q99PL5|RRBP1_MOUSE	Q99PL5	RRBP1_MOUSE	Rrbp1	1605	Mus musculus	Ribosome-binding protein 1	1.5	1	0.9988	2	2	2	2	2	2
sp|Q6ZWN5|RS9_MOUSE	Q6ZWN5	RS9_MOUSE	Rps9	194	Mus musculus	Small ribosomal subunit protein uS4	3.61	0.3083	0.9588	1	1	1	1	1	1
sp|Q01730|RSU1_MOUSE	Q01730	RSU1_MOUSE	Rsu1	277	Mus musculus	Ras suppressor protein 1	3.25	1	0.9967	1	1	1	1	1	1
sp|Q8K0T0|RTN1_MOUSE	Q8K0T0	RTN1_MOUSE	Rtn1	780	Mus musculus	Reticulon-1	1.03	0.2845	0.954	1	0	1	1	0	1			sp|Q9ES97-2|RTN3_MOUSE, sp|Q9ES97-3|RTN3_MOUSE, sp|Q9ES97-4|RTN3_MOUSE, sp|Q9ES97-5|RTN3_MOUSE, sp|Q9ES97|RTN3_MOUSE
sp|O08576-2|RUN3A_MOUSE	O08576-2	RUN3A_MOUSE	Rundc3a	400	Mus musculus	Isoform 2 of RUN domain-containing protein 3A	1.75	0.5779	0.9862	1	0	1	2	0	2			sp|O08576-3|RUN3A_MOUSE, sp|O08576-4|RUN3A_MOUSE, sp|O08576|RUN3A_MOUSE
sp|P05366|SAA1_MOUSE	P05366	SAA1_MOUSE	Saa1	122	Mus musculus	Serum amyloid A-1 protein	46.72	1	0.999	6	4	6	9	6	9
sp|P05367|SAA2_MOUSE	P05367	SAA2_MOUSE	Saa2	122	Mus musculus	Serum amyloid A-2 protein	36.07	1	0.999	4	2	2	7	4	4	6M(15.9949)
sp|P31532|SAA4_MOUSE	P31532	SAA4_MOUSE	Saa4	130	Mus musculus	Serum amyloid A-4 protein	50.77	1	0.999	7	7	7	9	9	9
sp|P50247|SAHH_MOUSE	P50247	SAHH_MOUSE	Ahcy	432	Mus musculus	Adenosylhomocysteinase	2.08	0.9998	0.9932	1	1	1	1	1	1
sp|Q69Z37|SAM9L_MOUSE	Q69Z37	SAM9L_MOUSE	Samd9l	1561	Mus musculus	Sterile alpha motif domain-containing protein 9-like	0.64	1	0.9935	1	1	1	1	1	1
sp|P12246|SAMP_MOUSE	P12246	SAMP_MOUSE	Apcs	224	Mus musculus	Serum amyloid P-component	29.46	1	0.9989	7	7	7	8	8	8
sp|Q61207|SAP_MOUSE	Q61207	SAP_MOUSE	Psap	557	Mus musculus	Prosaposin	2.87	1	0.9916	2	2	2	2	2	2	5C(57.0214)
sp|Q01405|SC23A_MOUSE	Q01405	SC23A_MOUSE	Sec23a	765	Mus musculus	Protein transport protein Sec23A	8.89	1	0.9989	6	6	6	7	7	7	7C(57.0214)
sp|O08992|SDCB1_MOUSE	O08992	SDCB1_MOUSE	Sdcbp	299	Mus musculus	Syntenin-1	9.36	1	0.9972	3	3	3	3	3	3
sp|Q8VIJ6|SFPQ_MOUSE	Q8VIJ6	SFPQ_MOUSE	Sfpq	699	Mus musculus	Splicing factor, proline- and glutamine-rich	1.57	0.996	0.9835	1	1	1	1	1	1
sp|Q9ES52-2|SHIP1_MOUSE	Q9ES52-2	SHIP1_MOUSE	Inpp5d	1190	Mus musculus	Isoform 2 of Phosphatidylinositol 3,4,5-trisphosphate 5-phosphatase 1	3.11	1	0.9989	3	0	3	3	0	3			sp|Q9ES52-3|SHIP1_MOUSE, sp|Q9ES52-4|SHIP1_MOUSE, sp|Q9ES52|SHIP1_MOUSE
sp|Q9JK48-2|SHLB1_MOUSE	Q9JK48-2	SHLB1_MOUSE	Sh3glb1	386	Mus musculus	Isoform 2 of Endophilin-B1	2.85	1	0.9765	1	0	1	1	0	1			sp|Q9JK48-3|SHLB1_MOUSE, sp|Q9JK48|SHLB1_MOUSE
sp|Q8K2Q9-2|SHOT1_MOUSE	Q8K2Q9-2	SHOT1_MOUSE	Shtn1	456	Mus musculus	Isoform 2 of Shootin-1	2.19	0.9985	0.97	1	0	1	1	0	1			sp|Q8K2Q9|SHOT1_MOUSE
sp|P54751|SIA4A_MOUSE	P54751	SIA4A_MOUSE	St3gal1	337	Mus musculus	CMP-N-acetylneuraminate-beta-galactosamide-alpha-2,3-sialyltransferase 1	29.08	1	0.999	7	7	7	7	7	7
sp|O54988-2|SLK_MOUSE	O54988-2	SLK_MOUSE	Slk	1202	Mus musculus	Isoform 2 of STE20-like serine/threonine-protein kinase	0.83	1	0.9944	1	0	1	1	0	1			sp|O54988|SLK_MOUSE
sp|V9GXG1|SLN14_MOUSE	V9GXG1	SLN14_MOUSE	Slfn14	899	Mus musculus	Protein SLFN14	1.33	0.5417	0.984	1	1	1	1	1	1
sp|P62317|SMD2_MOUSE	P62317	SMD2_MOUSE	Snrpd2	118	Mus musculus	Small nuclear ribonucleoprotein Sm D2	13.56	1	0.9842	2	2	2	2	2	2	N-term(42.0106)
sp|P62320|SMD3_MOUSE	P62320	SMD3_MOUSE	Snrpd3	126	Mus musculus	Small nuclear ribonucleoprotein Sm D3	15.08	1	0.9986	2	2	2	2	2	2
sp|Q78PY7|SND1_MOUSE	Q78PY7	SND1_MOUSE	Snd1	910	Mus musculus	Staphylococcal nuclease domain-containing protein 1	2.75	1	0.9934	2	2	2	2	2	2
sp|Q8R570|SNP47_MOUSE	Q8R570	SNP47_MOUSE	Snap47	413	Mus musculus	Synaptosomal-associated protein 47	1.69	0.2898	0.9551	1	1	1	2	2	2
sp|Q91VH2|SNX9_MOUSE	Q91VH2	SNX9_MOUSE	Snx9	595	Mus musculus	Sorting nexin-9	2.18	0.437	0.9759	1	1	1	1	1	1
sp|Q6P069-2|SORCN_MOUSE	Q6P069-2	SORCN_MOUSE	Sri	183	Mus musculus	Isoform 2 of Sorcin	31.69	1	0.9987	6	0	6	6	0	6			sp|Q6P069|SORCN_MOUSE
sp|P07759|SPA3K_MOUSE	P07759	SPA3K_MOUSE	Serpina3k	418	Mus musculus	Serine protease inhibitor A3K	45.22	1	0.999	15	10	15	24	17	24	2M(15.9949), 6C(57.0214), 9M(15.9949)
sp|Q03734|SPA3M_MOUSE	Q03734	SPA3M_MOUSE	Serpina3m	418	Mus musculus	Serine protease inhibitor A3M	21.05	0.9981	0.97	7	1	1	9	1	1
sp|Q91WP6|SPA3N_MOUSE	Q91WP6	SPA3N_MOUSE	Serpina3n	418	Mus musculus	Serine protease inhibitor A3N	13.64	1	0.999	4	1	2	4	1	2
sp|Q9D9W0|SPC1L_MOUSE	Q9D9W0	SPC1L_MOUSE	Spatc1l	342	Mus musculus	Speriolin-like protein	2.05	0.3946	0.9715	1	1	1	1	1	1
sp|P70663|SPRL1_MOUSE	P70663	SPRL1_MOUSE	Sparcl1	650	Mus musculus	SPARC-like protein 1	2	1	0.9959	1	1	1	1	1	1
sp|P08032|SPTA1_MOUSE	P08032	SPTA1_MOUSE	Spta1	2415	Mus musculus	Spectrin alpha chain, erythrocytic 1	0.87	0.9996	0.9927	2	1	1	2	1	1
sp|P15508|SPTB1_MOUSE	P15508	SPTB1_MOUSE	Sptb	2128	Mus musculus	Spectrin beta chain, erythrocytic	1.64	1	0.9985	3	3	3	3	3	3
sp|Q62261-2|SPTB2_MOUSE	Q62261-2	SPTB2_MOUSE	Sptbn1	2154	Mus musculus	Isoform 2 of Spectrin beta chain, non-erythrocytic 1	15.09	1	0.999	29	0	29	30	0	30			sp|Q62261|SPTB2_MOUSE
sp|P16546|SPTN1_MOUSE	P16546	SPTN1_MOUSE	Sptan1	2472	Mus musculus	Spectrin alpha chain, non-erythrocytic 1	26.01	1	0.999	52	1	52	53	1	53
sp|Q60598|SRC8_MOUSE	Q60598	SRC8_MOUSE	Cttn	546	Mus musculus	Src substrate cortactin	6.41	1	0.989	3	3	3	3	3	3
sp|Q8CI59-2|STEA3_MOUSE	Q8CI59-2	STEA3_MOUSE	Steap3	526	Mus musculus	Isoform 2 of Metalloreductase STEAP3	4.56	1	0.9987	2	0	2	2	0	2			sp|Q8CI59|STEA3_MOUSE
sp|Q60864|STIP1_MOUSE	Q60864	STIP1_MOUSE	Stip1	543	Mus musculus	Stress-induced-phosphoprotein 1	5.16	1	0.999	3	3	3	3	3	3
sp|P54116|STOM_MOUSE	P54116	STOM_MOUSE	Stom	284	Mus musculus	Stomatin	40.85	1	0.999	9	8	9	12	11	12
sp|Q6A028|SWP70_MOUSE	Q6A028	SWP70_MOUSE	Swap70	585	Mus musculus	Switch-associated protein 70	4.96	1	0.9942	3	3	3	3	3	3
sp|Q8CGC7|SYEP_MOUSE	Q8CGC7	SYEP_MOUSE	Eprs1	1512	Mus musculus	Bifunctional glutamate/proline--tRNA ligase	2.51	1	0.9974	3	3	3	3	3	3
sp|Q8BU30|SYIC_MOUSE	Q8BU30	SYIC_MOUSE	Iars1	1262	Mus musculus	Isoleucine--tRNA ligase, cytoplasmic	2.06	1	0.9968	3	3	3	3	3	3
sp|Q8BMJ2|SYLC_MOUSE	Q8BMJ2	SYLC_MOUSE	Lars1	1178	Mus musculus	Leucine--tRNA ligase, cytoplasmic	0.59	1	0.9979	1	1	1	1	1	1
sp|Q6ZWQ0|SYNE2_MOUSE	Q6ZWQ0	SYNE2_MOUSE	Syne2	6874	Mus musculus	Nesprin-2	0.1	0.3533	0.9661	1	1	1	1	1	1
sp|P26638|SYSC_MOUSE	P26638	SYSC_MOUSE	Sars1	512	Mus musculus	Serine--tRNA ligase, cytoplasmic	3.32	1	0.9931	2	2	2	2	2	2
sp|Q9D0R2|SYTC_MOUSE	Q9D0R2	SYTC_MOUSE	Tars1	722	Mus musculus	Threonine--tRNA ligase 1, cytoplasmic	1.52	1	0.989	1	1	1	1	1	1
sp|Q6Y685-2|TACC1_MOUSE	Q6Y685-2	TACC1_MOUSE	Tacc1	368	Mus musculus	Isoform 2 of Transforming acidic coiled-coil-containing protein 1	11.68	1	0.9988	4	0	4	4	0	4			sp|Q6Y685|TACC1_MOUSE
sp|Q9WVA4|TAGL2_MOUSE	Q9WVA4	TAGL2_MOUSE	Tagln2	199	Mus musculus	Transgelin-2	13.07	1	0.9967	2	2	2	3	3	3	3M(15.9949)
sp|Q93092-2|TALDO_MOUSE	Q93092-2	TALDO_MOUSE	Taldo1	327	Mus musculus	Isoform 2 of Transaldolase	2.45	0.8197	0.9958	1	0	1	1	0	1			sp|Q93092|TALDO_MOUSE
sp|Q8BYC6|TAOK3_MOUSE	Q8BYC6	TAOK3_MOUSE	Taok3	898	Mus musculus	Serine/threonine-protein kinase TAO3	1.11	0.8969	0.9978	1	1	1	1	1	1
sp|P05213|TBA1B_MOUSE	P05213	TBA1B_MOUSE	Tuba1b	451	Mus musculus	Tubulin alpha-1B chain	11.75	1	0.999	4	0	0	4	0	0			sp|P68369|TBA1A_MOUSE, sp|P68373|TBA1C_MOUSE
sp|P68368|TBA4A_MOUSE	P68368	TBA4A_MOUSE	Tuba4a	448	Mus musculus	Tubulin alpha-4A chain	16.07	1	0.999	6	2	6	8	4	8
sp|A2AQ07|TBB1_MOUSE	A2AQ07	TBB1_MOUSE	Tubb1	451	Mus musculus	Tubulin beta-1 chain	10.42	1	0.999	4	2	4	4	2	4
sp|P68372|TBB4B_MOUSE	P68372	TBB4B_MOUSE	Tubb4b	445	Mus musculus	Tubulin beta-4B chain	11.24	1	0.999	4	0	2	4	0	2
sp|O88968|TCO2_MOUSE	O88968	TCO2_MOUSE	Tcn2	430	Mus musculus	Transcobalamin-2	8.84	1	0.9967	4	4	4	4	4	4
sp|Q80YX1-2|TENA_MOUSE	Q80YX1-2	TENA_MOUSE	Tnc	2019	Mus musculus	Isoform 2 of Tenascin	0.99	1	0.9943	2	0	2	2	0	2			sp|Q80YX1-3|TENA_MOUSE, sp|Q80YX1-4|TENA_MOUSE, sp|Q80YX1|TENA_MOUSE
sp|Q80Z71-2|TENN_MOUSE	Q80Z71-2	TENN_MOUSE	Tnn	1296	Mus musculus	Isoform 2 of Tenascin-N	1.39	0.9997	0.9758	1	0	1	1	0	1			sp|Q80Z71|TENN_MOUSE
sp|Q01853|TERA_MOUSE	Q01853	TERA_MOUSE	Vcp	806	Mus musculus	Transitional endoplasmic reticulum ATPase	15.26	1	0.999	12	11	12	12	11	12	10C(57.0214)
sp|P43025|TETN_MOUSE	P43025	TETN_MOUSE	Clec3b	202	Mus musculus	Tetranectin	5.94	0.6204	0.9884	1	1	1	1	1	1
sp|Q62351|TFR1_MOUSE	Q62351	TFR1_MOUSE	Tfrc	763	Mus musculus	Transferrin receptor protein 1	38.93	1	0.999	28	28	28	35	35	35	11M(15.9949), 13M(15.9949), 7M(15.9949)
sp|P04202|TGFB1_MOUSE	P04202	TGFB1_MOUSE	Tgfb1	390	Mus musculus	Transforming growth factor beta-1 proprotein	8.46	1	0.9986	2	2	2	2	2	2
sp|Q9JLF6|TGM1_MOUSE	Q9JLF6	TGM1_MOUSE	Tgm1	815	Mus musculus	Protein-glutamine gamma-glutamyltransferase K	1.47	1	0.9943	1	1	1	1	1	1
sp|P19221|THRB_MOUSE	P19221	THRB_MOUSE	F2	618	Mus musculus	Prothrombin	26.86	1	0.999	13	13	13	23	23	23	13C(57.0214), 28C(57.0214), 4M(15.9949), 5M(15.9949), 7C(57.0214), 8M(15.9949), 9C(57.0214)
sp|P39876|TIMP3_MOUSE	P39876	TIMP3_MOUSE	Timp3	211	Mus musculus	Metalloproteinase inhibitor 3	35.07	1	0.999	7	7	7	12	12	12	16C(57.0214), 4C(57.0214), 6C(57.0214)
sp|A2ASS6|TITIN_MOUSE	A2ASS6	TITIN_MOUSE	Ttn	35213	Mus musculus	Titin	0.05	1	0.9846	2	0	2	2	0	2
sp|P40142|TKT_MOUSE	P40142	TKT_MOUSE	Tkt	623	Mus musculus	Transketolase	2.89	1	0.9846	2	2	2	2	2	2
sp|P26039|TLN1_MOUSE	P26039	TLN1_MOUSE	Tln1	2541	Mus musculus	Talin-1	21.29	1	0.999	42	39	42	45	42	45
sp|Q923U0|TM1L1_MOUSE	Q923U0	TM1L1_MOUSE	Tom1l1	474	Mus musculus	TOM1-like protein 1	5.49	0.9999	0.9979	2	1	2	2	1	2
sp|Q9QZ06|TOLIP_MOUSE	Q9QZ06	TOLIP_MOUSE	Tollip	274	Mus musculus	Toll-interacting protein	5.11	1	0.989	1	1	1	1	1	1
sp|P58771-2|TPM1_MOUSE	P58771-2	TPM1_MOUSE	Tpm1	284	Mus musculus	Isoform 2 of Tropomyosin alpha-1 chain	13.73	1	0.9986	4	0	1	5	0	1
sp|P58774-2|TPM2_MOUSE	P58774-2	TPM2_MOUSE	Tpm2	284	Mus musculus	Isoform 2 of Tropomyosin beta chain	13.73	1	0.999	4	0	0	5	0	0
sp|P21107-2|TPM3_MOUSE	P21107-2	TPM3_MOUSE	Tpm3	248	Mus musculus	Isoform 2 of Tropomyosin alpha-3 chain	19.35	1	0.9984	5	2	4	6	2	5	N-term(42.0106)
sp|Q6IRU2|TPM4_MOUSE	Q6IRU2	TPM4_MOUSE	Tpm4	248	Mus musculus	Tropomyosin alpha-4 chain	32.26	1	0.999	8	7	8	8	7	8	N-term(42.0106)
sp|Q921I1|TRFE_MOUSE	Q921I1	TRFE_MOUSE	Tf	697	Mus musculus	Serotransferrin	43.9	1	0.999	36	33	36	70	67	70	10C(57.0214), 10M(15.9949), 13M(15.9949), 1C(57.0214), 2C(57.0214), 3C(57.0214), 5C(57.0214), 6C(57.0214), 7C(57.0214), 8C(57.0214), 8M(15.9949), 9C(57.0214)
sp|P02788|TRFL_HUMAN	P02788	TRFL_HUMAN	LTF	710	Homo sapiens	Lactotransferrin	1.27	1	0.9956	1	1	1	1	1	1
sp|P00761|TRYP_PIG	P00761	TRYP_PIG		231	Sus scrofa	Trypsin	37.66	1	0.999	6	6	6	44	44	44	12C(57.0214), 17M(15.9949), 2C(57.0214)
sp|Q8QZY6|TSN14_MOUSE	Q8QZY6	TSN14_MOUSE	Tspan14	270	Mus musculus	Tetraspanin-14	3.7	0.9999	0.9969	1	1	1	1	1	1
sp|P35441|TSP1_MOUSE	P35441	TSP1_MOUSE	Thbs1	1170	Mus musculus	Thrombospondin-1	27.86	1	0.999	32	31	32	43	42	43	2C(57.0214), 3C(57.0214), 7C(57.0214)
sp|Q9Z1T2|TSP4_MOUSE	Q9Z1T2	TSP4_MOUSE	Thbs4	963	Mus musculus	Thrombospondin-4	5.61	1	0.999	4	2	4	4	2	4	14C(57.0214)
sp|P07309|TTHY_MOUSE	P07309	TTHY_MOUSE	Ttr	147	Mus musculus	Transthyretin	46.94	1	0.999	6	6	6	9	9	9
sp|Q02053|UBA1_MOUSE	Q02053	UBA1_MOUSE	Uba1	1058	Mus musculus	Ubiquitin-like modifier-activating enzyme 1	2.55	1	0.9981	2	1	2	2	1	2
sp|P0CG49|UBB_MOUSE	P0CG49	UBB_MOUSE	Ubb	305	Mus musculus	Polyubiquitin-B	56.39	1	0.999	4	0	4	5	0	5			sp|P0CG50|UBC_MOUSE, sp|P62979|RS27A_HUMAN, sp|P62983|RS27A_MOUSE, sp|P62984|RL40_MOUSE
sp|P21126|UBL4A_MOUSE	P21126	UBL4A_MOUSE	Ubl4a	157	Mus musculus	Ubiquitin-like protein 4A	5.1	0.9997	0.9746	1	1	1	1	1	1
sp|Q6P5E4|UGGG1_MOUSE	Q6P5E4	UGGG1_MOUSE	Uggt1	1551	Mus musculus	UDP-glucose:glycoprotein glucosyltransferase 1	0.64	1	0.9969	1	1	1	1	1	1
sp|Q91ZJ5-2|UGPA_MOUSE	Q91ZJ5-2	UGPA_MOUSE	Ugp2	497	Mus musculus	Isoform 2 of UTP--glucose-1-phosphate uridylyltransferase	2.41	1	0.9802	1	0	1	1	0	1			sp|Q91ZJ5|UGPA_MOUSE
sp|B2RUP2-2|UN13D_MOUSE	B2RUP2-2	UN13D_MOUSE	Unc13d	1083	Mus musculus	Isoform 2 of Protein unc-13 homolog D	2.12	1	0.9958	2	0	2	2	0	2			sp|B2RUP2|UN13D_MOUSE
sp|P25688|URIC_MOUSE	P25688	URIC_MOUSE	Uox	303	Mus musculus	Uricase	3.3	1	0.9958	1	1	1	1	1	1
sp|Q8K1B8|URP2_MOUSE	Q8K1B8	URP2_MOUSE	Fermt3	665	Mus musculus	Fermitin family homolog 3	21.35	1	0.999	12	12	12	12	12	12
sp|Q9Z1Z0|USO1_MOUSE	Q9Z1Z0	USO1_MOUSE	Uso1	959	Mus musculus	General vesicular transport factor p115	4.9	1	0.9988	5	0	5	5	0	5
sp|Q8VHL0-2|UT1_MOUSE	Q8VHL0-2	UT1_MOUSE	Slc14a1	440	Mus musculus	Isoform 2 of Urea transporter 1	1.82	0.9999	0.9934	1	0	1	1	0	1			sp|Q8VHL0|UT1_MOUSE
sp|P63024|VAMP3_MOUSE	P63024	VAMP3_MOUSE	Vamp3	103	Mus musculus	Vesicle-associated membrane protein 3	23.3	1	0.9956	2	0	2	2	0	2			sp|P63044|VAMP2_MOUSE
sp|O70404|VAMP8_MOUSE	O70404	VAMP8_MOUSE	Vamp8	101	Mus musculus	Vesicle-associated membrane protein 8	13.86	1	0.9983	1	1	1	1	1	1
sp|Q62465|VAT1_MOUSE	Q62465	VAT1_MOUSE	Vat1	406	Mus musculus	Synaptic vesicle membrane protein VAT-1 homolog	2.22	1	0.9917	1	1	1	1	1	1
sp|P29533|VCAM1_MOUSE	P29533	VCAM1_MOUSE	Vcam1	739	Mus musculus	Vascular cell adhesion protein 1	4.19	1	0.9732	3	2	3	3	2	3
sp|P20152|VIME_MOUSE	P20152	VIME_MOUSE	Vim	466	Mus musculus	Vimentin	7.51	1	0.9903	4	1	3	5	1	3
sp|Q64727|VINC_MOUSE	Q64727	VINC_MOUSE	Vcl	1066	Mus musculus	Vinculin	21.29	1	0.999	21	21	21	23	23	23
sp|Q9QZ25|VNN3_MOUSE	Q9QZ25	VNN3_MOUSE	Vnn3	500	Mus musculus	Vascular non-inflammatory molecule 3	4.2	1	0.994	2	2	2	2	2	2	2C(57.0214)
sp|Q9Z1G4-2|VPP1_MOUSE	Q9Z1G4-2	VPP1_MOUSE	Atp6v0a1	838	Mus musculus	Isoform A1-I of V-type proton ATPase 116 kDa subunit a 1	1.19	1	0.9898	1	0	1	1	0	1			sp|Q9Z1G4-3|VPP1_MOUSE, sp|Q9Z1G4|VPP1_MOUSE
sp|Q9EQH3|VPS35_MOUSE	Q9EQH3	VPS35_MOUSE	Vps35	796	Mus musculus	Vacuolar protein sorting-associated protein 35	1.26	0.9996	0.9956	1	1	1	1	1	1
sp|P21614|VTDB_MOUSE	P21614	VTDB_MOUSE	Gc	476	Mus musculus	Vitamin D-binding protein	13.87	1	0.999	8	8	8	13	13	13
sp|P29788|VTNC_MOUSE	P29788	VTNC_MOUSE	Vtn	478	Mus musculus	Vitronectin	25.94	1	0.999	10	9	10	21	20	21	26C(57.0214)
sp|Q8CIZ8|VWF_MOUSE	Q8CIZ8	VWF_MOUSE	Vwf	2813	Mus musculus	von Willebrand factor	0.71	1	0.9987	2	2	2	2	2	2
sp|Q8BH43|WASF2_MOUSE	Q8BH43	WASF2_MOUSE	Wasf2	497	Mus musculus	Actin-binding protein WASF2	4.43	1	0.9954	2	2	2	2	2	2
sp|Q00519|XDH_MOUSE	Q00519	XDH_MOUSE	Xdh	1335	Mus musculus	Xanthine dehydrogenase/oxidase	0.97	0.9987	0.9897	1	1	1	1	1	1
sp|Q9EPK7-2|XPO7_MOUSE	Q9EPK7-2	XPO7_MOUSE	Xpo7	1057	Mus musculus	Isoform 2 of Exportin-7	0.85	1	0.9872	1	0	1	1	0	1			sp|Q9EPK7|XPO7_MOUSE
sp|Q9EPL0|XYLT2_MOUSE	Q9EPL0	XYLT2_MOUSE	Xylt2	865	Mus musculus	Xylosyltransferase 2	0.81	1	0.9984	1	1	1	1	1	1
sp|Q64726|ZA2G_MOUSE	Q64726	ZA2G_MOUSE	Azgp1	307	Mus musculus	Zinc-alpha-2-glycoprotein	24.43	1	0.9988	8	8	8	8	8	8
sp|Q8R121-2|ZPI_MOUSE	Q8R121-2	ZPI_MOUSE	Serpina10	394	Mus musculus	Isoform 2 of Protein Z-dependent protease inhibitor	8.38	1	0.9986	3	0	3	3	0	3			sp|Q8R121|ZPI_MOUSE
